# Supplementary material for: COmplexome Profiling ALignment (COPAL) reveals remodeling of mitochondrial protein complexes in Barth syndrome
Source: Bioinformatics. 2019 Jan 14;35(17):3083–91. doi: 10.1093/bioinformatics/btz025 (PMC6735710; doi:10.1093/bioinformatics/btz025)
Supplement: btz025_Supplementary_Materials [file btz025_supplementary_materials.zip]

Archive with 7 entries (6 files):
- btz025-suppl_data/
- btz025-suppl_data/btz025_Table S2 documentation.xlsx
- btz025-suppl_data/btz025_Table S2G2.xlsx
- btz025-suppl_data/btz025_Table S2G3.xlsx
- btz025-suppl_data/btz025_Table S3.txt
- btz025-suppl_data/btz025_Supplementary table 1,4, Figures, Methods_revised.docx
- btz025-suppl_data/btz025_Table S3 documentation.xlsx
