# Supplementary material for: COmplexome Profiling ALignment (COPAL) reveals remodeling of mitochondrial protein complexes in Barth syndrome
Source: Bioinformatics. 2019 Jan 14;35(17):3083–91. doi: 10.1093/bioinformatics/btz025 (PMC6735710; doi:10.1093/bioinformatics/btz025)
Supplement: btz025_Supplementary_Materials [file btz025_supplementary_materials.zip › btz025-suppl_data/btz025_Table S2 documentation.xlsx]

## Sheet: Description
Supplementary data
Gel 2
Column description
Fasta headers	Fasta header(s) of protein(s) contained within the group
Number of proteins	Number of proteins in the group
Razor + unique peptides	The total number of peptides associated with the protein group
Unique + razor sequence coverage [%]	Percentage of the sequence that is covered by the unique and razor peptides of the best protein sequence contained in the group
Mol. weight [kDa]	Molecular mass of the leading protein sequence contained in the group
Sequence length	The length of the leading protein sequence contained in the group
MS/MS Count	Number of MS/MS spectra
PEP	Posterior error probability of the identification
iBAQ C103 01-60	Intensity based absolute quantification values of slices 01 to 60 of control fibroblasts (C1_G2)
iBAQ C5120 01-60	Intensity based absolute quantification values of slices 01 to 60 of control fibroblasts (C2_G2)
iBAQ MW28 01-60	Intensity based absolute quantification values of slices 01 to 60 of control fibroblasts (C3_G2)
Gel 3
Column description
Fasta headers	Fasta header(s) of protein(s) contained within the group
Number of proteins	Number of proteins in the group
Razor + unique peptides	The total number of peptides associated with the protein group
Unique + razor sequence coverage [%]	Percentage of the sequence that is covered by the unique and razor peptides of the best protein sequence contained in the group
Mol. weight [kDa]	Molecular mass of the leading protein sequence contained in the group
Sequence length	The length of the leading protein sequence contained in the group
MS/MS Count	Number of MS/MS spectra
PEP	Posterior error probability of the identification
iBAQ C103 01-60	Intensity based absolute quantification values of slices 01 to 60 of control fibroblasts (C1_G3)
