# Supplementary material for: COmplexome Profiling ALignment (COPAL) reveals remodeling of mitochondrial protein complexes in Barth syndrome
Source: Bioinformatics. 2019 Jan 14;35(17):3083–91. doi: 10.1093/bioinformatics/btz025 (PMC6735710; doi:10.1093/bioinformatics/btz025)
Supplement: btz025_Supplementary_Materials [file btz025_supplementary_materials.zip › btz025-suppl_data/btz025_Table S2G2.xlsx]

## Sheet: Data Gel 2
Fasta headers	Number of proteins	Razor + unique peptides	Unique + razor sequence coverage [%]	Mol. weight [kDa]	Sequence length	MS/MS Count	PEP	iBAQ C103_01	iBAQ C103_02	iBAQ C103_03	iBAQ C103_04	iBAQ C103_05	iBAQ C103_06	iBAQ C103_07	iBAQ C103_08	iBAQ C103_09	iBAQ C103_10	iBAQ C103_11	iBAQ C103_12	iBAQ C103_13	iBAQ C103_14	iBAQ C103_15	iBAQ C103_16	iBAQ C103_17	iBAQ C103_18	iBAQ C103_19	iBAQ C103_20	iBAQ C103_21	iBAQ C103_22	iBAQ C103_23	iBAQ C103_24	iBAQ C103_25	iBAQ C103_26	iBAQ C103_27	iBAQ C103_28	iBAQ C103_29	iBAQ C103_30	iBAQ C103_31	iBAQ C103_32	iBAQ C103_33	iBAQ C103_34	iBAQ C103_35	iBAQ C103_36	iBAQ C103_37	iBAQ C103_38	iBAQ C103_39	iBAQ C103_40	iBAQ C103_41	iBAQ C103_42
>gi|13654294|ref|NP_112496.1| haloacid dehalogenase-like hydrolase domain-containing protein 3 [Homo sapiens]	1	9	51.8	28	251	39	1.3571e-82	0	0	322860	1782600	3796400	3574800	1794500	442000	285790	203820	31165	16491	12907	8485.7	19332	0	13413	11503	0	0	16527	0	0	0	0	14958	16201	0	35464	58809	0	0	0	18489	0	0	0	960780	0	0	101490	0
>gi|31543667|ref|NP_003162.2| ATP-dependent RNA helicase SUPV3L1, mitochondrial precursor [Homo sapiens]	1	12	18.2	87.99	786	18	7.2039e-71	0	0	0	0	0	0	0	0	0	0	0	15458	68014	167240	174010	44096	191980	0	210390	0	0	15493	25869	0	0	0	0	0	0	0	0	0	0	11397	36379	72081	26488	22349	13683	0	49882	19753
>gi|5730120|ref|NP_006546.1| synaptobrevin homolog YKT6 [Homo sapiens]	1	8	52	22.417	198	33	7.511e-42	0	0	12723	0	0	0	0	0	77189	210780	207070	1129800	0	92523	0	76449	0	198470	53382	104670	0	228520	0	0	431850	0	0	0	0	288470	347090	697420	113510	14004	0	0	0	0	0	0	0	0
>gi|20336290|ref|NP_055781.2| putative ATP-dependent RNA helicase DHX30 isoform 2 [Homo sapiens];>gi|20336294|ref|NP_619520.1| putative ATP-dependent RNA helicase DHX30 isoform 1 [Homo sapiens]	2	7	9.8	129.44	1155	43	2.8417e-50	0	0	0	0	0	0	0	0	0	0	0	0	0	0	0	0	0	0	0	0	0	0	0	0	0	0	2693.9	14737	0	13809	11675	2774.6	1817.6	6741.2	1388.9	6557.8	5276.3	3441.1	0	0	0	2997.3
>gi|171184400|ref|NP_036221.2| ATP-binding cassette sub-family B member 10, mitochondrial [Homo sapiens]	1	23	39.7	79.147	738	320	0	0	0	0	0	0	0	0	0	0	0	0	0	0	0	27064	33984	12300	0	0	0	0	14292	31497	157760	405300	1112200	716130	455190	502660	399880	28438	566670	212180	268410	39029	40698	50618	25359	38033	0	0	4604.7
>gi|42490749|ref|NP_004290.2| ATP-binding cassette sub-family B member 7, mitochondrial [Homo sapiens]	1	26	40.6	82.768	753	308	0	0	0	0	57441	180750	1014400	202620	116000	259800	78033	171660	175820	232020	41924	35579	25927	124330	17280	11658	108860	58858	26760	25355	53202	102580	786560	2028000	1571200	573650	840450	198440	97547	55678	43926	35061	53575	52292	7672	11799	21784	7528.1	0
>gi|10863945|ref|NP_066964.1| X-ray repair cross-complementing protein 5 [Homo sapiens]	1	15	27.3	82.704	732	191	4.5015e-237	0	3017.1	136400	66285	45520	111500	22217	9931.4	20588	0	0	0	0	0	0	0	0	31391	32386	35289	54303	63181	107030	155200	255740	194390	176120	278590	176890	159420	22579	3732	17784	0	0	0	1429.1	0	16146	0	0	0
>gi|392583865|ref|NP_001254792.1| SRA stem-loop-interacting RNA-binding protein, mitochondrial isoform 2 precursor [Homo sapiens];>gi|13654278|ref|NP_112487.1| SRA stem-loop-interacting RNA-binding protein, mitochondrial isoform 1 [Homo sapiens];>gi|392583	3	11	80.4	12.122	107	339	0	0	0	0	90968	24997	0	0	81043	29899	41895	65976	0	0	0	0	0	0	24282	0	0	0	153670	310770	1651100	2424100	7105000	8883000	13742000	8835100	13562000	6078800	4512700	2090300	1052800	589380	742550	545980	0	261860	339490	487750	0
>gi|31621305|ref|NP_573566.2| leucine-rich PPR motif-containing protein, mitochondrial precursor [Homo sapiens]	1	99	75.1	157.9	1394	4614	0	15408	15593	30543	6089.3	8165.8	4307.6	6460.6	11618	9433.4	15244	18498	48103	27007	48290	27616	18025	26480	46215	49079	40323	38224	105270	190210	1211000	1877600	3547800	5822200	9197900	4771200	9619400	3904400	2563700	1477000	1347100	677270	792470	604790	551230	676210	525570	209600	319410
>gi|262073007|ref|NP_001159968.1| monocarboxylate transporter 1 [Homo sapiens];>gi|115583685|ref|NP_003042.3| monocarboxylate transporter 1 [Homo sapiens]	2	8	16	53.944	500	103	0	0	0	37550	41634	35176	0	0	0	0	208200	459400	1126400	0	0	0	0	0	0	0	35437	0	102550	132920	32871	38905	504440	3197200	1885900	230360	208900	0	9494.7	0	0	0	0	0	0	0	0	0	0
>gi|38372925|ref|NP_940991.1| basigin isoform 2 [Homo sapiens];>gi|38372919|ref|NP_001719.2| basigin isoform 1 precursor [Homo sapiens];>gi|38372923|ref|NP_940993.1| basigin isoform 4 [Homo sapiens]	3	12	49.8	29.221	269	1025	0	0	0	0	0	0	0	0	0	0	0	0	0	29021	0	44762	0	0	0	0	320700	248450	117870	74978	328850	646530	7169500	21990000	19279000	1406600	1446800	1715100	2544600	1044600	491800	324620	325040	50877	15762000	15175000	0	3075000	0
>gi|170016077|ref|NP_065143.2| probable cation-transporting ATPase 13A1 [Homo sapiens]	1	32	34.3	132.95	1204	360	2.3646e-291	0	11685	12354	0	0	0	0	0	0	0	0	10094	14356	9784.7	0	0	0	0	0	20367	14065	11641	0	0	0	74166	364500	1054600	524350	343300	87005	120990	138950	146950	43640	67863	56871	74627	73414	15378	110810	51076
>gi|20143480|ref|NP_003809.1| phosphatidate cytidylyltransferase 2 [Homo sapiens]	1	8	19.8	51.417	445	198	2.0296e-296	0	0	0	0	0	0	0	0	0	0	0	0	0	0	0	26285	0	0	0	0	0	0	0	0	0	16119	1910900	518180	244380	739870	0	50053	369340	0	160650	212920	362020	0	0	0	37151	19663
>gi|54112390|ref|NP_000713.2| voltage-dependent calcium channel subunit alpha-2/delta-1 precursor [Homo sapiens]	1	16	18.3	123.18	1091	79	1.5498e-59	0	0	0	16317	0	0	0	0	0	3749.3	0	0	0	0	0	8564.8	18681	52303	19706	25306	4197.2	0	0	8292.7	38880	11467	52666	17527	7871.7	0	0	0	2682.1	0	3619.5	81735	0	0	15587	0	0	0
>gi|31377607|ref|NP_064579.3| mitochondrial fission factor [Homo sapiens]	1	9	32.5	38.464	342	164	4.0742e-41	0	0	0	0	0	0	0	0	0	0	0	0	43031	49754	46671	29171	94045	119100	126550	144340	112100	81033	75518	113040	108130	99775	88606	156120	110060	91625	98282	302020	186800	167550	54110	134730	165870	0	58657	47280	0	142610
>gi|6912482|ref|NP_036450.1| LETM1 and EF-hand domain-containing protein 1, mitochondrial precursor [Homo sapiens]	1	38	58.2	83.353	739	2145	0	0	24980	62422	44854	59814	33070	0	19543	0	12231	0	0	0	0	0	0	0	0	0	3828.3	0	169310	147540	2086900	1829500	4114000	3562400	3375400	899640	1430800	682620	472630	468210	501640	305610	582270	712420	578780	484870	386880	53857	204410
>gi|87196339|ref|NP_001839.2| collagen alpha-1(VI) chain precursor [Homo sapiens]	1	45	60.3	108.53	1028	2986	0	0	0	0	0	31620	25790	5298.6	3186.2	35976	22483	108300	66654	175960	121740	77882	55479	85172	143960	184470	306100	211060	284730	277090	722400	412820	885260	1185900	2713100	1893600	1181700	468610	383770	644540	737290	953830	1174500	740620	705680	666930	771290	427610	801980
>gi|4504505|ref|NP_000405.1| peroxisomal multifunctional enzyme type 2 isoform 2 [Homo sapiens];>gi|313151210|ref|NP_001186221.1| peroxisomal multifunctional enzyme type 2 isoform 3 [Homo sapiens];>gi|313482810|ref|NP_001186220.1| peroxisomal multifunction	3	25	48.9	79.685	736	1026	0	0	0	0	0	4817.2	0	41292	45249	58680	44292	153620	475950	362970	792840	522170	290100	611600	352640	350520	339920	214480	313000	327260	1119800	988090	1620200	1324100	2233400	1089600	2625300	1127100	726790	644610	1046600	723090	803240	491100	235520	280550	333380	276540	305630
>gi|66933005|ref|NP_001019820.1| calnexin precursor [Homo sapiens];>gi|10716563|ref|NP_001737.1| calnexin precursor [Homo sapiens]	2	52	61.5	67.567	592	4381	0	0	0	3838.4	0	0	94983	0	0	13873	0	0	16376	17987	0	0	18170	0	51413	88910	116830	827690	4895000	33972000	51954000	22723000	8642500	9675400	31320000	28774000	28864000	5312100	5118800	4035100	5975900	3857200	5601800	3207100	1985700	3873900	2349400	2142900	1353200
>gi|4557797|ref|NP_000260.1| nucleoside diphosphate kinase A isoform b [Homo sapiens];>gi|38045913|ref|NP_937818.1| nucleoside diphosphate kinase A isoform a [Homo sapiens]	2	1	9.2	17.149	152	124	2.0139e-203	0	0	0	0	0	0	0	0	0	0	0	0	0	0	0	0	0	84556	0	0	119700	104960	155070	264580	0	133780	169800	264370	243050	2431100	283220	254790	262260	280860	264910	311140	507560	162140	430680	359470	0	0
>gi|40789249|ref|NP_060592.2| aspartate--tRNA ligase, mitochondrial [Homo sapiens]	1	5	9.3	73.562	645	26	6.6026e-17	0	0	0	0	0	0	0	0	2642.8	1895.4	0	0	56709	0	0	0	0	28113	32627	0	58914	78406	0	160880	56282	62685	0	67213	50058	51567	42144	42840	74520	50454	0	41186	19675	10049	0	9540.8	0	0
>gi|209969695|ref|NP_001129673.1| isochorismatase domain-containing protein 2, mitochondrial isoform 1 [Homo sapiens];>gi|13376007|ref|NP_078986.1| isochorismatase domain-containing protein 2, mitochondrial isoform 2 [Homo sapiens];>gi|209969697|ref|NP_001	3	7	64.9	22.337	205	448	6.0383e-297	0	0	323110	220960	25129	88746	0	88289	328240	59715	0	32797	11049	0	0	97103	70301	80422	89104	126690	229780	301940	62489	159240	129270	259200	273370	436520	368000	171740	835310	596350	341500	331510	179480	180380	107360	73109	0	53363	0	244070
>gi|20127408|ref|NP_000173.2| trifunctional enzyme subunit alpha, mitochondrial precursor [Homo sapiens]	1	46	68.7	82.999	763	7320	0	6932.9	2279.1	0	3960.2	0	0	0	9168.4	29976	15261	9238.1	13657	176550	3385300	10626000	9940700	7714400	13160000	16871000	19142000	13821000	10069000	5883500	5932600	4791200	23571000	42396000	41923000	19626000	26470000	32232000	52533000	47413000	46565000	33952000	31730000	17785000	17073000	25057000	47527000	23484000	18689000
>gi|4504327|ref|NP_000174.1| trifunctional enzyme subunit beta, mitochondrial precursor [Homo sapiens]	1	28	66.7	51.294	474	3504	0	0	0	0	0	0	21916	32188	296080	361420	501320	662160	833950	393180	509580	570970	297060	629090	1066300	1429000	871400	484810	290020	463600	895410	1792100	19699000	67985000	55483000	22754000	28556000	19120000	43104000	34783000	35109000	33803000	24469000	17636000	12597000	20492000	36269000	19297000	14484000
>gi|157388927|ref|NP_060379.2| required for meiotic nuclear division protein 1 homolog [Homo sapiens]	1	6	19.4	51.603	449	134	6.2597e-40	0	0	0	0	0	0	0	0	0	0	0	0	0	0	0	0	0	0	0	0	0	0	0	0	4525.6	22876	77406	62626	85978	58907	36163	29702	34104	0	9091.1	3979.1	0	0	0	0	2043.4	0
>gi|57164948|ref|NP_006336.3| zinc transporter 9 [Homo sapiens]	1	6	13.6	63.514	568	150	1.2363e-76	0	0	0	0	0	0	0	0	0	0	0	0	0	0	0	0	0	0	0	0	0	0	4651.6	0	0	86620	200350	1002800	138780	114350	36593	77314	8925.6	0	0	23817	0	0	0	0	0	0
>gi|57863271|ref|NP_055873.1| uncharacterized protein KIAA0564 isoform a precursor [Homo sapiens];>gi|57863273|ref|NP_001009814.1| uncharacterized protein KIAA0564 isoform b precursor [Homo sapiens]	2	7	5	214.82	1905	8	2.3403e-51	0	0	0	0	0	24547	0	0	0	0	0	0	0	0	0	0	0	0	0	0	0	0	0	3501.2	1446.5	2906.1	1914.4	31882	22096	43717	12518	14493	17868	8888.9	6557.9	7242.5	6910	7999.5	7043.4	7204.3	4482.7	4361.7
>gi|7669492|ref|NP_002037.2| glyceraldehyde-3-phosphate dehydrogenase isoform 1 [Homo sapiens];>gi|378404908|ref|NP_001243728.1| glyceraldehyde-3-phosphate dehydrogenase isoform 2 [Homo sapiens]	3	26	86.3	36.053	335	3942	0	12749	0	0	147950	95435	176850	82141	342280	545490	775640	814920	986290	1014400	916990	490230	618410	529190	1111000	1778400	156200	132650	787670	2673300	7285300	9837000	9104100	41891000	154740000	150570000	129750000	110370000	63874000	31269000	22854000	9491600	8128800	6789500	4129100	3492700	718220	2045400	1556900
>gi|11863154|ref|NP_001646.2| coatomer subunit delta isoform 1 [Homo sapiens];>gi|214010212|ref|NP_001135753.1| coatomer subunit delta isoform 2 [Homo sapiens]	2	13	33.5	57.21	511	145	8.0576e-49	0	0	34188	18702	10892	338370	162980	732850	152340	32256	17978	1905.4	13823	35164	4277.6	35862	34777	43652	0	0	0	36194	73313	128460	44915	131310	82489	187460	71665	77435	0	2761	0	0	0	0	0	0	16729	30464	146420	188480
>gi|4503937|ref|NP_001474.1| protein NipSnap homolog 2 isoform 1 [Homo sapiens];>gi|321267477|ref|NP_001189398.1| protein NipSnap homolog 2 isoform 2 [Homo sapiens]	2	7	30.1	33.742	286	114	1.8885e-41	0	0	11827	246850	510080	789970	0	181600	130170	128960	116200	76059	65550	0	5625.5	64649	114970	105540	222770	0	0	404920	0	1116500	0	352540	0	16056	39745	750950	0	581710	211050	208560	0	0	0	0	0	0	0	0
>gi|78214522|ref|NP_001030335.1| 60S ribosomal protein L38 [Homo sapiens];>gi|4506645|ref|NP_000990.1| 60S ribosomal protein L38 [Homo sapiens]	2	4	35.7	8.2178	70	48	2.0626e-15	0	0	262260	1041600	0	533980	448710	338770	108440	326260	555270	77520	0	456470	547290	336050	153870	783770	319490	323030	0	147430	433740	0	105250	211400	164230	786740	192400	177870	102350	111240	62107	201100	274460	673110	357300	244820	0	419690	189200	0
>gi|14150017|ref|NP_115649.1| transmembrane protein 126A isoform 1 [Homo sapiens]	2	9	37.9	21.527	195	193	9.3948e-75	0	0	948950	2897500	1658200	1198200	779730	402720	542050	945240	1151100	1419700	1439300	1074400	618960	259370	197810	288170	127720	181810	101660	0	0	0	69881	0	0	54282	0	99663	0	0	11735	0	86492	61630	0	636900	0	92798	111450	107310
>gi|19923262|ref|NP_004153.2| ras-related protein Rab-5A [Homo sapiens]	1	7	57.2	23.658	215	517	0	0	0	223620	89164	205480	58448	125030	279030	60125	250330	143930	26736	69294	73096	18193	31083	140900	26021	161900	147270	62942	0	0	0	20499	55921	40256	91066	118450	160560	155590	22170	53625	84195	0	49620	21004	0	8388.5	21155	0	0
>gi|19923483|ref|NP_057406.2| ras-related protein Rab-14 [Homo sapiens]	1	19	88.4	23.897	215	1275	0	0	57914	4037400	4159900	919970	2952200	1525500	2353800	1399600	2376100	812080	446920	396630	773810	584260	786950	638620	810200	587690	797570	306850	412200	280940	453570	275340	317990	1733800	1807900	871220	532650	487970	644420	874180	315000	462860	455840	276440	184270	238640	365410	252740	289860
>gi|41393614|ref|NP_958842.1| ras-related protein Rab-5C isoform a [Homo sapiens];>gi|41393545|ref|NP_004574.2| ras-related protein Rab-5C isoform a [Homo sapiens];>gi|354721184|ref|NP_001238968.1| ras-related protein Rab-5C isoform b [Homo sapiens]	3	12	78.7	23.482	216	1987	0	0	10572	5683200	13042000	6319000	7310300	3451500	4817200	2491900	1664500	2404300	1541300	1319400	1179000	903840	552140	839650	1007400	1656000	1307600	922550	584900	784300	740510	786170	186490	536570	281860	484950	1225200	1288500	1006700	655770	896030	98378	470220	365110	258300	329550	248770	771990	572210
>gi|4506371|ref|NP_002859.1| ras-related protein Rab-5B isoform 1 [Homo sapiens];>gi|354725902|ref|NP_001238965.1| ras-related protein Rab-5B isoform 1 [Homo sapiens];>gi|354721179|ref|NP_001238966.1| ras-related protein Rab-5B isoform 2 [Homo sapiens]	3	6	44.2	23.707	215	560	0	0	11638	1574600	1988400	1418600	1353800	1385800	763030	835950	812540	732880	166080	143710	497630	72162	134580	135170	449730	493150	474200	239000	332210	203790	160400	258940	383810	14575	0	131590	166750	303170	388030	327620	99481	303250	63016	46357	73424	53212	68922	40467	267830
>gi|31543380|ref|NP_009193.2| protein DJ-1 [Homo sapiens];>gi|183227678|ref|NP_001116849.1| protein DJ-1 [Homo sapiens]	2	11	71.4	19.891	189	488	6.0646e-303	0	0	269420	869920	723740	822920	81135	246310	141840	272620	215800	138140	90793	110310	270750	77220	143200	399250	942260	574740	165150	291450	306120	228090	257640	735080	550580	752660	948520	2009800	910960	763680	1404400	1987700	1637000	3477500	1422000	490170	1462800	635900	1395000	4066100
>gi|6912238|ref|NP_036226.1| peroxiredoxin-5, mitochondrial isoform a precursor [Homo sapiens];>gi|32455260|ref|NP_857634.1| peroxiredoxin-5, mitochondrial isoform b [Homo sapiens]	2	13	56.5	22.026	214	1254	0	0	3669200	8770700	1840500	1848500	2619600	210850	110020	170170	233700	11280	0	97022	329670	230730	154350	179420	1041600	1583500	1107300	702310	541990	568640	1051700	101080	156920	1135800	1267500	607440	2312800	832760	1213900	1027000	995700	633750	1846800	499140	1603500	2383300	8977800	8993300	17081000
>gi|75750470|ref|NP_060777.3| mitochondrial Rho GTPase 1 isoform 3 [Homo sapiens];>gi|75750476|ref|NP_001028738.1| mitochondrial Rho GTPase 1 isoform 2 [Homo sapiens];>gi|75750480|ref|NP_001028740.1| mitochondrial Rho GTPase 1 isoform 1 [Homo sapiens]	3	7	12.9	70.783	618	20	4.3294e-18	0	0	227400	342050	483280	912950	161730	415780	136070	158380	820380	0	0	27267	399800	70980	85217	305170	395350	269090	284480	78448	113500	184030	62543	77134	83101	24742	314930	14298	40116	64238	56379	8309.7	108520	481310	11414	6626.7	21765	26257	6641.7	29375
>gi|225579078|ref|NP_001139443.1| retinol dehydrogenase 13 isoform 1 precursor [Homo sapiens];>gi|19923931|ref|NP_612421.1| retinol dehydrogenase 13 isoform 2 [Homo sapiens]	2	9	37.5	35.932	331	132	2.2665e-38	0	0	0	46841	179130	259660	117740	100950	27866	16200	16046	0	30757	0	0	0	19982	0	40976	7498.4	57145	847280	1102400	2039400	2118800	341680	186090	168130	124560	587670	115660	53391	27466	67134	19326	152930	106550	8760.5	53983	130150	13723	19372
>gi|29171702|ref|NP_789845.1| inorganic pyrophosphatase 2, mitochondrial isoform 1 precursor [Homo sapiens];>gi|77812678|ref|NP_008834.3| inorganic pyrophosphatase 2, mitochondrial isoform 2 precursor [Homo sapiens];>gi|77812680|ref|NP_789842.2| inorganic	4	19	61.7	37.92	334	706	0	0	0	0	0	491160	1687600	994800	893340	417630	378640	241820	330650	316670	458270	539560	268330	505640	850510	1074600	1015200	1198600	1129600	2372900	3771100	1911400	2903700	2068900	2214900	1570900	2555500	691470	698650	302920	169790	25520	124040	17282	45060	0	13252	0	5172.7
>gi|296531406|ref|NP_004640.3| ES1 protein homolog, mitochondrial isoform Ia precursor [Homo sapiens];>gi|296531408|ref|NP_937798.3| ES1 protein homolog, mitochondrial isoform Ib precursor [Homo sapiens]	2	11	57.8	28.142	268	587	1.5995e-247	0	0	1015300	848990	3017200	11974000	5619400	6890900	5023500	3487100	2393800	2775300	2413200	2149000	2777600	1792700	2399800	2534400	2940400	4031000	2175300	3031200	2596600	6233600	4343600	6135900	5287400	8827400	2537800	4606400	1990400	1106700	1592300	612990	155440	78598	63236	0	0	0	0	0
>gi|4501853|ref|NP_001598.1| 3-ketoacyl-CoA thiolase, peroxisomal isoform a [Homo sapiens];>gi|194353979|ref|NP_001123882.1| 3-ketoacyl-CoA thiolase, peroxisomal isoform b [Homo sapiens]	2	19	61.6	44.292	424	509	0	0	0	0	0	139100	3579000	2166400	1708500	1364200	1003400	758490	508350	109580	667330	598370	58553	39769	711610	943130	47457	327200	88684	291710	435220	34789	530920	439510	583070	35651	59067	22616	0	12600	17428	0	0	0	0	0	0	0	0
>gi|41352061|ref|NP_055704.2| presequence protease, mitochondrial isoform 2 precursor [Homo sapiens];>gi|334085248|ref|NP_001229236.1| presequence protease, mitochondrial isoform 1 precursor [Homo sapiens]	2	44	54.1	117.41	1037	1579	0	0	0	0	75813	0	0	0	0	0	0	0	0	0	5934.6	356260	2490900	3436500	3218800	3642300	5959100	3994200	3000100	3164700	4169500	2529000	2218800	1756800	1515500	647590	986060	429390	349760	319210	275120	134200	103520	127380	264260	28376	16413	46863	31012
>gi|49457851|ref|NP_694983.2| probable palmitoyltransferase ZDHHC20 [Homo sapiens]	1	1	3.1	41.096	354	6	0.00012958	0	0	0	0	0	0	0	0	0	0	0	0	0	0	0	0	0	152540	257230	118890	45701	0	0	0	0	0	0	0	0	0	0	0	0	0	0	0	0	0	0	0	0	0
>gi|8923857|ref|NP_060917.1| ER membrane protein complex subunit 3 [Homo sapiens]	1	6	34.5	29.952	261	144	3.3329e-215	0	0	0	0	0	0	0	0	0	0	0	0	397990	0	2013900	1516700	1547800	2784500	0	0	1008800	0	0	15661	13890	0	0	12612	35529	11637	0	596510	106480	109310	11364	18178	0	262830	0	36505	61974	0
>gi|4506649|ref|NP_000958.1| 60S ribosomal protein L3 isoform a [Homo sapiens];>gi|76496472|ref|NP_001029025.1| 60S ribosomal protein L3 isoform b [Homo sapiens]	2	5	15.6	46.108	403	115	1.3054e-21	0	0	0	0	0	0	0	0	0	0	0	0	52351	63615	85482	183140	212100	225540	92199	0	135070	0	0	29229	0	13745	0	72011	85066	0	46570	78862	86579	155640	177140	191510	330980	218600	219990	0	0	228510
>gi|197276600|ref|NP_001127836.1| microtubule-associated protein 4 isoform 4 [Homo sapiens];>gi|47519639|ref|NP_002366.2| microtubule-associated protein 4 isoform 1 [Homo sapiens]	3	23	27.8	119.96	1135	274	2.9243e-147	0	0	1524.3	13527	52767	50323	111910	99968	76852	8021.1	9236.4	17461	30827	10315	0	11687	18099	363590	31757	3485.8	115760	290120	99301	115430	97328	107700	63526	129850	39130	125550	37864	76840	81713	128050	137850	131850	115430	53720	22878	24479	9229.3	35641
>gi|337756507|ref|NP_001229697.1| monofunctional C1-tetrahydrofolate synthase, mitochondrial isoform 3 [Homo sapiens];>gi|36796743|ref|NP_056255.2| monofunctional C1-tetrahydrofolate synthase, mitochondrial isoform 2 precursor [Homo sapiens];>gi|337756501|	5	30	42.6	99.31	913	1614	0	0	0	55375	155980	0	0	0	0	0	0	2149.9	1923	0	0	27813	311880	766540	1848200	1141100	1132900	482200	976780	319070	1332600	316500	439400	313890	321480	309500	245240	153630	162320	129640	155160	95660	231740	125690	95216	175130	72781	60372	89520
>gi|66392203|ref|NP_001018146.1| NME1-NME2 protein [Homo sapiens];>gi|66392227|ref|NP_001018149.1| nucleoside diphosphate kinase B isoform a [Homo sapiens];>gi|66392205|ref|NP_001018148.1| nucleoside diphosphate kinase B isoform a [Homo sapiens];>gi|663921	6	14	76	30.137	267	952	3.3021e-219	0	0	0	0	0	0	0	0	0	0	0	0	0	0	19999	42768	691580	637620	1932800	2912600	2998800	1613600	1661600	2277400	1340500	2618600	5139300	6940400	2481700	8784600	2840800	5383100	3078600	3524400	3583200	5609600	3858900	2427800	2785600	3273900	1843800	2098500
>gi|81295404|ref|NP_001028755.2| acyl-coenzyme A thioesterase 9, mitochondrial isoform b precursor [Homo sapiens];>gi|81295407|ref|NP_001032248.1| acyl-coenzyme A thioesterase 9, mitochondrial isoform a precursor [Homo sapiens]	2	22	51	49.901	439	1386	0	0	0	0	0	0	337060	1149300	2078800	1405200	1965800	2072300	1899000	1547100	1729500	1405200	1680100	3257100	2613100	3405900	2357100	1275800	2091100	1244800	2021800	1236900	1362900	2106400	1765600	1434300	1924000	1557600	1297500	1154800	1168000	826660	600090	313500	390570	236410	360380	184710	215150
>gi|115527062|ref|NP_001840.3| collagen alpha-2(VI) chain isoform 2C2 precursor [Homo sapiens];>gi|115527070|ref|NP_478055.2| collagen alpha-2(VI) chain isoform 2C2a precursor [Homo sapiens]	2	33	38.4	108.58	1019	1376	0	0	0	0	0	3492.3	0	0	0	4475.9	5320.5	2672.8	7960.9	27646	71021	96803	76349	99537	293160	98029	74407	70653	51510	109720	739870	966960	727520	160070	139150	117130	107480	124060	400530	245420	266310	255100	389940	197640	161340	83605	128150	164960	218220
>gi|238814322|ref|NP_001029345.2| mitochondrial 10-formyltetrahydrofolate dehydrogenase precursor [Homo sapiens]	1	52	66.7	101.74	923	2414	0	0	0	0	0	10654	30085	63700	22256	4437	4111	66377	22082	218330	574360	990650	780420	623870	1270600	4196600	3090100	1260400	1059100	334860	609110	437810	420090	298040	1168400	1901700	2923600	1611400	1193600	441840	994640	2324300	3552700	1515900	1120700	1105600	2283100	1079400	1116000
>gi|171906593|ref|NP_001116429.1| [3-methyl-2-oxobutanoate dehydrogenase [lipoamide]] kinase, mitochondrial isoform b [Homo sapiens];>gi|171906589|ref|NP_005872.2| [3-methyl-2-oxobutanoate dehydrogenase [lipoamide]] kinase, mitochondrial isoform a [Homo sa	2	3	12.9	41.089	365	62	2.7366e-20	0	0	0	0	0	0	0	0	0	0	0	0	0	0	0	0	223840	0	0	0	0	0	0	0	0	0	0	0	0	0	0	0	28455	29749	99421	235830	113820	109560	90011	52280	0	13506
>gi|55770895|ref|NP_001006600.1| protein LAP2 isoform 7 [Homo sapiens];>gi|358679316|ref|NP_001240627.1| protein LAP2 isoform 4 [Homo sapiens];>gi|358679323|ref|NP_001240630.1| protein LAP2 isoform 9 [Homo sapiens];>gi|8923909|ref|NP_061165.1| protein LAP2	6	14	15.3	146.08	1302	86	1.0421e-41	0	0	0	0	0	0	0	0	0	0	0	0	0	0	0	0	0	2361.4	2828.8	2627.9	10399	15727	7164.6	0	37491	0	0	0	0	1519.3	0	10410	0	0	2117.1	1699.4	0	1345.8	938.43	0	0	0
>gi|116063573|ref|NP_001447.2| filamin-A isoform 1 [Homo sapiens];>gi|160420317|ref|NP_001104026.1| filamin-A isoform 2 [Homo sapiens]	2	125	65.2	280.01	2639	7964	0	0	2331.7	47053	30485	21622	6621.4	9137	4237.9	6988.6	8370.4	2497	73168	60080	38932	124290	178720	162830	504040	398940	257820	195440	148290	95921	129640	116130	246240	402550	1138800	1083300	1944700	6155900	13852000	5122000	3072000	3095500	4943100	2935400	1604700	2919100	7350600	4555100	4288300
>gi|13559514|ref|NP_060895.1| phosphatidylinositol 4-kinase type 2-alpha [Homo sapiens]	1	14	36.1	54.022	479	101	2.7381e-59	0	0	0	0	0	0	0	0	0	0	0	1917.8	22458	60585	102440	163860	278870	233300	94067	96654	44358	38671	25787	97679	54308	64859	42295	71234	126940	238860	79286	115610	52103	89781	72002	66245	45638	33950	61852	56513	20383	45889
>gi|134152721|ref|NP_060197.4| transmembrane protein 214 isoform 1 [Homo sapiens];>gi|134152683|ref|NP_001077059.1| transmembrane protein 214 isoform 2 [Homo sapiens]	2	9	19.2	77.15	689	200	8.943e-70	0	0	0	0	0	0	0	0	0	0	0	0	0	0	0	0	0	0	34055	17073	24015	40354	11711	0	3348.3	26074	0	19829	31017	56857	28329	9835.7	0	31029	12844	18825	0	8017.3	7120.2	0	0	51205
>gi|7019415|ref|NP_037468.1| protein transport protein Sec61 subunit alpha isoform 1 [Homo sapiens]	4	11	30.5	52.264	476	892	0	0	0	0	0	0	0	0	0	0	0	0	71041	0	0	0	273230	234710	1656900	2622700	3182200	1979300	1830700	2701900	3951300	2931400	1217300	1383800	1930800	1318200	1936400	2186000	1288700	1545000	3010800	1749800	1697100	987610	864460	1914900	1727700	1518700	897180
>gi|148839335|ref|NP_056098.1| protein dpy-19 homolog 1 [Homo sapiens]	1	6	12.4	77.318	675	25	9.5856e-17	0	0	0	0	0	0	0	0	0	0	0	0	0	0	0	0	0	0	0	0	0	0	0	0	0	8897.7	3939.1	0	0	58786	0	3914.9	0	0	0	52307	0	0	4244.8	0	0	11916
>gi|169404009|ref|NP_003135.2| translocon-associated protein subunit alpha precursor [Homo sapiens]	1	6	29.7	32.235	286	330	4.0357e-118	0	0	0	0	0	0	0	0	0	0	0	0	0	0	0	0	0	0	0	40310	143000	297260	179230	63183	191390	76474	256050	207110	220470	221470	61849	237940	219670	226970	377310	526620	464560	603800	573180	366760	257160	516370
>gi|224831243|ref|NP_056375.2| dynamin-like 120 kDa protein, mitochondrial isoform 1 [Homo sapiens];>gi|224831251|ref|NP_570849.2| dynamin-like 120 kDa protein, mitochondrial isoform 7 [Homo sapiens];>gi|224831248|ref|NP_570847.2| dynamin-like 120 kDa prot	8	38	45.4	111.63	960	1156	0	0	0	38584	16889	931.57	0	15427	0	0	0	0	0	0	0	0	0	0	9244.4	21957	183930	143840	315030	207270	411570	226130	238800	200320	294290	108840	396680	103490	149260	199300	277550	167260	242640	174370	103810	106880	289400	63625	196630
>gi|285002233|ref|NP_000399.3| glycerol-3-phosphate dehydrogenase, mitochondrial precursor [Homo sapiens];>gi|285002231|ref|NP_001076581.2| glycerol-3-phosphate dehydrogenase, mitochondrial precursor [Homo sapiens]	2	47	64.9	80.852	727	2625	0	0	0	9699.4	5086.7	0	93069	110630	132960	76477	87740	13054	0	70012	41696	21978	47045	108390	869960	650900	570990	235570	483410	2281700	12587000	5041200	1773300	1237300	1536200	825220	2385700	1741400	1658600	2947600	1663100	1395400	2372000	1283700	786910	846300	1333200	593170	877270
>gi|190194365|ref|NP_060579.3| poly(A) RNA polymerase, mitochondrial precursor [Homo sapiens]	1	6	14.6	66.171	582	57	1.5089e-18	0	0	0	0	0	0	0	0	0	9701.4	31011	41815	48746	43918	33045	38256	31087	0	37527	56957	57114	94543	62958	97976	51868	82037	72395	92233	40224	82709	31633	30603	36763	40426	44506	52140	36184	25614	24075	23954	15020	29174
>gi|5454090|ref|NP_006271.1| translocon-associated protein subunit delta isoform 2 precursor [Homo sapiens];>gi|325301078|ref|NP_001191456.1| translocon-associated protein subunit delta isoform 3 precursor [Homo sapiens];>gi|325301072|ref|NP_001191455.1| t	3	5	36.4	18.998	173	946	8.9086e-236	0	20289	38115	0	0	0	14370	14874	0	0	0	0	0	0	0	44491	0	110580	11774	1095500	3074500	4699200	2710300	2196300	2202100	4083600	3390600	3686600	3463400	6983600	2606300	2662500	2448000	1598700	989610	785840	415000	1334300	1842000	2117800	2686700	2324800
>gi|8923415|ref|NP_060294.1| E3 ubiquitin-protein ligase MARCH5 [Homo sapiens]	1	10	46.8	31.231	278	354	1.5061e-103	0	0	0	0	0	0	0	0	0	0	0	0	0	0	0	0	0	84360	225730	632610	378960	581220	540160	100400	351950	400210	94855	85584	0	431370	378390	74250	287000	392270	0	0	22634	0	0	277270	310900	20152
>gi|45269137|ref|NP_284941.2| mitofusin-1 [Homo sapiens]	1	5	8.1	84.159	741	72	8.7388e-22	0	0	0	0	0	0	0	0	0	0	0	0	0	0	0	0	0	40649	80063	105880	61418	38334	14924	0	0	0	11215	7763.9	0	0	16413	0	11982	9826.8	7323.1	7882.1	7940.8	5967.6	0	0	0	0
>gi|4758714|ref|NP_004519.1| microsomal glutathione S-transferase 3 [Homo sapiens]	1	6	50.7	16.516	152	1086	0	0	0	0	0	0	0	0	0	0	0	0	0	0	0	0	229610	835760	3477100	8423700	8884600	7599000	6242700	4865800	3639000	1063400	4422000	1752700	4742900	2311800	4338200	1618700	2290900	1775500	3526000	4059900	7191000	4586400	3779000	4413500	4657200	5071600	4317900
>gi|13027604|ref|NP_076425.1| 28S ribosomal protein S34, mitochondrial [Homo sapiens]	1	7	41.3	25.65	218	173	2.5986e-109	0	0	0	0	0	0	0	0	0	0	0	0	14737	0	35465	221290	613280	1206000	2050600	1407800	107100	800930	699050	1041700	412440	527160	540720	0	452480	1239900	735590	1212700	1187900	1555000	9945.3	29842	21094	0	284720	174650	0	304570
>gi|14269586|ref|NP_110438.1| 28S ribosomal protein S26, mitochondrial [Homo sapiens]	1	10	41.5	24.211	205	232	1.0418e-108	0	0	0	0	26620	59446	0	45824	0	0	207280	214860	212820	219100	76680	50416	129680	222400	0	0	93410	0	0	33226	0	0	0	575400	185250	1299700	439800	226470	282940	463630	351220	423890	1030300	131770	202130	475880	134920	1095300
>gi|14028877|ref|NP_071942.1| 28S ribosomal protein S25, mitochondrial [Homo sapiens]	1	8	52.6	20.116	173	404	2.7938e-99	0	0	0	0	0	0	0	0	0	0	0	0	0	0	0	0	0	69445	0	0	0	0	0	94214	0	154330	300260	729480	753150	3349700	1741300	1795200	2118800	1950200	1288900	1199700	1212000	871630	926570	730320	81341	522840
>gi|9910244|ref|NP_064576.1| 28S ribosomal protein S22, mitochondrial [Homo sapiens]	1	16	50.6	41.28	360	716	7.5098e-231	0	0	0	0	383680	0	0	0	0	0	0	0	0	0	5847.6	0	0	0	0	88671	0	0	0	0	0	4701.7	20214	164940	199820	649850	705130	578690	607970	571000	467140	523040	288070	333690	392800	355040	178880	219450
>gi|7662645|ref|NP_054765.1| 28S ribosomal protein S18b, mitochondrial [Homo sapiens]	1	9	36.8	29.395	258	234	2.1417e-50	0	0	0	423880	22697	90080	58810	34043	26279	0	0	0	0	59397	0	0	0	0	0	0	0	0	0	29013	0	0	0	408090	492580	2239600	1161400	1478000	1792600	1481000	907850	1011800	551820	595120	316480	538660	382240	426840
>gi|186928850|ref|NP_055899.2| 28S ribosomal protein S27, mitochondrial [Homo sapiens]	1	16	44.2	47.611	414	468	2.2633e-294	0	0	0	0	15714	186230	0	79155	20422	96595	29640	51084	0	26628	20896	0	14579	0	0	19570	88175	0	14258	0	0	0	0	77031	100430	64248	350350	407390	465180	189810	645110	215000	438590	178950	266340	220780	220210	170660
>gi|7705425|ref|NP_057053.1| 28S ribosomal protein S17, mitochondrial [Homo sapiens]	1	4	51.5	14.502	130	140	1.6067e-57	0	0	0	0	0	0	0	0	0	0	0	0	0	0	0	0	0	0	0	0	0	0	0	0	0	19192	0	51692	88604	273410	124780	240500	210110	155840	252790	0	0	77821	147550	273960	356190	143780
>gi|7705626|ref|NP_057149.1| 28S ribosomal protein S16, mitochondrial [Homo sapiens]	1	5	52.6	15.345	137	146	2.6148e-23	222120	0	0	0	0	0	0	0	0	0	0	0	0	0	0	0	0	0	0	0	0	0	0	0	0	66984	134660	513840	440370	2054600	719020	789470	1098000	1393000	951810	1953600	801990	748470	875690	685900	75154	477020
>gi|217035105|ref|NP_060668.2| dnaJ homolog subfamily C member 11 [Homo sapiens]	1	8	20.4	63.277	559	152	9.8395e-31	0	0	0	0	0	0	0	0	0	0	0	0	0	0	0	0	0	0	0	0	0	0	0	0	0	0	0	290280	9301.5	708670	395580	322410	363410	255210	216870	365900	300700	150120	0	5126.4	0	0
>gi|194018570|ref|NP_060388.2| coiled-coil domain-containing protein 109B [Homo sapiens]	1	7	20.5	39.082	336	40	4.7302e-22	0	0	0	0	0	0	0	0	0	0	0	0	0	0	0	0	24656	122540	0	0	0	0	0	0	0	0	0	0	0	284860	427160	372350	263440	215860	59718	79831	5270	53143	117190	163890	17583	55638
>gi|398303805|ref|NP_001257609.1| calcium uniporter protein, mitochondrial isoform 3 [Homo sapiens];>gi|24308400|ref|NP_612366.1| calcium uniporter protein, mitochondrial isoform 1 precursor [Homo sapiens];>gi|398303803|ref|NP_001257608.1| calcium uniporte	3	14	49	35.158	302	856	0	0	0	50318	0	0	0	0	0	0	0	0	0	0	0	0	0	13835	0	0	0	0	0	0	57239	0	0	0	29365	305960	2566300	2691200	7126800	4040200	6105800	3739100	4381000	1150000	2066500	2893700	2544300	625600	1825600
>gi|6005872|ref|NP_009145.1| translocation protein SEC63 homolog [Homo sapiens]	1	21	35.5	87.996	760	677	1.7707e-168	0	0	0	0	0	0	0	0	0	0	0	0	0	0	0	0	0	0	0	4981.9	0	4588.4	0	25134	46123	77823	64677	132530	85586	579550	294260	290060	228690	192900	34227	504510	190750	157400	285080	280990	193790	300060
>gi|306922382|ref|NP_001182447.1| calcium uptake protein 1, mitochondrial isoform 2 [Homo sapiens];>gi|116256483|ref|NP_006068.2| calcium uptake protein 1, mitochondrial isoform 1 [Homo sapiens];>gi|306922384|ref|NP_001182448.1| calcium uptake protein 1, m	3	4	11.6	54.351	476	65	4.5709e-36	0	0	0	0	0	0	0	0	0	0	0	0	0	0	0	26438	0	37712	48903	43921	24658	131270	112010	163690	79665	119770	78191	156790	39114	94422	37873	0	78698	63018	41973	178350	0	0	0	0	45742	0
>gi|255918129|ref|NP_149977.2| lipase maturation factor 2 [Homo sapiens]	1	11	21.5	79.697	707	412	0	0	0	0	0	0	0	0	0	0	0	0	0	0	0	0	0	0	0	0	0	0	0	0	238040	5280.2	7830	36304	44753	46242	102890	524640	71143	51630	902600	655860	1055300	85628	7568.8	673400	781400	10415	121710
>gi|24638454|ref|NP_733765.1| sarcoplasmic/endoplasmic reticulum calcium ATPase 2 isoform b [Homo sapiens];>gi|4502285|ref|NP_001672.1| sarcoplasmic/endoplasmic reticulum calcium ATPase 2 isoform a [Homo sapiens]	11	50	48.8	114.76	1042	5332	0	10053	0	0	0	0	0	3029.8	0	25902	0	0	0	0	0	0	0	0	0	0	15694	295340	649850	1008700	2388500	2650400	2735100	1187400	2537200	2561400	4266500	1227000	2011000	1854400	1638000	1726400	2481700	2284400	1596600	1850400	2260600	1884800	2740000
>gi|40254924|ref|NP_060979.2| leucine-rich repeat-containing protein 59 [Homo sapiens]	1	14	49.8	34.93	307	1384	0	0	0	0	0	0	0	9693.4	140480	116980	93776	107560	65717	140350	171070	206770	252290	191650	433860	362040	564170	614970	1174300	490890	2472600	975040	1139800	143690	1234800	808770	1400300	417170	347140	801190	327620	790740	1271400	1115600	853090	1244400	640600	491870	753720
>gi|283046680|ref|NP_001164263.1| regulator of microtubule dynamics protein 2 isoform 2 [Homo sapiens];>gi|283046674|ref|NP_001164262.1| regulator of microtubule dynamics protein 2 isoform 2 [Homo sapiens];>gi|283046684|ref|NP_001164264.1| regulator of mic	4	5	16.6	47.399	410	36	4.144e-23	0	0	0	0	0	0	0	0	0	0	0	0	0	0	0	0	0	0	0	0	0	0	0	0	0	0	0	0	0	0	0	0	8912.5	0	0	0	0	0	0	0	123090	15972
>gi|115298674|ref|NP_002499.2| nidogen-1 precursor [Homo sapiens]	1	2	2	136.38	1247	3	7.0582e-06	0	0	0	0	0	0	0	0	0	0	0	0	0	0	0	0	0	0	0	0	0	0	0	0	0	0	0	0	0	0	0	0	0	0	0	0	0	0	0	0	0	0
>gi|41399285|ref|NP_955472.1| 60 kDa heat shock protein, mitochondrial [Homo sapiens];>gi|31542947|ref|NP_002147.2| 60 kDa heat shock protein, mitochondrial [Homo sapiens]	2	60	83.4	61.054	573	7165	0	58598	42438	73643	98705	121310	173160	70741	13796	76569	256100	570210	1963700	7039300	11053000	27515000	49469000	86365000	107470000	98759000	59401000	23773000	18145000	11054000	12360000	7528000	7418800	3778000	5640400	4036400	3295500	87544000	256690000	20018000	7365000	9031300	6036400	2783900	1718500	876010	1537700	1524900	564150
>gi|116875826|ref|NP_057147.2| HD domain-containing protein 2 [Homo sapiens]	1	1	6.9	23.39	204	2	2.8436e-08	0	0	0	0	0	0	0	0	0	0	0	0	0	0	0	0	0	0	0	0	0	0	0	0	0	0	0	0	0	0	0	0	0	0	0	0	0	0	0	0	0	0
>gi|21361535|ref|NP_057485.2| protein Hikeshi [Homo sapiens]	1	1	6.6	21.627	197	14	9.0272e-13	0	0	0	0	0	0	0	0	0	0	0	0	0	0	0	0	0	0	0	0	0	0	0	0	0	0	0	0	0	0	0	0	0	0	0	0	0	0	0	0	0	0
>gi|4504025|ref|NP_002055.1| glutaredoxin-1 [Homo sapiens];>gi|343887376|ref|NP_001230588.1| glutaredoxin-1 [Homo sapiens];>gi|343887374|ref|NP_001230587.1| glutaredoxin-1 [Homo sapiens];>gi|169646776|ref|NP_001112362.1| glutaredoxin-1 [Homo sapiens]	4	2	11.3	11.776	106	19	3.3252e-07	0	242660	245360	96536	34944	461690	156930	242250	169410	91333	10153	0	0	0	0	0	28048	0	0	0	0	0	0	0	0	0	0	0	0	0	0	0	0	0	0	0	0	0	0	0	0	0
>gi|20336761|ref|NP_057071.2| heme-binding protein 1 [Homo sapiens]	1	10	66.7	21.097	189	229	0	0	115510	1380500	2825400	1680100	8677900	2974300	4276600	1509700	434160	16088	0	0	0	0	0	0	0	0	0	0	0	0	0	0	0	0	0	0	0	0	0	0	0	0	0	0	0	0	0	0	0
>gi|4507357|ref|NP_003555.1| transgelin-2 [Homo sapiens]	1	17	88.9	22.391	199	671	0	0	764210	2242600	836380	1499800	1727100	4589000	19998000	6982100	6208500	4357000	1473700	4307500	1087800	1182700	1130300	604280	1250700	810040	391230	605630	606290	320730	1166900	659460	301600	637670	3464800	2257500	3892900	1114600	1444300	1989000	1017400	409960	581570	549930	430100	328740	0	60138	0
>gi|21735485|ref|NP_663729.1| ATP synthase mitochondrial F1 complex assembly factor 2 [Homo sapiens]	1	11	57.4	32.772	289	135	2.2123e-259	0	0	44108	12568	0	66993	89506	422470	502090	281490	22368	0	0	0	4427	0	0	11044	0	0	0	0	0	0	0	0	0	0	0	0	0	0	0	0	0	0	0	0	0	0	0	0
>gi|188219595|ref|NP_932068.2| UPF0562 protein C7orf55 [Homo sapiens];>gi|347446676|ref|NP_001231513.1| C7orf55-LUC7L2 protein [Homo sapiens]	2	4	39.8	12.749	113	14	4.1607e-28	0	0	0	0	0	0	315710	2424000	1419900	1805200	185740	203070	0	0	231310	0	130650	131460	0	0	0	0	0	0	0	0	0	0	0	0	57066	0	0	0	0	0	0	0	0	0	0	0
>gi|13376717|ref|NP_079412.1| optic atrophy 3 protein isoform b [Homo sapiens];>gi|156151427|ref|NP_001017989.2| optic atrophy 3 protein isoform a [Homo sapiens]	2	3	13.4	19.996	179	12	5.1645e-07	0	0	0	0	0	0	50102	89429	114500	0	0	0	107710	61093	0	143720	0	0	1716100	3496600	2646200	3133900	1861800	474200	1527400	1592000	252610	179800	149110	0	0	77336	0	72670	0	0	0	0	0	0	738850	0
>gi|7662004|ref|NP_055689.1| mitofusin-2 [Homo sapiens];>gi|189083768|ref|NP_001121132.1| mitofusin-2 [Homo sapiens]	2	22	35.3	86.401	757	381	1.9805e-157	0	0	242900	29909	13587	10360	0	0	0	6855.9	0	0	0	70621	51596	22642	36963	382760	610560	721340	417660	510290	341910	24517	186940	170270	117590	240530	142890	88575	98799	88926	256960	262100	6494.6	292880	131210	62937	70131	61591	21353	5252.8
>gi|4505719|ref|NP_003837.1| peroxisomal membrane protein 11B isoform 1 [Homo sapiens];>gi|296317239|ref|NP_001171724.1| peroxisomal membrane protein 11B isoform 2 [Homo sapiens]	2	12	46.7	28.431	259	144	1.9652e-39	0	0	0	0	0	0	0	0	15318	16074	467760	0	459250	404780	389020	832910	685770	780620	3464500	1780900	2748600	188280	286110	316370	492360	197780	122460	859110	608140	26577	205710	471680	557340	145480	57912	109600	36509	33224	80778	74750	16330	13590
>gi|94536771|ref|NP_001035521.1| cytochrome oxidase assembly [Homo sapiens]	1	6	49.1	11.731	106	118	1.0438e-37	0	1103700	1298400	0	0	1224200	0	394700	0	0	0	0	0	0	0	30718	0	790100	2705600	10719000	11870000	17902000	11163000	23686000	7771600	2938500	788740	461760	542910	0	208620	0	83283	62176	0	0	0	0	0	0	0	0
>gi|14249524|ref|NP_116213.1| transmembrane protein 87B precursor [Homo sapiens]	1	5	11	63.535	555	24	4.7247e-20	0	0	0	0	0	0	0	0	0	0	0	10438	0	0	0	0	0	0	0	224770	0	73766	39188	0	0	0	29900	74765	44442	0	0	0	0	0	0	0	0	0	0	0	0	0
>gi|4557303|ref|NP_000373.1| fatty aldehyde dehydrogenase isoform 2 [Homo sapiens];>gi|73466520|ref|NP_001026976.1| fatty aldehyde dehydrogenase isoform 1 [Homo sapiens]	2	13	29.7	54.847	485	340	3.0884e-105	2532.4	0	0	0	0	79624	0	0	0	0	0	0	0	0	0	0	0	83748	808970	1517800	2223000	1500600	1296600	1588700	554110	583470	376250	1092700	292020	459210	205870	538570	425810	436430	221350	462710	110050	156460	193270	439570	123150	110310
>gi|15826852|ref|NP_073572.2| Golgi resident protein GCP60 [Homo sapiens]	1	6	16.3	60.593	528	38	3.3928e-85	0	0	0	0	0	0	0	0	0	0	0	0	0	0	0	0	0	0	0	0	36213	0	0	0	0	0	0	0	0	0	0	0	0	0	0	0	0	0	0	0	0	0
>gi|20270303|ref|NP_620124.1| mitochondrial Rho GTPase 2 [Homo sapiens]	1	10	25.2	68.117	618	136	6.4875e-30	0	0	0	0	0	0	0	0	0	0	0	2271.8	59730	79975	30031	100700	196860	282580	331810	316890	35872	42703	113040	143080	157030	202950	105380	0	53217	108590	52489	69974	48955	94623	20191	33715	25155	0	0	11490	74596	22714
>gi|24797067|ref|NP_002107.3| HLA class I histocompatibility antigen, A-1 alpha chain precursor [Homo sapiens];>gi|337752170|ref|NP_001229687.1| HLA class I histocompatibility antigen, A-1 alpha chain precursor [Homo sapiens]	5	22	58.1	40.84	365	1138	0	0	2056.5	0	0	0	4885.2	14915	61286	29865	51556	58690	16898	97945	132400	378790	945310	2487300	8034700	15545000	17972000	10212000	5855600	2372700	3186300	1544700	1370700	232130	1846400	288750	394920	294730	40760	381260	90978	78318	240990	426750	271820	255400	334640	108000	3180.4
>gi|4503481|ref|NP_001395.1| elongation factor 1-gamma [Homo sapiens]	1	14	37.1	50.118	437	411	3.1497e-155	0	0	22591	0	8528.2	23207	0	0	0	0	0	66326	74563	93877	0	8071.9	224000	573290	160930	133270	322270	177130	26862	52787	24579	63667	189760	451890	313230	197760	1472000	953220	397390	445050	274230	638900	374630	288230	319820	722400	603740	407320
>gi|5454158|ref|NP_006286.1| valine--tRNA ligase [Homo sapiens]	1	8	8.9	140.47	1264	14	3.8577e-19	0	0	0	0	0	0	0	0	0	0	0	0	0	0	0	0	0	0	0	5861.5	12101	0	11109	0	14886	19309	11032	18984	7887.9	21873	10881	18458	11547	11646	8347.5	12817	7036.5	9957.9	12844	27165	9633.3	22078
>gi|47458811|ref|NP_998814.1| sideroflexin-4 [Homo sapiens]	1	2	7.7	37.998	337	3	2.4318e-05	0	0	0	0	0	0	0	0	0	0	0	0	0	0	0	16247	0	18650	0	26553	0	0	0	0	0	0	0	0	0	0	0	0	0	0	0	0	0	0	0	0	0	0
>gi|32698876|ref|NP_872329.1| COX assembly mitochondrial protein homolog [Homo sapiens]	1	2	18.9	12.49	106	6	3.1376e-06	0	374320	0	0	0	0	0	0	0	0	0	0	0	0	0	0	0	0	0	302400	600290	769020	86374	321940	0	0	0	0	0	0	0	0	0	0	0	0	0	0	0	0	0	0
>gi|5032181|ref|NP_005825.1| mitochondrial import inner membrane translocase subunit Tim17-B isoform 2 [Homo sapiens];>gi|269784613|ref|NP_001161419.1| mitochondrial import inner membrane translocase subunit Tim17-B isoform 1 [Homo sapiens]	2	4	34.3	18.273	172	25	8.5412e-33	0	0	0	0	0	0	0	0	0	0	0	0	0	96656	84006	176940	0	38929	78934	44439	679250	528070	288040	0	0	0	0	0	0	0	0	0	0	0	0	0	0	0	0	0	0	0
>gi|61835204|ref|NP_001013454.1| 3-mercaptopyruvate sulfurtransferase isoform 2 [Homo sapiens];>gi|194473681|ref|NP_001123989.1| 3-mercaptopyruvate sulfurtransferase isoform 2 [Homo sapiens];>gi|194473668|ref|NP_066949.2| 3-mercaptopyruvate sulfurtransfera	3	10	51.2	33.178	297	206	3.4236e-194	0	0	0	839260	368250	413660	50912	40225	63955	34970	40539	28599	25718	108680	45820	48008	74174	222230	513870	183000	249230	246290	190280	423840	456130	228470	152590	148510	0	0	5878.7	0	0	0	0	0	0	0	0	0	0	0
>gi|14211923|ref|NP_115982.1| histidine triad nucleotide-binding protein 2, mitochondrial precursor [Homo sapiens]	1	5	47.2	17.162	163	242	0	0	40144	534990	274050	32614	0	0	0	14330	0	0	0	0	0	50812	33508	30243	596760	3001000	1926700	181810	2067900	5210200	3905300	0	0	0	0	0	0	0	0	0	0	0	0	0	18384	11278	7676.7	6906.3	0
>gi|7706495|ref|NP_057390.1| dnaJ homolog subfamily B member 11 precursor [Homo sapiens]	1	13	36.9	40.513	358	215	3.328e-272	0	0	0	0	0	0	0	0	0	0	0	0	0	14730	0	19463	0	0	0	0	331260	1365300	648400	423880	122520	186870	60177	0	17748	70481	40638	13747	111750	11555	0	0	0	0	0	79253	0	17531
>gi|62530384|ref|NP_001910.2| enoyl-CoA delta isomerase 1, mitochondrial isoform 1 precursor [Homo sapiens];>gi|295842266|ref|NP_001171500.1| enoyl-CoA delta isomerase 1, mitochondrial isoform 2 precursor [Homo sapiens]	2	9	37.7	32.816	302	240	2.9081e-255	0	0	0	229810	7812.9	0	0	0	0	0	0	0	0	18405	56453	29947	565950	1287900	2825100	5713500	8330300	9176100	1990300	742960	130630	21443	0	0	0	0	0	0	0	0	0	0	0	0	0	0	0	0
>gi|4503827|ref|NP_001457.1| frizzled-2 precursor [Homo sapiens]	1	4	7.1	63.553	565	7	6.9806e-08	0	0	0	0	0	0	0	0	0	0	0	0	0	0	0	0	0	0	0	0	93137	0	278020	415280	0	0	0	0	0	0	0	0	47896	35261	0	0	0	0	0	35912	0	0
>gi|24234756|ref|NP_703194.1| interleukin enhancer-binding factor 3 isoform c [Homo sapiens];>gi|24234753|ref|NP_004507.2| interleukin enhancer-binding factor 3 isoform b [Homo sapiens];>gi|212549555|ref|NP_001131145.1| interleukin enhancer-binding factor	7	16	29.7	74.606	690	73	8.9573e-138	0	0	0	0	0	7023.9	0	0	0	0	0	0	0	0	0	0	0	0	0	26136	332350	567170	311110	294620	44120	21278	32685	16783	11603	45413	0	0	0	6667	0	7637.2	11674	0	0	0	0	0
>gi|5803193|ref|NP_006802.1| serine incorporator 3 precursor [Homo sapiens];>gi|39812106|ref|NP_945179.1| serine incorporator 3 precursor [Homo sapiens]	2	4	8.9	52.58	473	23	3.45e-15	0	0	0	0	0	0	0	0	63917	61745	130260	144140	225370	196400	0	374560	0	745710	980650	809170	340470	506780	534360	1123600	0	0	0	45798	26656	0	0	0	0	0	0	0	0	0	0	0	0	0
>gi|45643119|ref|NP_006108.2| enoyl-CoA delta isomerase 2, mitochondrial isoform 1 [Homo sapiens];>gi|260275230|ref|NP_001159482.1| enoyl-CoA delta isomerase 2, mitochondrial isoform 1 [Homo sapiens];>gi|260274832|ref|NP_996667.2| enoyl-CoA delta isomerase	3	13	45.6	40.183	364	153	0	0	0	0	0	0	0	7453.9	0	0	7412.3	0	17928	0	0	0	0	0	0	0	0	0	0	0	0	0	0	0	0	22367	37755	1601600	461830	72911	102500	433810	330440	75919	54205	0	19563	0	0
>gi|294997330|ref|NP_001171122.1| sodium/hydrogen exchanger 6 isoform c [Homo sapiens];>gi|110227626|ref|NP_001036002.1| sodium/hydrogen exchanger 6 isoform a precursor [Homo sapiens];>gi|5454070|ref|NP_006350.1| sodium/hydrogen exchanger 6 isoform b precu	3	5	10.8	72.259	649	40	6.9964e-45	0	0	0	0	0	0	0	0	0	0	0	0	0	0	0	0	0	0	0	282870	392740	387910	0	266940	95474	0	0	0	0	0	0	0	169470	396260	91218	44149	0	0	0	0	0	0
>gi|94421469|ref|NP_078991.3| thioredoxin domain-containing protein 15 precursor [Homo sapiens]	1	2	7.8	39.885	360	14	2.4811e-08	0	0	0	0	0	0	0	0	0	0	0	0	0	0	0	0	0	0	0	0	0	0	0	0	0	0	0	0	0	0	0	0	0	0	0	0	0	0	0	0	0	0
>gi|195947397|ref|NP_015557.2| presenilin-1 isoform I-463 [Homo sapiens];>gi|4506163|ref|NP_000012.1| presenilin-1 isoform I-467 [Homo sapiens]	2	8	22.7	52.197	463	71	1.5709e-226	0	0	0	0	0	0	0	0	0	0	0	0	0	0	0	72854	96421	66627	0	0	0	30777	0	0	0	10807	0	7695.2	6400.6	91729	63181	644470	518490	120250	123710	46687	112130	29899	22562	20837	0	29585
>gi|32698686|ref|NP_055383.1| polypeptide N-acetylgalactosaminyltransferase 5 [Homo sapiens]	1	19	23	106.26	940	237	2.6703e-237	0	0	30409	13528	0	22568	5680.4	0	2175.4	0	0	0	0	0	0	53697	97316	0	61795	59197	53616	53913	18351	13909	0	0	0	0	15047	0	9396.8	5583.2	12285	76399	43127	28293	43229	18890	32006	2459.6	0	9365.1
>gi|110349750|ref|NP_036345.2| malonyl-CoA decarboxylase, mitochondrial [Homo sapiens]	1	9	28	55.003	493	42	1.8501e-39	0	0	12247	15367	0	41476	9411.2	0	29152	9611.6	20637	0	0	0	0	0	0	6939.9	0	0	0	0	0	0	4913.5	0	0	0	0	0	26307	3126.5	69569	79180	92578	53607	13726	0	2488.9	0	0	0
>gi|68799814|ref|NP_001020376.1| AP-2 complex subunit mu isoform b [Homo sapiens];>gi|14917109|ref|NP_004059.2| AP-2 complex subunit mu isoform a [Homo sapiens]	2	15	46.2	49.389	433	163	0	0	18609	5487	5417	5798.3	0	24871	0	0	0	0	7753.2	0	0	0	0	19675	49275	53101	71164	43982	47777	23849	0	14142	58927	0	20433	60539	474730	518090	1473800	1751800	3309400	1090100	230920	563170	505710	48566	190840	230230	328840
>gi|70906430|ref|NP_004060.2| AP-2 complex subunit sigma isoform AP17 [Homo sapiens];>gi|11038643|ref|NP_067586.1| AP-2 complex subunit sigma isoform AP17delta [Homo sapiens]	2	6	38	17.018	142	54	2.737e-68	0	17145	0	0	0	132020	0	0	0	0	0	0	0	0	0	0	0	0	0	0	0	47550	60579	135330	89399	101300	175410	183690	628760	2143800	1675500	2981100	4232400	3923600	1897500	3052800	671110	894020	1122200	757880	0	777030
>gi|38505218|ref|NP_115545.3| acyl-CoA dehydrogenase family member 11 [Homo sapiens]	1	3	4.9	87.263	780	17	9.1313e-10	0	0	0	0	0	0	0	0	0	0	0	0	0	0	0	0	0	0	0	0	0	0	0	0	0	0	0	0	8008.5	34682	18898	87494	66947	97110	66487	117100	51383	34229	28347	12200	0	0
>gi|21361621|ref|NP_002624.2| phosphoglucomutase-1 isoform 1 [Homo sapiens];>gi|290463102|ref|NP_001166289.1| phosphoglucomutase-1 isoform 2 [Homo sapiens];>gi|290463104|ref|NP_001166290.1| phosphoglucomutase-1 isoform 3 [Homo sapiens]	3	9	21.5	61.448	562	45	1.9623e-91	0	0	0	0	0	0	0	24689	34649	28442	70781	24700	24736	102000	59091	68338	85510	78062	33426	73813	41730	76078	71562	131210	96852	96963	114090	244130	159140	289550	158180	216840	226930	184200	10777	14096	45030	0	0	4059.1	0	0
>gi|88999583|ref|NP_524147.2| myosin light polypeptide 6 isoform 2 [Homo sapiens];>gi|17986258|ref|NP_066299.2| myosin light polypeptide 6 isoform 1 [Homo sapiens]	6	11	70.9	16.961	151	361	2.7958e-244	11941	156710	289850	151130	34831	0	0	128300	0	0	0	0	0	0	118230	58483	822860	7117200	1494900	0	381850	622990	362990	606290	304230	135230	148700	263080	1438700	5349600	1888000	4424900	4555700	6847400	3333900	1138600	1120400	277580	402450	514430	568080	339760
>gi|150378452|ref|NP_689632.2| heparan-alpha-glucosaminide N-acetyltransferase precursor [Homo sapiens]	1	3	5.8	70.495	635	51	1.3431e-22	0	0	0	0	0	0	0	0	0	0	0	0	0	0	0	0	0	36345	0	0	0	0	0	0	0	0	0	0	0	337550	85744	208330	86762	144110	82708	74514	0	54055	54636	74446	170280	0
>gi|4758668|ref|NP_004854.1| serine palmitoyltransferase 2 [Homo sapiens]	1	13	33.5	62.924	562	276	1.2841e-234	0	0	0	0	0	1296.4	0	0	0	0	0	263740	0	0	0	0	0	0	0	0	0	0	0	0	0	0	0	0	0	0	57779	26221	20244	0	11638	0	11777	0	0	0	0	13343
>gi|189458819|ref|NP_001121620.1| transferrin receptor protein 1 [Homo sapiens];>gi|189458817|ref|NP_003225.2| transferrin receptor protein 1 [Homo sapiens]	2	24	40.1	84.87	760	587	0	0	0	0	0	0	0	0	0	0	0	0	0	0	0	4747.3	48956	50944	26565	9983.2	0	1105.5	0	0	0	0	0	0	26521	108260	618440	634530	488800	1009300	1419700	782450	1132400	490490	289880	137650	290160	109090	129130
>gi|21361454|ref|NP_037460.2| pyrroline-5-carboxylate reductase 2 [Homo sapiens]	1	9	37.5	33.637	320	113	3.8478e-152	0	0	0	7425.7	0	0	0	29665	0	0	0	0	0	0	0	0	23511	0	0	20009	0	76689	0	0	0	0	0	26645	0	0	121220	127260	65082	122480	172900	76889	0	64063	0	0	0	0
>gi|24797097|ref|NP_008838.2| pyrroline-5-carboxylate reductase 1, mitochondrial isoform 1 [Homo sapiens];>gi|24797095|ref|NP_722546.1| pyrroline-5-carboxylate reductase 1, mitochondrial isoform 2 [Homo sapiens]	2	12	48	33.36	319	560	2.1626e-297	0	0	0	0	13603	54655	32289	0	9233.7	0	0	0	0	0	0	0	0	0	119520	56875	20181	0	0	0	0	0	26631	0	0	0	215700	382850	394150	111340	254920	289610	55533	0	0	8442.3	0	0
>gi|157266300|ref|NP_001141.2| aminopeptidase N precursor [Homo sapiens]	1	54	55.2	109.54	967	4883	0	0	0	0	0	14756	0	32286	0	0	18528	0	0	37590	1257400	4816700	9584700	17281000	10643000	3224500	469460	147030	54018	232780	11432000	32024000	28153000	4128600	4181400	1600100	3864300	31782000	100500000	27990000	7258600	4127700	3856700	1785700	983950	675680	660890	725750	1400100
>gi|122937211|ref|NP_001073867.1| proteasome-associated protein ECM29 homolog [Homo sapiens]	1	10	7.3	223.69	2017	28	3.3562e-37	0	0	0	0	0	0	0	0	0	0	0	0	0	0	0	0	0	0	0	0	0	0	0	691.33	0	22952	0	0	2802.9	0	1925.4	14691	19694	0	6143.3	5295.9	1497.4	0	0	0	0	0
>gi|4502277|ref|NP_001668.1| sodium/potassium-transporting ATPase subunit beta-1 [Homo sapiens]	1	10	43.9	35.061	303	115	3.1499e-66	0	0	0	0	0	0	0	0	0	15733	0	0	0	112110	0	0	0	0	0	0	0	0	0	4516900	1617700	928930	0	50428	0	0	0	111460	38690	0	0	0	0	0	0	0	0	0
>gi|21362030|ref|NP_115550.2| mitochondrial import receptor subunit TOM40B [Homo sapiens]	1	4	17.5	33.916	308	28	2.1587e-17	0	0	0	0	0	0	0	0	0	0	0	0	0	0	0	0	0	0	0	0	0	0	0	0	0	0	440330	994590	0	201350	836450	0	855540	251100	0	40980	0	0	0	97479	0	0
>gi|122939155|ref|NP_036475.3| NAD(P) transhydrogenase, mitochondrial [Homo sapiens];>gi|122939153|ref|NP_892022.2| NAD(P) transhydrogenase, mitochondrial [Homo sapiens]	2	56	48.2	113.89	1086	2905	0	3250.3	0	5102.2	0	71280	99440	26907	92510	38317	20841	48303	23387	89767	83706	2306900	65567	0	13786	24198	5422	24899	27767	22156	1028.7	4473.3	42541	9151	273200	3529.7	0	1091300	19737000	60129000	35970000	25586000	69974000	48630000	21209000	10416000	9087800	2612000	4052600
>gi|94536784|ref|NP_078937.3| coiled-coil domain-containing protein 51 isoform 1 [Homo sapiens];>gi|379698839|ref|NP_001243893.1| coiled-coil domain-containing protein 51 isoform 1 [Homo sapiens];>gi|379698851|ref|NP_001243898.1| coiled-coil domain-contain	7	13	32.1	45.811	411	145	5.4783e-110	0	0	14356	0	40584	20425	0	0	5199.1	0	24340	61092	0	253900	296610	147310	99293	44474	23875	31507	51488	171700	0	0	0	161190	0	0	16460	0	33311	611510	2337600	2271600	246420	200510	117260	23105	17790	30509	0	53262
>gi|9955963|ref|NP_005680.1| ATP-binding cassette sub-family B member 6, mitochondrial [Homo sapiens]	3	18	29.7	93.884	842	250	0	0	0	0	0	93791	0	0	0	0	0	0	0	0	0	0	0	0	0	0	0	0	0	0	0	0	0	0	0	0	0	3297.8	7593	224170	67939	52024	137080	58971	10194	9989.2	8837	0	0
>gi|5031877|ref|NP_005564.1| lamin-B1 isoform 1 [Homo sapiens];>gi|310689049|ref|NP_001185486.1| lamin-B1 isoform 2 [Homo sapiens]	2	6	11.9	66.408	586	20	4.2359e-30	0	0	0	0	0	0	24041	0	0	0	0	0	0	0	0	48102	49749	85554	0	0	0	0	0	0	0	0	0	0	0	0	0	0	0	0	0	0	0	0	0	0	0	0
>gi|95113651|ref|NP_006532.2| glutaredoxin-3 [Homo sapiens];>gi|315467838|ref|NP_001186797.1| glutaredoxin-3 [Homo sapiens]	2	7	31.9	37.432	335	36	1.4937e-163	0	0	17730	0	12253	50236	17914	0	0	0	14435	2178.3	0	0	0	0	0	0	0	0	0	0	59954	0	0	29874	39932	0	52226	0	29066	0	0	64304	0	0	0	0	0	0	0	27258
>gi|91807119|ref|NP_079417.2| TM2 domain-containing protein 3 isoform b precursor [Homo sapiens];>gi|91807117|ref|NP_510883.2| TM2 domain-containing protein 3 isoform a precursor [Homo sapiens]	2	2	12.2	24.367	221	3	5.9608e-11	0	0	0	0	0	0	0	0	0	0	0	0	648890	0	0	0	0	0	341850	0	138520	0	0	0	0	0	0	0	0	0	0	0	115300	0	0	0	0	0	0	0	588740	0
>gi|157384956|ref|NP_079428.2| iron-sulfur protein NUBPL isoform 1 precursor [Homo sapiens];>gi|320118881|ref|NP_001188502.1| iron-sulfur protein NUBPL isoform 2 [Homo sapiens];>gi|320118883|ref|NP_001188503.1| iron-sulfur protein NUBPL isoform 3 [Homo sap	3	4	20.1	34.082	319	16	8.0509e-14	0	0	0	0	0	111180	0	33452	39295	51923	48775	10074	66286	49929	0	0	0	0	97640	83233	0	0	0	0	0	0	0	0	0	0	0	0	0	0	0	0	0	0	0	11633	0	0
>gi|20270367|ref|NP_620162.1| mitochondrial translocator assembly and maintenance protein 41 homolog precursor [Homo sapiens]	1	5	22.2	35.907	316	42	1.5665e-32	0	0	0	0	0	236770	68800	158110	53298	46456	18595	20080	0	20484	0	0	9059.5	30796	0	0	0	0	0	0	0	52650	55113	71185	48861	286780	129860	300370	244630	223920	0	121750	88871	48675	47744	0	29865	55155
>gi|124256496|ref|NP_005518.3| heat shock 70 kDa protein 1-like [Homo sapiens]	1	1	2.3	70.374	641	6	0	0	0	0	0	0	0	0	0	0	0	0	0	0	0	0	0	0	0	0	0	0	0	0	0	0	0	0	0	0	0	0	0	0	0	0	0	0	0	0	0	0	0
>gi|194097352|ref|NP_001123477.1| alpha-actinin-1 isoform c [Homo sapiens]	1	1	1	102.71	887	1	0	0	0	0	5631	0	0	0	0	0	0	0	0	0	0	0	0	0	0	0	0	0	0	0	13845	0	0	0	0	0	0	0	0	0	0	0	0	0	6782	0	0	0	0
>gi|226958412|ref|NP_002216.2| isovaleryl-CoA dehydrogenase, mitochondrial isoform 1 precursor [Homo sapiens];>gi|226958414|ref|NP_001152980.1| isovaleryl-CoA dehydrogenase, mitochondrial isoform 2 precursor [Homo sapiens]	2	20	60.6	46.65	426	385	0	0	0	0	0	0	63395	37546	26606	7744.7	27106	0	17237	0	0	20101	0	0	0	0	0	1795200	5056500	7348700	7609100	6867700	10308000	12927000	12925000	7367200	4424500	875350	497120	247370	244830	133710	119150	23089	47742	35350	23215	0	12652
>gi|33286422|ref|NP_872271.1| pyruvate kinase isozymes M1/M2 isoform b [Homo sapiens];>gi|33286420|ref|NP_872270.1| pyruvate kinase isozymes M1/M2 isoform b [Homo sapiens];>gi|332164781|ref|NP_001193728.1| pyruvate kinase isozymes M1/M2 isoform f [Homo sap	4	4	5.8	58.061	531	45	0	0	0	0	0	0	0	0	17825	18698	80963	87371	89759	100130	136690	33459	0	0	46451	84638	220300	147360	161380	130550	131310	149060	775760	682480	404750	531070	494810	86116	75999	116280	116000	25530	64727	35710	24217	31254	43374	9604.1	19660
>gi|103471987|ref|NP_057132.2| isochorismatase domain-containing protein 1 [Homo sapiens]	1	2	9.7	32.236	298	6	8.7237e-06	0	0	0	0	0	0	0	0	0	0	0	0	0	0	0	0	0	0	0	0	0	0	0	0	0	0	0	0	0	0	0	0	0	0	0	0	0	0	0	0	0	0
>gi|16596694|ref|NP_444278.1| 39S ribosomal protein L53, mitochondrial [Homo sapiens]	2	7	77.7	12.107	112	218	3.679e-163	0	0	445740	134590	91021	219940	0	12347	0	0	16101	0	0	0	18327	0	4872	31628	0	38403	30634	24673	110830	149120	766770	3872300	3725100	2035100	1484400	411830	306200	423260	112970	168490	24760	95735	0	0	0	17786	0	4356.3
>gi|27436901|ref|NP_002940.2| 39S ribosomal protein L12, mitochondrial [Homo sapiens]	1	8	53.5	21.348	198	349	1.4868e-282	0	164540	1123100	1500700	1224300	1809700	29934	350790	146820	146610	112480	111060	0	0	15844	38357	128250	154530	208890	293940	497930	165270	399790	722680	1036300	22089000	18433000	5317300	1287400	5052300	1458800	558810	806810	218910	83897	511570	163090	153220	204060	78908	0	83451
>gi|22547114|ref|NP_660298.2| 39S ribosomal protein L10, mitochondrial isoform a precursor [Homo sapiens];>gi|22547125|ref|NP_683685.1| 39S ribosomal protein L10, mitochondrial isoform b [Homo sapiens]	2	7	46.7	29.282	261	139	1.237e-158	0	0	0	0	0	0	0	0	0	0	0	0	16289	0	0	0	0	0	0	0	0	0	0	89644	204020	923170	545470	350520	167570	152050	97059	119140	68477	31324	0	0	0	0	0	0	0	16102
>gi|46361976|ref|NP_996996.1| sugar phosphate exchanger 3 isoform 1 [Homo sapiens];>gi|14150047|ref|NP_115671.1| sugar phosphate exchanger 3 isoform 2 [Homo sapiens]	2	2	3.2	54.485	494	15	1.4712e-05	0	0	0	0	0	0	0	0	0	0	0	0	0	0	0	0	0	0	0	0	0	0	0	8739.6	70526	279000	178720	40869	30863	37980	0	0	10523	0	0	0	0	0	0	0	0	0
>gi|365192581|ref|NP_001242940.1| calcium-independent phospholipase A2-gamma isoform 3 [Homo sapiens];>gi|365192579|ref|NP_001242939.1| calcium-independent phospholipase A2-gamma isoform 3 [Homo sapiens];>gi|365192577|ref|NP_001242938.1| calcium-independen	6	4	6	77.031	682	26	2.4401e-17	0	0	0	0	4872.9	0	0	0	15338	68290	0	0	0	0	0	0	0	0	15605	0	0	0	0	0	0	0	0	0	0	0	0	0	0	0	0	0	0	0	0	0	101380	0
>gi|117553580|ref|NP_003929.4| AP-3 complex subunit delta-1 isoform 2 [Homo sapiens];>gi|387849337|ref|NP_001248755.1| AP-3 complex subunit delta-1 isoform 3 [Homo sapiens]	2	3	3	130.16	1153	3	1.1528e-06	0	0	0	0	0	0	0	0	0	0	0	0	0	0	0	0	0	0	0	0	0	0	0	0	0	0	0	0	0	0	0	0	0	0	1010.5	1647.9	2040.6	4284.1	1263.9	0	0	0
>gi|7305303|ref|NP_038464.1| nck-associated protein 1 isoform 1 [Homo sapiens];>gi|45545411|ref|NP_995314.1| nck-associated protein 1 isoform 2 [Homo sapiens]	2	3	3.3	128.79	1128	7	1.8681e-07	0	0	0	0	0	0	3978.4	0	0	4842	3451.8	6635.9	0	57996	0	0	0	0	0	0	0	0	0	0	0	0	0	0	0	0	0	0	0	0	0	0	0	0	0	0	0	0
>gi|4501869|ref|NP_003491.1| peroxisomal acyl-coenzyme A oxidase 2 [Homo sapiens]	1	6	12.9	76.826	681	26	4.9872e-18	0	0	0	0	0	0	0	0	0	0	8060.4	0	0	0	0	0	0	0	0	63327	7610.6	1984.3	5124.2	0	9769.1	0	0	0	18192	0	0	0	45620	0	0	0	0	9679	7199.3	0	0	0
>gi|38679950|ref|NP_000654.2| 4-aminobutyrate aminotransferase, mitochondrial precursor [Homo sapiens];>gi|38679946|ref|NP_065737.2| 4-aminobutyrate aminotransferase, mitochondrial precursor [Homo sapiens];>gi|188536080|ref|NP_001120920.1| 4-aminobutyrate	3	17	47.8	56.438	500	241	0	0	0	0	0	0	0	0	0	0	0	0	0	0	0	0	0	35625	123370	126930	4820	30630	91273	13249	9679.4	0	0	0	0	0	26683	0	0	80805	161930	156980	81568	385170	496390	743170	1951200	1704400	2626100
>gi|4557733|ref|NP_000419.1| latent-transforming growth factor beta-binding protein 2 precursor [Homo sapiens]	1	17	12.2	195.05	1821	81	7.7528e-66	0	0	0	0	0	0	0	0	0	0	0	0	3003.7	0	0	15638	13579	11608	0	0	117960	13170	4299.2	2957.7	0	0	0	0	0	0	0	7785.3	0	0	0	0	0	2950.9	0	0	0	0
>gi|8923532|ref|NP_060352.1| ceroid-lipofuscinosis neuronal protein 6 [Homo sapiens]	1	3	14.5	35.919	311	13	1.6177e-19	0	0	0	0	0	0	0	0	0	0	0	212700	180500	17001	128840	203690	0	40996	0	412120	589990	231130	66590	36531	42279	56284	41202	44881	398770	0	0	309420	55640	49978	0	669680	555540	270040	94170	137800	47830	255250
>gi|4506663|ref|NP_000964.1| 60S ribosomal protein L8 [Homo sapiens];>gi|15431306|ref|NP_150644.1| 60S ribosomal protein L8 [Homo sapiens]	2	2	10.5	28.024	257	129	3.0012e-10	0	0	0	0	59583	49595	871580	224700	208940	88103	57919	369270	305180	374880	300730	322970	0	0	0	0	189020	0	0	0	10961	486150	0	394910	399550	564890	295290	0	432130	0	0	0	570140	0	0	534800	0	558170
>gi|16579885|ref|NP_000959.2| 60S ribosomal protein L4 [Homo sapiens]	1	11	33.3	47.697	427	122	4.8801e-43	0	0	7364.9	0	0	0	0	0	7972.6	0	0	0	0	0	0	13772	187020	494780	305890	192870	154410	243940	228000	268140	257680	266080	210830	411650	288110	603590	265320	337160	599190	612320	813200	120470	1256800	963710	852760	1712600	671100	637470
>gi|4506609|ref|NP_000972.1| 60S ribosomal protein L19 [Homo sapiens]	1	2	13.3	23.466	196	15	1.8116e-28	0	0	58383	309420	313750	0	1288200	671610	0	360650	94950	0	0	563340	538360	336850	821060	581860	688630	883810	398770	515610	371640	727550	0	0	452210	58475	0	1321200	664190	0	1015600	1127200	1065200	879740	1048900	0	674590	0	535090	644220
>gi|66932929|ref|NP_001018657.1| myeloid-associated differentiation marker [Homo sapiens];>gi|66932927|ref|NP_001018656.1| myeloid-associated differentiation marker [Homo sapiens];>gi|66932925|ref|NP_001018655.1| myeloid-associated differentiation marker [	5	5	19.3	35.273	322	761	0	0	0	0	0	62720	0	0	0	0	0	0	0	447020	723170	2276600	2603700	2798500	1013500	1981600	330010	360900	240780	0	0	303510	348700	173040	0	185480	579610	0	0	140450	0	211380	340970	170540	168940	108000	338160	152710	141020
>gi|38524616|ref|NP_940982.1| long-chain fatty acid transport protein 1 [Homo sapiens]	1	8	18.1	71.107	646	70	4.7952e-22	0	0	0	0	0	0	0	0	0	0	0	0	0	41511	50911	63788	47081	187640	92364	81417	12197	17022	20807	0	31697	11646	29561	81859	40286	109160	0	23039	71764	11868	11617	13104	0	0	0	25504	48069	32602
>gi|8923892|ref|NP_061133.1| peroxisomal membrane protein 2 [Homo sapiens]	1	4	28.2	22.252	195	10	3.6615e-17	0	0	0	0	0	0	0	0	0	20622	0	0	0	0	194360	188820	0	0	0	0	0	0	109340	0	63067	65788	0	44936	0	0	0	0	0	0	0	0	0	0	0	561110	498620	0
>gi|217330596|ref|NP_001136095.1| GH3 domain-containing protein isoform 3 precursor [Homo sapiens];>gi|217330592|ref|NP_001136094.1| GH3 domain-containing protein isoform 2 precursor [Homo sapiens];>gi|14210490|ref|NP_115873.1| GH3 domain-containing protei	3	3	7.6	51.459	474	8	3.5882e-08	0	0	0	0	0	0	0	0	0	0	0	0	0	0	0	0	0	0	0	0	0	0	0	0	0	29506	38268	0	0	0	0	0	0	0	0	0	0	0	0	0	0	0
>gi|4757860|ref|NP_004322.1| BCL2/adenovirus E1B 19 kDa protein-interacting protein 3-like [Homo sapiens]	1	2	16.9	23.93	219	67	4.5607e-20	0	0	0	0	0	0	0	0	0	0	0	0	0	0	0	0	0	0	0	72177	0	45788	0	0	0	0	0	0	0	0	0	0	0	0	0	0	103430	87161	92137	395770	0	121690
>gi|52630440|ref|NP_036313.3| peptidyl-prolyl cis-trans isomerase FKBP8 [Homo sapiens]	1	10	32.4	44.648	413	440	2.2797e-254	0	0	0	0	0	4384.1	0	0	14378	0	0	0	0	283320	0	56613	204850	66242	0	0	0	0	0	133810	0	56254	180740	260350	151310	163750	149160	124720	121020	127880	106010	0	190900	167140	0	300940	97510	15488
>gi|109150416|ref|NP_036425.1| peroxidasin homolog precursor [Homo sapiens]	1	7	6.7	165.27	1479	24	9.5036e-21	0	0	0	0	0	0	0	0	0	0	0	0	0	0	0	0	0	0	0	0	0	6036.9	0	0	0	0	0	0	0	0	0	0	0	0	0	0	0	0	0	0	615.15	0
>gi|41872631|ref|NP_004095.4| fatty acid synthase [Homo sapiens]	1	68	39	273.42	2511	749	0	0	0	0	17676	0	0	0	0	0	0	2855	0	1375.8	11397	265240	0	0	20203	8436.3	0	16191	9954.2	5813.8	6972.4	8456.1	15470	24958	15514	3768.4	34546	1834.9	5626.9	32435	54378	24629	29826	43832	21627	235320	1018100	707110	778530
>gi|145312241|ref|NP_071330.3| differentially expressed in FDCP 6 homolog [Homo sapiens]	1	2	2.7	73.91	631	5	3.6479e-05	0	0	7947.8	0	0	0	0	0	0	0	0	0	0	0	0	95494	0	0	0	0	0	203650	0	27449	0	0	0	162660	0	0	0	0	0	0	0	3518.7	0	0	0	0	0	0
>gi|56699401|ref|NP_443133.2| calcium-binding mitochondrial carrier protein SCaMC-2 isoform a [Homo sapiens];>gi|56699407|ref|NP_001006643.1| calcium-binding mitochondrial carrier protein SCaMC-2 isoform c precursor [Homo sapiens];>gi|388453841|ref|NP_0012	4	4	10.9	52.662	469	30	2.8017e-40	0	0	0	0	0	0	0	0	0	0	0	0	0	20422	0	0	0	411890	602560	553310	320330	0	0	0	0	0	0	0	0	475830	6303.5	0	0	0	0	0	0	0	0	0	0	0
>gi|53759107|ref|NP_000041.2| argininosuccinate synthase [Homo sapiens];>gi|16950633|ref|NP_446464.1| argininosuccinate synthase [Homo sapiens]	2	7	19.2	46.53	412	14	5.5618e-23	0	0	0	0	0	0	45088	139500	54915	45054	26930	0	0	21127	1307.5	25154	32893	0	0	0	0	0	0	75153	18448	0	47332	0	0	0	0	0	0	0	0	0	0	0	0	0	0	0
>gi|21687102|ref|NP_660304.1| mitochondrial import inner membrane translocase subunit TIM14 isoform 1 [Homo sapiens];>gi|298231213|ref|NP_001177162.1| mitochondrial import inner membrane translocase subunit TIM14 isoform 2 [Homo sapiens]	2	4	47.4	12.498	116	51	6.7321e-44	0	0	0	0	0	0	0	0	0	0	0	0	0	0	0	0	0	0	0	0	0	0	0	0	78928	0	0	0	0	0	0	0	0	0	0	0	0	0	0	0	0	0
>gi|21687127|ref|NP_660308.1| coiled-coil domain-containing protein 127 [Homo sapiens]	1	3	11.9	30.834	260	11	1.2447e-08	0	0	0	0	0	38953	0	0	0	0	0	0	4776.6	62938	0	0	0	0	0	0	0	0	0	0	0	0	0	0	0	0	0	0	0	0	0	0	0	0	47318	0	60246	0
>gi|8923427|ref|NP_060300.1| OCIA domain-containing protein 1 isoform 1 [Homo sapiens];>gi|119874205|ref|NP_001073308.1| OCIA domain-containing protein 1 isoform 1 [Homo sapiens];>gi|269914128|ref|NP_001161726.1| OCIA domain-containing protein 1 isoform 4	6	12	49	27.626	245	685	1.2158e-161	0	0	48653	82147	176140	1525900	705110	1560500	2157300	1059700	950200	1001400	735530	1267800	3400900	816480	1491800	528570	1200800	822880	263730	154870	314830	0	399080	239110	94573	263800	195370	0	48349	392060	175550	199580	344880	475780	282320	279130	34833	304820	26699	351760
>gi|16554611|ref|NP_112570.2| 28S ribosomal protein S15, mitochondrial [Homo sapiens]	1	8	24.5	29.842	257	124	7.0357e-21	0	0	13375	38396	242620	455060	652360	172540	0	111980	85023	68945	0	87200	75084	0	87547	135980	183690	121970	92267	26689	0	0	69129	23610	87676	58935	37644	135850	54021	78543	102800	100330	92954	215600	92484	109330	114840	84296	57152	22885
>gi|27363461|ref|NP_057153.8| mitochondrial import inner membrane translocase subunit TIM16 [Homo sapiens];>gi|319918873|ref|NP_001188408.1| CORO7-PAM16 protein [Homo sapiens]	2	4	45.6	13.825	125	89	3.2122e-57	0	0	0	0	0	0	0	0	0	0	0	0	0	0	0	0	0	0	0	0	0	0	0	0	0	0	0	0	0	0	0	0	0	0	0	0	0	0	0	0	0	0
>gi|7305503|ref|NP_038470.1| stomatin-like protein 2 [Homo sapiens]	1	23	68.5	38.534	356	1955	0	0	0	0	0	92376	5118100	4941100	4679700	3236200	3343100	2414000	2216900	1294200	970600	558700	303830	163990	159560	143010	133690	62106	75954	0	0	0	0	35996	0	0	0	0	0	0	134810	0	0	24362	90226	9302.2	20189	13185	135600
>gi|167736378|ref|NP_001108070.1| putative L-aspartate dehydrogenase isoform 1 [Homo sapiens]	1	1	3.5	29.946	283	2	0.00080531	0	0	0	0	0	0	0	0	0	0	0	0	0	0	0	0	0	0	0	0	71759	0	0	0	0	0	0	0	0	0	0	0	0	0	0	0	0	0	0	0	32347	63970
>gi|13489087|ref|NP_109591.1| leukocyte elastase inhibitor [Homo sapiens]	1	4	14.5	42.741	379	6	7.0422e-09	0	0	0	0	0	0	0	0	0	0	0	0	0	34746	0	0	0	0	0	0	0	53017	0	0	0	0	0	67296	90292	157400	0	0	0	0	0	0	0	34399	0	48334	0	0
>gi|19923665|ref|NP_542193.3| BRI3-binding protein precursor [Homo sapiens]	1	1	6.8	27.835	251	7	3.7715e-06	0	0	0	0	0	0	0	0	0	0	0	0	0	0	0	0	0	0	0	0	0	0	0	0	0	0	0	0	0	0	0	0	0	0	0	0	0	0	0	0	0	0
>gi|31542711|ref|NP_060347.2| transmembrane protein C2orf18 precursor [Homo sapiens]	1	2	7	40.214	371	244	1.7214e-167	0	0	0	0	0	0	0	0	0	0	0	0	0	0	313770	1658800	4854600	12695000	19012000	12230000	3240200	1412300	548300	876450	566050	1352200	287600	1538000	2346400	17154000	2449400	1733900	1040000	657570	448350	632920	112410	359370	347150	360350	122720	318090
>gi|23308577|ref|NP_006614.2| D-3-phosphoglycerate dehydrogenase [Homo sapiens]	1	20	48.6	56.65	533	235	0	0	0	0	5224.7	0	0	0	0	0	0	0	0	0	0	0	0	0	52303	641510	441260	244000	167320	30116	199480	18570	0	0	154040	0	65262	20957	20238	22987	36096	0	25224	0	42247	0	0	0	0
>gi|157168362|ref|NP_000261.2| purine nucleoside phosphorylase [Homo sapiens]	1	11	54.7	32.118	289	75	0	0	0	0	0	0	0	0	0	0	0	0	0	0	0	0	0	10271	112600	586010	217920	80473	0	0	0	0	0	0	0	69997	3972.9	0	0	0	0	0	0	0	0	0	0	0	0
>gi|18379366|ref|NP_005848.2| CAAX prenyl protease 1 homolog [Homo sapiens]	1	20	40.4	54.812	475	636	0	0	0	64648	0	114010	181460	32702	0	0	0	0	0	0	200030	17424	56961	519190	3195900	11870000	10088000	3398200	896280	211860	633070	213750	248950	207390	194800	100160	341800	127920	25833	2729.4	57774	100420	0	0	0	0	0	0	0
>gi|21361399|ref|NP_055040.2| serine/threonine-protein phosphatase 2A 65 kDa regulatory subunit A alpha isoform [Homo sapiens]	2	21	44.1	65.308	589	274	1.29e-207	0	0	0	0	0	0	7180	0	6006.6	48694	6976.9	12247	41501	93917	254200	352380	347870	1829500	960260	1427400	472020	537160	201090	666640	479480	446640	224210	315410	75276	233130	50018	13625	77272	41301	13689	40966	35146	36819	11808	0	0	11704
>gi|45006951|ref|NP_001352.2| dihydroorotate dehydrogenase (quinone), mitochondrial [Homo sapiens]	1	11	41.5	42.867	395	95	1.8491e-144	0	0	0	0	0	0	0	0	0	0	0	0	0	0	0	4319.9	0	162960	647160	896160	110160	36309	36732	61395	13230	0	0	33100	10486	0	0	8529.7	7170.2	0	0	10562	0	1574.7	0	0	0	0
>gi|34335272|ref|NP_006395.2| endothelial protein C receptor precursor [Homo sapiens]	1	3	16.8	26.671	238	93	1.7623e-154	0	0	0	0	0	0	0	0	0	0	0	0	0	0	13729	0	0	31241	33575	86626	0	0	27323	0	26392	0	0	0	0	0	0	0	0	0	0	0	0	20092	0	0	0	0
>gi|34734066|ref|NP_006477.2| fibulin-1 isoform D precursor [Homo sapiens];>gi|34734068|ref|NP_006478.2| fibulin-1 isoform A precursor [Homo sapiens];>gi|34734064|ref|NP_006476.2| fibulin-1 isoform B precursor [Homo sapiens]	4	12	21.2	77.242	703	145	1.3161e-60	0	0	0	0	4139.8	14621	11864	0	5630.9	0	0	0	30415	201100	132990	301040	174700	293920	308940	346590	241430	347700	274390	65691	132600	36812	48798	356110	178620	140180	81415	57734	85114	51507	110390	131780	49037	54174	51861	44958	21271	47220
>gi|164607128|ref|NP_079157.3| solute carrier family 35 member E1 [Homo sapiens]	1	1	5.9	44.772	410	8	2.0136e-54	0	0	0	0	0	0	0	0	0	0	0	0	0	0	0	0	0	0	0	0	0	0	0	0	0	0	0	0	0	0	0	0	0	0	0	0	0	0	0	0	0	0
>gi|12056473|ref|NP_061819.2| sialic acid synthase [Homo sapiens]	1	6	20.1	40.307	359	37	1.8288e-19	0	0	0	0	0	0	0	0	0	27669	0	0	19033	9828.9	69767	11059	28157	76674	115960	148700	106400	14348	44373	0	0	0	49788	38529	20983	0	0	32078	0	0	35351	56630	0	0	39385	0	17962	47550
>gi|222136639|ref|NP_005947.3| C-1-tetrahydrofolate synthase, cytoplasmic [Homo sapiens]	1	15	18.6	101.53	935	67	9.8392e-52	0	0	0	0	0	0	4874.5	0	0	0	10435	17621	27809	51129	78472	62144	95992	166840	187960	127840	111470	69810	741810	1286700	220270	61201	63203	42326	16217	31191	12342	0	0	0	11611	0	11468	0	9738.7	12983	10441	11564
>gi|21359965|ref|NP_110409.2| cleft lip and palate transmembrane protein 1-like protein [Homo sapiens]	1	9	25.5	62.228	538	243	6.4809e-122	0	0	0	5818.2	1448700	5183100	1587500	3195400	1465600	2406500	1223300	0	0	0	0	0	21728	149420	78882	144580	148450	54697	98564	30190	0	64315	3257.1	13355	11017	31632	28842	0	0	45082	0	0	0	0	0	0	0	15924
>gi|4506001|ref|NP_000300.1| protoporphyrinogen oxidase [Homo sapiens];>gi|170650615|ref|NP_001116236.1| protoporphyrinogen oxidase [Homo sapiens]	2	8	26.2	50.765	477	55	1.4067e-71	0	0	0	0	0	0	36875	74845	64389	130070	158750	264130	75142	112600	40516	123630	612620	0	139130	125080	19174	0	0	86283	38985	0	49281	58606	27193	55190	0	81489	53998	65834	0	56017	36942	7079.3	16623	28361	0	0
>gi|148491091|ref|NP_037518.3| calcium-binding mitochondrial carrier protein SCaMC-1 isoform 1 [Homo sapiens];>gi|47458041|ref|NP_998816.1| calcium-binding mitochondrial carrier protein SCaMC-1 isoform 2 [Homo sapiens]	2	31	64.6	53.354	477	1662	0	0	0	0	0	0	34164	17137	99444	55156	66801	81845	73721	160660	466800	1650800	5900100	10728000	38815000	39247000	63465000	40551000	28890000	11376000	9260700	4075800	3494700	1466700	2128500	441820	519590	207830	260630	861400	1190600	105660	73367	322790	15575	83912	153070	142810	334510
>gi|33239443|ref|NP_874384.1| synaptophysin-like protein 1 isoform b [Homo sapiens];>gi|5803185|ref|NP_006745.1| synaptophysin-like protein 1 isoform a [Homo sapiens]	2	6	29	26.411	241	194	6.9766e-96	0	0	0	0	0	0	0	0	165910	0	9490.5	105270	274260	734420	1575700	2643700	1340900	3315000	1893800	1822400	3061600	641180	509820	156630	88565	0	247800	545510	64309	0	0	24045	0	0	26148	48971	0	0	0	0	0	0
>gi|21361114|ref|NP_003553.2| mitochondrial 2-oxoglutarate/malate carrier protein isoform 1 [Homo sapiens];>gi|259155315|ref|NP_001158889.1| mitochondrial 2-oxoglutarate/malate carrier protein isoform 2 [Homo sapiens];>gi|259155317|ref|NP_001158890.1| mito	3	19	70.4	34.061	314	1492	0	0	0	0	0	233680	957070	1033900	855570	599320	535810	831300	210500	604440	1537500	2406500	6516200	10282000	28409000	28686000	35767000	18104000	8254600	4341300	2528000	1814000	1632700	476850	551430	322860	317170	109370	376350	349320	266090	243190	308820	172920	46130	203110	103400	23103	207430
>gi|226371731|ref|NP_113651.4| inactive hydroxysteroid dehydrogenase-like protein 1 isoform a [Homo sapiens];>gi|226371733|ref|NP_001139523.1| inactive hydroxysteroid dehydrogenase-like protein 1 isoform b [Homo sapiens]	2	8	26.1	37.001	330	72	7.3909e-34	0	0	7562.5	0	0	22516	0	25423	0	32504	65948	60315	20354	34416	137870	198020	279920	336400	543960	294580	313640	273110	170790	162440	235140	103860	66368	101340	77522	98366	102430	0	72752	7413.7	28806	66081	24840	57222	60800	102370	255740	0
>gi|4758412|ref|NP_004472.1| polypeptide N-acetylgalactosaminyltransferase 2 precursor [Homo sapiens]	2	32	55.9	64.732	571	1221	0	0	0	0	0	0	0	0	0	22889	0	0	0	29223	11057	3305.3	23512	219280	597020	1039900	807870	171520	138260	9793.1	245780	37647	53883	144310	131320	58953	491030	44782	105230	633090	111930	16353	0	7214.2	7892.7	2314.1	133650	166740	92594
>gi|73623030|ref|NP_001867.2| carnitine O-palmitoyltransferase 1, liver isoform isoform 1 [Homo sapiens];>gi|73623028|ref|NP_001027017.1| carnitine O-palmitoyltransferase 1, liver isoform isoform 2 [Homo sapiens]	2	30	45.7	88.367	773	1341	0	0	1974	245060	190240	18528	361870	159040	65472	61715	0	67612	0	0	23458	26088	163200	373010	1848100	2407000	2359100	1380500	784400	693190	1156800	431610	677820	522060	591090	181220	969970	149450	216790	330430	279370	111870	63127	149110	95471	124180	195090	110950	187070
>gi|106049528|ref|NP_001035806.1| pyruvate carboxylase, mitochondrial precursor [Homo sapiens];>gi|106049295|ref|NP_000911.2| pyruvate carboxylase, mitochondrial precursor [Homo sapiens];>gi|106049292|ref|NP_071504.2| pyruvate carboxylase, mitochondrial pr	3	36	45.2	129.63	1178	536	0	0	6979.6	7874.1	0	2336.8	0	0	5561.6	0	0	3091.8	9134	29580	29880	30486	21880	10863	97807	724140	621120	464530	249980	340550	497550	341260	75331	68959	125780	83506	174990	25295	685910	21701	92099	4400	4383.7	0	5151.5	0	12927	57350	2342.7
>gi|38569417|ref|NP_065796.1| alanine--tRNA ligase, mitochondrial [Homo sapiens]	1	22	31.9	107.33	985	337	2.1097e-250	0	0	0	7338.4	0	20363	12650	23958	15159	18661	21962	26146	0	0	12430	100100	255430	433430	680990	709660	304890	585200	505110	470320	518910	356320	373030	397780	199170	364130	71419	117600	133920	52064	17094	29600	8834.5	0	0	0	0	0
>gi|32528286|ref|NP_863656.1| cytosolic acyl coenzyme A thioester hydrolase isoform hBACHd [Homo sapiens];>gi|75709208|ref|NP_009205.3| cytosolic acyl coenzyme A thioester hydrolase isoform hBACHa [Homo sapiens];>gi|32528282|ref|NP_863654.1| cytosolic acyl	4	10	37.4	36.567	329	170	3.7783e-128	0	0	0	0	33434	221800	222280	416410	142200	177250	62826	398400	37909	50018	32974	96523	32153	84232	73265	88291	128030	45822	108350	162580	26420	16891	0	0	0	0	0	0	0	0	0	0	0	0	0	0	0	0
>gi|4758874|ref|NP_004791.1| transmembrane 9 superfamily member 2 precursor [Homo sapiens]	1	19	33.5	75.775	663	866	0	0	0	0	0	0	6316	8322.3	4928.5	5836.6	9102	0	0	0	0	0	0	0	136820	2678300	7540800	6577900	3285000	519780	521920	254290	340400	571940	183860	31794	309270	34102	0	40381	0	0	0	0	0	0	0	0	0
>gi|54607135|ref|NP_055635.3| mitochondrial import receptor subunit TOM70 [Homo sapiens]	1	31	67.6	67.454	608	940	0	0	0	6596.4	0	0	0	0	0	0	31708	0	12103	0	139870	275850	498830	793080	4301800	6295700	6944300	4477700	3238800	1275200	799070	574160	243600	100790	303110	147800	256100	156550	234620	399510	491290	260030	193950	184580	123300	28116	41020	26486	13936
>gi|5453906|ref|NP_006310.1| CDP-diacylglycerol--inositol 3-phosphatidyltransferase [Homo sapiens]	1	6	35.2	23.539	213	389	6.7486e-170	0	0	0	0	0	0	0	0	0	0	0	0	0	0	0	0	618550	2156100	5983300	8537500	3840400	1106700	313280	227370	0	8160.2	0	209750	0	1607200	93631	3157300	37074	57253	43633	46801	0	0	0	80985	0	0
>gi|4502043|ref|NP_000685.1| aldehyde dehydrogenase family 3 member B1 isoform a [Homo sapiens];>gi|238814371|ref|NP_001154945.1| aldehyde dehydrogenase family 3 member B1 isoform a [Homo sapiens];>gi|71773324|ref|NP_001025181.1| aldehyde dehydrogenase fam	5	4	10.3	51.839	468	1	1.2361e-15	0	0	0	0	0	0	0	0	0	0	0	0	0	0	0	0	0	0	0	5934	0	0	0	0	0	0	0	0	0	0	0	0	0	0	0	0	0	0	0	0	0	0
>gi|40353759|ref|NP_954662.1| BRCA1-A complex subunit BRE isoform 3 [Homo sapiens];>gi|40353755|ref|NP_954663.1| BRCA1-A complex subunit BRE isoform 3 [Homo sapiens];>gi|387912573|ref|NP_001248769.1| BRCA1-A complex subunit BRE isoform 4 [Homo sapiens];>gi	6	1	3.7	42.697	376	1	5.3605e-09	0	0	0	0	0	0	0	0	0	0	0	0	0	0	0	0	0	0	0	0	0	0	0	0	0	0	0	0	0	0	0	0	0	0	0	0	0	0	0	0	0	0
>gi|38569421|ref|NP_001087.2| ATP-citrate synthase isoform 1 [Homo sapiens];>gi|38569423|ref|NP_942127.1| ATP-citrate synthase isoform 2 [Homo sapiens]	2	49	54.4	120.84	1101	701	0	0	0	0	4701.7	0	0	0	3437.4	0	0	0	11243	14270	0	0	0	0	44003	53832	63277	22430	24937	0	0	10784	0	0	0	0	0	0	31028	168560	97520	106090	1025700	1810000	839680	555010	657890	130190	303470
>gi|299890871|ref|NP_001177765.1| dynactin subunit 1 isoform 5 [Homo sapiens];>gi|205277392|ref|NP_001128512.1| dynactin subunit 1 isoform 3 [Homo sapiens];>gi|299890875|ref|NP_001177766.1| dynactin subunit 1 isoform 6 [Homo sapiens];>gi|13259510|ref|NP_00	6	29	28.3	136.82	1236	188	6.7017e-253	0	0	22135	41247	8034.4	39914	10048	6690.9	4137.7	0	0	22002	28353	3809.5	28580	9944.2	15384	10859	10825	10559	17758	14899	0	29978	37131	15567	14708	20600	43726	311130	342320	159010	98563	205470	309720	543470	379870	376720	655410	469950	56687	69966
>gi|25777736|ref|NP_733844.1| delta-1-pyrroline-5-carboxylate dehydrogenase, mitochondrial isoform a precursor [Homo sapiens];>gi|25777734|ref|NP_003739.2| delta-1-pyrroline-5-carboxylate dehydrogenase, mitochondrial isoform a precursor [Homo sapiens];>gi|	3	25	55.8	61.719	563	542	0	0	0	0	2830	0	42779	32235	0	27808	31543	35785	69754	78182	56157	0	86285	42110	12180	154410	77502	79596	683310	1056200	2727300	40238	0	70927	503700	242990	770730	995330	1943000	1713100	822740	2609000	3640800	4548700	8021100	6242600	5932900	874300	1070500
>gi|11641243|ref|NP_071736.1| peptide deformylase, mitochondrial precursor [Homo sapiens]	1	2	14.4	27.013	243	4	3.6346e-06	0	0	0	0	0	0	0	0	0	0	0	0	0	0	0	0	0	0	0	0	0	0	0	0	0	0	0	0	0	0	0	0	0	0	0	0	0	0	0	0	0	0
>gi|380503849|ref|NP_002281.3| laminin subunit alpha-4 isoform 2 precursor [Homo sapiens];>gi|380503846|ref|NP_001098677.2| laminin subunit alpha-4 isoform 2 precursor [Homo sapiens];>gi|380503843|ref|NP_001098676.2| laminin subunit alpha-4 isoform 1 precu	5	55	39.2	201.82	1816	336	0	0	7963.2	193180	14778	35995	40846	28986	16565	19856	4004.1	7717.2	8366.9	0	13049	3563.8	12692	100820	0	5601.7	0	0	15767	82385	0	35425	0	9578.9	4399.4	5076.1	3069	4975.8	9531.1	1292.1	0	0	4797	0	0	0	15845	0	5588.8
>gi|231567183|ref|NP_001153566.1| acyl-coenzyme A thioesterase 13 isoform 2 [Homo sapiens];>gi|8923812|ref|NP_060943.1| acyl-coenzyme A thioesterase 13 isoform 1 [Homo sapiens]	2	3	29.9	12.366	117	97	9.6956e-16	0	0	73098	245050	470820	454590	374870	423830	1737000	1196700	398650	441890	222860	236390	404120	687980	308320	588860	371180	3216500	344370	304600	1333100	270880	166390	148020	134020	463030	309530	221560	122380	87749	145550	107780	34368	452870	43527	0	40395	353990	0	49088
>gi|13994259|ref|NP_114108.1| 28S ribosomal protein S5, mitochondrial [Homo sapiens]	1	18	36.5	48.006	430	291	4.8221e-133	0	0	0	0	0	0	87421	539640	393890	378200	342390	38605	103410	40556	11069	0	140020	0	0	27926	376480	671310	478840	1009000	0	3443.2	40300	49744	452590	640570	215950	119180	407250	442910	313140	406570	319900	185880	145350	298340	141700	384760
>gi|16950593|ref|NP_061870.1| 28S ribosomal protein S21, mitochondrial [Homo sapiens];>gi|13994257|ref|NP_114107.1| 28S ribosomal protein S21, mitochondrial [Homo sapiens]	2	2	29.9	10.741	87	118	5.3878e-57	0	0	73137	16453	0	0	0	0	0	0	0	0	0	0	0	0	0	54246	0	0	0	0	0	0	0	0	0	0	0	0	0	0	0	0	0	0	0	0	0	0	0	0
>gi|16554609|ref|NP_073750.2| 28S ribosomal protein S11, mitochondrial isoform a [Homo sapiens];>gi|28872740|ref|NP_789775.1| 28S ribosomal protein S11, mitochondrial isoform b [Homo sapiens]	2	4	31.4	20.616	194	160	1.1823e-191	0	0	30452	67796	68498	192100	64008	103030	0	0	123740	135300	107980	144470	0	0	0	0	71938	0	64209	40822	0	0	0	0	0	0	0	0	0	0	26465	0	62819	0	0	66553	90047	82416	0	0
>gi|18201905|ref|NP_000166.2| glucose-6-phosphate isomerase isoform 2 [Homo sapiens];>gi|296080693|ref|NP_001171651.1| glucose-6-phosphate isomerase isoform 1 [Homo sapiens]	3	25	55.4	63.146	558	502	0	0	0	0	0	0	0	0	0	142460	260050	0	0	0	0	0	97342	0	0	0	0	0	0	0	0	0	0	0	0	0	14086	686940	0	17836	0	0	11342	1964.8	0	6184.5	48854	8320.5	166450
>gi|16554607|ref|NP_060611.2| 28S ribosomal protein S10, mitochondrial [Homo sapiens]	1	8	51.7	22.999	201	170	2.2526e-99	0	0	0	0	0	0	0	0	0	0	0	0	0	0	0	0	0	0	0	0	0	0	0	0	0	0	0	0	106870	0	0	0	0	0	0	0	0	0	0	0	0	0
>gi|7706349|ref|NP_057155.1| 28S ribosomal protein S33, mitochondrial [Homo sapiens];>gi|16950597|ref|NP_444263.1| 28S ribosomal protein S33, mitochondrial [Homo sapiens]	2	4	31.1	12.629	106	58	8.3576e-45	0	0	0	0	0	0	0	0	0	0	0	0	0	30824	0	0	0	0	0	0	0	0	0	0	0	0	0	0	0	0	0	0	0	0	0	0	0	0	0	0	0	54513
>gi|11559927|ref|NP_071383.1| 28S ribosomal protein S14, mitochondrial [Homo sapiens]	1	4	38.3	15.139	128	233	1.4329e-113	0	0	53098	20813	23675	172450	147520	180060	0	0	0	0	0	0	0	0	0	0	0	0	245170	0	0	0	0	0	0	0	0	0	0	0	41678	0	0	95350	113330	0	72875	0	167080	0
>gi|15721937|ref|NP_114403.1| 28S ribosomal protein S24, mitochondrial precursor [Homo sapiens]	1	6	40.7	19.015	167	145	7.2903e-24	0	0	0	0	0	0	0	0	0	0	0	0	0	0	0	0	0	0	419110	0	0	0	0	0	0	28905	26546	0	0	0	42653	0	0	0	30111	111380	0	37836	47169	0	44842	207210
>gi|186928852|ref|NP_057055.2| 28S ribosomal protein S7, mitochondrial [Homo sapiens]	1	14	52.9	28.134	242	478	0	0	0	0	4358.4	13975	292860	112410	0	0	0	0	0	0	30157	422560	0	29632	54654	0	709710	0	0	0	0	0	0	0	0	0	0	0	0	0	0	0	0	0	0	0	75296	0	28742
>gi|315434216|ref|NP_001186780.1| 28S ribosomal protein S29, mitochondrial isoform 3 [Homo sapiens];>gi|315434214|ref|NP_001186779.1| 28S ribosomal protein S29, mitochondrial isoform 2 [Homo sapiens];>gi|4758118|ref|NP_004623.1| 28S ribosomal protein S29,	5	19	58	41.044	357	488	0	0	0	0	0	0	0	0	72011	76958	14115	0	8990	0	0	0	0	0	14905	0	0	0	0	0	15929	0	0	0	0	0	0	0	0	0	0	0	0	0	15236	18917	67591	0	63343
>gi|16950603|ref|NP_068593.2| 28S ribosomal protein S35, mitochondrial isoform 1 [Homo sapiens]	2	11	45.2	36.844	323	325	0	0	0	0	0	0	0	0	0	0	0	0	0	0	0	0	0	0	0	24789	0	0	0	0	0	0	10339	0	0	0	0	0	0	0	0	0	0	0	0	0	0	0	0
>gi|16554604|ref|NP_057154.2| 28S ribosomal protein S23, mitochondrial [Homo sapiens]	1	11	62.6	21.77	190	225	2.4822e-73	0	0	0	0	12135	37722	0	12453	0	14386	15531	45883	23128	0	0	0	0	48681	0	0	0	8173.3	0	18649	34583	0	0	13778	0	0	0	0	0	11173	18428	55265	69947	26506	171160	26428	12375	73257
>gi|33188463|ref|NP_872578.1| 28S ribosomal protein S9, mitochondrial [Homo sapiens]	1	18	52.3	45.834	396	557	0	0	0	0	0	0	0	11016	18149	0	13023	0	0	11480	0	0	0	4340.4	79744	0	0	0	0	0	0	0	0	0	0	0	0	0	0	0	0	4118.5	21733	29138	0	20888	52611	22511	32312
>gi|7705805|ref|NP_057118.1| 28S ribosomal protein S2, mitochondrial [Homo sapiens]	1	12	42.2	33.249	296	244	1.6231e-100	0	0	0	20307	11565	0	0	0	0	0	0	0	7550	4823.6	0	21817	39537	108940	100220	6738.6	20116	9370.5	3922	0	0	6045	3556.1	3769.7	19689	163800	38578	0	6950.6	3043.6	0	8269.7	17269	11076	12715	16195	34261	28805
>gi|186928854|ref|NP_005821.2| 28S ribosomal protein S31, mitochondrial [Homo sapiens]	1	14	43.8	45.318	395	286	0	0	0	0	0	0	0	0	0	0	0	0	0	7617.7	0	0	0	0	0	0	0	18554	0	0	0	0	0	0	0	0	0	0	0	0	0	0	0	6580.4	0	30725	54867	67393	46350
>gi|38683855|ref|NP_060422.4| pentatricopeptide repeat-containing protein 3, mitochondrial precursor [Homo sapiens]	1	27	53.8	78.549	689	626	0	0	0	0	0	0	0	0	2259.9	0	0	0	0	0	0	9226.4	0	0	0	18624	24418	0	6225.2	0	0	11939	0	11498	0	0	0	0	0	0	0	0	11189	12366	0	40750	45254	36546	21397
>gi|12597661|ref|NP_075066.1| 39S ribosomal protein L44, mitochondrial [Homo sapiens]	1	17	47.6	37.535	332	369	0	0	1171	0	0	13936	120870	30652	26449	20351	23693	16539	12556	0	0	0	0	35889	0	18518	0	4856.3	9684	37300	48242	19186	150720	25938	157010	78678	63226	0	20365	13455	13840	12147	28314	25982	24221	115330	56316	0	27668
>gi|13994261|ref|NP_114109.1| 39S ribosomal protein L32, mitochondrial precursor [Homo sapiens]	1	5	28.2	21.405	188	127	0	0	0	0	0	30823	0	0	0	0	0	0	0	0	0	0	0	0	0	0	0	0	0	0	0	0	0	0	0	0	0	0	0	0	0	0	0	0	0	0	0	0	0
>gi|223468571|ref|NP_066957.3| 39S ribosomal protein L23, mitochondrial [Homo sapiens]	1	7	49	17.781	153	253	2.4547e-188	0	0	0	0	0	0	0	0	0	0	0	0	0	0	0	0	0	0	0	19509	0	0	0	16448	0	0	0	0	0	0	0	0	0	0	0	0	0	0	0	0	0	0
>gi|13899231|ref|NP_113608.1| 39S ribosomal protein L9, mitochondrial [Homo sapiens]	1	10	40.1	30.243	267	274	0	0	0	0	0	0	0	0	0	0	0	0	0	0	0	0	0	0	0	0	15857	7485.3	0	0	24842	0	6097.3	0	0	0	110250	0	11828	0	0	0	0	0	0	0	0	0	0
>gi|143770802|ref|NP_064621.3| 39S ribosomal protein L1, mitochondrial precursor [Homo sapiens]	1	15	52.6	36.908	325	319	0	0	0	0	0	0	16724	0	53401	13342	59990	109560	24193	0	49720	77570	0	0	0	0	0	0	0	0	0	0	0	0	0	0	0	0	19416	0	0	0	0	0	0	0	0	0	0
>gi|21265070|ref|NP_057034.2| 39S ribosomal protein L2, mitochondrial [Homo sapiens]	1	7	33.8	33.3	305	187	0	0	0	0	0	0	0	0	0	0	0	0	0	0	0	0	0	0	0	0	0	0	0	0	0	0	0	0	0	0	0	0	0	0	0	0	0	0	0	0	0	0	0
>gi|21265093|ref|NP_115866.1| 39S ribosomal protein L41, mitochondrial [Homo sapiens]	1	7	65	15.383	137	210	1.2226e-218	0	0	0	0	0	0	0	0	0	0	0	0	0	0	23942	0	33033	427690	114270	0	107560	90721	194060	166730	138920	118630	87713	169840	93611	132200	0	15329	0	0	0	0	0	0	0	0	85014	0
>gi|31543415|ref|NP_443082.2| growth arrest and DNA damage-inducible proteins-interacting protein 1 [Homo sapiens]	1	11	55.9	25.384	222	357	3.2151e-252	0	0	0	0	0	0	0	0	18319	0	0	0	0	0	0	0	0	0	0	0	0	0	0	0	0	0	0	0	0	0	0	0	0	0	0	0	0	0	0	0	0	0
>gi|26638657|ref|NP_060441.2| 39S ribosomal protein L20, mitochondrial [Homo sapiens]	5	11	47.7	17.442	149	117	3.7068e-115	0	0	0	0	71774	0	0	0	0	24958	0	0	0	0	0	0	114920	164310	101260	143700	0	35289	0	0	0	0	0	0	0	0	0	0	0	0	0	0	0	0	0	0	0	0
>gi|21265080|ref|NP_054880.2| 39S ribosomal protein L18, mitochondrial [Homo sapiens]	1	6	32.8	20.576	180	141	1.5427e-86	0	0	0	0	0	0	0	0	0	0	0	0	0	0	0	64930	0	141400	0	0	0	0	0	0	0	0	37334	0	0	0	0	0	0	0	0	0	0	0	0	0	0	0
>gi|11596859|ref|NP_071344.1| 39S ribosomal protein L17, mitochondrial [Homo sapiens]	1	9	49.1	20.05	175	160	4.0623e-214	0	0	0	0	0	29248	0	0	41027	0	0	38481	47060	31438	0	0	10150	0	10580	21969	14804	226830	0	38955	160800	0	11106	15775	266090	0	203120	212990	0	18319	0	0	86746	125060	164920	0	1462700	32206
>gi|169636418|ref|NP_115867.2| 39S ribosomal protein L38, mitochondrial [Homo sapiens]	1	22	50	44.596	380	438	0	0	39195	39655	20181	0	0	0	0	0	0	0	0	7709.4	56469	167420	19611	0	0	0	0	45374	0	35419	10537	26939	0	0	0	0	0	0	25470	0	18422	0	10573	12611	14443	11246	0	0	0
>gi|14165270|ref|NP_054797.2| 39S ribosomal protein L13, mitochondrial [Homo sapiens]	1	13	64.6	20.692	178	293	0	0	0	0	13583	0	0	0	0	0	0	0	0	0	0	0	0	0	0	0	0	0	0	0	0	0	0	0	0	0	126960	0	32152	0	0	0	0	0	0	0	0	0	0
>gi|21265040|ref|NP_054899.2| 39S ribosomal protein L22, mitochondrial isoform a [Homo sapiens];>gi|62530388|ref|NP_001014990.1| 39S ribosomal protein L22, mitochondrial isoform b [Homo sapiens]	3	10	47.1	23.64	206	374	5.5812e-207	0	14124	0	132870	229740	37568	10674	0	0	65671	49494	41824	53333	0	0	11547	0	31680	39744	13996	0	0	0	0	0	0	0	0	0	0	0	16406	0	0	0	0	0	0	0	38381	425380	0
>gi|27886582|ref|NP_059142.2| 39S ribosomal protein L39, mitochondrial isoform a [Homo sapiens];>gi|27886570|ref|NP_542984.2| 39S ribosomal protein L39, mitochondrial isoform b [Homo sapiens]	2	16	53	38.721	338	330	1.0673e-152	0	0	0	0	0	15040	7265.9	0	0	0	0	14220	0	0	4782.9	0	36539	11612	282840	135410	0	53475	19959	77603	60621	34573	0	27817	0	0	0	0	0	0	0	31829	0	0	0	0	0	0
>gi|22547138|ref|NP_666499.1| 39S ribosomal protein L4, mitochondrial isoform a [Homo sapiens];>gi|22547136|ref|NP_057040.2| 39S ribosomal protein L4, mitochondrial isoform a [Homo sapiens];>gi|22547140|ref|NP_666500.1| 39S ribosomal protein L4, mitochondr	3	14	62.7	34.919	311	437	0	0	0	0	0	0	0	0	0	0	9553.2	0	0	0	0	0	0	0	0	0	0	0	0	0	0	0	0	0	0	0	0	0	0	0	0	0	0	0	0	0	0	0	0
>gi|21265096|ref|NP_061924.1| 39S ribosomal protein L50, mitochondrial [Homo sapiens]	1	10	66.5	18.325	158	289	0	0	0	0	0	0	0	0	0	0	0	0	0	45173	76479	0	0	0	0	0	0	0	0	0	0	76132	0	0	0	0	0	0	0	0	0	0	0	0	0	0	0	0	0
>gi|7661806|ref|NP_054894.1| 39S ribosomal protein L15, mitochondrial [Homo sapiens]	1	21	74.3	33.419	296	450	0	0	0	0	0	61212	75786	15295	0	0	14502	8232.7	0	0	0	15487	0	55177	0	0	0	0	71931	34788	15614	100190	0	0	0	0	0	0	0	50592	0	0	0	0	0	0	0	0	0
>gi|21735604|ref|NP_660213.1| 39S ribosomal protein L30, mitochondrial precursor [Homo sapiens]	1	5	39.1	18.546	161	101	1.1318e-78	0	0	0	0	0	0	0	0	0	0	0	0	0	0	0	0	0	0	0	0	0	0	0	0	0	0	0	0	0	0	0	0	0	0	0	0	0	0	0	0	0	0
>gi|4557657|ref|NP_001536.1| peptidyl-tRNA hydrolase ICT1, mitochondrial precursor [Homo sapiens]	1	10	40.8	23.63	206	237	4.1798e-209	0	26370	0	0	26140	9331.2	0	0	0	0	0	0	0	0	376680	0	59817	0	0	261710	0	0	14780	0	0	0	23996	20038	26034	0	0	0	0	28589	14895	0	21230	0	81207	49671	0	11857
>gi|22035592|ref|NP_057706.2| 39S ribosomal protein L35, mitochondrial isoform a [Homo sapiens];>gi|22035594|ref|NP_663619.1| 39S ribosomal protein L35, mitochondrial isoform b [Homo sapiens]	2	4	10.6	21.514	188	59	2.1623e-18	0	0	0	0	0	0	0	0	20098	0	0	0	0	0	0	0	0	0	0	0	0	0	0	0	0	0	0	0	0	0	0	0	0	0	0	528290	0	308790	368510	0	0	0
>gi|4826649|ref|NP_004918.1| 39S ribosomal protein L49, mitochondrial [Homo sapiens]	1	7	46.4	19.198	166	177	0	0	0	0	0	0	0	0	0	0	0	0	0	0	0	0	0	338070	0	0	0	0	0	0	404890	0	279110	232220	0	225140	297610	138440	0	110270	55533	0	0	0	59170	10535	0	0	0
>gi|31652226|ref|NP_852615.1| 39S ribosomal protein L21, mitochondrial isoform d [Homo sapiens];>gi|31652228|ref|NP_852616.1| 39S ribosomal protein L21, mitochondrial isoform a [Homo sapiens]	2	8	48.8	22.814	205	261	1.3951e-235	0	0	0	0	0	0	0	0	0	0	0	0	0	0	0	0	0	0	0	0	0	0	0	0	0	52320	0	0	0	0	0	0	0	0	0	0	53042	0	0	51780	0	0
>gi|28872736|ref|NP_789763.1| 39S ribosomal protein L43, mitochondrial isoform c [Homo sapiens];>gi|28872732|ref|NP_789762.1| 39S ribosomal protein L43, mitochondrial isoform b [Homo sapiens]	2	9	42.1	22.579	202	207	5.6302e-113	0	0	0	0	0	0	0	0	0	0	35114	0	36021	0	26654	0	311770	0	0	214670	0	0	0	41176	0	31548	0	0	22936	0	0	223300	0	0	0	0	0	0	0	0	0	204630
>gi|7706057|ref|NP_057588.1| 39S ribosomal protein L27, mitochondrial [Homo sapiens]	1	6	48	16.073	148	180	3.87e-120	0	0	0	0	0	0	0	0	0	0	0	0	0	245510	0	0	0	50707	0	0	0	0	0	0	0	0	0	0	0	0	0	0	0	0	0	0	0	0	0	0	236240	0
>gi|16950607|ref|NP_057581.2| 39S ribosomal protein L51, mitochondrial [Homo sapiens]	1	2	22.7	15.095	128	84	3.8601e-112	0	0	0	0	0	0	0	0	0	0	0	0	0	0	0	0	0	0	0	0	0	0	0	0	0	0	0	0	0	0	0	0	0	0	0	0	0	0	0	0	0	0
>gi|22035590|ref|NP_663781.1| 39S ribosomal protein L24, mitochondrial [Homo sapiens];>gi|22035588|ref|NP_078816.2| 39S ribosomal protein L24, mitochondrial [Homo sapiens]	2	13	59.3	24.915	216	251	1.2569e-287	0	0	28469	28420	0	0	0	0	0	0	0	0	134760	0	17748	78128	35743	0	0	0	53511	367970	56103	0	0	27050	197770	184460	71459	197540	54138	0	83693	43668	56651	45062	0	31764	25770	0	0	24136
>gi|29826287|ref|NP_065142.2| 39S ribosomal protein L47, mitochondrial isoform a [Homo sapiens];>gi|29826285|ref|NP_817125.1| 39S ribosomal protein L47, mitochondrial isoform b [Homo sapiens]	2	10	33.6	29.45	250	184	6.4364e-62	0	27211	0	82475	0	0	0	0	0	0	9321	0	0	0	188210	330550	187770	0	0	0	189710	257790	171130	227760	136620	151350	121050	0	110730	223490	0	0	0	0	0	0	0	0	0	0	0	45584
>gi|26051229|ref|NP_006419.2| 39S ribosomal protein L28, mitochondrial [Homo sapiens]	1	14	58.2	30.156	256	338	0	0	0	0	0	0	16105	0	0	0	0	0	0	0	0	0	0	5923.7	0	0	49095	14818	9916.5	34930	79825	0	0	0	0	0	0	0	14447	18327	0	21493	0	0	0	0	0	0	9515.8
>gi|28872734|ref|NP_115488.2| 39S ribosomal protein L43, mitochondrial isoform a [Homo sapiens];>gi|28872738|ref|NP_789764.1| 39S ribosomal protein L43, mitochondrial isoform d [Homo sapiens]	2	1	8.2	17.853	159	11	6.4614e-112	0	0	0	0	0	0	0	0	0	0	0	0	0	0	0	0	0	0	0	0	0	0	0	0	0	0	0	0	0	0	0	0	0	0	0	57514	0	0	0	0	0	0
>gi|8922511|ref|NP_060605.1| 28S ribosomal protein S18a, mitochondrial isoform 1 [Homo sapiens];>gi|301069365|ref|NP_001180272.1| 28S ribosomal protein S18a, mitochondrial isoform 2 [Homo sapiens]	2	9	40.8	22.184	196	186	1.9283e-173	0	0	0	14977	0	0	0	39742	40646	0	0	0	0	0	0	0	0	211390	0	243660	0	0	0	0	0	0	0	70638	58549	0	32627	117040	0	0	0	0	0	0	0	0	0	0
>gi|22547134|ref|NP_057575.2| 39S ribosomal protein L37, mitochondrial [Homo sapiens]	1	27	77.8	48.117	423	587	0	0	0	0	0	0	142460	111950	176440	88084	25412	0	26917	7829.6	0	0	0	0	0	0	0	0	0	0	0	0	0	0	0	0	0	57100	0	0	0	11949	0	21023	0	18347	4274.5	140940	81818
>gi|58331150|ref|NP_057724.2| 28S ribosomal protein S30, mitochondrial [Homo sapiens]	1	16	52.2	50.364	439	328	3.3287e-285	0	0	0	0	0	12430	0	0	0	27686	1417300	104970	76419	108960	136160	0	0	34866	158640	111430	0	0	0	77794	0	19373	0	44854	14462	27564	0	15841	0	18313	0	17375	0	0	17674	0	0	0
>gi|7705630|ref|NP_057151.1| 28S ribosomal protein S18c, mitochondrial [Homo sapiens]	1	2	19	15.85	142	6	3.9628e-73	0	0	0	0	0	0	0	0	0	0	0	102270	177650	0	0	0	0	0	0	0	0	0	0	0	0	0	0	0	0	0	0	0	0	0	0	0	0	0	0	0	0	0
>gi|16950591|ref|NP_203527.1| 28S ribosomal protein S12, mitochondrial precursor [Homo sapiens];>gi|16950589|ref|NP_203526.1| 28S ribosomal protein S12, mitochondrial precursor [Homo sapiens];>gi|11056056|ref|NP_066930.1| 28S ribosomal protein S12, mitocho	3	3	32.6	15.173	138	46	6.1497e-27	0	0	0	38859	0	0	0	0	0	0	0	0	0	0	0	0	0	0	0	0	0	0	0	0	0	0	0	0	0	0	0	0	0	0	0	0	143610	0	0	113510	0	89693
>gi|7662637|ref|NP_054769.1| 39S ribosomal protein L42, mitochondrial precursor [Homo sapiens];>gi|26667171|ref|NP_751917.1| 39S ribosomal protein L42, mitochondrial precursor [Homo sapiens]	2	4	39.4	16.661	142	46	1.7516e-30	0	0	0	0	0	0	0	0	0	0	0	0	0	0	0	0	0	0	309920	0	0	0	0	0	0	0	0	0	0	0	0	0	0	0	0	0	0	0	0	0	0	0
>gi|300192933|ref|NP_006787.2| AFG3-like protein 2 [Homo sapiens]	1	30	41.2	88.583	797	311	0	0	0	3072.2	0	57099	73552	37317	95718	59686	29642	25132	0	15173	0	26131	53921	104370	40884	93528	254570	169350	148450	194040	81893	97215	110940	41034	186530	134370	191460	57639	120080	231530	137000	174210	293230	208300	25234	82354	124130	38830	30192
>gi|4507173|ref|NP_003110.1| paraplegin isoform 1 precursor [Homo sapiens]	2	11	23.3	88.234	795	117	5.5856e-84	0	0	0	0	0	11304	0	0	0	0	0	0	0	0	0	0	0	0	0	0	0	0	0	0	0	0	0	0	0	99916	29873	0	0	0	0	0	0	0	0	0	0	0
>gi|6005862|ref|NP_009139.1| 39S ribosomal protein L3, mitochondrial [Homo sapiens]	1	12	37.4	38.632	348	165	3.8815e-138	0	0	0	0	0	7658.7	0	8610.2	13641	0	0	0	22673	41891	29106	11469	22333	12575	9785.1	10650	11120	9158.8	4591.8	5032.8	0	0	0	6404.3	0	61675	19364	14980	5789.4	6079.4	4875.2	4439.3	0	0	0	4520.7	0	5532.2
>gi|94557305|ref|NP_055578.2| 39S ribosomal protein L19, mitochondrial [Homo sapiens]	1	12	40.8	33.535	292	180	3.9744e-71	0	0	0	0	26396	166980	25378	12345	46027	33575	43740	11169	80850	184300	62559	21139	36747	31154	56378	52469	6235.8	0	11776	6017.1	0	8756.9	27670	3742.3	17628	52284	0	11668	19385	51173	14820	9230.8	0	0	49083	0	0	0
>gi|4759048|ref|NP_004882.1| 39S ribosomal protein L33, mitochondrial isoform a [Homo sapiens]	1	2	38.5	7.6191	65	70	1.8519e-40	0	133210	53888	0	0	257230	91813	0	0	0	0	0	0	43134	0	0	0	0	0	0	0	0	0	0	0	0	0	0	0	0	0	0	0	0	0	0	0	0	0	0	0	0
>gi|19923748|ref|NP_001924.2| dihydrolipoyllysine-residue succinyltransferase component of 2-oxoglutarate dehydrogenase complex, mitochondrial isoform 1 precursor [Homo sapiens]	2	30	63.1	48.755	453	1196	0	13557	18618	11970	0	0	1491.4	0	0	0	0	7198.2	40707	102090	51905	75392	139170	51270	169580	0	4976.4	39390	0	0	0	20916	0	725440	1572700	627400	446470	222710	44499	102790	21176	56080	240010	174150	22103	27843	36047	31567	27095
>gi|4758012|ref|NP_004850.1| clathrin heavy chain 1 [Homo sapiens]	1	96	67.2	191.61	1675	1959	0	0	0	0	31243	1875.3	27626	0	1427.3	67405	0	0	0	2043.7	1738.5	0	9247.3	1213.7	15412	3112.2	0	2036.2	246340	13403	51682	96415	164250	82718	80431	33173	105880	26016	9977.3	18709	33600	25639	29430	18510	52019	12354	33359	78407	1425.8
>gi|283436222|ref|NP_001164006.1| ATPase family AAA domain-containing protein 3A isoform 2 [Homo sapiens];>gi|283436220|ref|NP_060658.3| ATPase family AAA domain-containing protein 3A isoform 1 [Homo sapiens];>gi|283436224|ref|NP_001164007.1| ATPase family	3	27	54.4	66.217	586	687	0	0	0	0	0	28942	15497	0	0	0	0	0	0	0	81300	183330	0	89606	105990	1591	68201	31743	32729	16976	0	21462	0	15053	34439	61398	83849	38157	118970	90417	29597	50063	65828	43361	55328	187740	223470	286220	769180
>gi|225543166|ref|NP_056195.3| sorting and assembly machinery component 50 homolog [Homo sapiens]	1	12	32.6	51.976	469	86	2.5144e-71	0	0	0	0	0	0	0	38456	0	0	0	0	0	0	0	0	0	0	0	0	0	0	0	0	61329	41515	68582	83284	29359	33158	10860	15280	13681	8602.4	0	12742	0	0	0	0	0	8598.3
>gi|5729937|ref|NP_006545.1| metaxin-2 [Homo sapiens]	1	6	32.3	29.763	263	120	8.1117e-46	0	0	0	0	0	0	0	0	0	0	0	0	0	0	0	0	0	0	0	0	0	0	0	0	329640	296160	311670	367230	0	163970	0	0	94838	145230	30081	0	22783	0	0	21699	0	0
>gi|359718987|ref|NP_001240795.1| ATP-dependent zinc metalloprotease YME1L1 isoform 4 [Homo sapiens];>gi|7657689|ref|NP_055078.1| ATP-dependent zinc metalloprotease YME1L1 isoform 3 [Homo sapiens];>gi|21327685|ref|NP_647473.1| ATP-dependent zinc metallopro	3	14	26.6	75.981	683	284	5.4533e-160	0	0	0	0	0	0	0	0	0	0	0	0	0	2312	0	0	0	0	0	0	0	0	0	0	0	0	0	0	0	5415.8	0	0	57882	91039	0	0	8857.4	7548.4	19907	26969	35882	20809
>gi|281604136|ref|NP_001164014.1| serine/threonine-protein phosphatase PGAM5, mitochondrial isoform 1 [Homo sapiens];>gi|281604151|ref|NP_612642.2| serine/threonine-protein phosphatase PGAM5, mitochondrial isoform 3 [Homo sapiens]	2	15	55.7	32.004	289	342	5.0561e-79	0	0	0	0	0	0	0	0	0	0	19264	0	0	0	0	0	31436	28935	34980	0	30471	15702	48113	69410	39537	79703	23363	40101	0	44423	179450	156310	43068	398120	144190	764580	245730	179580	92421	421020	261970	725520
>gi|221307584|ref|NP_001138303.1| prohibitin-2 isoform 1 [Homo sapiens];>gi|390608669|ref|NP_001254629.1| prohibitin-2 isoform 3 [Homo sapiens]	2	23	75.3	33.296	299	1947	0	237710	43548	6695.9	0	113920	809870	252520	196910	95340	68098	8923.4	0	0	0	0	35840	0	0	201580	0	0	21469	0	97338	37233	0	65094	54163	0	39542	0	12704	23677	73819	77366	25829	6217.8	0	21105	42617	63337	226980
>gi|4505773|ref|NP_002625.1| prohibitin [Homo sapiens]	1	22	82.7	29.804	272	2156	0	345010	143970	0	243690	357350	817210	491490	520120	268690	288290	131590	53703	79765	53382	57757	23891	25501	28529	37297	100270	49462	21864	70310	14085	0	0	14234	18924	0	18575	12574	207210	42729	32877	33975	56024	38471	17292	41258	67883	74592	388990
>gi|75677353|ref|NP_114127.3| ATPase family AAA domain-containing protein 3B [Homo sapiens]	1	3	7.3	72.572	648	43	1.9433e-160	0	0	0	0	0	0	0	0	0	0	0	0	0	0	0	0	0	0	0	0	0	0	0	0	0	0	0	0	0	0	0	0	0	0	0	0	0	0	0	0	0	0
>gi|19924129|ref|NP_005723.2| DNA repair protein RAD50 [Homo sapiens]	1	4	3	153.89	1312	4	1.36e-08	0	0	0	0	0	0	0	0	0	0	0	0	0	0	0	0	0	0	0	0	0	0	0	0	0	0	0	0	5900.3	44222	13652	9858.7	0	0	0	0	0	0	0	0	0	0
>gi|112181295|ref|NP_689744.3| xyloside xylosyltransferase 1 [Homo sapiens]	1	1	3.3	43.806	393	4	0.0002276	0	0	0	0	0	0	0	0	0	0	0	0	0	0	0	0	0	0	0	0	0	0	0	0	0	0	0	0	0	0	0	0	0	0	0	0	0	0	0	0	0	0
>gi|12025678|ref|NP_004915.2| alpha-actinin-4 [Homo sapiens]	1	76	83.4	104.85	911	1905	0	0	4129.4	88397	0	0	332810	26243	88113	57149	12206	19377	15538	0	5960.2	12451	36377	136460	253140	46541	147020	347180	505600	290930	71086000	84295000	3842200	1841300	1303500	1138900	1448900	632050	524510	572880	623710	423660	739940	506760	325620	300970	210160	110590	206850
>gi|25777732|ref|NP_000681.2| aldehyde dehydrogenase, mitochondrial isoform 1 precursor [Homo sapiens];>gi|325910904|ref|NP_001191818.1| aldehyde dehydrogenase, mitochondrial isoform 2 precursor [Homo sapiens]	6	29	65	56.381	517	620	0	0	0	28791	28690	16000	0	0	0	27306	0	0	76422	0	19686	31462	31132	40494	0	0	0	0	0	464240	2742600	1859000	928730	252290	188560	40512	107670	0	15350	0	84680	0	129100	0	14474	20205	15619	0	0
>gi|115387094|ref|NP_002991.2| succinate dehydrogenase [ubiquinone] iron-sulfur subunit, mitochondrial precursor [Homo sapiens]	1	16	47.1	31.629	280	778	0	0	8641.2	19901	103730	161380	217880	78876	26023	0	0	0	0	4547	0	128600	373120	421290	544090	568200	493760	1264800	4444800	11155000	71139000	52125000	18907000	4891400	4093500	1912500	959670	371930	619780	2121700	202290	112690	186360	82875	99736	0	43754	74303	61622
>gi|156416003|ref|NP_004159.2| succinate dehydrogenase [ubiquinone] flavoprotein subunit, mitochondrial [Homo sapiens]	1	33	67	72.691	664	2122	0	0	37268	0	0	0	0	0	0	0	0	16386	5610.3	92230	183860	236860	243870	818600	925270	1717400	2589000	2162400	5573500	15116000	62422000	58705000	17813000	1890800	1797300	775070	565780	247380	178550	55608	122580	29132	64994	0	0	0	0	0	0
>gi|62414289|ref|NP_003371.2| vimentin [Homo sapiens]	3	57	88.4	53.651	466	5825	0	0	365830	2127600	3745400	1403100	1246000	327520	362290	160510	168050	677180	694630	1121800	1079300	1189000	176730	180050	438790	1072800	3158300	8855100	50306000	126780000	395730000	246580000	175720000	74547000	65805000	24338000	30364000	16550000	13536000	11833000	8176300	3846200	8010400	3827800	3868100	3211300	4258000	2721400	8637500
>gi|78711824|ref|NP_001030590.1| succinate dehydrogenase cytochrome b560 subunit, mitochondrial isoform 4 precursor [Homo sapiens];>gi|78711822|ref|NP_001030589.1| succinate dehydrogenase cytochrome b560 subunit, mitochondrial isoform 3 precursor [Homo sap	3	3	31.9	12.474	116	104	1.2896e-17	0	0	0	0	0	0	0	0	0	0	0	73586	132740	246380	184470	102970	77102	350810	407190	534780	734820	1207900	4763200	19251000	14769000	446630	1222800	796490	218980	338150	0	69063	41709	38073	0	0	0	0	0	0	0	0
>gi|4506865|ref|NP_002993.1| succinate dehydrogenase [ubiquinone] cytochrome b small subunit, mitochondrial precursor [Homo sapiens]	1	2	10.7	17.043	159	21	1.3487e-21	0	0	0	0	0	0	0	0	0	0	0	0	113530	188840	199440	186650	0	0	595550	580430	0	22359	6244500	12318000	10573000	4698900	1402800	258820	167300	0	0	0	48724	0	0	0	0	0	0	0	0	0
>gi|7705933|ref|NP_057410.1| chemokine-like factor isoform c [Homo sapiens];>gi|32307154|ref|NP_857591.1| chemokine-like factor isoform b [Homo sapiens];>gi|32307156|ref|NP_857592.1| chemokine-like factor isoform d [Homo sapiens];>gi|8393581|ref|NP_058647.	4	1	16.4	7.6522	67	8	4.9102e-06	0	0	0	0	0	0	0	0	0	0	0	0	0	0	0	0	0	0	0	0	0	0	95775	372830	0	0	0	0	0	0	0	91160	0	0	0	0	0	0	0	0	0	0
>gi|46255007|ref|NP_996784.1| reticulon-2 isoform C [Homo sapiens];>gi|46255005|ref|NP_996783.1| reticulon-2 isoform B [Homo sapiens];>gi|5032055|ref|NP_005610.1| reticulon-2 isoform A [Homo sapiens]	3	3	22.9	22.316	205	11	2.181e-11	0	0	0	0	0	0	0	0	0	0	0	0	0	0	0	0	0	0	49534	0	0	0	0	0	0	0	0	0	0	0	0	0	0	0	49814	63000	47103	0	0	0	0	0
>gi|18034692|ref|NP_536856.2| choline transporter-like protein 1 [Homo sapiens]	1	17	27.2	73.301	657	358	0	0	0	0	0	0	0	0	0	0	0	0	0	0	0	0	0	0	0	0	5925.4	13271	79751	32072	548150	601880	189040	98786	7089	17839	3046.8	8447.6	12086	0	0	0	0	0	0	0	0	10070	2198.6
>gi|203098995|ref|NP_443117.3| proton myo-inositol cotransporter [Homo sapiens]	1	2	4	70.37	648	12	1.7658e-08	0	0	0	0	0	0	0	0	0	0	0	0	0	0	0	0	0	0	0	0	0	0	0	93208	68085	44801	0	0	0	0	0	0	0	0	0	0	0	0	0	0	0	0
>gi|6912666|ref|NP_036566.1| sialin [Homo sapiens]	1	7	19.8	54.639	495	112	1.6307e-50	0	0	0	0	0	0	0	0	0	0	0	0	0	0	0	0	0	0	0	141390	227620	1371000	3303900	8237300	3937800	3841900	1276500	907460	406680	284990	170420	131420	141320	141300	9365.6	13428	0	0	0	66174	0	7641.4
>gi|18087857|ref|NP_542409.1| NEDD8-conjugating enzyme UBE2F isoform 1 [Homo sapiens]	1	1	7	21.077	185	1	0.00055677	0	0	0	0	0	0	0	0	0	0	0	0	0	0	0	0	0	0	0	0	0	0	0	0	0	0	0	0	0	0	0	0	0	0	0	0	0	0	0	0	0	0
>gi|282847476|ref|NP_001164218.1| peptidyl-prolyl cis-trans isomerase NIMA-interacting 4 isoform 2 [Homo sapiens];>gi|38679892|ref|NP_006214.2| peptidyl-prolyl cis-trans isomerase NIMA-interacting 4 isoform 1 [Homo sapiens]	2	1	9	14.179	133	16	0.00023493	0	0	82132	71076	0	0	0	0	0	0	0	0	0	0	0	0	0	0	0	0	0	0	0	0	0	0	0	0	0	0	0	0	0	0	0	0	0	0	0	0	0	0
>gi|4505351|ref|NP_001534.1| bifunctional heparan sulfate N-deacetylase/N-sulfotransferase 1 [Homo sapiens]	3	16	21.5	100.87	882	130	2.2787e-72	0	0	0	0	0	0	0	0	0	0	0	0	0	0	0	0	0	206480	0	0	0	0	265430	0	0	0	0	246390	0	0	132400	0	0	0	0	0	0	0	0	0	0	0
>gi|5031815|ref|NP_005539.1| lysine--tRNA ligase isoform 2 [Homo sapiens];>gi|194272210|ref|NP_001123561.1| lysine--tRNA ligase isoform 1 [Homo sapiens]	2	15	27.8	68.047	597	152	5.897e-120	0	0	0	0	0	0	0	0	0	0	0	0	0	0	0	0	143880	0	0	4500.1	123570	279500	203860	786300	963640	935000	336120	331270	75659	151640	47679	6835.2	0	0	0	56748	42914	10433	0	0	0	0
>gi|4557032|ref|NP_002291.1| L-lactate dehydrogenase B chain [Homo sapiens];>gi|291575128|ref|NP_001167568.1| L-lactate dehydrogenase B chain [Homo sapiens]	2	19	51.8	36.638	334	479	0	0	0	20526	0	828820	1227400	188080	222970	134440	17593	5458.5	6080.4	0	0	0	0	137620	138800	3855900	7882000	4069300	9420700	9255900	25731000	14763000	16854000	6828100	2372700	594780	417510	51556	11899	7451.1	0	0	0	0	0	0	33386	0	5538.2
>gi|56549119|ref|NP_004936.2| dynamin-2 isoform 3 [Homo sapiens];>gi|299758394|ref|NP_001177645.1| dynamin-2 isoform 5 [Homo sapiens];>gi|56549121|ref|NP_001005360.1| dynamin-2 isoform 1 [Homo sapiens];>gi|56549125|ref|NP_001005362.1| dynamin-2 isoform 4 [	9	5	7.3	97.651	866	12	3.9911e-10	0	0	8109	0	10179	0	3141.6	14731	0	0	0	0	0	0	9709.8	3184.8	4026.2	5559.1	10414	20569	17782	88518	0	293460	6373.6	3983	0	205690	172850	24749	180190	1421.2	175540	1903.4	4295.8	14219	38384	28571	20590	57271	196610	9332.7
>gi|156105689|ref|NP_000246.2| methylmalonyl-CoA mutase, mitochondrial precursor [Homo sapiens]	1	26	45.9	83.134	750	463	0	0	3904.5	10968	7252.2	0	0	0	0	0	0	10344	191200	0	0	62047	0	33366	7495.3	25571	467560	1219400	2483200	3279900	4693100	2415700	1960400	1039200	854640	458560	242340	198010	138530	19854	6517.4	0	1261	55317	0	52864	0	0	0
>gi|124494240|ref|NP_203693.3| unconventional myosin-Ic isoform c [Homo sapiens];>gi|124494247|ref|NP_001074419.1| unconventional myosin-Ic isoform b [Homo sapiens];>gi|124494238|ref|NP_001074248.1| unconventional myosin-Ic isoform a [Homo sapiens]	3	20	28.2	117.91	1028	153	8.0288e-146	0	0	0	0	0	0	0	0	0	0	6332.2	0	0	0	2918.7	4690.2	0	0	0	20314	30454	45493	89955	139260	65981	98465	17616	21358	58644	29463	1268.6	15950	0	0	0	0	0	0	0	4129	29975	0
>gi|5031857|ref|NP_005557.1| L-lactate dehydrogenase A chain isoform 1 [Homo sapiens];>gi|260099723|ref|NP_001158886.1| L-lactate dehydrogenase A chain isoform 3 [Homo sapiens];>gi|207028494|ref|NP_001128711.1| L-lactate dehydrogenase A chain isoform 2 [Ho	9	29	82.8	36.688	332	2885	0	0	0	89138	80996	1809500	7019400	4195100	4221900	1954800	2427900	2021300	1775400	1008400	776260	927010	582620	431870	805200	2841400	6178100	7966600	15927000	32704000	94876000	79402000	95786000	51670000	49969000	23546000	48588000	27000000	20729000	18289000	13531000	5708700	5882000	3390200	1881700	1499100	1954500	1449700	1207000
>gi|4504151|ref|NP_002078.1| granulins precursor [Homo sapiens]	1	3	6.2	63.544	593	6	3.4974e-07	0	0	0	0	0	0	0	0	0	0	0	0	0	0	0	0	0	0	0	153590	74647	140960	96864	378010	198800	167550	216360	232140	0	0	0	0	0	0	0	0	0	0	0	0	0	0
>gi|4557817|ref|NP_000427.1| succinyl-CoA:3-ketoacid coenzyme A transferase 1, mitochondrial precursor [Homo sapiens]	2	21	55.6	56.157	520	906	0	0	0	0	0	8133.3	0	207690	321250	381550	466360	532090	533930	449490	291810	219390	95730	485280	285090	861960	2149500	5354700	11049000	14042000	20170000	8006000	5364000	1719800	810560	99231	113960	0	0	0	0	0	0	0	33946	0	0	0	0
>gi|56605983|ref|NP_068596.2| NIF3-like protein 1 isoform 2 [Homo sapiens];>gi|215272360|ref|NP_001135827.1| NIF3-like protein 1 isoform 2 [Homo sapiens];>gi|209862879|ref|NP_001129511.1| NIF3-like protein 1 isoform 1 [Homo sapiens];>gi|215272362|ref|NP_00	12	8	31.4	38.983	350	46	3.3913e-68	0	0	0	4234.6	0	0	0	0	0	0	0	0	28059	0	0	0	0	0	0	0	0	0	173650	474540	240570	0	0	0	14042	34597	0	0	0	94296	0	0	0	0	0	0	0	0
>gi|194239674|ref|NP_001123514.1| quinone oxidoreductase isoform a [Homo sapiens];>gi|13236495|ref|NP_001880.2| quinone oxidoreductase isoform a [Homo sapiens];>gi|194239676|ref|NP_001123515.1| quinone oxidoreductase isoform b [Homo sapiens];>gi|197927207|	4	12	56.8	35.206	329	414	1.3429e-203	0	0	0	0	26392	56866	0	0	0	0	228730	768840	5521500	9501600	3704200	1643400	1540800	2931700	3022500	7568600	6823400	4041200	2354600	3495600	762280	2295800	314460	486460	292850	683320	314340	243700	49627	124260	309330	339650	306520	143840	196340	111570	340970	237890
>gi|8659555|ref|NP_002188.1| cytoplasmic aconitate hydratase [Homo sapiens]	1	12	21.6	98.398	889	90	1.6322e-250	0	0	0	695.21	0	0	0	0	0	0	0	0	106410	1150500	868420	605370	514130	513040	359550	261020	238980	253720	253780	289870	162420	180470	76784	80181	21854	51158	17889	21664	13677	31629	22908	19078	16223	6315.6	20205	14914	19456	38419
>gi|155969707|ref|NP_004960.2| insulin-degrading enzyme isoform 1 [Homo sapiens]	2	12	14.7	117.97	1019	66	1.0187e-65	0	0	0	0	0	0	0	0	0	0	0	0	0	5598.9	64639	74703	30938	69550	27905	25046	0	14143	54472	190800	113770	0	0	0	0	0	0	0	0	0	0	0	0	0	0	0	0	0
>gi|261862352|ref|NP_001159831.1| serine hydroxymethyltransferase, mitochondrial isoform 3 [Homo sapiens];>gi|261862350|ref|NP_001159830.1| serine hydroxymethyltransferase, mitochondrial isoform 3 [Homo sapiens];>gi|261862348|ref|NP_001159829.1| serine hyd	7	24	64	53.454	483	676	0	0	0	0	0	0	0	14979	0	19598	13342	16460	28068	0	128300	482280	90985	523500	770460	132930	435950	1613000	1579000	5711100	12293000	6997200	4433400	1790200	2285000	4359300	4096000	593610	530610	615080	766270	480810	1460300	718470	468680	631920	2247000	1616500	1756000
>gi|154146191|ref|NP_005339.3| heat shock protein HSP 90-alpha isoform 2 [Homo sapiens];>gi|153792590|ref|NP_001017963.2| heat shock protein HSP 90-alpha isoform 1 [Homo sapiens]	2	53	63.9	84.659	732	2250	0	0	47157	41642	12225	3482.1	0	0	0	0	0	0	11354	17015	1440700	11493000	6813600	6328500	7286900	3988800	3188000	1485900	1343100	4803900	64553000	10922000	3283400	845920	1300400	705320	1732400	1300200	745110	504470	394310	313430	276210	202400	164950	211990	58783	51874	100270
>gi|5453990|ref|NP_006254.1| proteasome activator complex subunit 1 isoform 1 [Homo sapiens];>gi|30581141|ref|NP_788955.1| proteasome activator complex subunit 1 isoform 2 [Homo sapiens]	2	9	37.8	28.723	249	142	1.9747e-37	0	0	0	0	167400	199670	78834	230200	146910	59618	228960	373350	203750	157790	128120	10681	127760	396100	475330	417180	103050	18898	493940	1190700	422510	52928	56269	69479	23651	23190	0	0	0	0	0	0	0	0	0	50203	7331.8	19110
>gi|54792129|ref|NP_563615.3| discoidin, CUB and LCCL domain-containing protein 2 precursor [Homo sapiens]	1	5	12.5	85.034	775	42	1.6926e-236	0	0	0	0	0	0	0	0	0	0	0	0	0	0	0	0	0	0	0	0	0	0	0	0	0	0	0	0	0	0	0	0	0	0	0	0	0	0	0	0	0	0
>gi|7661872|ref|NP_056155.1| probable leucine--tRNA ligase, mitochondrial [Homo sapiens]	1	18	24.6	101.97	903	130	5.837e-59	0	0	0	0	0	0	0	0	0	0	0	0	0	0	0	0	47855	123110	372580	477500	378060	538610	772150	1041200	556180	312250	237720	221720	128460	46576	54177	21546	25475	22354	0	14656	0	12131	0	0	0	46022
>gi|6912598|ref|NP_036361.1| cytosolic purine 5-nucleotidase [Homo sapiens];>gi|197276664|ref|NP_001127845.1| cytosolic purine 5-nucleotidase [Homo sapiens]	2	3	7.7	64.969	561	17	2.3276e-12	0	0	0	0	0	0	0	0	0	0	0	0	0	0	0	0	0	0	0	0	54165	45015	0	0	10941	0	0	0	0	24166	0	0	0	0	0	0	0	0	0	0	0	0
>gi|11386147|ref|NP_002769.1| proactivator polypeptide isoform a preproprotein [Homo sapiens];>gi|110224479|ref|NP_001035931.1| proactivator polypeptide isoform c preproprotein [Homo sapiens];>gi|110224476|ref|NP_001035930.1| proactivator polypeptide isofo	3	11	24.4	58.112	524	94	2.0069e-50	8448.3	22430	70419	62604	0	11729	11875	0	0	16664	0	0	0	0	20326	18362	0	43900	167950	399760	169360	97036	50997	186100	60691	162570	134840	75115	44106	95640	25548	0	27224	34453	0	0	0	0	0	0	0	0
>gi|167830475|ref|NP_005919.2| lactadherin isoform a preproprotein [Homo sapiens];>gi|167830477|ref|NP_001108086.1| lactadherin isoform b precursor [Homo sapiens]	2	10	33.1	43.104	387	154	6.9215e-114	0	0	0	0	0	0	0	0	0	16731	8749.9	9692	18780	7607.3	5395	0	0	0	0	0	0	0	0	0	0	0	0	0	0	0	0	0	0	0	0	0	0	0	0	10871	135320	0
>gi|33519430|ref|NP_877420.1| thioredoxin reductase 1, cytoplasmic isoform 2 [Homo sapiens];>gi|33519428|ref|NP_877419.1| thioredoxin reductase 1, cytoplasmic isoform 2 [Homo sapiens];>gi|33519426|ref|NP_877393.1| thioredoxin reductase 1, cytoplasmic isofo	7	28	72.3	54.753	499	363	0	0	0	59461	69716	32698	0	0	0	0	11051	0	40200	50482	0	0	0	0	45722	321430	1797100	2059400	2347200	1638700	2451600	719030	700500	141310	11455	39934	0	25021	55716	0	0	0	0	0	0	0	0	0	0
>gi|32484975|ref|NP_006712.2| adenosine kinase isoform b [Homo sapiens];>gi|320461539|ref|NP_001189379.1| adenosine kinase isoform d [Homo sapiens];>gi|320461537|ref|NP_001189378.1| adenosine kinase isoform c [Homo sapiens];>gi|32484973|ref|NP_001114.2| ad	4	8	23.8	40.545	362	36	1.2592e-88	0	0	0	0	0	0	0	0	0	0	0	0	0	0	0	0	0	90048	90389	163590	120000	215700	49091	199670	151490	184050	42662	49685	30354	56797	0	0	0	16141	0	39062	23183	14452	0	34665	0	17894
>gi|56713256|ref|NP_001008662.1| kynurenine--oxoglutarate transaminase 3 isoform 2 [Homo sapiens];>gi|56713254|ref|NP_001008661.1| kynurenine--oxoglutarate transaminase 3 isoform 1 [Homo sapiens]	2	16	41	47.752	420	146	0	0	0	0	0	0	22821	0	0	16606	0	0	0	0	0	10394	76951	94942	1022000	3429600	3920800	1420700	1811800	873210	1156300	271900	0	0	0	0	0	0	0	0	0	0	0	0	0	0	0	0	0
>gi|190358512|ref|NP_060711.2| transmembrane protein 184C [Homo sapiens]	1	1	3	50.141	438	10	2.4558e-36	0	0	0	28384	0	0	0	0	0	0	0	0	0	0	0	0	0	0	0	0	42245	106030	13338	0	0	0	0	0	0	0	0	0	0	0	0	0	0	0	0	0	0	0
>gi|4507677|ref|NP_003290.1| endoplasmin precursor [Homo sapiens]	1	80	73.8	92.468	803	6474	0	19799	18390	124090	309520	199610	141040	225510	133180	50202	34538	29110	4853.5	99809	383680	1449300	1846000	2128900	12547000	47518000	41185000	35680000	44822000	57467000	64759000	26960000	11461000	5039300	4336300	2949900	4464100	1380300	833960	1011600	1047800	1179900	1777000	767320	229170	142230	301300	223790	37824
>gi|17999541|ref|NP_060676.2| vacuolar protein sorting-associated protein 35 [Homo sapiens]	1	29	42.7	91.706	796	373	0	0	0	0	0	0	0	0	0	0	0	0	0	0	0	0	0	0	739.95	0	3078.9	246290	1736000	4582600	3038000	1018700	655630	213840	232900	173660	112770	112580	79410	37337	8931.6	17344	52937	10383	14628	2332.4	13604	0	9760.9
>gi|4557305|ref|NP_000025.1| fructose-bisphosphate aldolase A isoform 1 [Homo sapiens];>gi|34577112|ref|NP_908932.1| fructose-bisphosphate aldolase A isoform 1 [Homo sapiens];>gi|34577110|ref|NP_908930.1| fructose-bisphosphate aldolase A isoform 1 [Homo sa	5	29	86.5	39.42	364	2225	0	0	0	0	0	0	0	0	0	0	0	0	0	0	0	0	12881	0	72527	0	940990	5473900	23907000	30570000	51444000	18620000	10993000	6081800	4397200	3818300	5207200	2512500	2949400	2885200	3484200	3408700	4825200	3191100	2000300	1533000	2374300	1483900	1813700
>gi|4885063|ref|NP_005156.1| fructose-bisphosphate aldolase C [Homo sapiens]	1	8	29.9	39.455	364	81	0	0	0	0	0	0	0	0	0	0	0	0	0	0	0	0	0	0	0	0	0	0	55924	83266	58716	25700	11773	5619.2	5973.2	0	0	0	0	0	0	0	0	0	0	0	0	0	0
>gi|4557231|ref|NP_000007.1| medium-chain specific acyl-CoA dehydrogenase, mitochondrial isoform a precursor [Homo sapiens];>gi|187960098|ref|NP_001120800.1| medium-chain specific acyl-CoA dehydrogenase, mitochondrial isoform b precursor [Homo sapiens]	2	26	59.9	46.588	421	269	0	0	0	0	0	0	94519	244120	358900	159790	155020	107640	79733	85734	31460	39329	0	0	36344	0	45756	1364500	18513000	45577000	11225000	173160	72851	71215	295950	27306	30072	0	490110	6873.5	0	0	0	0	11029	39422	68787	46930	7482.3
>gi|24432106|ref|NP_066997.3| DBIRD complex subunit KIAA1967 [Homo sapiens]	1	2	2.5	102.9	923	4	2.4677e-07	0	0	0	0	0	0	0	0	0	0	0	0	0	0	0	0	0	0	0	0	0	0	0	0	0	0	0	0	0	0	0	0	0	0	0	0	0	0	0	0	0	0
>gi|40018642|ref|NP_077025.2| NADH dehydrogenase [ubiquinone] 1 alpha subcomplex assembly factor 5 isoform 1 [Homo sapiens];>gi|86792933|ref|NP_001034464.1| NADH dehydrogenase [ubiquinone] 1 alpha subcomplex assembly factor 5 isoform 2 [Homo sapiens]	2	8	27.8	38.918	345	19	6.2333e-38	0	0	0	0	0	0	0	44672	82694	273800	0	0	0	0	0	0	109470	0	0	0	0	3872	0	0	0	0	6266.2	0	0	0	0	0	0	0	37301	0	0	0	0	0	0	0
>gi|205360989|ref|NP_710156.3| UPF0565 protein C2orf69 precursor [Homo sapiens]	1	1	4.2	43.448	385	2	1.8351e-05	0	0	0	0	0	0	0	0	0	0	0	0	0	0	0	0	0	0	0	0	0	0	0	0	0	0	0	0	0	0	0	0	0	0	0	0	0	0	0	0	0	0
>gi|18201880|ref|NP_543012.1| ovarian cancer-associated gene 2 protein [Homo sapiens]	1	3	30	24.418	227	7	8.0433e-39	0	0	0	0	0	0	5828.3	15806	58111	0	0	0	0	0	0	0	0	0	0	0	0	0	0	0	0	0	0	0	0	0	0	0	0	0	0	0	0	0	0	0	0	0
>gi|284172438|ref|NP_001165088.1| prolyl endopeptidase-like isoform 4 [Homo sapiens];>gi|284172431|ref|NP_001165084.1| prolyl endopeptidase-like isoform 4 [Homo sapiens];>gi|70778815|ref|NP_006027.2| prolyl endopeptidase-like isoform 1 [Homo sapiens];>gi|2	7	5	12.7	73.351	638	7	6.6948e-11	0	0	0	0	0	0	0	0	4128.8	0	0	0	0	0	0	0	0	0	0	0	0	0	0	0	0	0	0	0	0	0	0	0	0	0	0	0	0	0	0	0	0	0
>gi|4501883|ref|NP_001604.1| actin, aortic smooth muscle [Homo sapiens];>gi|213688375|ref|NP_001135417.1| actin, aortic smooth muscle [Homo sapiens];>gi|4501889|ref|NP_001606.1| actin, gamma-enteric smooth muscle isoform 1 precursor [Homo sapiens];>gi|3155	4	1	2.9	42.009	377	2	0	0	0	0	0	0	125930	206190	190690	105380	164810	213750	157230	62659	0	0	0	0	0	0	59804	0	0	0	51977	0	0	0	0	0	0	0	0	0	0	0	0	0	0	0	0	0	0
>gi|311082415|ref|NP_001185625.1| apoptosis-inducing factor 2 [Homo sapiens];>gi|14318424|ref|NP_116186.1| apoptosis-inducing factor 2 [Homo sapiens]	2	3	12.9	40.526	373	19	1.9641e-16	0	0	0	0	0	49145	34717	17157	12068	0	25241	21991	0	0	0	0	0	0	0	0	0	0	0	0	0	0	0	0	0	0	0	0	0	0	0	0	0	0	0	0	0	0
>gi|21914862|ref|NP_060299.4| cat eye syndrome critical region protein 5 isoform 1 [Homo sapiens];>gi|14861834|ref|NP_149061.1| cat eye syndrome critical region protein 5 isoform 2 precursor [Homo sapiens]	2	13	48.9	43.588	393	183	2.2758e-183	0	0	0	0	0	543190	1177700	757480	799240	593900	736320	962390	876650	218290	549580	720610	26511	378580	62490	18396	28244	0	26462	3248	0	42165	0	105870	69774	341310	70311	57229	65840	61530	0	55239	33704	0	0	0	0	0
>gi|155030240|ref|NP_886552.2| CCA tRNA nucleotidyltransferase 1, mitochondrial [Homo sapiens]	1	4	13.4	50.143	434	73	1.574e-64	0	0	0	0	0	109420	68285	88292	32400	18938	13870	49576	29854	0	0	1750.9	10908	0	3090.5	0	0	0	0	0	0	8200.7	11763	12612	0	0	8837.8	10451	5121.2	5507.5	6699.3	0	0	0	4655.5	7609.7	0	11093
>gi|13489054|ref|NP_109587.1| dual specificity mitogen-activated protein kinase kinase 2 [Homo sapiens]	2	5	17.5	44.424	400	24	6.7575e-66	0	0	0	0	15823	155490	192870	154910	93463	180090	188020	113480	128820	93858	61315	25927	28755	0	0	0	0	0	0	0	0	0	0	0	0	0	0	0	0	0	0	0	0	0	0	0	0	0
>gi|45439339|ref|NP_060914.2| pyruvate dehyrogenase phosphatase catalytic subunit 1 isoform 3 [Homo sapiens];>gi|239985428|ref|NP_001155253.1| pyruvate dehyrogenase phosphatase catalytic subunit 1 isoform 3 [Homo sapiens];>gi|239985426|ref|NP_001155252.1|	4	18	49.7	61.053	537	244	0	0	0	0	0	57349	1680900	1271500	772180	386850	507290	615690	446070	308490	196570	188640	74922	120730	104500	90207	72463	31170	34824	38245	74545	40324	0	0	38375	0	0	0	0	0	0	0	0	0	0	0	0	213220	0
>gi|165377209|ref|NP_001107000.1| probable methyltransferase-like protein 15 isoform 1 [Homo sapiens];>gi|165377202|ref|NP_689849.2| probable methyltransferase-like protein 15 isoform 2 [Homo sapiens]	2	2	6.6	46.121	407	9	2.2452e-22	0	0	0	0	0	0	0	0	0	58251	0	42663	0	0	0	0	0	0	0	0	0	0	0	0	0	0	0	0	0	0	0	0	0	0	0	7587.4	0	0	0	0	0	0
>gi|14591909|ref|NP_000960.2| 60S ribosomal protein L5 [Homo sapiens]	1	11	39.1	34.362	297	232	1.3257e-98	0	0	0	0	0	2136400	7126400	5929200	3145400	3726500	2513300	1925400	1326100	1411900	726660	517440	482390	541240	122240	289660	106070	210630	108760	109150	126580	59125	58296	68780	0	22815	31671	0	44695	28776	0	35619	68395	164730	0	124090	94136	91124
>gi|28416940|ref|NP_057122.2| ribosome maturation protein SBDS [Homo sapiens]	1	5	25.2	28.763	250	31	1.6322e-27	0	0	0	35661	260460	1065300	1106100	1191500	885370	831690	917420	949280	575300	585630	283280	186700	85436	92363	83563	78971	32538	0	0	0	0	0	0	0	0	0	0	0	0	0	0	0	0	0	0	7521.9	0	0
>gi|70166634|ref|NP_001002020.1| tRNA pseudouridine synthase A, mitochondrial isoform 2 [Homo sapiens];>gi|70166599|ref|NP_001002019.1| tRNA pseudouridine synthase A, mitochondrial isoform 2 [Homo sapiens];>gi|70166645|ref|NP_079491.2| tRNA pseudouridine s	3	8	23.1	44.377	399	55	5.9489e-26	0	0	0	7341	23432	243700	266390	118260	103220	161340	97773	135530	37394	0	0	0	0	0	0	0	0	0	0	0	0	0	0	0	18867	33694	0	0	28842	0	0	0	15893	0	0	0	50485	2218.4
>gi|156231349|ref|NP_057128.2| fumarylacetoacetate hydrolase domain-containing protein 2A [Homo sapiens];>gi|40786394|ref|NP_955368.1| fumarylacetoacetate hydrolase domain-containing protein 2B [Homo sapiens]	2	8	40.4	34.596	314	117	3.1811e-137	0	0	0	77552	246130	1369200	651480	240670	187820	105550	63387	58830	54503	41346	26224	24388	23221	99416	173550	39468	77830	44114	18565	0	36183	22663	22027	0	2672.1	42915	0	0	0	0	0	0	0	0	0	0	0	0
>gi|11496885|ref|NP_005442.2| PDZ and LIM domain protein 7 isoform 1 [Homo sapiens];>gi|42741675|ref|NP_976227.1| PDZ and LIM domain protein 7 isoform 2 [Homo sapiens];>gi|47157328|ref|NP_998801.1| PDZ and LIM domain protein 7 isoform 4 [Homo sapiens]	3	6	19.3	49.844	457	36	1.7368e-34	0	0	0	33480	45659	35248	48048	51335	50960	14609	5164.4	13535	0	7865.3	0	0	0	0	56798	0	0	0	9170.7	0	0	0	0	0	0	0	0	0	0	0	0	0	0	0	0	0	0	0
>gi|395394071|ref|NP_001257412.1| thiosulfate sulfurtransferase [Homo sapiens];>gi|17402865|ref|NP_003303.2| thiosulfate sulfurtransferase [Homo sapiens]	2	14	54.2	33.429	297	271	0	0	0	0	914530	1640300	2765000	1480800	2247200	1318700	830360	468930	397340	226170	280410	125500	195370	82544	0	0	64841	0	0	0	41461	0	0	0	0	0	0	0	0	0	0	0	0	0	0	0	0	0	5426.8
>gi|4503545|ref|NP_001961.1| eukaryotic translation initiation factor 5A-1 isoform B [Homo sapiens];>gi|219555712|ref|NP_001137234.1| eukaryotic translation initiation factor 5A-1 isoform B [Homo sapiens];>gi|219555710|ref|NP_001137233.1| eukaryotic transl	6	9	51.3	16.832	154	204	0	0	250890	233740	759530	608820	3364100	1250100	623080	360780	1712600	1238300	2518800	2320600	1464900	478130	285760	255430	81625	73243	329020	378380	41396	57197	0	76884	80918	58911	63111	58409	49304	63128	88328	39722	24021	27941	0	0	0	10993	21418	0	16557
>gi|124249392|ref|NP_001074318.1| DNL-type zinc finger protein [Homo sapiens]	1	3	33.7	19.204	178	31	1.146e-10	0	0	19002	0	261770	0	0	0	0	0	48093	0	0	0	0	0	0	0	0	0	0	0	0	0	0	0	0	0	0	0	0	0	0	0	0	0	0	0	0	0	0	0
>gi|7705851|ref|NP_057223.1| coiled-coil-helix-coiled-coil-helix domain-containing protein 2, mitochondrial precursor [Homo sapiens]	1	4	33.8	15.512	151	146	2.0025e-123	0	0	174510	454470	265540	743480	220450	577680	121580	80006	0	42142	0	0	0	0	0	0	0	0	0	0	0	0	0	0	0	0	0	0	0	0	0	0	0	0	0	0	0	0	0	0
>gi|4505331|ref|NP_003817.1| gamma-soluble NSF attachment protein [Homo sapiens]	1	7	25	34.746	312	28	2.7012e-129	0	0	0	0	9503.7	76210	55941	98185	96047	85249	128220	27866	22108	25577	12945	0	0	0	0	0	0	0	0	0	0	6249.4	35404	53282	45026	110480	21015	58477	47018	18866	6211	0	0	0	0	0	0	0
>gi|4506007|ref|NP_002701.1| serine/threonine-protein phosphatase PP1-gamma catalytic subunit isoform 1 [Homo sapiens];>gi|350276247|ref|NP_001231903.1| serine/threonine-protein phosphatase PP1-gamma catalytic subunit isoform 2 [Homo sapiens]	2	2	7.4	36.983	323	34	1.2403e-211	0	0	0	0	0	6552.8	0	0	0	0	0	0	0	0	0	0	0	0	0	0	0	0	0	0	0	0	0	0	0	0	0	0	0	24076	0	0	0	0	0	0	0	0
>gi|13376617|ref|NP_079348.1| prostaglandin E synthase 2 isoform 1 [Homo sapiens];>gi|40068469|ref|NP_945176.1| prostaglandin E synthase 2 isoform 2 [Homo sapiens];>gi|373251223|ref|NP_001243264.1| prostaglandin E synthase 2 isoform 2 [Homo sapiens]	3	20	60.5	41.943	377	338	0	0	0	0	190510	1429600	1740100	931300	856880	1176200	1164800	2028200	1415300	873520	932080	518730	167020	0	94324	160680	20409	85838	90703	0	0	140480	33409	58846	65590	50555	27039	27873	0	0	22830	0	36927	0	0	0	0	0	0
>gi|49574502|ref|NP_057327.2| NADH-cytochrome b5 reductase 1 [Homo sapiens]	1	15	52.5	34.094	305	622	0	0	0	0	0	1097500	9615800	3080400	5008200	2127900	2170700	3952900	3686200	3858100	4031600	2312400	693500	1630000	1404700	1515400	1130700	958970	1172000	467310	837700	552850	476530	353570	974210	423770	78051	34996	308450	266780	44016	351100	315220	146060	96194	87077	423680	71155	248070
>gi|4507171|ref|NP_003109.1| SPARC precursor [Homo sapiens]	1	12	35.6	34.632	303	337	0	0	35784	0	0	277270	620860	237060	0	262790	105090	170470	268340	44099	104220	0	76388	143010	0	79378	55260	0	0	0	0	0	0	0	33941	0	0	0	33425	0	0	0	62617	14602	0	0	43183	56669	37615
>gi|8923930|ref|NP_060934.1| CDGSH iron-sulfur domain-containing protein 1 [Homo sapiens]	1	3	34.3	12.199	108	137	5.3618e-234	0	0	478790	1293000	1198000	2551300	932770	949660	750900	1006700	1867000	1293100	859430	688200	121690	0	0	0	684710	0	0	0	0	0	0	0	48115	0	0	0	0	0	0	0	0	0	0	0	0	0	0	0
>gi|94538320|ref|NP_001035517.1| hydroxyacylglutathione hydrolase, mitochondrial isoform 2 [Homo sapiens];>gi|94538322|ref|NP_005317.2| hydroxyacylglutathione hydrolase, mitochondrial isoform 1 precursor [Homo sapiens]	2	3	15.8	28.86	260	42	7.801e-11	0	0	0	574040	531160	1331000	1342100	369550	1081900	193010	573790	26309	343850	265480	223180	291000	321080	0	0	35528	0	0	0	0	0	0	0	0	0	0	0	0	0	0	0	0	0	0	0	0	0	0
>gi|215277000|ref|NP_001135840.1| glutathione S-transferase Mu 2 isoform 2 [Homo sapiens];>gi|4504175|ref|NP_000839.1| glutathione S-transferase Mu 2 isoform 1 [Homo sapiens]	2	7	50.3	22.644	191	49	9.588e-48	0	0	0	0	0	65846	85178	221140	88467	250650	425910	163980	141460	301610	186310	0	23699	42200	0	0	0	0	0	0	0	0	0	0	0	0	0	0	0	0	0	0	0	0	0	0	0	0
>gi|304571975|ref|NP_001182147.1| L-xylulose reductase isoform 2 [Homo sapiens];>gi|7705925|ref|NP_057370.1| L-xylulose reductase isoform 1 [Homo sapiens]	2	7	38.8	25.743	242	148	2.1444e-79	0	0	0	0	0	244860	768470	1302100	909350	495850	194770	199810	126190	696200	941030	611400	95556	473610	385970	319290	142230	146820	117540	0	0	0	0	0	0	0	0	0	0	0	0	0	0	0	0	0	0	0
>gi|66932916|ref|NP_002736.3| mitogen-activated protein kinase 1 [Homo sapiens];>gi|20986531|ref|NP_620407.1| mitogen-activated protein kinase 1 [Homo sapiens]	3	14	40	41.389	360	70	3.8427e-64	0	11410	0	0	325340	658520	554940	823570	406100	540690	369040	375050	198830	121720	54944	85170	90904	97121	61877	53893	60252	11678	37879	0	0	0	0	0	0	0	0	0	0	12377	0	19818	0	10845	0	0	79002	11219
>gi|155030202|ref|NP_001093900.1| rap1 GTPase-GDP dissociation stimulator 1 isoform 6 [Homo sapiens];>gi|155030200|ref|NP_001093899.1| rap1 GTPase-GDP dissociation stimulator 1 isoform 5 [Homo sapiens];>gi|155030198|ref|NP_001093898.1| rap1 GTPase-GDP diss	6	4	10.5	56.535	516	36	4.4657e-40	0	0	10911	15913	5971.2	0	0	62511	28581	34796	9488.4	14027	54455	29496	0	0	0	0	17496	0	12096	0	0	0	6635.5	0	0	0	0	0	0	0	11044	0	0	0	13997	0	0	0	0	0
>gi|37594457|ref|NP_932155.1| ADP-ribose pyrophosphatase, mitochondrial isoform b [Homo sapiens];>gi|351722365|ref|NP_001234940.1| ADP-ribose pyrophosphatase, mitochondrial isoform c precursor [Homo sapiens];>gi|13129010|ref|NP_076952.1| ADP-ribose pyropho	3	3	15.3	33.775	300	8	1.7818e-16	0	0	0	0	0	113620	66648	33988	70807	37435	52110	19317	21009	21169	20622	0	0	0	0	0	0	0	0	0	0	0	0	0	0	0	0	0	0	0	0	0	0	0	0	0	0	0
>gi|5803013|ref|NP_006808.1| endoplasmic reticulum resident protein 29 isoform 1 precursor [Homo sapiens]	2	12	59	28.993	261	380	2.4298e-208	0	0	411850	1078000	1467100	1469400	1509100	2969600	4397000	2986200	2653400	2952300	1801800	570450	638130	149370	370170	688580	17805	397340	140200	435010	80403	195110	13351	58774	81718	315360	0	0	110550	0	0	0	113990	0	0	51762	84935	107100	0	0
>gi|62243068|ref|NP_000589.2| insulin-like growth factor-binding protein 3 isoform b precursor [Homo sapiens];>gi|62243248|ref|NP_001013416.1| insulin-like growth factor-binding protein 3 isoform a precursor [Homo sapiens]	2	17	56.7	31.674	291	264	3.0794e-256	0	0	0	0	0	52218	461310	21500	0	0	151200	150050	0	62067	0	0	0	0	0	0	179090	0	68246	0	0	0	163590	13307	0	0	0	0	0	0	0	0	0	0	0	0	0	22741
>gi|290656975|ref|NP_001166114.1| thymidine kinase 2, mitochondrial isoform 2 precursor [Homo sapiens];>gi|290656936|ref|NP_004605.4| thymidine kinase 2, mitochondrial isoform 1 precursor [Homo sapiens];>gi|290657146|ref|NP_001166115.1| thymidine kinase 2,	4	7	32.9	27.561	234	99	9.6548e-31	0	0	19545	15053	13824	0	657940	1377500	644650	680000	202820	110750	61067	191150	141270	0	226720	254320	183800	51333	93828	183270	137930	240750	35823	0	179040	132150	0	135040	62687	61578	97733	83587	55794	56081	52094	0	43838	39161	14268	0
>gi|32189392|ref|NP_005800.3| peroxiredoxin-2 isoform a [Homo sapiens]	2	9	44.4	21.892	198	167	9.6024e-69	0	0	21245	16294	12401	33659	62138	87752	67954	504180	276600	741780	264060	373190	394750	769140	260630	1034200	2004600	961560	375280	1020600	627680	528850	263620	7013.7	7253.7	22024	91624	138680	126350	106260	108690	173250	92868	167170	45866	67240	21056	0	0	22926
>gi|171846268|ref|NP_005717.3| elongation factor Ts, mitochondrial isoform 2 precursor [Homo sapiens];>gi|291084500|ref|NP_001166167.1| elongation factor Ts, mitochondrial isoform 1 precursor [Homo sapiens]	4	8	39.4	35.39	325	77	2.2428e-186	0	109290	202360	0	68829	321430	162430	310180	701580	819400	897730	877970	496450	263680	71799	37068	44003	0	0	0	0	0	0	51882	0	0	0	0	0	0	0	0	0	0	0	0	0	0	0	0	0	0
>gi|134288884|ref|NP_001077083.1| probable glutamate--tRNA ligase, mitochondrial [Homo sapiens]	1	11	22.2	58.688	523	53	9.6853e-37	0	0	1209300	731670	0	0	6740.4	524170	346530	203530	176210	420510	127910	7790.3	25775	6944.5	21078	162120	175490	156020	21807	88319	39059	39211	38121	33048	12779	71036	3430.7	145400	31620	56016	58985	57433	50430	35183	26042	36203	30449	17393	0	15774
>gi|6466450|ref|NP_009294.1| catechol O-methyltransferase isoform S-COMT [Homo sapiens];>gi|4502969|ref|NP_000745.1| catechol O-methyltransferase isoform MB-COMT [Homo sapiens];>gi|205830453|ref|NP_001128634.1| catechol O-methyltransferase isoform MB-COMT	4	17	86.4	24.449	221	1659	0	0	0	147740	196120	130210	373940	390130	1031400	947430	1151500	538090	144790	160460	221450	222270	140040	0	176830	119280	25341	13586	120060	120280	154820	122950	155090	144980	137930	127320	160550	117560	136210	127200	121810	37584	141970	86850	156280	152990	57615	108570	171770
>gi|4505591|ref|NP_002565.1| peroxiredoxin-1 [Homo sapiens];>gi|32455266|ref|NP_859048.1| peroxiredoxin-1 [Homo sapiens];>gi|32455264|ref|NP_859047.1| peroxiredoxin-1 [Homo sapiens];>gi|320461711|ref|NP_001189360.1| peroxiredoxin-1 [Homo sapiens]	4	12	65.8	22.11	199	749	2.1571e-107	0	0	683100	428940	136330	1802100	1402100	4630300	4200700	6844400	6565700	6678200	3857900	5139800	5610100	1079100	4448600	8094900	9183700	7931100	4509700	4712400	2811400	3614300	1013000	2256100	1898000	817680	633160	0	317330	1062900	935670	610970	1161300	1373200	847900	330800	656930	642360	592400	852420
>gi|21361657|ref|NP_005304.3| protein disulfide-isomerase A3 precursor [Homo sapiens]	1	48	71.9	56.782	505	5035	0	0	0	9102.1	40226	0	60334	435260	8051700	13367000	24827000	29280000	34820000	27245000	20127000	9347000	5556800	9234600	19576000	37029000	51080000	31102000	10053000	3398400	4194000	2223400	1858800	1440000	676050	862130	564260	277510	431370	315100	399240	183680	209400	195410	282740	228540	214310	72574	188170
>gi|403420580|ref|NP_001258142.1| sulfide:quinone oxidoreductase, mitochondrial [Homo sapiens];>gi|10864011|ref|NP_067022.1| sulfide:quinone oxidoreductase, mitochondrial [Homo sapiens]	2	35	79.1	49.96	450	2444	0	0	0	0	0	5595.8	5410700	7770900	14060000	12508000	15225000	19907000	26628000	26905000	34624000	21734000	10555000	9666100	14500000	14362000	9262200	3147000	1569600	3693900	3758300	1735000	907340	733620	1027700	424530	789640	598440	903440	1018800	1197900	606300	767250	290010	344820	524400	744560	1225100	1005800
>gi|8923001|ref|NP_060864.1| abhydrolase domain-containing protein 10, mitochondrial precursor [Homo sapiens]	1	16	57.2	33.932	306	358	0	0	0	146230	337560	211190	398570	207310	844890	694700	593320	635810	918520	1093800	1401400	1810300	2426000	2013400	1643400	294980	443080	70860	3082.6	0	0	0	0	0	0	0	0	0	0	0	0	0	0	0	0	0	0	0	0
>gi|217330598|ref|NP_057164.3| glyoxalase domain-containing protein 4 [Homo sapiens]	1	9	41.3	33.232	298	63	1.1973e-118	0	0	0	0	13091	0	10951	129080	73058	521900	1322200	2797800	1095600	59591	83389	48538	0	0	0	11276	13360	0	0	0	0	0	0	0	0	0	0	0	0	0	0	0	0	0	0	0	0	11321
>gi|156151445|ref|NP_079425.3| acyl-CoA synthetase family member 2, mitochondrial precursor [Homo sapiens]	1	19	40.5	68.124	615	227	0	0	0	0	0	11669	0	135350	2339700	3063700	3546500	2945700	2587000	1903400	1929700	1516800	842790	631940	676130	313270	280920	113480	154120	0	30560	0	70072	30503	25047	0	0	0	17078	0	84815	0	0	4577.5	7211.9	0	0	0	0
>gi|4507185|ref|NP_003115.1| sepiapterin reductase [Homo sapiens]	1	10	52.1	28.048	261	84	0	0	0	0	21697	0	0	74046	415970	628860	993550	902240	1062900	636950	492940	359620	204170	203970	0	8715.7	0	0	0	84104	0	22342	0	0	0	0	68760	0	0	0	33001	0	0	0	0	75006	17376	0	0
>gi|4505021|ref|NP_002328.1| alpha-2-macroglobulin receptor-associated protein precursor [Homo sapiens]	1	26	54.1	41.465	357	276	0	0	0	223510	0	0	23943	498550	1121600	1325300	2325300	2679000	1772200	955050	1134400	1092500	252520	144010	398540	86222	79812	138600	209980	112200	431590	91405	148750	117780	215560	11359	762760	245850	668890	0	25049	0	24252	0	0	167490	65235	0	0
>gi|46909584|ref|NP_997401.1| cAMP-dependent protein kinase catalytic subunit alpha isoform 2 [Homo sapiens];>gi|4506055|ref|NP_002721.1| cAMP-dependent protein kinase catalytic subunit alpha isoform 1 [Homo sapiens]	2	5	21.9	39.821	343	24	3.0696e-23	0	0	0	0	0	19476	61754	0	0	209920	173120	244290	337110	411610	288280	169190	125930	108080	0	81397	0	82464	120730	14366	0	0	66577	59573	47184	0	0	0	51097	34847	0	30365	33443	0	0	0	0	0
>gi|4758950|ref|NP_000933.1| peptidyl-prolyl cis-trans isomerase B precursor [Homo sapiens]	1	16	61.1	23.742	216	1051	0	0	6092300	13032000	8599900	8267200	8363900	5365600	8527800	10227000	15202000	18786000	48257000	20258000	26984000	6892500	9299500	7181100	9348800	8768800	4797300	4570500	2873800	745600	2759600	1069800	1269700	728460	1084100	650050	352080	387480	20086	98071	172680	8722.8	39045	132220	18568	233970	395260	0	11208
>gi|41327741|ref|NP_055112.2| protein ETHE1, mitochondrial [Homo sapiens]	1	13	78	27.873	254	1248	0	0	11151	1512800	2320900	2369500	4199400	1025800	3666100	3163700	7409200	12542000	21392000	11835000	7906800	4851000	1980400	1488000	1735500	1806900	1584400	470250	51657	27215	435210	173800	199520	212910	101390	23656	21828	28709	290190	88075	8860.4	108070	32647	104330	31431	19588	72394	78552	158160
>gi|4757766|ref|NP_004299.1| rho GTPase-activating protein 1 [Homo sapiens]	1	23	76.8	50.435	439	346	0	0	21632	0	0	0	70853	100960	466030	544360	1075000	1893200	3308100	1653700	624160	1000300	416780	217600	99816	223990	42240	77213	34653	0	44071	27634	21434	0	0	0	0	60084	120920	0	0	0	0	0	0	0	360820	21434	3439.7
>gi|22538442|ref|NP_001327.2| cathepsin Z preproprotein [Homo sapiens]	1	7	26.7	33.868	303	72	4.4415e-63	0	0	0	0	0	0	0	0	0	0	11851	50280	33040	150850	16776	62752	183460	0	0	0	0	0	0	0	0	0	0	0	0	0	0	0	0	0	0	0	0	0	0	0	0	0
>gi|109452591|ref|NP_003840.2| succinyl-CoA ligase [ADP/GDP-forming] subunit alpha, mitochondrial precursor [Homo sapiens]	1	13	42.2	36.249	346	775	0	0	0	0	3578300	3754600	7310600	4418400	11182000	12075000	7313700	11266000	9349600	13552000	31038000	13102000	22843000	24871000	25137000	8186300	9099600	7157200	5457600	8095000	9619600	6417100	2098800	2174300	2853000	857130	1877200	128520	0	104290	301570	299360	354850	33882	0	185670	192590	99038	0
>gi|4504517|ref|NP_001531.1| heat shock protein beta-1 [Homo sapiens]	1	20	86.8	22.782	205	812	0	0	668690	1318600	2615200	4402800	10648000	9372900	5315300	3888500	5999200	9528600	15034000	22292000	16347000	11245000	12892000	7772400	6572500	5456800	3289600	4207500	4143300	2891800	3913300	2178000	2170800	1486700	2745200	1796100	3126800	1562500	1067800	1869300	1931200	531150	1360400	769350	551480	469860	687030	202790	143890
>gi|62198232|ref|NP_000182.2| hydroxymethylglutaryl-CoA lyase, mitochondrial isoform 1 precursor [Homo sapiens]	2	11	40.9	34.36	325	502	0	0	0	112100	4628400	5098300	4462500	2907700	2654000	2123500	3198800	5093300	4794000	3861100	1824300	2469300	1620800	1734000	1070400	1661900	1505200	101240	598900	786580	89791	599300	28894	134480	376970	309120	352100	184790	0	102040	192500	66217	55851	66430	105720	0	110300	0	48582
>gi|41327764|ref|NP_003680.2| aflatoxin B1 aldehyde reductase member 2 [Homo sapiens]	2	11	39.6	39.589	359	152	7.8757e-300	0	0	150810	3579600	1801100	974820	239150	323030	1245200	5539600	2006700	435500	355080	281180	0	10526	0	0	0	0	0	34262	0	0	0	61308	123460	381460	109500	76483	80812	50478	0	0	0	0	0	45869	0	0	0	0
>gi|4757768|ref|NP_004300.1| rho GDP-dissociation inhibitor 1 isoform a [Homo sapiens];>gi|297374782|ref|NP_001172006.1| rho GDP-dissociation inhibitor 1 isoform a [Homo sapiens];>gi|297374785|ref|NP_001172007.1| rho GDP-dissociation inhibitor 1 isoform b	3	12	78.4	23.207	204	268	0	0	0	0	0	195130	517220	1262100	8154000	12173000	18317000	6082100	467910	187580	50964	0	118490	30680	101480	0	0	0	0	27880	470140	291690	0	0	0	0	0	0	0	0	0	0	34184	0	0	0	0	0	0
>gi|7110719|ref|NP_036374.1| dickkopf-related protein 1 precursor [Homo sapiens]	1	2	12	28.671	266	2	2.3374e-07	0	0	0	0	0	0	0	0	0	0	0	0	0	0	0	0	0	0	0	0	0	0	0	0	0	0	0	0	0	0	0	0	0	0	0	0	0	0	0	0	0	0
>gi|37694067|ref|NP_922946.1| normal mucosa of esophagus-specific gene 1 protein [Homo sapiens];>gi|14165280|ref|NP_115789.1| normal mucosa of esophagus-specific gene 1 protein [Homo sapiens]	2	2	41	9.6172	83	9	6.5828e-16	0	0	44477	0	0	0	0	0	0	0	0	0	0	0	0	0	0	0	0	0	0	0	0	0	0	0	0	0	0	0	0	0	0	0	0	0	0	0	0	0	0	0
>gi|13569962|ref|NP_112243.1| ras-related protein Rab-1B [Homo sapiens]	1	8	44.3	22.171	201	375	0	0	379900	2264500	1314600	2221300	3667300	3341000	1321000	841230	900290	258280	1287700	913310	562110	277830	32625	435550	113870	413690	112510	329600	258510	0	166840	0	130500	29808	0	124730	0	0	0	0	0	77848	0	131310	14573	108460	21480	53032	82812
>gi|242117893|ref|NP_620119.2| apoptosis regulator BAX isoform sigma [Homo sapiens];>gi|20631958|ref|NP_620116.1| apoptosis regulator BAX isoform alpha [Homo sapiens];>gi|4757838|ref|NP_004315.1| apoptosis regulator BAX isoform beta [Homo sapiens]	4	9	59.2	19.718	179	367	8.79e-207	0	134050	989250	641160	265190	2106700	572950	1234900	1354600	230140	85136	238390	151680	214330	123750	247340	46635	93222	91866	170790	221410	0	0	0	116930	62575	0	6968.8	106210	0	0	106530	51930	0	2850900	7531800	62425	107690	0	3917	0	82156
>gi|51479141|ref|NP_001003701.1| ATP synthase-coupling factor 6, mitochondrial isoform b [Homo sapiens];>gi|51479143|ref|NP_001003703.1| ATP synthase-coupling factor 6, mitochondrial isoform a precursor [Homo sapiens];>gi|51479139|ref|NP_001003697.1| ATP s	5	9	57.8	13.388	116	93	0	0	568180	2713900	270880	0	31224	0	0	0	0	0	0	0	219760	203130	67418	0	0	0	0	0	816690	0	1168600	765330	0	1027700	0	0	0	0	0	0	0	0	0	234330	0	0	136830	2179000	83140
>gi|341926262|ref|NP_872286.2| ubiquinone biosynthesis monooxygenase COQ6 isoform b [Homo sapiens];>gi|32967305|ref|NP_872282.1| ubiquinone biosynthesis monooxygenase COQ6 isoform a [Homo sapiens]	2	8	21.4	48.593	443	48	1.0911e-27	0	13145	0	234040	0	201520	66551	137930	149190	83789	7349.9	102040	96872	78636	94342	34152	91837	92569	116630	156920	231490	350200	261690	312970	97815	83632	0	39896	0	0	32541	0	0	0	0	0	0	0	0	0	0	0
>gi|4506439|ref|NP_002884.1| histone-binding protein RBBP7 isoform 2 [Homo sapiens];>gi|311078508|ref|NP_001185648.1| histone-binding protein RBBP7 isoform 1 [Homo sapiens]	2	8	32	47.82	425	16	9.8953e-27	0	0	0	704000	5882.1	14314	0	0	0	0	0	0	0	0	0	0	0	0	0	0	0	0	0	0	0	0	29075	0	0	0	0	0	0	0	5991	0	7169.3	0	0	0	0	0
>gi|197116386|ref|NP_001127703.1| 5-nucleotidase domain-containing protein 2 isoform 1 [Homo sapiens];>gi|12597653|ref|NP_075059.1| 5-nucleotidase domain-containing protein 2 isoform 2 [Homo sapiens]	2	13	27.6	64.144	557	244	7.5615e-97	0	0	0	0	0	0	0	0	0	0	0	0	0	0	0	0	0	8911.6	39275	105660	56192	88403	104810	85604	57234	213440	35666	6223	24548	114830	32473	15088	47529	26211	15748	39874	17781	0	0	19033	0	0
>gi|4757900|ref|NP_004334.1| calreticulin precursor [Homo sapiens]	1	33	86.8	48.141	417	905	0	0	0	8473.3	28544	0	361780	233170000	24227000	362400	638400	521120	306540	176250	200860	170080	69464	497010	378430	122230	73505	78111	59829	16721	49016	17697	20135	29594	28030	5101.2	36241	45619	0	0	34988	0	0	0	0	0	21830	0	29633
>gi|21536286|ref|NP_001814.2| creatine kinase B-type [Homo sapiens]	2	16	59.1	42.644	381	187	0	0	9557.7	98032	10366	7325.3	76166	1244900	5237.1	0	0	0	0	0	0	140060	0	0	0	142540	103470	0	5068.3	0	0	0	0	26275	8622.1	0	0	0	0	0	0	0	0	0	22142	0	0	0	0
>gi|60499021|ref|NP_000131.2| ferrochelatase, mitochondrial isoform b precursor [Homo sapiens];>gi|60499025|ref|NP_001012533.1| ferrochelatase, mitochondrial isoform a precursor [Homo sapiens]	2	12	37.6	47.862	423	198	4.4001e-161	0	34808	0	0	0	102080	371930	725130	437750	365810	306830	269460	74867	87463	100670	60448	180830	303100	138380	373020	268560	205680	147610	159270	0	72929	0	172930	0	0	0	27805	140890	0	61307	0	75600	65251	0	66947	0	0
>gi|88853865|ref|NP_001034702.1| isoamyl acetate-hydrolyzing esterase 1 homolog precursor [Homo sapiens]	1	4	25.8	27.598	248	11	2.7583e-10	0	0	0	0	14587	655910	26272	0	0	0	0	0	0	0	0	0	0	0	0	0	0	0	0	0	0	0	0	0	0	0	0	0	0	0	0	0	0	0	0	0	0	0
>gi|10863927|ref|NP_066953.1| peptidyl-prolyl cis-trans isomerase A [Homo sapiens]	15	15	75.2	18.012	165	698	0	0	1274900	5149900	9951300	14482000	50317000	17395000	14863000	8411300	3123100	1685600	1116500	985240	440780	394740	304880	648550	1004600	1216100	475370	266930	313000	156010	101800	57889	78174	165690	155670	0	16404	0	0	33890	0	0	6746.4	0	0	0	0	0	0
>gi|300795542|ref|NP_001180196.1| NAD-dependent protein deacylase sirtuin-5, mitochondrial isoform 3 [Homo sapiens];>gi|13787215|ref|NP_112534.1| NAD-dependent protein deacylase sirtuin-5, mitochondrial isoform 2 [Homo sapiens];>gi|6912664|ref|NP_036373.1|	4	4	24	31.993	292	9	2.906e-48	0	0	0	0	18754	68131	26335	67266	31185	17868	0	0	0	0	0	0	0	0	0	0	0	0	0	0	0	0	0	0	0	0	0	0	0	0	0	0	0	0	0	0	0	0
>gi|14149653|ref|NP_055321.1| torsin-1B precursor [Homo sapiens]	1	8	31.2	37.978	336	96	9.235e-170	0	0	0	0	0	89869	41895	44736	14407	39629	25087	12636	0	0	0	0	0	0	0	0	0	0	0	0	0	0	0	0	30050	0	0	0	0	0	0	0	0	0	0	0	0	0
>gi|124248539|ref|NP_073742.2| axin interactor, dorsalization-associated protein [Homo sapiens]	1	10	41.2	35.023	306	168	4.4478e-213	0	3968.4	0	8464.4	323020	1879100	375360	556630	321350	160480	193610	175820	76963	6930.9	52645	37258	0	25172	0	43235	0	10425	0	0	0	0	0	0	0	0	0	0	0	0	0	0	0	0	0	0	0	0
>gi|268607694|ref|NP_001161291.1| four and a half LIM domains protein 1 isoform 2 [Homo sapiens];>gi|228480213|ref|NP_001153176.1| four and a half LIM domains protein 1 isoform 2 [Homo sapiens];>gi|228480207|ref|NP_001153172.1| four and a half LIM domains	8	10	37.9	31.895	280	68	3.2199e-50	0	0	0	48039	325600	1702900	1578900	1144100	616810	481890	357590	275330	155740	147260	11520	114880	120160	321960	22537	0	0	0	9807.9	117610	0	0	0	0	0	0	0	0	37032	53214	0	0	35994	0	0	0	0	0
>gi|87159836|ref|NP_001034581.1| four and a half LIM domains protein 2 [Homo sapiens];>gi|87159834|ref|NP_963851.2| four and a half LIM domains protein 2 [Homo sapiens];>gi|87159832|ref|NP_001441.4| four and a half LIM domains protein 2 [Homo sapiens];>gi|	4	6	26.5	32.193	279	43	6.9666e-23	0	0	0	46718	113630	270480	134560	93891	0	50592	0	98017	109750	25477	0	0	0	0	58243	55157	0	24088	20824	30846	0	0	0	0	0	17445	0	0	0	0	0	0	0	0	0	0	0	0
>gi|4506629|ref|NP_000983.1| 60S ribosomal protein L29 [Homo sapiens]	1	1	9.4	17.752	159	56	4.9789e-25	0	0	0	0	1383400	4741800	1934000	1709200	1055300	734330	666650	875120	798420	442140	583550	0	395680	271660	0	0	0	0	239380	493340	204450	0	126470	308750	281000	413640	0	226530	0	170370	0	0	92155	0	0	0	120900	161040
>gi|18104948|ref|NP_000973.2| 60S ribosomal protein L21 [Homo sapiens]	1	3	27.5	18.565	160	77	1.2807e-67	0	0	0	647110	495450	5355100	1460700	431250	101800	93643	45743	58176	0	0	0	212870	0	0	0	0	0	0	0	0	0	0	21111	0	0	0	0	0	0	0	0	469770	0	0	0	236300	0	0
>gi|4503727|ref|NP_002004.1| peptidyl-prolyl cis-trans isomerase FKBP3 [Homo sapiens]	1	9	37.9	25.177	224	63	4.5753e-30	0	0	0	0	461070	1977300	2141400	766640	594010	399810	188000	130430	0	0	0	0	0	0	0	0	0	0	22300	0	0	0	0	0	0	0	0	0	0	0	0	0	0	0	0	0	0	0
>gi|4885049|ref|NP_005150.1| actin, alpha cardiac muscle 1 proprotein [Homo sapiens];>gi|4501881|ref|NP_001091.1| actin, alpha skeletal muscle [Homo sapiens]	2	9	37.9	42.019	377	751	0	0	0	0	1030100	13397000	21491000	5012800	8737000	3321700	4105400	2485700	1135600	988930	1924400	1521000	627120	511240	2062500	1194100	1705300	805210	756760	523190	458030	361590	240300	205320	695020	391640	598510	158850	237800	86325	156000	102080	401820	58906	76587	100350	36562	39591	209940
>gi|4502101|ref|NP_000691.1| annexin A1 [Homo sapiens]	1	29	75.4	38.714	346	1858	0	0	0	34714	310430	7193700	36058000	55321000	39612000	26881000	25869000	14607000	18662000	13097000	7436200	7244000	3674700	2335800	4352900	3830500	2664900	939210	1409100	880550	1580900	470520	777010	738080	1177300	545350	809550	731040	762900	2165600	1284400	665590	1534800	1645100	2182800	1565200	1642100	1078100	542340
>gi|6912634|ref|NP_036555.1| 60S ribosomal protein L13a isoform 1 [Homo sapiens]	2	3	16.7	23.577	203	43	7.8251e-13	0	0	0	0	0	502430	204120	111110	49241	66290	46978	29270	0	53052	37412	50455	51743	93591	86254	99158	21067	55611	60210	0	0	0	0	112000	0	0	6506.2	9224.4	0	0	0	128230	85824	0	0	0	55583	0
>gi|21361356|ref|NP_006800.2| mitochondrial import receptor subunit TOM34 [Homo sapiens]	1	6	25.6	34.559	309	18	4.137e-49	0	0	0	0	0	0	31019	21650	0	0	0	0	0	0	0	0	0	0	0	0	0	0	0	0	0	0	0	0	0	0	0	0	0	0	0	0	0	0	0	0	0	0
>gi|208973246|ref|NP_000311.2| dihydropteridine reductase [Homo sapiens]	1	9	57	25.789	244	72	0	0	0	0	0	0	1638600	1947000	3157600	601060	284670	54988	7548.6	0	5369.6	0	0	0	0	0	0	0	0	0	0	0	0	0	0	0	0	0	0	0	0	0	0	0	0	0	0	0	0
>gi|42794771|ref|NP_110437.2| thioredoxin domain-containing protein 5 isoform 1 precursor [Homo sapiens];>gi|224493972|ref|NP_001139021.1| thioredoxin domain-containing protein 5 isoform 3 [Homo sapiens]	2	24	60.4	47.628	432	1176	0	5105.5	0	24431	35168	230740	4077400	12379000	13992000	4685500	2765600	1822400	1749100	977120	675130	708710	373520	494570	547660	469410	457060	306600	353940	152640	0	151450	220720	54120	1835.8	71095	1598500	944460	658760	561660	377590	330720	352390	258160	137550	98565	170130	0	168680
>gi|9845297|ref|NP_063940.1| diablo homolog, mitochondrial isoform 1 precursor [Homo sapiens];>gi|21070976|ref|NP_620307.1| diablo homolog, mitochondrial isoform 3 precursor [Homo sapiens]	2	12	65.7	27.131	239	145	0	0	99858	24078	76844	702750	1268500	11077000	8708600	1044700	34843	0	278960	0	0	0	0	0	55904	416230	0	0	0	71944	0	0	0	0	0	0	279740	60498	110730	73903	15036	0	0	16099	9208.8	10136	0	0	0
>gi|28603834|ref|NP_776163.1| methyltransferase-like protein 20 [Homo sapiens];>gi|209529731|ref|NP_001129336.1| methyltransferase-like protein 20 [Homo sapiens];>gi|209529729|ref|NP_001129335.1| methyltransferase-like protein 20 [Homo sapiens]	3	3	14.5	29.46	262	8	1.1561e-09	0	0	15471	45050	78001	0	0	0	0	0	0	0	0	0	0	0	0	0	0	0	0	0	0	0	0	0	0	0	0	0	0	0	0	0	0	0	0	6446.3	0	0	0	0
>gi|28178821|ref|NP_008830.2| isocitrate dehydrogenase [NAD] subunit beta, mitochondrial isoform a precursor [Homo sapiens];>gi|385648280|ref|NP_001245313.1| isocitrate dehydrogenase [NAD] subunit beta, mitochondrial isoform d [Homo sapiens];>gi|28178816|r	3	16	52.7	42.183	385	308	3.2911e-247	0	0	0	0	191330	399590	1087200	1458200	805270	1212800	1246800	1065800	987850	645890	473990	368890	449140	610150	246800	394620	238330	346430	377230	464060	380440	199120	259470	75249	405010	844660	590570	1565200	15696000	5300800	855730	118810	74316	0	45142	80599	0	50574
>gi|4758582|ref|NP_004126.1| isocitrate dehydrogenase [NAD] subunit gamma, mitochondrial isoform a precursor [Homo sapiens];>gi|28178838|ref|NP_777358.1| isocitrate dehydrogenase [NAD] subunit gamma, mitochondrial isoform b precursor [Homo sapiens]	2	13	46.6	42.794	393	225	0	0	0	0	0	334600	121820	142350	3066200	72313	1901500	946340	547150	333500	0	277380	0	0	246780	188430	0	154570	113670	103760	73805	0	3754.7	48231	0	0	152400	4844.1	2559200	5119400	4207500	192330	206740	61091	0	270190	61333	995960	756610
>gi|5031777|ref|NP_005521.1| isocitrate dehydrogenase [NAD] subunit alpha, mitochondrial precursor [Homo sapiens]	1	18	47	39.591	366	742	0	12970	9305.1	626390	6966300	16184000	23015000	3772800	3520400	2646500	867310	529760	769920	325860	232150	176350	191690	151690	373290	339070	670220	131950	415650	153780	231540	170140	223450	140400	339060	184540	336290	434030	3391100	29512000	8956300	1620100	795530	205950	211230	135920	136710	67937	57252
>gi|14211943|ref|NP_115992.1| lysyl oxidase homolog 3 precursor [Homo sapiens]	1	1	1.6	83.166	753	4	0.0002257	0	0	0	0	0	0	0	0	0	0	0	0	0	0	0	0	0	0	0	0	0	0	0	0	0	0	0	0	0	0	0	0	0	0	0	0	0	0	0	0	0	11747
>gi|4503445|ref|NP_001944.1| thymidine phosphorylase isoform 1 proprotein [Homo sapiens];>gi|384229049|ref|NP_001244917.1| thymidine phosphorylase isoform 1 proprotein [Homo sapiens];>gi|166158925|ref|NP_001107228.1| thymidine phosphorylase isoform 1 propr	5	13	36.9	49.955	482	32	5.1455e-109	0	0	0	0	57453	52109	18397	40102	0	0	0	0	0	0	0	145450	316640	2480800	356930	0	0	0	0	0	17474	0	0	0	0	0	0	0	0	0	0	0	0	0	0	0	0	0
>gi|153792148|ref|NP_079114.3| threonine synthase-like 1 [Homo sapiens]	1	4	6.2	83.069	743	12	4.4126e-11	0	0	0	0	0	0	0	0	0	0	0	0	23488	52789	86140	43224	51350	59371	53988	60226	17267	0	18440	0	0	0	9494	0	16401	0	0	0	0	23509	53579	31069	0	0	0	0	0	0
>gi|25306287|ref|NP_733792.1| ribosome-releasing factor 2, mitochondrial isoform 2 [Homo sapiens];>gi|19923640|ref|NP_115756.2| ribosome-releasing factor 2, mitochondrial isoform 1 [Homo sapiens];>gi|25306283|ref|NP_733781.1| ribosome-releasing factor 2, m	3	9	14.9	81.199	732	69	8.1907e-58	0	0	0	0	0	0	0	0	0	0	0	0	37518	180500	261640	293790	394390	380170	345470	359770	219730	134690	107690	218290	41543	39762	0	49393	0	63705	0	38153	39884	5476.6	0	0	0	0	0	0	0	0
>gi|4758504|ref|NP_004484.1| 3-hydroxyacyl-CoA dehydrogenase type-2 isoform 1 [Homo sapiens];>gi|83715985|ref|NP_001032900.1| 3-hydroxyacyl-CoA dehydrogenase type-2 isoform 2 [Homo sapiens]	2	18	89.3	26.923	261	1979	0	0	0	665660	2947300	1679500	938850	1031600	2150900	621430	766830	816470	1131700	1228000	4116600	7069700	5246200	11834000	10377000	5323500	6510500	2915900	2645800	3421500	2319100	1823500	1071200	1191400	2587100	1157600	929970	3062300	381680	825840	647160	211760	283340	239370	127190	37774	129040	101830	121200
>gi|6912396|ref|NP_036335.1| glyoxylate reductase/hydroxypyruvate reductase [Homo sapiens]	1	8	37.8	35.668	328	187	5.3517e-112	0	0	0	0	147420	97709	65408	108850	77619	6638.4	0	81120	47944	187620	221420	359730	312030	1820600	2242700	1873800	538240	1118700	353600	86096	125890	120570	50050	80451	69023	206880	48653	54580	44435	14735	149060	0	0	12162	0	0	163800	0
>gi|4505749|ref|NP_000280.1| 6-phosphofructokinase, muscle type isoform 2 [Homo sapiens];>gi|266453768|ref|NP_001160160.1| 6-phosphofructokinase, muscle type isoform 2 [Homo sapiens];>gi|266453748|ref|NP_001160159.1| 6-phosphofructokinase, muscle type isof	4	2	3.5	85.182	780	9	1.7722e-10	0	0	0	0	0	0	0	0	0	0	0	0	0	0	0	0	0	0	0	0	0	0	0	0	0	0	0	0	45842	0	0	0	0	0	0	0	0	0	0	0	0	0
>gi|31542325|ref|NP_066974.2| peroxisomal carnitine O-octanoyltransferase isoform 2 [Homo sapiens];>gi|221316602|ref|NP_001137407.1| peroxisomal carnitine O-octanoyltransferase isoform 1 [Homo sapiens]	2	6	16	70.178	612	19	3.2896e-19	0	0	0	0	0	0	0	0	0	0	0	0	0	0	0	0	11761	0	0	0	3345.2	0	0	0	0	0	0	0	0	0	61657	0	0	0	0	0	0	0	0	0	0	0
>gi|4505689|ref|NP_002601.1| pyruvate dehydrogenase kinase, isozyme 1 [Homo sapiens]	1	4	11	49.244	436	36	2.4985e-10	0	0	0	0	0	0	0	0	0	0	0	0	0	9625.2	0	0	0	0	0	0	0	0	0	0	0	0	0	0	0	0	0	0	0	0	0	0	0	0	0	0	0	0
>gi|383209673|ref|NP_001244292.1| carnitine O-acetyltransferase isoform 2 [Homo sapiens];>gi|21618331|ref|NP_000746.2| carnitine O-acetyltransferase isoform 1 precursor [Homo sapiens]	2	7	14.9	68.586	605	45	1.1023e-25	0	0	0	3809.6	0	0	0	0	0	10249	46295	145850	212120	276970	260190	91449	46221	134780	365570	154810	203220	259800	143970	376510	187100	290380	202360	259930	185150	276250	83771	61428	62555	54394	41620	22983	24699	12913	14268	16849	0	17334
>gi|34447231|ref|NP_004661.2| bifunctional 3-phosphoadenosine 5-phosphosulfate synthase 2 isoform a [Homo sapiens];>gi|62912492|ref|NP_001015880.1| bifunctional 3-phosphoadenosine 5-phosphosulfate synthase 2 isoform b [Homo sapiens]	2	7	14.7	69.5	614	53	4.8589e-55	0	0	0	0	0	0	0	0	0	0	0	0	11794	0	26101	0	0	0	0	0	0	0	0	0	0	46524	0	0	13011	0	0	0	0	0	0	50031	0	0	0	0	0	0
>gi|148539872|ref|NP_005882.2| acetyl-CoA acetyltransferase, cytosolic [Homo sapiens]	1	3	13.6	41.35	397	6	2.3259e-14	0	0	0	0	0	0	0	0	0	0	0	0	17865	19244	5285.6	0	0	11063	29578	8326.9	102990	142630	5852	0	0	0	0	0	0	0	0	0	0	0	0	0	0	0	0	0	0	0
>gi|4502719|ref|NP_001248.1| cadherin-13 isoform 1 preproprotein [Homo sapiens];>gi|333944015|ref|NP_001207417.1| cadherin-13 isoform 2 [Homo sapiens];>gi|333944018|ref|NP_001207418.1| cadherin-13 isoform 3 precursor [Homo sapiens]	6	4	7.9	78.286	713	53	4.7318e-96	0	0	7141.9	0	0	0	0	0	0	0	0	0	0	0	0	0	0	0	0	0	0	0	0	0	0	0	0	0	0	7626	0	2978.3	0	0	0	0	0	0	0	0	0	0
>gi|115387104|ref|NP_000687.3| 4-trimethylaminobutyraldehyde dehydrogenase [Homo sapiens]	1	19	45.6	56.291	518	553	0	0	0	0	0	32201	89951	173150	99895	65328	98495	57398	51296	40156	65217	910540	3848800	10437000	17447000	11316000	5623000	1799700	827930	578280	1409100	1345000	6873300	5167200	9033700	4628300	7359400	2535000	3239300	393580	13493	0	7840.9	0	0	0	0	0	0
>gi|117168279|ref|NP_116012.2| protein MGARP [Homo sapiens]	1	7	47.5	25.389	240	47	0	0	0	0	0	0	0	10029	0	43251	50819	51700	423520	483110	973760	1373100	1750900	961340	3207800	2869800	810600	273770	89397	110390	0	181440	128620	0	272060	158920	28974	68139	44015	0	38841	60296	0	0	0	0	0	0	0
>gi|153251270|ref|NP_060810.2| calcineurin-like phosphoesterase domain-containing protein 1 isoform a [Homo sapiens];>gi|153251272|ref|NP_001092925.1| calcineurin-like phosphoesterase domain-containing protein 1 isoform b [Homo sapiens]	2	6	23.6	35.548	314	37	7.416e-98	0	0	0	25527	51688	0	0	22516	13587	38710	70618	103970	56532	290350	89844	91311	456100	643780	388870	189880	0	27509	30286	0	0	0	0	0	0	0	0	0	0	0	0	0	0	0	0	0	0	0
>gi|156671217|ref|NP_683723.2| epsin-2 isoform a [Homo sapiens];>gi|156671215|ref|NP_055779.2| epsin-2 isoform b [Homo sapiens]	3	4	7	62.299	584	21	7.9775e-13	0	0	0	0	0	0	4152.5	6251.2	7039.6	11317	11712	15480	26125	0	17352	32224	21865	20982	38238	35371	26297	18930	8423.9	5022.4	5270.3	5850.9	0	33298	0	80958	0	0	0	0	0	0	4181.3	3444.4	0	0	0	0
>gi|47519616|ref|NP_998839.1| tropomyosin beta chain isoform 2 [Homo sapiens];>Q3SX28 TREMBL:Q3SX28;Q5KR48 (Bos taurus) Tropomyosin 2	2	19	48.9	32.989	284	189	0	0	0	0	0	1826.6	18795	0	0	0	0	1534700	0	0	2229200	0	2876500	100940	8912300	891240	24807000	5590900	2692900	1189900	54197	0	14029	27486	6130.5	106510	273150	60808	0	19399	6673.4	0	3683.1	182090	0	6840	0	0	0
>gi|4506067|ref|NP_002728.1| protein kinase C alpha type [Homo sapiens]	3	9	17.9	76.763	672	60	4.7999e-49	0	0	0	0	0	0	0	0	0	0	0	0	0	0	0	23588	76052	109580	74601	226680	22341	86576	71373	51985	47864	39452	0	61490	14092	87218	0	39527	35963	34532	0	0	49309	67915	85247	0	0	0
>gi|116805327|ref|NP_064551.3| methylcrotonoyl-CoA carboxylase subunit alpha, mitochondrial precursor [Homo sapiens]	1	16	29.2	80.472	725	224	9.1979e-220	0	0	0	0	0	0	0	0	0	0	0	0	0	0	58326	44341	92209	232420	277780	348760	393630	489840	497890	268560	103840	84816	10219	12209	7627.7	0	8823.3	0	0	16916	0	0	5188.6	0	0	0	0	0
>gi|21264616|ref|NP_073609.2| epidermal growth factor receptor kinase substrate 8-like protein 2 [Homo sapiens]	1	2	4.6	80.62	715	6	6.9355e-11	0	0	0	0	0	0	0	0	0	0	0	0	0	0	0	0	0	3127.1	0	3803.6	0	0	0	0	0	0	0	0	0	0	0	0	0	0	0	0	0	0	0	0	0	0
>gi|260656034|ref|NP_001159582.1| palladin isoform 4 [Homo sapiens];>gi|260656032|ref|NP_001159581.1| palladin isoform 3 [Homo sapiens];>gi|93102361|ref|NP_057165.3| palladin isoform 2 [Homo sapiens];>gi|260656030|ref|NP_001159580.1| palladin isoform 1 [Ho	4	2	3.6	73.321	672	10	1.6678e-07	0	0	0	0	0	0	0	0	0	0	0	0	0	12360	0	0	13127	17667	0	25168	10064	0	0	0	0	0	0	0	0	0	0	0	0	0	0	0	0	0	0	0	0	0
>gi|239582767|ref|NP_060327.3| protein phosphatase Slingshot homolog 3 [Homo sapiens]	1	3	5.9	72.995	659	8	1.1597e-15	0	0	0	0	0	0	0	0	0	0	0	0	0	0	0	29822	0	40382	66896	0	0	36426	0	0	0	0	0	0	0	0	0	0	0	0	0	0	0	0	0	0	0	0
>gi|18379349|ref|NP_006364.2| synaptic vesicle membrane protein VAT-1 homolog [Homo sapiens]	1	25	73	41.92	393	1570	0	0	0	0	16120	9988.2	131190	115480	281280	203720	157620	336350	315770	316620	627790	1831300	4003900	19911000	25554000	52118000	50571000	22308000	14300000	9719000	14697000	16049000	31028000	14724000	7415900	1375700	2442900	1764100	1331000	279570	582030	495540	806280	245310	142990	62979	163660	184850	194650
>gi|21614499|ref|NP_003370.2| ezrin [Homo sapiens];>gi|161702986|ref|NP_001104547.1| ezrin [Homo sapiens]	2	15	30.4	69.412	586	156	0	0	0	0	0	9479.2	0	0	0	0	7149.1	0	0	0	0	10226	20641	48591	201280	675670	734950	615030	526110	269880	415050	76500	170050	74242	86687	46762	197200	27909	17304	0	31610	0	0	10516	0	0	7977.5	0	0
>gi|4505257|ref|NP_002435.1| moesin [Homo sapiens]	1	51	74.2	67.819	577	1783	0	0	0	283880	7908.7	0	0	0	0	181040	221100	3743200	59890	32539	16816	571390	1214300	2309500	8093100	18198000	19472000	12324000	11222000	6770500	13676000	5801700	5130200	4524900	5414500	2888200	6253200	2238700	2443800	1555400	1336200	863220	960330	432740	336250	201710	311780	194790	253850
>gi|4557235|ref|NP_000009.1| very long-chain specific acyl-CoA dehydrogenase, mitochondrial isoform 1 precursor [Homo sapiens];>gi|394025723|ref|NP_001257376.1| very long-chain specific acyl-CoA dehydrogenase, mitochondrial isoform 3 [Homo sapiens];>gi|764	4	43	73.4	70.389	655	2537	0	0	0	0	0	17898	0	0	3906.3	0	0	0	22942	0	32028	33257	95985	1023900	6511800	14585000	10982000	7121300	4655200	2600400	4578500	2988900	2315900	2650700	2935400	2052800	3581300	1131200	1235300	936980	636490	425210	568010	430120	227700	272010	285670	103860	217490
>gi|94681057|ref|NP_001035526.1| tyrosine--tRNA ligase, mitochondrial precursor [Homo sapiens]	1	5	15.7	53.198	477	13	1.1722e-20	0	0	0	0	0	0	0	0	0	8520.6	0	11278	0	0	0	0	0	8284.2	47409	71144	64320	26147	45932	64038	11191	23224	11123	38403	0	70019	62853	0	0	0	0	0	0	0	0	0	0	0
>gi|312283625|ref|NP_001186010.1| podocan isoform 2 [Homo sapiens];>gi|312283621|ref|NP_001186009.1| podocan isoform 2 [Homo sapiens];>gi|45505137|ref|NP_714914.2| podocan isoform 1 [Homo sapiens];>gi|312283627|ref|NP_001186011.1| podocan isoform 3 [Homo s	4	6	13.2	72.113	642	31	8.6978e-40	0	0	0	0	0	0	0	0	0	0	0	0	0	0	0	0	0	0	54009	83373	5217.6	27643	26636	94552	27688	14021	22391	58566	13655	14932	9646.1	0	0	0	0	3748	7186.3	0	0	0	0	0
>gi|4503271|ref|NP_001911.1| decorin isoform a preproprotein [Homo sapiens];>gi|19743846|ref|NP_598010.1| decorin isoform a preproprotein [Homo sapiens];>gi|19743852|ref|NP_598013.1| decorin isoform d precursor [Homo sapiens];>gi|19743848|ref|NP_598011.1|	6	14	44.3	39.746	359	253	1.9186e-136	0	0	0	0	0	153360	31210	48316	178730	379480	301940	222550	1183200	396200	491950	682400	983830	810100	7741800	4800000	3150600	3426900	997280	1247800	888880	1042700	740580	903380	6794.1	1012800	145320	355090	642130	42791	229650	57879	59809	0	26993	0	0	0
>gi|4505621|ref|NP_002558.1| phosphatidylethanolamine-binding protein 1 preproprotein [Homo sapiens]	1	10	73.8	21.057	187	236	0	0	0	458690	375630	186590	0	180030	293270	395570	1287700	359890	340360	335230	1138800	1170700	417960	879210	2465600	4133100	4676500	5834000	6584700	9689200	15918000	10830000	9117900	6341100	5662700	635050	818460	1070000	881860	78333	156130	21785	0	0	0	0	238480	0	0
>gi|32307132|ref|NP_066923.3| cysteine desulfurase, mitochondrial isoform a [Homo sapiens];>gi|312222769|ref|NP_001185918.1| cysteine desulfurase, mitochondrial isoform b precursor [Homo sapiens]	2	10	28.7	50.195	457	150	5.0473e-163	0	0	0	0	0	25660	92682	55882	49299	207290	264130	750080	938570	1165500	1643800	387300	379570	1360000	2358100	4024000	2015400	2188400	992870	1111900	564170	497800	166720	488440	64916	91752	80351	32378	45516	76673	0	0	0	0	0	0	0	0
>gi|38570054|ref|NP_065141.3| LYR motif-containing protein 4 isoform 1 [Homo sapiens];>gi|258679535|ref|NP_001158313.1| LYR motif-containing protein 4 isoform 3 [Homo sapiens];>gi|258679533|ref|NP_001158312.1| LYR motif-containing protein 4 isoform 2 [Homo	3	3	37.4	10.758	91	25	9.1893e-37	0	203480	117170	0	0	334230	0	133550	92507	0	0	0	0	0	0	75430	0	0	2996800	5122900	1148600	879710	553090	0	278320	175800	0	0	86121	0	0	0	0	0	0	0	0	0	0	0	0	0
>gi|336455101|ref|NP_001229605.1| putative adenosylhomocysteinase 2 isoform b [Homo sapiens];>gi|336455099|ref|NP_001229604.1| putative adenosylhomocysteinase 2 isoform b [Homo sapiens];>gi|336455097|ref|NP_001229603.1| putative adenosylhomocysteinase 2 is	9	1	2.5	53.753	483	6	7.7995e-08	0	0	0	0	0	0	0	0	0	13926	0	0	23199	33807	37498	16543	19959	0	0	88591	64092	21755	0	0	0	15053	0	0	0	0	0	0	0	0	0	0	0	0	0	0	0	0
>gi|4503943|ref|NP_000150.1| glutaryl-CoA dehydrogenase, mitochondrial isoform a precursor [Homo sapiens];>gi|7669494|ref|NP_039663.1| glutaryl-CoA dehydrogenase, mitochondrial isoform b precursor [Homo sapiens]	2	11	38.1	48.127	438	164	6.6565e-275	0	0	0	0	0	230000	554700	386950	278120	205870	382040	311070	325570	355370	328180	273840	163950	232760	138920	254140	1678800	2046900	26586	0	32091	12501	40434	55875	0	45590	15630	22744	49752	0	0	0	24092	0	0	38463	0	0
>gi|4557237|ref|NP_000010.1| acetyl-CoA acetyltransferase, mitochondrial precursor [Homo sapiens]	1	28	74.2	45.199	427	1701	0	0	0	0	0	928700	11229000	6733900	6086300	2764600	2997100	8565900	62736000	101620000	70790000	45922000	25158000	11193000	12514000	10494000	18906000	26666000	41954000	24686000	15611000	6346700	4522500	3224300	2723700	2260300	1829700	1499300	892210	697570	591890	342700	331320	85824	53505	41109	2997400	0	3158300
>gi|194097323|ref|NP_004083.3| enoyl-CoA hydratase, mitochondrial [Homo sapiens]	1	24	71.7	31.387	290	1670	0	0	0	4017200	4802700	2084200	3676000	1824900	1884800	1051600	566430	321390	871200	4395800	8914100	7807200	2453000	1760700	7839100	121670000	75865000	1988600	1413500	1327200	933110	665370	555350	558950	720900	403840	848210	214860	389450	436760	368450	68735	205330	82355	9308	15169	17121	21173	81868
>gi|258645172|ref|NP_001158255.1| 2-oxoisovalerate dehydrogenase subunit alpha, mitochondrial isoform 2 precursor [Homo sapiens];>gi|11386135|ref|NP_000700.1| 2-oxoisovalerate dehydrogenase subunit alpha, mitochondrial isoform 1 precursor [Homo sapiens]	2	15	48	50.399	444	102	3.6928e-135	0	16428	25223	17984	0	7851.4	0	28999	0	0	6087.7	12627	21029	53174	4352.6	0	218100	3193700	4324000	1092600	302510	191890	52038	19960	6696.6	0	194790	4734.6	49984	34333	0	0	0	317760	0	0	0	0	0	0	0	0
>gi|4557353|ref|NP_000047.1| 2-oxoisovalerate dehydrogenase subunit beta, mitochondrial precursor [Homo sapiens];>gi|34101272|ref|NP_898871.1| 2-oxoisovalerate dehydrogenase subunit beta, mitochondrial precursor [Homo sapiens]	2	7	26.5	43.122	392	46	4.6421e-39	0	0	0	0	0	0	0	0	0	0	0	0	0	0	0	0	35396	210600	513520	131270	20563	27460	34031	2647.7	6785.6	0	0	0	0	0	0	0	0	0	0	0	0	0	0	0	0	0
>gi|63252888|ref|NP_001017962.1| prolyl 4-hydroxylase subunit alpha-1 isoform 2 precursor [Homo sapiens];>gi|217272849|ref|NP_001136067.1| prolyl 4-hydroxylase subunit alpha-1 isoform 2 precursor [Homo sapiens]	2	2	3.4	61.049	534	41	0	0	0	0	0	0	0	0	0	0	0	0	48706	0	0	0	0	8461.8	59484	663580	262550	58986	0	0	0	0	0	0	0	0	0	0	0	0	0	0	0	0	0	0	0	0	0
>gi|63252886|ref|NP_000908.2| prolyl 4-hydroxylase subunit alpha-1 isoform 1 precursor [Homo sapiens];>gi|217272851|ref|NP_001136068.1| prolyl 4-hydroxylase subunit alpha-1 isoform 3 precursor [Homo sapiens]	2	38	68.9	60.966	534	1352	0	0	0	16616	242340	374030	172520	119470	163240	203160	96961	207730	1030000	217160	330330	324720	352390	272520	6742200	53083000	17897000	2912200	1556200	458370	228710	68786	155690	1965200	2521200	422460	239300	17126	17770	56479	18049	0	0	0	32234	2056.8	16133	0	24751
>gi|229577391|ref|NP_116098.2| pyridine nucleotide-disulfide oxidoreductase domain-containing protein 2 [Homo sapiens]	1	22	49.7	63.067	581	226	1.4587e-175	0	0	17085	0	0	0	6480.8	6357.6	0	0	0	12915	20901	0	32558	0	34035	0	63260	0	0	0	0	0	0	0	0	0	0	0	0	0	26722	0	0	0	0	0	0	0	0	0
>gi|188497754|ref|NP_000179.2| hexokinase-1 isoform HKI [Homo sapiens];>gi|188497750|ref|NP_277035.2| hexokinase-1 isoform HKI-td [Homo sapiens];>gi|15991827|ref|NP_277031.1| hexokinase-1 isoform HKI-R [Homo sapiens];>gi|15991831|ref|NP_277033.1| hexokinas	8	37	43.5	102.48	917	1078	0	0	0	0	0	0	25777	0	0	0	0	0	4424.2	6813	6170.6	30756	185870	855320	1414000	1302100	1951100	761460	942850	256120	419530	143280	195900	176020	124550	76078	78444	98709	100340	77451	74882	99790	466490	830610	1689000	1880500	2415900	1647300	1358900
>gi|42794625|ref|NP_055139.4| alpha-methylacyl-CoA racemase isoform 1 [Homo sapiens];>gi|266456254|ref|NP_001161067.1| alpha-methylacyl-CoA racemase isoform 3 [Homo sapiens]	3	9	29.8	42.386	382	59	3.564e-212	0	0	0	0	0	0	0	0	0	0	0	0	0	0	28307	0	0	0	0	0	0	0	0	0	0	0	0	0	0	0	0	0	0	0	0	0	0	0	0	0	0	0
>gi|32967514|ref|NP_861969.1| merlin isoform 7 [Homo sapiens];>gi|32967264|ref|NP_861968.1| merlin isoform 7 [Homo sapiens];>gi|32967260|ref|NP_861966.1| merlin isoform 5 [Homo sapiens];>gi|32967262|ref|NP_861967.1| merlin isoform 6 [Homo sapiens];>gi|3296	8	4	7.9	59.095	507	9	1.7776e-12	0	0	0	0	0	0	0	0	0	0	0	0	0	0	0	37312	76297	94064	161650	202470	85798	6455.5	32391	45116	0	47161	0	70532	0	39325	54707	0	0	0	0	0	0	0	0	0	0	0
>gi|4503301|ref|NP_001350.1| 2,4-dienoyl-CoA reductase, mitochondrial precursor [Homo sapiens]	1	16	55.8	36.067	335	676	0	0	0	0	59996	116160	239810	35799	37977	0	0	8643.4	0	0	0	22074	418630	3186000	11433000	24595000	20224000	8325100	4371500	1456500	856220	596480	411520	160470	406690	162740	393230	232650	166870	154840	256840	31002	104990	108300	131250	0	42390	14619	58552
>gi|46852147|ref|NP_060530.3| isoleucine--tRNA ligase, mitochondrial precursor [Homo sapiens]	1	50	60.5	113.79	1012	1768	0	0	6711	0	11643	3050.7	6053.9	5074.9	0	0	0	38687	30516	32338	0	0	80287	3528300	13873000	39367000	34394000	10264000	6166700	3416900	3950600	2584200	2816700	1774000	1339000	1065500	1036200	322200	242520	194140	270500	103630	151310	24653	6532.4	24016	105180	0	112520
>gi|28872792|ref|NP_788276.1| CDK5 regulatory subunit-associated protein 3 [Homo sapiens]	1	10	22.7	56.92	506	79	1.3778e-73	0	0	0	5609.9	0	0	10675	0	0	0	0	0	0	0	108050	80629	258440	421890	477100	489490	163600	68635	69849	21911	0	0	0	0	3048.8	0	0	0	0	0	8855.7	0	0	0	0	12989	0	0
>gi|56117850|ref|NP_009089.4| cold shock domain-containing protein E1 isoform 2 [Homo sapiens];>gi|338968934|ref|NP_001229822.1| cold shock domain-containing protein E1 isoform 2 [Homo sapiens];>gi|56117852|ref|NP_001007554.1| cold shock domain-containing	6	4	6	85.746	767	5	1.7086e-08	0	0	0	0	0	0	0	0	0	0	0	0	0	0	0	42033	57769	96736	99321	54192	0	37287	36263	54314	19867	0	0	0	8411.5	20673	7022	0	0	8273.6	0	0	0	0	0	0	0	0
>gi|8923421|ref|NP_060297.1| serine--tRNA ligase, mitochondrial isoform b precursor [Homo sapiens];>gi|225579074|ref|NP_001139373.1| serine--tRNA ligase, mitochondrial isoform a precursor [Homo sapiens]	2	16	42.5	58.282	518	230	8.6927e-236	0	0	0	0	0	0	0	0	0	0	0	0	0	0	0	180020	705700	752670	615730	294050	150570	79226	111320	104880	82130	53934	28477	24608	40684	6825	44825	44666	3334.9	9691.6	0	0	0	0	0	0	22346	0
>gi|15029520|ref|NP_036340.1| probable histidine--tRNA ligase, mitochondrial precursor [Homo sapiens]	1	9	22.5	56.888	506	28	7.5575e-105	0	0	0	13132	18569	28495	0	0	0	2836.3	3274.7	5840.2	0	33865	2284.3	61399	129700	273080	493300	136810	0	7062.4	3317.6	5263.9	0	0	0	0	0	0	0	0	0	0	0	0	0	0	0	0	0	0
>gi|145701028|ref|NP_001077415.1| protein midA homolog, mitochondrial isoform 3 [Homo sapiens];>gi|21396487|ref|NP_653337.1| protein midA homolog, mitochondrial isoform 1 [Homo sapiens]	2	2	9.3	38.022	343	2	7.9515e-06	0	0	0	0	0	0	0	0	0	9302	9893.1	0	0	11696	27900	17337	12039	56887	113170	0	0	0	0	0	0	0	0	0	0	0	0	0	0	0	0	0	0	0	0	0	0	0
>gi|7706663|ref|NP_057228.1| COMM domain-containing protein 10 [Homo sapiens]	1	1	5.9	22.966	202	2	4.8894e-05	0	0	0	0	0	0	0	0	0	0	0	0	0	0	0	0	0	0	0	0	0	0	0	0	0	0	0	0	0	0	0	0	0	0	0	0	0	0	0	0	0	0
>gi|134142062|ref|NP_001084.3| acetyl-CoA carboxylase 2 precursor [Homo sapiens]	1	1	0.7	276.54	2458	28	0.00012868	0	0	0	0	0	0	0	0	0	0	0	0	0	0	0	0	1090.5	10187	10657	0	7280.1	4673.9	5820.8	0	0	6927.6	1654.9	6316.7	2332.1	3098.6	0	0	0	0	0	0	0	0	0	0	0	5967.9
>gi|150378549|ref|NP_001092879.1| EH domain-binding protein 1-like protein 1 [Homo sapiens]	1	3	2.8	161.85	1523	6	1.1727e-06	0	0	0	0	0	0	0	0	0	0	0	0	0	0	0	0	0	0	0	0	0	0	0	0	0	0	0	0	0	0	0	0	0	0	0	0	0	0	0	0	0	0
>gi|48314820|ref|NP_060040.1| 5-oxoprolinase [Homo sapiens]	1	2	2.3	137.46	1288	3	7.7829e-26	0	0	0	0	0	0	0	0	0	0	0	0	0	0	0	0	0	0	0	0	0	0	0	0	0	0	0	0	0	0	0	0	0	0	0	0	48181	0	0	0	0	0
>gi|27436925|ref|NP_115807.1| E3 ubiquitin-protein ligase synoviolin isoform a precursor [Homo sapiens];>gi|27436927|ref|NP_757385.1| E3 ubiquitin-protein ligase synoviolin isoform b precursor [Homo sapiens]	2	7	13.6	67.613	616	35	3.288e-65	0	0	12357	10267	0	0	24997	0	0	0	0	14269	0	0	0	0	0	0	0	0	0	0	0	107330	0	5157.7	0	0	0	0	0	0	0	60907	42906	8463.5	63920	27789	30806	134060	0	14798
>gi|119943100|ref|NP_000523.2| propionyl-CoA carboxylase beta chain, mitochondrial isoform 1 [Homo sapiens];>gi|295821216|ref|NP_001171485.1| propionyl-CoA carboxylase beta chain, mitochondrial isoform 2 [Homo sapiens]	2	27	64.7	58.215	539	391	0	0	0	0	0	0	0	0	0	0	0	45883	0	0	47399	0	0	0	207340	12208	0	0	0	0	6297.9	3271.6	0	2270.8	34824	0	10746	0	42593	3860.6	2160.7	1248.5	3472.2	6753.4	0	0	25117	365990	3622600
>gi|189095269|ref|NP_001121164.1| propionyl-CoA carboxylase alpha chain, mitochondrial isoform b [Homo sapiens];>gi|65506442|ref|NP_000273.2| propionyl-CoA carboxylase alpha chain, mitochondrial isoform a precursor [Homo sapiens];>gi|295821183|ref|NP_00117	3	45	68.5	77.047	702	371	0	0	0	0	0	0	14673	7513.9	0	0	0	0	0	0	0	0	0	0	0	89539	12962	0	8506.8	3165.3	87784	4061.4	100720	16854	125230	0	0	0	39450	10802	19910	12642	33141	0	0	0	0	98885	3846200
>gi|5729999|ref|NP_006561.1| ras-related GTP-binding protein A [Homo sapiens]	1	6	20.8	36.566	313	8	1.5972e-111	0	0	0	0	137880	136660	94567	112060	88178	108930	167960	525240	590690	556870	482450	242970	256890	331230	124810	135040	0	9496.4	0	0	0	17873	0	20245	0	0	0	0	0	0	0	0	0	0	30507	150670	0	0
>gi|7262393|ref|NP_000024.2| ATP-binding cassette sub-family D member 1 [Homo sapiens]	1	5	10.3	82.936	745	76	2.9729e-26	0	0	0	0	0	0	0	0	0	0	0	0	0	0	0	0	0	0	0	0	0	0	0	0	0	0	0	0	0	0	22031	27247	27549	34505	16750	22267	13272	0	15204	25919	6513.3	158790
>gi|25777608|ref|NP_078894.2| NLR family member X1 isoform 1 [Homo sapiens];>gi|25777610|ref|NP_733840.1| NLR family member X1 isoform 2 [Homo sapiens]	2	14	20	107.61	975	139	2.9328e-56	0	0	0	0	0	0	0	0	0	0	0	0	0	0	0	0	0	0	0	0	0	28617	10676	0	0	0	15680	2058.8	0	28328	0	0	0	0	3179.2	0	0	3071.3	0	6367.6	17080	51072
>gi|83776598|ref|NP_065797.2| mitochondrial antiviral-signaling protein isoform 1 [Homo sapiens];>gi|330688443|ref|NP_001193420.1| mitochondrial antiviral-signaling protein isoform 2 [Homo sapiens]	2	9	31.1	56.527	540	260	2.0836e-202	0	0	0	9015.5	0	31921	0	13307	0	0	0	0	0	0	0	0	20092	0	0	0	0	0	0	0	118850	0	0	25733	44861	48525	0	30700	14604	47042	21892	30446	22604	201430	12309	57064	27737	67503
>gi|4504001|ref|NP_000156.1| gap junction alpha-1 protein [Homo sapiens]	1	6	22	43.008	382	139	6.8254e-25	0	4537.7	0	0	0	0	0	0	0	0	0	0	0	0	0	45264	0	35021	27239	170090	88792	111450	53607	104640	0	66185	47644	181540	161020	222840	165420	139400	0	227490	202220	467960	75339	120240	359590	559200	318600	642710
>gi|45387945|ref|NP_065779.1| extended synaptotagmin-2 [Homo sapiens]	1	26	39.4	98.9	893	1045	0	0	2309.6	0	0	0	0	0	0	0	0	7504.2	43555	195630	42188	217520	100200	314290	75944	32196	58185	81137	123070	79654	107660	59685	60772	12683	19419	67470	340160	94576	122300	131710	125210	187120	226630	178450	158550	202390	527660	275000	598280
>gi|4826940|ref|NP_005031.1| lysosomal Pro-X carboxypeptidase isoform 1 preproprotein [Homo sapiens];>gi|117306169|ref|NP_955450.2| lysosomal Pro-X carboxypeptidase isoform 2 preproprotein [Homo sapiens]	2	6	18.1	55.799	496	105	8.6201e-33	0	0	0	0	0	0	0	0	0	7244.9	12290	0	0	0	0	0	0	0	17572	0	0	0	0	0	0	0	20728	74314	36081	58385	72469	0	124180	0	44569	39084	363640	196560	552430	107840	265150	888750
>gi|319655561|ref|NP_001188306.1| alpha-aminoadipic semialdehyde dehydrogenase isoform 2 [Homo sapiens];>gi|188035924|ref|NP_001173.2| alpha-aminoadipic semialdehyde dehydrogenase isoform 1 precursor [Homo sapiens];>gi|320202964|ref|NP_001189333.1| alpha-a	3	32	70.1	55.366	511	1785	0	0	0	0	0	15390	30007	10130	215090	185390	330570	204980	190910	211090	203790	296020	204660	137940	319980	152180	414500	267400	296390	348250	902390	678150	966120	1059400	2371600	4028500	5902000	2378200	2542100	3527600	2683600	1907000	1976300	3125000	1576700	1732500	2658600	1305700	2041200
>gi|171184421|ref|NP_006463.3| thioredoxin-interacting protein [Homo sapiens]	1	4	13.3	43.661	391	13	4.8793e-10	0	0	0	0	0	0	0	0	0	0	0	0	0	0	0	0	0	0	0	0	0	0	0	0	0	42522	59692	0	21685	0	0	0	0	38032	28495	0	0	0	0	0	0	0
>gi|42734430|ref|NP_036364.2| polymerase I and transcript release factor [Homo sapiens]	1	23	52.6	43.476	390	1090	0	0	253350	347700	110910	583180	1191700	720830	880990	464400	543080	33590	36980	131870	0	821350	142470	151440	129170	186020	352100	345330	435590	377650	466410	558640	1504400	1711400	2898800	2754300	3313700	2511500	2267100	3354300	2109200	3113500	4774500	3526400	2316700	2415200	3043600	5016400	3468900
>gi|40807357|ref|NP_005085.2| long-chain fatty acid transport protein 4 [Homo sapiens]	1	3	6.2	72.063	643	16	8.2338e-12	0	0	0	0	0	0	0	0	0	0	0	0	0	0	0	0	0	0	0	0	0	0	0	0	0	0	0	0	0	0	0	0	0	0	0	0	0	0	0	0	0	0
>gi|55770888|ref|NP_003557.2| early endosome antigen 1 [Homo sapiens]	1	66	50.4	162.46	1411	1010	0	0	0	7608.6	7854.7	8702.4	12228	8849.6	18580	10705	4921.2	0	0	0	0	0	0	3286.6	48957	4904.3	0	9812	26361	0	95025	0	23433	28620	0	0	63778	1846.4	0	0	8694.8	0	5811.6	10581	9775	2347.3	27421	0	874300
>gi|4503509|ref|NP_003741.1| eukaryotic translation initiation factor 3 subunit A [Homo sapiens]	1	15	13.4	166.57	1382	155	1.0044e-206	0	0	0	6688.6	0	0	0	0	0	0	0	0	0	0	0	0	0	0	0	0	0	0	0	83434	0	3903.2	0	0	0	0	0	0	0	0	0	0	0	0	0	0	0	21955
>gi|19913424|ref|NP_001681.2| V-type proton ATPase catalytic subunit A [Homo sapiens]	1	29	61.1	68.303	617	481	0	0	0	0	3110.5	0	5726.3	16118	556070	693670	551170	384780	417730	330250	315230	107840	230910	258240	86254	103320	60967	60352	35451	100240	57272	39126	28390	52350	361340	35359	88120	593650	228590	281040	180990	83401	124130	180230	142050	142280	214260	51284	106350
>gi|19913428|ref|NP_001684.2| V-type proton ATPase subunit B, brain isoform [Homo sapiens]	1	19	48.5	56.5	511	347	0	0	0	0	0	0	42341	834840	524330	490240	399070	160840	92794	51920	0	36099	12939	0	9711.7	10919	0	0	0	0	0	0	0	0	337440	26325	276030	523590	119820	114910	44954	143570	65185	147320	265480	277290	56001	27118	65852
>gi|7706757|ref|NP_057078.1| V-type proton ATPase subunit D [Homo sapiens]	1	6	40.1	28.262	247	70	3.5416e-60	0	0	0	0	0	12864	0	0	0	0	0	0	0	0	0	0	0	26928	0	10865	0	0	0	0	0	0	0	0	0	0	12939	0	18533	0	0	0	0	0	0	0	0	0
>gi|4502317|ref|NP_001687.1| V-type proton ATPase subunit E 1 isoform a [Homo sapiens];>gi|87159818|ref|NP_001034456.1| V-type proton ATPase subunit E 1 isoform c [Homo sapiens]	3	5	24.3	26.145	226	37	3.048e-195	0	0	0	279560	147610	26476	295600	1122700	880010	0	66486	50698	0	46105	0	0	0	37812	0	0	0	0	0	0	0	0	0	0	0	0	0	0	0	0	0	56756	0	0	0	0	0	0
>gi|47717100|ref|NP_998784.1| V-type proton ATPase subunit H isoform 2 [Homo sapiens];>gi|47717104|ref|NP_057025.2| V-type proton ATPase subunit H isoform 1 [Homo sapiens];>gi|47717102|ref|NP_998785.1| V-type proton ATPase subunit H isoform 1 [Homo sapiens	3	5	18.7	54.151	465	72	6.2468e-55	0	0	10002	0	0	0	0	0	19238	25409	51043	69759	69574	52743	18812	27728	40217	29961	25699	27993	0	0	0	0	0	0	0	0	0	0	0	0	0	0	0	0	0	0	5819.3	0	0	0
>gi|13375727|ref|NP_078836.1| acyl-CoA synthetase short-chain family member 3, mitochondrial precursor [Homo sapiens]	1	10	21.1	74.777	686	57	9.4272e-44	0	0	0	0	0	0	0	0	0	0	0	70722	179760	478330	303040	91061	90466	66082	61794	62956	21277	25846	26330	16773	10161	5428.6	0	10764	39318	0	5942.9	3007.2	5294.8	0	0	0	0	0	0	0	0	0
>gi|385648255|ref|NP_001245302.1| spermatogenesis-associated protein 20 isoform 3 [Homo sapiens];>gi|385648253|ref|NP_001245301.1| spermatogenesis-associated protein 20 isoform 2 precursor [Homo sapiens];>gi|31542723|ref|NP_073738.2| spermatogenesis-associ	3	9	14	83.378	742	20	3.8814e-27	0	0	0	0	0	0	0	0	43037	46862	0	0	80012	366300	355580	207630	166370	105540	102930	55663	25175	47695	11918	85815	19847	7411.2	5509.5	18921	7361.9	25767	0	3346.8	3227.9	10863	0	0	0	0	0	0	0	5304.5
>gi|16418349|ref|NP_443077.1| cob(I)yrinic acid a,c-diamide adenosyltransferase, mitochondrial precursor [Homo sapiens]	1	6	30	27.388	250	55	5.373e-28	0	0	0	24285	27701	0	0	0	0	0	19345	106000	241680	966200	948890	1016300	615660	0	35239	53750	30555	415820	242780	505930	303740	441700	74946	444000	69255	150240	163920	50008	134550	168300	102310	247310	220960	0	42591	54563	0	3119.4
>gi|156139135|ref|NP_001095838.1| UPF0317 protein C14orf159, mitochondrial isoform b [Homo sapiens];>gi|156139137|ref|NP_001095839.1| UPF0317 protein C14orf159, mitochondrial isoform c [Homo sapiens];>gi|156139133|ref|NP_001095837.1| UPF0317 protein C14orf	5	15	33.7	66.926	621	156	1.8728e-206	0	0	0	0	0	0	0	12426	63739	225500	297030	686900	1500800	2044300	1615500	750960	1303000	862590	1238900	701380	347610	294440	86209	164610	28582	12834	0	59519	55635	133460	0	0	0	0	8824.4	8852.5	5208.5	4797.7	1226.7	2979	0	5609.4
>gi|23065557|ref|NP_671489.1| glutathione S-transferase Mu 4 isoform 2 [Homo sapiens];>gi|4504179|ref|NP_000841.1| glutathione S-transferase Mu 4 isoform 1 [Homo sapiens];>gi|23065547|ref|NP_666533.1| glutathione S-transferase Mu 1 isoform 2 [Homo sapiens]	3	5	24.6	22.829	195	9	3.2541e-40	0	0	0	0	0	0	0	0	0	0	0	25121	0	0	65225	0	0	0	0	0	0	0	0	0	0	0	0	0	0	0	0	0	0	0	0	0	0	0	0	0	0	0
>gi|21918872|ref|NP_660358.2| lactation elevated protein 1 [Homo sapiens]	1	1	2.5	54.844	481	3	0.00017459	0	0	0	0	0	0	0	0	0	0	0	0	0	0	0	0	0	0	0	0	0	0	0	0	0	0	0	0	0	0	0	0	0	0	0	0	0	0	0	0	0	0
>gi|188035928|ref|NP_115990.3| methylmalonyl-CoA epimerase, mitochondrial precursor [Homo sapiens]	1	1	7.4	18.749	176	1	0.00037373	0	0	0	0	0	0	0	0	0	0	0	0	0	0	36664	21434	0	66096	0	43161	0	0	0	0	0	0	0	0	0	0	0	0	0	0	0	0	0	0	0	0	0	0
>gi|8923559|ref|NP_060367.1| 3-oxoacyl-[acyl-carrier-protein] synthase, mitochondrial isoform 1 [Homo sapiens];>gi|223972627|ref|NP_001138863.1| 3-oxoacyl-[acyl-carrier-protein] synthase, mitochondrial isoform 2 [Homo sapiens]	2	9	40.1	48.842	459	43	4.5018e-149	0	0	0	0	0	0	0	0	0	0	0	52309	152210	325000	247890	166130	0	0	0	0	0	0	0	0	0	0	0	0	0	0	0	0	0	0	0	0	0	0	0	0	0	0
>gi|58197556|ref|NP_001010867.1| putative transferase CAF17, mitochondrial precursor [Homo sapiens]	1	1	4.2	38.155	356	5	0.00072423	0	0	0	0	0	0	0	0	0	0	0	0	0	0	0	0	0	0	0	0	0	0	0	0	0	0	0	0	0	0	0	0	0	0	0	0	0	0	0	0	0	0
>gi|18375644|ref|NP_542168.1| tyrosine-protein phosphatase non-receptor type 11 isoform 2 [Homo sapiens];>gi|33356177|ref|NP_002825.3| tyrosine-protein phosphatase non-receptor type 11 isoform 1 [Homo sapiens]	2	2	7.2	52.827	460	7	4.8141e-08	0	0	0	0	0	0	0	0	0	0	0	0	14464	19809	11132	0	0	0	0	0	0	0	0	0	0	0	0	0	0	0	0	0	0	0	0	0	0	0	0	0	0	0
>gi|61744426|ref|NP_001012983.1| kallikrein-6 isoform B [Homo sapiens];>gi|61744424|ref|NP_001012982.1| kallikrein-6 isoform A preproprotein [Homo sapiens];>gi|4506155|ref|NP_002765.1| kallikrein-6 isoform A preproprotein [Homo sapiens]	3	2	13.9	15.055	137	2	1.8723e-05	0	0	0	0	0	0	0	0	0	0	0	334900	825750	949760	2045600	624580	141640	126640	111520	0	0	120700	0	0	0	0	0	0	0	0	0	0	80189	87634	0	0	0	0	0	0	167940	0
>gi|7524354|ref|NP_039268.1| N(G),N(G)-dimethylarginine dimethylaminohydrolase 2 [Homo sapiens]	1	15	57.9	29.644	285	126	0	0	0	61551	78014	57368	64570	24335	28119	52684	176040	211560	122530	6601300	20790000	587290	172070	140870	232460	169090	53631	0	6750.3	0	0	0	0	254840	521880	550150	4773900	2510700	1891500	0	563340	189590	236690	163370	0	0	52848	0	38813
>gi|82659107|ref|NP_057238.3| ras-related protein Rab-4B [Homo sapiens]	1	4	22.5	23.586	213	28	7.4063e-211	0	0	10244	37547	25519	0	31042	36958	0	19373	0	126340	90183	57352	0	0	0	23145	0	0	0	0	0	0	0	0	0	0	0	0	0	0	0	0	0	0	0	0	0	0	0	0
>gi|188528628|ref|NP_149100.2| polyribonucleotide nucleotidyltransferase 1, mitochondrial precursor [Homo sapiens]	1	26	38.4	85.95	783	118	6.6721e-281	0	19703	24574	0	33363	0	60812	74058	54220	46641	36267	27817	18858	111670	122680	108560	117140	120190	92385	73433	86813	52093	55160	89914	85080	1756300	1786400	594010	258610	239240	0	68201	49085	31608	0	0	11760	10544	16946	12881	15054	17371
>gi|21361331|ref|NP_001866.2| carbamoyl-phosphate synthase [ammonia], mitochondrial isoform b precursor [Homo sapiens];>gi|169790915|ref|NP_001116105.1| carbamoyl-phosphate synthase [ammonia], mitochondrial isoform a precursor [Homo sapiens];>gi|170295797|	3	7	6.6	164.94	1500	8	4.5747e-18	0	0	0	0	0	0	0	0	0	0	0	0	0	0	0	0	0	0	0	0	581.88	2468.5	1541	664.66	1262.9	11125	4758.7	7755.9	0	1268.7	2236	0	0	333.95	0	0	0	0	0	0	0	0
>gi|163914373|ref|NP_001106273.1| sodium/calcium exchanger 1 isoform D precursor [Homo sapiens];>gi|163914371|ref|NP_001106272.1| sodium/calcium exchanger 1 isoform C precursor [Homo sapiens];>gi|357933641|ref|NP_001239553.1| sodium/calcium exchanger 1 iso	3	10	18.5	104.69	937	63	1.5767e-131	0	0	0	0	0	0	0	0	0	0	0	0	0	0	0	0	0	0	0	0	0	0	0	0	0	0	0	0	0	0	0	0	0	0	0	0	0	0	0	0	0	0
>gi|338968901|ref|NP_001229812.1| ATP-dependent (S)-NAD(P)H-hydrate dehydratase isoform d [Homo sapiens];>gi|338968899|ref|NP_001229811.1| ATP-dependent (S)-NAD(P)H-hydrate dehydratase isoform c [Homo sapiens];>gi|338968897|ref|NP_001229810.1| ATP-dependen	4	2	10.5	25.199	237	15	3.4542e-09	0	0	0	0	0	0	0	0	0	0	0	0	0	0	0	0	0	0	0	0	0	43921	31158	105060	0	0	0	0	25813	0	0	0	0	0	0	0	0	0	0	0	0	0
>gi|45243501|ref|NP_056182.2| bcl-2-like protein 13 isoform a [Homo sapiens];>gi|398774579|ref|NP_001257655.1| bcl-2-like protein 13 isoform b [Homo sapiens];>gi|398774791|ref|NP_001257656.1| bcl-2-like protein 13 isoform c [Homo sapiens]	11	15	52.6	52.723	485	395	0	0	0	0	0	0	0	0	2136.1	9881.4	34292	27046	18295	16037	7593.1	16801	13658	179940	193270	164870	174980	39731	8990.1	95381	59539	209360	291660	264270	55324	34972	12552	0	0	0	0	0	0	0	0	0	0	0	0
>gi|7706387|ref|NP_057218.1| carboxypeptidase Q precursor [Homo sapiens]	1	6	19.3	51.887	472	26	1.3289e-16	0	0	0	0	0	0	0	0	0	0	0	0	0	0	7320.9	18448	26942	84017	109850	128890	132270	85148	115650	179760	134240	137300	165370	198280	80807	25855	60327	41167	12278	9645.1	0	0	0	0	19406	19811	12253	23188
>gi|41406084|ref|NP_000572.2| glutathione peroxidase 1 isoform 1 [Homo sapiens]	2	12	65.5	22.088	203	186	7.3096e-107	0	0	394870	139210	120800	0	0	0	0	0	0	0	0	126810	72279	47908	118410	192720	677610	1646400	789880	849620	457640	2045500	1282100	705110	803390	644540	479440	5207500	1135200	212130	372730	182420	254930	249940	271990	38577	79102	145610	0	77752
>gi|50659093|ref|NP_056089.1| epididymis-specific alpha-mannosidase precursor [Homo sapiens]	1	8	11.4	113.98	1009	30	6.4586e-87	0	0	15960	0	0	0	0	0	0	0	0	0	0	0	0	0	0	0	0	0	0	0	0	0	0	0	0	7277	5688	0	0	0	0	0	0	0	0	0	0	0	0	0
>gi|38569405|ref|NP_000037.2| arylsulfatase B isoform 1 precursor [Homo sapiens];>gi|38569407|ref|NP_942002.1| arylsulfatase B isoform 2 precursor [Homo sapiens]	2	4	10.1	59.687	533	10	1.8574e-11	0	0	0	0	0	0	0	8292.9	0	0	0	0	0	0	0	0	3540.7	0	0	17760	11551	7458.4	10818	157260	5341.1	13445	9983.5	0	27348	59284	31526	195130	11795	8125.3	9706.2	0	4566.5	9321	0	0	0	0
>gi|167614485|ref|NP_006102.2| 3-ketoacyl-CoA thiolase, mitochondrial [Homo sapiens]	1	30	80.9	41.924	397	1637	0	0	0	0	0	26056	1437300	464020	906840	413790	522480	330000	293230	55961	134340	57349	59534	51975	33594	265810	2344300	3497500	11097000	9825100	27327000	14654000	13689000	14041000	15738000	11408000	13225000	6896800	7719200	1397500	3034800	904710	442890	789970	202150	241150	119740	76626	78588
>gi|53729339|ref|NP_001005369.1| translation initiation factor IF-2, mitochondrial precursor [Homo sapiens];>gi|53729337|ref|NP_002444.2| translation initiation factor IF-2, mitochondrial precursor [Homo sapiens]	2	8	14.4	81.316	727	36	1.2631e-43	0	0	0	0	0	0	0	0	0	0	0	0	0	0	0	0	0	0	48364	0	23839	162360	123560	452600	236040	479250	254380	324040	80517	156520	72957	0	41828	25997	22283	0	17285	14294	8184.8	0	0	4529.3
>gi|21396489|ref|NP_004784.2| lon protease homolog, mitochondrial [Homo sapiens]	1	38	51.9	106.49	959	1422	0	0	0	0	117350	0	0	0	0	0	0	3960.8	0	0	0	0	0	1109	43109	309590	654270	647730	670820	1258400	1577900	850230	1076600	1097300	873610	775020	1389400	412050	148030	461320	235190	177250	225240	116600	82088	69622	161670	48655	52845
>gi|91199540|ref|NP_000099.2| dihydrolipoyl dehydrogenase, mitochondrial precursor [Homo sapiens]	1	25	56.4	54.177	509	1537	0	0	0	0	0	0	0	13599	34040	0	68569	231690	693110	767610	1081500	377640	247560	358280	529940	802530	1042200	1649900	3084100	1695200	7883900	6352300	13450000	13487000	25793000	46381000	54861000	7940100	7534300	6941200	4124700	1460900	1857400	2052900	697180	304190	389280	446770	685470
>gi|156105687|ref|NP_005923.2| mitochondrial intermediate peptidase [Homo sapiens]	1	18	35.6	80.61	713	142	2.7942e-117	0	12361	0	0	0	0	0	0	5975.4	26594	107550	272410	216610	150900	86618	44917	44255	45685	53263	97896	175340	260510	170010	226470	29635	0	0	0	0	0	14340	0	5307.5	0	2693.7	0	0	2680.5	0	0	0	0
>gi|284507298|ref|NP_001165285.1| ornithine aminotransferase, mitochondrial isoform 2 [Homo sapiens]	1	1	4	32.853	301	6	0	0	0	0	0	0	0	0	0	0	0	0	0	0	0	0	0	0	122330	84085	0	0	97247	0	113120	0	0	0	0	0	0	0	0	0	0	0	0	0	0	0	0	0	0
>gi|45439327|ref|NP_002696.3| periplakin [Homo sapiens]	1	29	22	204.68	1756	96	3.0631e-277	0	0	0	7455.7	0	0	6539.4	0	0	1515.5	0	0	0	0	0	0	0	0	0	0	0	0	2054.3	11031	5538.6	11432	10408	23990	7611	160510	28156	8491.2	10493	0	23544	21107	8566.2	5935.8	1686.9	13092	0	18899
>gi|21389447|ref|NP_653229.1| TBC1 domain family member 20 [Homo sapiens]	1	2	8.4	45.854	403	2	3.6891e-09	0	0	0	0	0	0	0	0	0	0	0	0	0	0	0	0	0	0	0	0	0	0	0	0	0	0	0	0	0	0	0	0	0	0	0	0	0	0	0	0	0	0
>gi|122937442|ref|NP_001073970.1| transmembrane protein 223 [Homo sapiens]	1	1	5	22.049	202	2	0.00027958	0	0	0	0	0	0	0	0	23543	0	0	145450	0	0	0	0	0	0	0	0	23203	0	0	0	0	0	0	0	0	0	52489	0	0	0	0	0	0	0	0	0	0	54982
>gi|4758356|ref|NP_004102.1| flap endonuclease 1 [Homo sapiens]	1	2	8.2	42.592	380	6	7.868e-13	0	0	0	0	0	0	0	0	0	0	0	0	0	0	0	0	0	0	0	0	0	0	0	0	0	0	0	0	0	0	0	0	0	0	0	0	0	0	0	0	0	0
>gi|347658913|ref|NP_001231593.1| chromatin target of PRMT1 protein isoform 3 [Homo sapiens];>gi|28875797|ref|NP_056422.2| chromatin target of PRMT1 protein isoform 1 [Homo sapiens];>gi|331028739|ref|NP_001193541.1| chromatin target of PRMT1 protein isofor	3	1	17.1	8.5199	76	3	3.3428e-05	0	0	0	0	0	0	0	0	0	0	0	0	0	0	0	0	0	0	0	0	0	0	0	0	0	0	0	0	0	0	0	0	0	0	0	0	0	0	0	0	0	0
>gi|21264315|ref|NP_644670.1| EH domain-containing protein 4 [Homo sapiens]	1	7	15	61.174	541	24	4.101e-30	0	0	0	0	0	0	0	0	0	2709	0	0	0	11182	10268	4345.8	21920	0	0	0	0	0	0	68711	0	0	0	0	0	0	0	14832	0	0	0	54265	0	0	0	5040.4	8080.4	0
>gi|4758332|ref|NP_004449.1| long-chain-fatty-acid--CoA ligase 4 isoform 1 [Homo sapiens];>gi|12669909|ref|NP_075266.1| long-chain-fatty-acid--CoA ligase 4 isoform 2 [Homo sapiens]	2	18	37.3	74.435	670	148	0	0	0	50295	27884	42175	8058.1	36604	4618.8	0	5761.6	13038	144630	342710	291420	240470	133560	569760	171970	243180	102580	69141	45715	25917	53949	32579	21970	0	19465	61993	9578.6	495050	407320	34365	95501	13041	33121	0	0	0	118290	65203	18858
>gi|149193319|ref|NP_001091947.1| G-rich sequence factor 1 isoform 2 [Homo sapiens];>gi|149193321|ref|NP_002083.3| G-rich sequence factor 1 isoform 1 [Homo sapiens]	2	5	23.6	36.613	318	51	5.5049e-49	0	0	0	0	0	0	0	0	0	33871	24650	54469	94116	122290	78394	31379	56360	0	35021	0	63205	0	35343	0	0	0	8957	0	0	0	0	0	0	0	0	0	0	0	0	28156	4527.9	0
>gi|224496106|ref|NP_056338.2| oligoribonuclease, mitochondrial precursor [Homo sapiens]	1	12	50.6	26.832	237	171	2.9302e-304	0	0	0	0	0	0	0	0	0	442650	1879100	3237200	3956100	2045300	2335000	1303000	465470	201680	0	0	45580	0	53285	0	0	142740	0	0	0	0	0	0	0	0	0	0	0	0	0	0	0	0
>gi|146134341|ref|NP_001078880.1| NAD kinase domain-containing protein 1 isoform 1 [Homo sapiens];>gi|23308515|ref|NP_694558.1| NAD kinase domain-containing protein 1 isoform 2 [Homo sapiens]	2	13	39.4	49.432	442	221	2.0967e-298	0	0	0	0	121870	338940	124450	165300	51343	29292	30350	91086	534970	1098300	544190	161740	62937	87635	47948	88618	93351	28740	0	26820	0	0	0	32272	0	0	0	0	8780.7	0	0	0	0	0	0	0	0	0
>gi|94538354|ref|NP_004270.2| mitochondrial-processing peptidase subunit beta precursor [Homo sapiens]	1	18	44.2	54.366	489	534	0	0	0	0	0	0	156780	237040	331620	302920	330670	859620	1458800	2272100	5062500	6058700	1475400	1036400	426110	558150	151340	95593	30055	62518	114990	28136	50158	27263	0	227220	39014	54007	0	19403	14753	0	0	0	0	0	0	0	15275
>gi|11342666|ref|NP_004521.1| 72 kDa type IV collagenase isoform a preproprotein [Homo sapiens];>gi|189217853|ref|NP_001121363.1| 72 kDa type IV collagenase isoform b [Homo sapiens]	2	13	27.4	73.881	660	141	3.6454e-214	0	0	0	34645	25690	0	0	0	0	0	3774.8	9751.3	145350	173100	106030	191360	59779	101250	41578	56037	36915	43548	21777	33003	6424.9	11419	15313	17662	11947	22864	4143.1	5562.2	3775.2	0	2710.5	25108	0	3960.1	0	3703.5	0	0
>gi|17921987|ref|NP_004367.2| cytochrome c oxidase assembly protein COX15 homolog isoform 2 [Homo sapiens];>gi|17921985|ref|NP_510870.1| cytochrome c oxidase assembly protein COX15 homolog isoform 1 [Homo sapiens]	2	4	11.3	43.835	388	11	2.8307e-12	0	0	0	0	0	0	0	0	0	0	53882	103820	198230	180880	61174	140870	0	65729	0	29749	42848	0	0	18409	0	0	0	0	0	0	0	0	0	0	0	0	0	0	0	0	0	0
>gi|19557691|ref|NP_149351.1| surfeit locus protein 4 [Homo sapiens]	1	7	30.5	30.394	269	817	0	0	0	0	0	0	0	0	0	0	0	154490	3267200	9044900	12823000	9202400	6057900	5141500	3167000	396770	157320	159530	85950	144120	374480	1035100	526390	311890	308310	7277.1	39359	60112	111900	19202	0	13861	0	11333	0	0	20110	48016	0
>gi|4758898|ref|NP_004804.1| peroxisomal biogenesis factor 16 isoform 1 [Homo sapiens];>gi|17136080|ref|NP_476515.1| peroxisomal biogenesis factor 16 isoform 2 [Homo sapiens]	2	3	14.9	38.642	336	36	5.2394e-14	0	0	0	0	0	0	0	0	0	0	0	0	0	0	0	0	0	0	0	0	0	0	0	0	0	0	0	0	0	0	0	0	0	0	0	0	0	0	0	0	0	0
>gi|24308456|ref|NP_714913.1| ELMO domain-containing protein 2 [Homo sapiens]	1	12	47.4	34.96	293	110	2.2559e-147	0	0	0	0	0	0	0	0	7589.9	0	0	294220	781700	1365900	340980	363120	240580	229640	0	34093	0	31261	107440	170820	0	173320	0	0	0	41780	0	0	0	0	0	0	0	0	16027	0	0	0
>gi|5453918|ref|NP_006349.1| peroxisomal membrane protein PMP34 [Homo sapiens]	1	7	24.8	34.566	307	61	4.5605e-54	0	0	0	0	0	0	0	0	0	0	0	0	59640	40109	31611	0	0	0	0	0	0	0	19232	46354	25440	37121	0	0	0	0	0	0	0	0	0	0	0	0	0	0	0	0
>gi|33519455|ref|NP_877725.1| methionine adenosyltransferase 2 subunit beta isoform 2 [Homo sapiens];>gi|11034825|ref|NP_037415.1| methionine adenosyltransferase 2 subunit beta isoform 1 [Homo sapiens]	2	2	7.7	36.401	323	12	2.3755e-10	0	0	0	0	0	0	0	0	0	0	0	0	0	0	195310	122640	22739	19157	0	24507	14070	16650	25376	27292	0	0	0	21437	0	0	0	0	0	0	0	0	0	0	0	0	0	0
>gi|20070228|ref|NP_006175.2| nucleobindin-1 precursor [Homo sapiens]	1	35	67.5	53.879	461	942	0	0	0	22699	43177	29351	0	0	4286.3	10636	13362	180300	167810	205600	8518400	14427000	5678400	3294800	2233200	1617600	1452700	197340	167340	225960	425230	132490	73904	56708	81958	43266	0	0	25914	5567.1	0	23830	12462	57352	34250	17618	8983.8	0	12574
>gi|115430112|ref|NP_005660.4| receptor expression-enhancing protein 5 [Homo sapiens]	1	7	21.7	21.493	189	165	3.4029e-133	0	0	0	0	0	0	0	0	0	0	0	723180	4678200	5991600	8058500	2552600	1546600	2585600	314940	105330	108610	250510	333760	0	74557	0	51385	0	73895	168680	50497	72123	53378	38230	58966	143880	70838	67163	92570	50525	0	349940
>gi|21361462|ref|NP_055416.2| EH domain-containing protein 2 [Homo sapiens]	1	25	65.9	61.161	543	598	0	0	0	0	0	4581	0	0	25015	24096	40627	72401	202270	362600	1078800	1223000	1021800	528690	683310	598740	436430	302790	268280	172710	291810	139880	425770	330950	217630	187720	215250	103770	84570	121480	106890	85600	255410	134970	136170	72085	125880	2839.4	136700
>gi|119703746|ref|NP_004444.2| electron transfer flavoprotein-ubiquinone oxidoreductase, mitochondrial precursor [Homo sapiens]	1	21	49.8	68.495	617	517	0	0	0	2744.7	0	0	0	0	0	11293	109240	518450	3108200	5081400	10160000	7720000	5076500	1888200	1006800	474110	297570	299610	234930	296790	86965	40924	8150.6	32782	7470	4607.3	0	0	27190	42161	4932.3	6977.5	0	6277.5	3542	18075	0	57400	88214
>gi|373251164|ref|NP_001243239.1| glutaminase kidney isoform, mitochondrial isoform 2 [Homo sapiens]	1	34	62.9	65.459	598	1730	0	0	0	0	0	0	44048	0	0	150650	608830	865550	2487100	6517600	16570000	9405800	9645900	4526300	8123200	6128500	3228800	2542100	2119300	1590800	4178300	2811400	1808600	1016000	770550	313010	742630	45987	40072	51476	34627	25705	18338	47439	2499.4	13213	11772	0	125250
>gi|73760415|ref|NP_001027392.1| syntaxin-binding protein 1 isoform b [Homo sapiens];>gi|4507297|ref|NP_003156.1| syntaxin-binding protein 1 isoform a [Homo sapiens]	2	12	26.9	67.568	594	137	1.2872e-53	0	0	0	0	0	0	0	0	0	0	0	6770.3	48661	111180	79529	30183	28405	93888	34601	26403	13658	16841	0	36250	0	0	0	0	0	0	0	0	0	0	0	0	0	0	0	0	0	0
>gi|4757732|ref|NP_004199.1| apoptosis-inducing factor 1, mitochondrial isoform 1 precursor [Homo sapiens];>gi|22202629|ref|NP_665811.1| apoptosis-inducing factor 1, mitochondrial isoform 2 precursor [Homo sapiens];>gi|195927006|ref|NP_001124319.1| apoptos	5	28	55.5	66.9	613	1250	0	0	0	3012.9	29449	14900	22983	0	0	44652	301150	3347200	8842300	11376000	15903000	14854000	12374000	14612000	12655000	13635000	11154000	5699900	5552400	5110700	5086200	3434300	2186400	544330	1364000	171080	755520	46066	226000	423580	209380	90809	54122	113960	52420	34767	37690	31533	40032
>gi|4507467|ref|NP_000349.1| transforming growth factor-beta-induced protein ig-h3 precursor [Homo sapiens]	1	6	10.2	74.68	683	29	2.5195e-20	0	0	0	0	0	0	0	0	0	0	0	0	0	0	0	0	14649	0	0	0	0	0	0	0	0	0	0	0	0	0	0	0	0	0	0	0	0	0	0	0	0	0
>gi|156071452|ref|NP_001095132.1| nardilysin isoform b precursor [Homo sapiens];>gi|156071450|ref|NP_002516.2| nardilysin isoform a precursor [Homo sapiens];>gi|334358861|ref|NP_001229290.1| nardilysin isoform c [Homo sapiens]	3	10	8.2	131.7	1151	25	6.4726e-63	0	0	0	0	1141.1	0	0	0	0	6055.9	0	0	0	0	0	47513	6528.8	28367	0	3694.6	0	0	0	0	1092.8	29902	0	6869.3	0	0	0	0	0	0	0	0	0	0	0	0	0	0
>gi|4503729|ref|NP_002005.1| peptidyl-prolyl cis-trans isomerase FKBP4 [Homo sapiens]	1	9	29.2	51.804	459	44	3.7093e-87	0	0	0	0	0	0	0	0	0	0	0	33166	102210	291850	404170	197810	362800	253390	157750	72568	25963	0	0	0	0	0	0	0	0	0	0	0	0	0	0	0	0	0	0	0	0	0
>gi|20149594|ref|NP_031381.2| heat shock protein HSP 90-beta [Homo sapiens]	1	25	33.7	83.263	724	859	0	0	4196.2	0	0	0	20984	12027	0	0	0	8504.8	93378	220910	1300400	7245600	6967500	3324200	2781900	2915100	2440100	1057200	803500	804930	5523900	1882200	755130	161810	291170	229760	432500	509310	303390	85887	30228	33932	21085	24748	6089.5	17266	49226	0	22629
>gi|285002253|ref|NP_001165459.1| N(4)-(beta-N-acetylglucosaminyl)-L-asparaginase isoform 2 preproprotein [Homo sapiens];>gi|285002251|ref|NP_000018.2| N(4)-(beta-N-acetylglucosaminyl)-L-asparaginase isoform 1 preproprotein [Homo sapiens]	2	1	3.3	36.071	336	3	2.1147e-05	0	0	0	0	0	0	0	0	0	0	0	0	0	0	70481	0	69877	0	0	0	0	0	0	0	0	0	0	0	0	0	0	0	0	0	0	0	0	0	0	0	0	0
>gi|41350216|ref|NP_061982.3| chitobiosyldiphosphodolichol beta-mannosyltransferase [Homo sapiens]	1	7	17.7	52.518	464	155	6.9168e-224	0	0	0	0	0	0	0	0	0	12753	33386	130670	173930	288690	40367	63195	92851	75335	110610	58970	19673	31223	12952	0	0	14503	17205	0	0	13495	9565	0	0	11063	0	0	0	15175	12987	7739.9	0	0
>gi|24307939|ref|NP_036205.1| T-complex protein 1 subunit epsilon [Homo sapiens]	1	14	30.1	59.67	541	142	3.688e-210	0	0	0	0	0	0	0	0	0	0	0	351210	323890	588320	502410	357980	345970	275890	128030	112890	48951	39203	54439	163130	0	0	21126	40659	0	31572	0	0	0	0	0	0	0	0	0	0	11880	0
>gi|4504523|ref|NP_002148.1| 10 kDa heat shock protein, mitochondrial [Homo sapiens]	1	15	91.2	10.932	102	591	2.7822e-210	0	276710	663090	686110	643860	960900	250860	158010	0	8258.3	65518	230810	33033000	507360000	414090000	123180000	83692000	62522000	63775000	29805000	11078000	9577600	7659000	9445500	6273700	4127100	3264300	1220300	2528400	2323400	1441100	1105000	703070	570040	401400	533130	336470	316610	81670	166520	164030	37196
>gi|28178825|ref|NP_005887.2| isocitrate dehydrogenase [NADP] cytoplasmic [Homo sapiens]	1	16	49.3	46.659	414	191	0	0	0	0	0	16904	207560	724020	628870	520170	263480	441010	311050	1534700	6946800	9776000	5431200	3403400	1600300	307260	600390	172360	56832	0	0	0	48160	0	0	0	0	0	22828	0	0	0	0	0	0	0	0	0	24657
>gi|38327625|ref|NP_004068.2| citrate synthase, mitochondrial precursor [Homo sapiens]	1	25	58.4	51.712	466	1213	0	0	40297	0	70937	0	0	0	0	0	0	6322.1	1303700	17620000	50841000	51493000	38602000	27400000	51200000	38385000	23883000	11073000	7030900	2029800	1417000	1198900	432050	517460	283670	130100	453260	154870	396890	380880	444570	94843	51285	307900	6201.4	183150	173160	14194	77215
>gi|153946397|ref|NP_653300.2| sodium/potassium-transporting ATPase subunit alpha-4 isoform 1 [Homo sapiens];>gi|83700225|ref|NP_001667.4| potassium-transporting ATPase alpha chain 2 isoform 2 [Homo sapiens];>gi|297374799|ref|NP_001172014.1| potassium-tran	3	1	1.3	114.17	1029	2	0	0	0	0	0	0	0	0	0	0	0	0	0	0	0	0	0	0	0	0	0	0	0	0	0	0	0	0	0	0	0	0	0	0	0	0	0	0	0	0	0	0	0
>gi|145580604|ref|NP_919267.2| transmembrane protein 65 [Homo sapiens]	1	7	29.2	25.498	240	162	5.7285e-64	0	0	0	0	0	0	0	0	0	0	0	106400	1494100	3244500	4371000	3214600	2796900	2421000	1002900	859690	555710	450720	393500	156900	177630	70645	49864	60084	30227	0	119550	60428	28674	18558	34727	0	0	0	0	0	0	0
>gi|21314739|ref|NP_110407.2| mitochondrial folate transporter/carrier [Homo sapiens]	1	8	38.7	35.407	315	69	4.755e-161	0	0	0	0	0	0	0	104630	0	13079	7620.7	75994	241090	664780	508940	1159900	388840	597720	288730	113680	0	0	0	0	0	0	0	0	0	0	0	0	0	0	0	6755.7	7344.3	0	0	0	0	0
>gi|4505893|ref|NP_002659.1| proteolipid protein 2 [Homo sapiens]	1	2	18.4	16.691	152	71	1.7573e-23	0	0	0	0	0	0	0	0	0	0	0	0	0	1260900	1107600	0	831230	330210	0	343450	0	0	0	0	0	0	0	0	0	0	0	0	60281	30554	0	0	0	0	0	0	0	0
>gi|9910394|ref|NP_064517.1| 1-acyl-sn-glycerol-3-phosphate acyltransferase gamma [Homo sapiens];>gi|83267874|ref|NP_001032642.1| 1-acyl-sn-glycerol-3-phosphate acyltransferase gamma [Homo sapiens]	2	4	12.2	43.38	376	20	3.7023e-29	0	0	0	0	0	0	0	0	0	0	0	79950	85821	92393	37629	0	0	0	0	0	0	0	0	0	0	0	0	0	0	0	0	0	0	0	0	0	0	0	0	0	0	0
>gi|258645122|ref|NP_001158268.1| S-adenosylmethionine mitochondrial carrier protein isoform b [Homo sapiens];>gi|258645120|ref|NP_775742.4| S-adenosylmethionine mitochondrial carrier protein isoform a [Homo sapiens]	2	4	31.7	20.116	186	10	7.1319e-13	0	0	40645	94111	0	0	0	0	0	0	0	4486.4	12315	50444	104410	50802	53598	0	91888	0	0	0	0	0	0	0	0	0	0	0	0	0	0	0	0	0	0	0	0	0	0	0
>gi|20149598|ref|NP_036272.2| mitochondrial dicarboxylate carrier isoform 2 [Homo sapiens];>gi|401461821|ref|NP_001257817.1| mitochondrial dicarboxylate carrier isoform 1 [Homo sapiens];>gi|401461781|ref|NP_001257882.1| mitochondrial dicarboxylate carrier	3	14	62	31.282	287	354	0	0	0	0	0	1058000	1753600	798880	502500	265960	131180	293490	126580	1050300	902110	2059200	3113600	1841500	997670	860080	72869	0	17943	12819	17807	0	0	4811.9	0	0	0	0	0	0	0	0	0	0	0	0	0	0	0
>gi|55749577|ref|NP_001142.2| ADP/ATP translocase 1 [Homo sapiens]	1	5	17.1	33.064	298	129	0	0	0	0	0	151610	618170	386360	564260	516110	76390	632910	175270	749040	933380	859210	1003000	694270	1268900	749230	136350	85262	38548	165850	205770	96750	38441	45782	84260	43234	0	27248	43209	33485	33512	23157	0	17289	12168	43574	0	0	0
>gi|55770836|ref|NP_057086.2| saccharopine dehydrogenase-like oxidoreductase [Homo sapiens]	1	16	60.6	47.151	429	866	0	0	1892.3	21028	0	0	0	0	0	0	17088	95313	1094300	726730	1048500	1613400	154830	54417	193920	958540	772950	160370	20064	243570	36015	334270	18195	10824	24337	63479	16670	0	0	15615	0	55485	105130	68745	0	0	57883	0	193980
>gi|33946291|ref|NP_079106.3| lysophosphatidylcholine acyltransferase 1 [Homo sapiens]	1	10	24	59.151	534	289	1.629e-177	0	0	0	0	0	0	0	0	0	0	6072.3	68009	118530	130730	249050	212960	97902	45780	21160	19112	10250	16571	0	0	0	0	0	0	0	9447.7	0	11086	0	0	0	0	2398.9	0	0	0	4604.4	0
>gi|7706351|ref|NP_057161.1| peptidyl-tRNA hydrolase 2, mitochondrial precursor [Homo sapiens]	1	4	39.1	19.193	179	165	2.8809e-133	0	0	0	0	0	0	0	0	0	0	53264	305740	463020	400250	332710	147960	0	242110	9341.1	0	0	0	0	0	0	0	30784	0	0	0	0	0	0	0	0	0	0	0	0	0	0	0
>gi|20270311|ref|NP_620128.1| solute carrier family 25 member 46 [Homo sapiens]	1	6	16.7	46.173	418	60	9.1225e-15	0	0	0	0	0	0	0	28439	0	13142	19217	680100	305240	847950	1188600	94533	53489	38133	34632	70443	0	21257	50890	86722	39391	0	32856	33723	0	60701	51465	43669	9910.6	0	41165	60213	0	20043	0	36790	18280	0
>gi|5803023|ref|NP_006807.1| vesicular integral-membrane protein VIP36 precursor [Homo sapiens]	1	20	60.7	40.228	356	1257	0	0	0	0	23731	13831	62218	23509	0	72892	266090	208560	439440	1977600	3610900	4170500	2725300	2320800	1205800	537040	350940	337680	432730	264790	607820	68760	192550	163710	187600	232050	317810	46282	66630	88939	16522	36429	169360	90355	69218	91606	411320	0	232960
>gi|40807491|ref|NP_001986.2| long-chain-fatty-acid--CoA ligase 1 [Homo sapiens]	4	14	26.6	77.942	698	127	3.4446e-81	0	0	0	0	0	0	0	0	0	0	0	80388	180150	377050	357930	144840	17248	43952	9363.1	31742	6660.8	0	40607	45411	0	37504	68046	53223	10181	5371.1	0	0	0	0	0	0	0	36264	23332	40370	0	0
>gi|217272839|ref|NP_060867.2| choline dehydrogenase, mitochondrial [Homo sapiens]	1	9	18.5	65.358	594	38	8.1369e-33	0	15640	0	0	0	0	0	0	9744	19116	89810	199840	215760	635660	827350	676360	836840	1285200	846950	289040	44624	65617	48229	59984	22749	13043	8728.6	18249	0	15046	0	0	0	0	0	0	0	3050.3	0	0	0	14067
>gi|355594753|ref|NP_001822.3| clusterin preproprotein [Homo sapiens]	1	4	14	52.494	449	14	4.6138e-17	0	0	0	0	0	0	0	0	0	0	0	0	0	0	0	0	0	0	0	0	0	15953	33593	83111	0	0	0	0	0	0	0	0	0	0	0	0	0	0	0	0	0	0
>gi|26892295|ref|NP_758454.1| methylmalonic aciduria type A protein, mitochondrial precursor [Homo sapiens]	1	1	4.1	46.538	418	1	0.0001795	0	0	0	0	0	0	0	0	0	0	0	0	0	0	0	0	13327	0	0	0	0	0	0	0	0	0	0	0	0	0	0	0	0	0	0	0	0	0	0	0	0	0
>gi|21264580|ref|NP_005716.2| tetraspanin-2 [Homo sapiens]	1	1	5.4	24.147	221	4	0.00026926	0	0	0	0	0	0	0	0	0	0	0	0	0	0	0	0	0	0	0	0	0	0	0	0	0	0	0	0	0	0	0	0	0	0	0	0	0	0	0	0	0	0
>gi|4504011|ref|NP_002052.1| glutamate--cysteine ligase regulatory subunit [Homo sapiens]	1	2	10.2	30.727	274	4	4.2136e-11	0	0	0	0	0	0	0	0	0	0	0	0	0	0	0	0	0	0	0	0	0	0	0	0	0	0	0	0	0	0	0	0	0	0	0	0	0	0	0	0	0	0
>gi|392494079|ref|NP_001909.3| lipoamide acyltransferase component of branched-chain alpha-keto acid dehydrogenase complex, mitochondrial precursor [Homo sapiens]	1	17	48.5	53.486	482	96	3.5708e-111	0	0	5207.8	59792	0	37648	0	9895.3	0	0	0	0	13846	18548	0	0	0	0	0	52885	0	0	0	91277	50175	0	0	45995	120310	0	0	0	0	120610	0	0	0	0	0	0	0	0
>gi|4506341|ref|NP_002849.1| ATP-binding cassette sub-family D member 3 isoform a [Homo sapiens]	2	12	24.6	75.475	659	257	8.5169e-119	0	0	0	0	0	0	0	0	0	0	0	0	0	0	0	0	0	0	0	0	0	0	0	0	0	0	0	8097	31813	56915	8462.1	42597	47268	42330	15223	54555	23796	74140	28456	43521	34455	42658
>gi|4505143|ref|NP_002386.1| NADP-dependent malic enzyme [Homo sapiens]	1	12	28.5	64.149	572	40	6.3675e-65	0	0	0	43818	0	0	26253	50810	16975	23056	0	68504	0	0	0	0	0	0	0	0	0	0	0	9917.2	0	0	0	189900	506630	3622800	83290	0	0	0	0	0	0	0	0	0	47004	0
>gi|31083053|ref|NP_061764.2| protein CLN8 [Homo sapiens]	1	3	18.2	32.787	286	8	2.9573e-60	0	0	0	0	0	0	0	0	0	0	0	0	0	0	0	0	0	0	0	0	0	247240	0	0	0	0	0	0	0	0	0	0	0	0	0	0	0	0	0	0	0	0
>gi|109948265|ref|NP_001035963.1| UDP-galactose translocator isoform c [Homo sapiens];>gi|5032211|ref|NP_005651.1| UDP-galactose translocator isoform a [Homo sapiens];>gi|73808086|ref|NP_001027460.1| UDP-galactose translocator isoform b [Homo sapiens]	3	2	11.7	41.007	393	3	4.0325e-18	0	0	0	0	0	0	0	0	0	0	0	0	0	0	0	0	0	0	0	0	0	0	0	0	0	0	0	0	0	0	0	0	0	0	0	0	0	0	0	0	0	0
>gi|224451073|ref|NP_005098.2| nuclease EXOG, mitochondrial isoform 1 precursor [Homo sapiens];>gi|224451075|ref|NP_001138936.1| nuclease EXOG, mitochondrial isoform 2 precursor [Homo sapiens]	2	7	26.6	41.084	368	143	1.4035e-180	0	0	0	0	61791	112790	0	0	4028	0	0	0	0	0	0	0	0	0	0	29504	0	0	0	0	0	0	0	0	0	0	0	0	0	0	0	0	0	0	0	0	0	0
>gi|283837920|ref|NP_001164641.1| mitochondrial 2-oxodicarboxylate carrier isoform 2 [Homo sapiens];>gi|13449279|ref|NP_085134.1| mitochondrial 2-oxodicarboxylate carrier isoform 1 [Homo sapiens]	2	1	4.7	33.116	298	2	8.9504e-06	0	0	0	0	0	0	0	0	0	0	0	0	0	0	0	0	0	0	0	0	0	0	0	0	0	0	0	0	0	0	0	0	0	0	0	0	0	0	0	0	0	0
>gi|11386183|ref|NP_008921.1| wiskott-Aldrich syndrome protein family member 2 isoform 1 [Homo sapiens]	1	2	7	54.283	498	1	1.8267e-05	0	0	0	0	0	0	0	0	0	0	0	0	0	0	0	0	0	0	0	0	0	0	0	0	0	0	0	0	0	0	0	0	0	0	0	0	0	0	0	0	0	0
>gi|62241015|ref|NP_001014432.1| RAC-alpha serine/threonine-protein kinase [Homo sapiens];>gi|62241013|ref|NP_001014431.1| RAC-alpha serine/threonine-protein kinase [Homo sapiens];>gi|62241011|ref|NP_005154.2| RAC-alpha serine/threonine-protein kinase [Hom	6	4	8.5	55.686	480	13	1.0547e-09	0	0	0	0	0	0	0	9881.7	13876	0	169700	266880	30035	24170	27873	24830	0	1340200	5620.1	0	0	0	226330	383990	181200	129920	104310	192160	62399	439330	0	192660	133630	182470	0	0	0	0	0	0	0	0
>gi|13027640|ref|NP_005754.2| alpha-aminoadipic semialdehyde synthase, mitochondrial [Homo sapiens]	1	25	34.7	102.13	926	386	1.1845e-210	0	43643	28990	48734	397100	1023000	408560	727490	547130	312100	169170	90891	88136	63087	0	4293.4	194330	0	13749	7175	0	0	19225	75722	0	141480	48977	67423	21716	0	0	0	6959.2	38606	75619	396560	655050	542300	769370	1400800	634280	1791200
>gi|116256489|ref|NP_006631.2| septin-9 isoform c [Homo sapiens];>gi|164698498|ref|NP_001106965.1| septin-9 isoform b [Homo sapiens];>gi|164698494|ref|NP_001106963.1| septin-9 isoform a [Homo sapiens];>gi|164698500|ref|NP_001106966.1| septin-9 isoform e [H	7	30	54.9	63.665	568	661	0	0	0	0	15789	61585	88921	55283	21214	24149	3472.9	0	0	0	43080	64111	68637	85769	111930	43671	59964	13782	33215	45260	57609	37309	16280	58482	172700	56594	412840	250690	127900	230320	188470	271250	291610	384550	455550	1066800	4724300	4768600	7662600
>gi|281485550|ref|NP_000129.3| fibrillin-1 precursor [Homo sapiens]	1	66	28.9	312.3	2871	814	0	0	0	1935.4	4280.3	0	6689.6	0	10854	0	0	5074.2	0	4195.6	4080	2812.1	8662.6	4195.9	3287.2	0	25834	8201.2	24154	1296	14170	0	0	4209.1	11645	14064	17978	5795.9	23562	10094	16824	17404	51043	85367	71548	102040	172860	107830	171930
>gi|27777632|ref|NP_003038.2| sodium/hydrogen exchanger 1 [Homo sapiens]	2	6	8.5	90.762	815	34	1.7444e-25	0	0	0	0	0	0	0	0	0	0	0	38601	0	0	0	0	0	0	0	0	0	0	0	0	0	0	0	0	0	23950	0	0	0	0	0	40755	14454	24541	34478	157280	119880	29298
>gi|6005731|ref|NP_009167.1| calcineurin B homologous protein 1 [Homo sapiens]	1	9	61	22.456	195	97	1.2245e-109	0	37325	36560	0	0	0	0	0	0	0	0	0	0	0	0	0	0	19766	23713	171490	27193	48402	0	0	0	0	0	0	0	0	0	0	0	0	78518	170300	165280	120140	19024	0	33155	101560
>gi|14150134|ref|NP_115719.1| coiled-coil-helix-coiled-coil-helix domain-containing protein 6, mitochondrial [Homo sapiens]	1	3	19.6	26.457	235	3	6.9027e-08	0	0	0	0	0	0	0	0	0	0	0	0	0	0	0	0	0	0	0	0	0	0	0	0	0	0	0	0	0	0	0	0	0	0	0	0	0	0	0	0	0	0
>gi|31377644|ref|NP_116199.2| ATPase family AAA domain-containing protein 1 [Homo sapiens]	1	11	38	40.744	361	263	5.5691e-107	0	0	0	0	16633	0	41740	78761	36481	112930	76127	243460	130690	80525	39776	20108	33417	38192	58823	89983	61019	41627	0	0	6373	0	26484	32019	11747	99098	30192	11585	8751.7	112150	633890	906360	802190	151910	73954	1947700	915020	778100
>gi|8923708|ref|NP_060017.1| FAD-dependent oxidoreductase domain-containing protein 1 [Homo sapiens]	1	3	8.4	53.811	486	14	6.285e-13	0	0	0	0	0	0	0	0	0	0	0	0	0	0	0	0	54093	0	0	0	0	0	0	0	0	0	0	0	0	0	0	0	0	0	0	0	0	15327	0	96279	23628	65556
>gi|116812614|ref|NP_997211.2| glycerol-3-phosphate acyltransferase 2, mitochondrial [Homo sapiens]	1	2	3.8	87.834	795	5	8.5808e-06	0	0	0	0	0	0	0	0	0	0	0	0	0	0	0	0	0	0	0	0	0	0	0	0	0	0	0	0	0	0	0	0	0	0	0	8894.4	7669.7	0	0	0	0	0
>gi|23110942|ref|NP_002781.2| proteasome subunit alpha type-5 isoform 1 [Homo sapiens];>gi|315138985|ref|NP_001186703.1| proteasome subunit alpha type-5 isoform 2 [Homo sapiens];>gi|315138983|ref|NP_001186702.1| proteasome subunit alpha type-5 isoform 2 [H	4	11	57.7	26.411	241	153	0	0	104600	0	0	0	0	0	0	0	0	0	38415	0	0	0	0	0	0	0	0	0	0	0	0	0	0	0	0	0	0	14393	0	0	0	0	0	47773	501280	11760000	1401200	856190	91963
>gi|22538465|ref|NP_002786.2| proteasome subunit beta type-3 [Homo sapiens]	1	8	37.1	22.949	205	129	6.6465e-303	0	0	0	0	0	0	0	0	0	0	0	0	0	0	0	0	0	0	0	0	0	0	0	0	0	0	59449	0	0	0	0	0	0	0	0	0	15665	117450	4193700	1366600	222180	31831
>gi|23110944|ref|NP_002782.1| proteasome subunit alpha type-6 [Homo sapiens]	1	13	53.7	27.399	246	195	0	0	0	184000	0	4334.2	0	0	0	0	22561	0	36295	0	0	0	0	0	0	0	57526	0	47502	0	0	10601	0	0	0	8373.9	14995	15332	15061	0	0	35255	93867	222300	1460400	16390000	2101300	1010900	251680
>gi|4506189|ref|NP_002783.1| proteasome subunit alpha type-7 [Homo sapiens]	1	16	67.3	27.887	248	248	0	0	25126	0	5996.8	24075	67254	0	9885.6	0	0	0	98057	97889	107740	136540	56304	0	0	0	7116.2	0	66597	67741	0	66749	88029	82179	76695	91646	141490	302320	304300	264080	140740	69735	0	137530	1091700	14614000	1289600	855280	90585
>gi|4504079|ref|NP_003792.1| glycosylphosphatidylinositol anchor attachment 1 protein [Homo sapiens]	1	6	10.6	67.622	621	116	2.2e-85	0	0	0	0	0	0	0	0	0	0	0	0	0	0	0	0	10149	0	0	7240.7	0	0	0	0	0	0	0	0	0	0	0	13668	16393	8845.7	43389	34293	6640.8	12694	15422	24019	0	0
>gi|20070197|ref|NP_005207.2| dolichyl-diphosphooligosaccharide--protein glycosyltransferase 48 kDa subunit precursor [Homo sapiens]	1	21	62.1	50.701	456	1777	0	31327	0	0	0	0	0	0	0	8322.5	6646.5	17004	39912	40655	0	0	0	0	9108.7	36846	52687	19148	12935	19237	81393	41458	27553	0	0	0	59100	21818	82630	0	2225300	5147600	15538000	11357000	5041000	1740000	3680500	3365000	1715800
>gi|35493916|ref|NP_002942.2| dolichyl-diphosphooligosaccharide--protein glycosyltransferase subunit 2 isoform 1 precursor [Homo sapiens];>gi|209413738|ref|NP_001129243.1| dolichyl-diphosphooligosaccharide--protein glycosyltransferase subunit 2 isoform 2 p	2	36	74.6	69.283	631	3442	0	0	0	41082	0	0	0	0	0	0	0	26045	0	0	0	0	0	0	0	0	0	0	0	0	0	27367	21505	0	0	13235	19788	97758	0	272560	5990200	11012000	21706000	13523000	17194000	8165800	8858500	7642900	5186600
>gi|4503253|ref|NP_001335.1| dolichyl-diphosphooligosaccharide--protein glycosyltransferase subunit DAD1 [Homo sapiens]	1	4	35.4	12.497	113	381	6.3459e-99	0	0	44567	0	0	0	0	0	0	0	0	0	0	0	0	0	0	0	0	0	0	0	0	0	0	0	0	0	0	0	0	0	0	6156300	15602000	35021000	29629000	15721000	13158000	13793000	17119000	5701700
>gi|5031873|ref|NP_005561.1| protein ERGIC-53 precursor [Homo sapiens]	1	27	51	57.548	510	1541	0	0	0	0	0	0	0	18524	0	0	4919.6	0	0	0	0	0	10924	0	10122	16892	0	0	0	27314	19742	105190	0	0	21940	0	24693	0	71203	700490	14359000	16341000	26880000	37259000	7595600	1325100	2240700	3016900	3790500
>gi|83921602|ref|NP_001033073.1| putative sodium-coupled neutral amino acid transporter 10 isoform a [Homo sapiens];>gi|20070376|ref|NP_612637.1| putative sodium-coupled neutral amino acid transporter 10 isoform b [Homo sapiens]	2	24	26	119.76	1119	219	3.2646e-184	0	0	0	0	0	8548.6	0	0	0	0	0	1262.1	0	0	0	0	38706	0	82725	67849	42331	33196	0	31180	24790	0	0	10740	60595	258330	88639	0	12157	88744	129350	288110	178800	22755	12165	53605	0	27817
>gi|17136148|ref|NP_001174.2| V-type proton ATPase subunit S1 precursor [Homo sapiens]	1	16	38.3	52.025	470	159	4.6948e-282	0	158850	687370	329020	0	0	0	0	0	0	0	0	16757	0	0	0	8070.4	0	0	0	0	0	0	65881	0	0	3928.8	0	0	69364	204420	388630	320790	266330	1142000	8058800	1981200	1058500	788660	768770	170110	159000
>gi|19913418|ref|NP_005168.2| V-type proton ATPase 116 kDa subunit a isoform 1 isoform c [Homo sapiens];>gi|194097403|ref|NP_001123493.1| V-type proton ATPase 116 kDa subunit a isoform 1 isoform b [Homo sapiens];>gi|194097401|ref|NP_001123492.1| V-type pro	3	28	36.1	95.755	831	401	0	0	0	0	0	0	0	0	0	0	0	0	0	4546.7	0	0	5702.8	5754	0	0	7912	29338	52882	0	0	0	11627	5682.4	29416	27876	23841	0	27578	20807	0	788640	5214400	1013500	191980	99993	125870	93312	15565
>gi|19913432|ref|NP_004682.2| V-type proton ATPase subunit d 1 [Homo sapiens]	2	12	45	40.329	351	400	0	0	0	9474.9	70271	63626	47701	0	0	27165	0	0	0	0	0	0	0	0	0	0	0	0	0	0	0	0	0	0	0	0	0	0	0	0	90270	2234700	17782000	1299300	613080	168550	371360	228250	107760
>gi|19924145|ref|NP_006010.2| V-type proton ATPase 116 kDa subunit a isoform 3 isoform a [Homo sapiens];>gi|5174717|ref|NP_006044.1| V-type proton ATPase 116 kDa subunit a isoform 3 isoform b [Homo sapiens]	5	32	48	92.967	830	749	0	0	0	26514	0	14098	12588	0	14038	17740	56837	20022	100920	81486	78111	44158	52521	24584	44318	74076	68837	15909	34251	12587	0	9100.7	0	132740	16490	19667	57901	0	19920	34273	19707	4352900	26090000	3863100	1158100	812960	509330	284730	322560
>gi|20149663|ref|NP_068597.2| coiled-coil domain-containing protein 90B, mitochondrial precursor [Homo sapiens]	1	13	61.8	29.505	254	244	0	0	0	0	0	0	0	0	0	0	44924	57387	0	29555	37969	33356	121300	33128	0	0	24285	66690	8138.6	175610	670940	419140	163920	48945	296950	258550	363340	439410	148030	267900	269250	2329700	4723100	669120	486870	273930	266520	0	0
>gi|72534716|ref|NP_001026883.1| coiled-coil domain-containing protein 90A, mitochondrial precursor [Homo sapiens]	1	7	17.3	39.694	359	104	2.0084e-28	0	0	0	0	0	0	0	0	2642.6	0	0	0	6211.1	0	0	0	0	0	0	24964	0	22163	71254	201660	216810	57835	38368	152690	138070	202580	329340	63101	140250	50748	869200	2185200	216970	518880	185340	42133	0	19691
>gi|4502313|ref|NP_001685.1| V-type proton ATPase 16 kDa proteolipid subunit [Homo sapiens];>gi|310832382|ref|NP_001185498.1| V-type proton ATPase 16 kDa proteolipid subunit [Homo sapiens]	2	2	31.6	15.736	155	117	7.5441e-217	0	0	0	0	0	0	0	0	0	0	0	0	0	0	0	0	0	0	0	0	0	0	0	0	0	0	0	0	0	489720	1274400	1605700	0	279010	804780	5031000	7362300	535910	279230	0	875490	358060
>gi|6005942|ref|NP_009057.1| transitional endoplasmic reticulum ATPase [Homo sapiens]	2	53	73.9	89.321	806	1143	0	0	0	0	0	0	0	0	0	0	0	0	0	0	8744.7	8874.4	0	0	0	26124	0	16391	23375	49241	19493	66508	98708	13094	0	0	135000	0	0	36239	15577	425360	42368000	23209000	1214800	950690	983780	125180	178810
>gi|62420882|ref|NP_001014811.1| NADP-dependent malic enzyme, mitochondrial [Homo sapiens];>gi|62420880|ref|NP_006671.2| NADP-dependent malic enzyme, mitochondrial [Homo sapiens];>gi|239049447|ref|NP_001155058.1| NADP-dependent malic enzyme, mitochondrial	3	18	44.2	67.068	604	170	1.8928e-290	0	0	0	0	0	0	0	0	0	0	0	0	0	0	0	0	0	0	0	0	0	0	0	0	0	2532.2	0	30772	0	32132	18513	40939	246470	425650	486470	927430	864470	736420	1010600	1317800	732580	216710
>gi|50658084|ref|NP_001181.2| branched-chain-amino-acid aminotransferase, mitochondrial isoform a precursor [Homo sapiens];>gi|258614015|ref|NP_001158245.1| branched-chain-amino-acid aminotransferase, mitochondrial isoform b [Homo sapiens]	2	17	53.8	44.287	392	433	0	0	0	0	0	0	17844	0	0	0	0	0	455170	2893.5	509070	0	0	4831.1	124520	0	4701.9	7983.9	7285.3	0	129910	108240	135700	249910	233610	429890	920910	1108900	1150300	1279800	2222600	2250600	3422200	2221100	1991900	2101000	1272000	289610	0
>gi|47078240|ref|NP_004118.3| COP9 signalosome complex subunit 1 isoform 2 [Homo sapiens];>gi|47078238|ref|NP_997657.1| COP9 signalosome complex subunit 1 isoform 1 [Homo sapiens]	2	8	18.3	55.536	491	59	6.8414e-24	0	0	0	0	0	0	0	0	0	0	0	0	0	0	0	0	0	0	0	0	0	0	0	0	0	0	0	0	0	0	0	0	0	0	76078	13561	56881	161730	96341	49928	182640	26353
>gi|156104864|ref|NP_003492.2| peroxisomal acyl-coenzyme A oxidase 3 isoform a [Homo sapiens];>gi|156104866|ref|NP_001095137.1| peroxisomal acyl-coenzyme A oxidase 3 isoform b [Homo sapiens]	2	8	18.3	77.628	700	61	2.2874e-55	0	0	0	0	0	0	0	0	0	0	0	0	0	0	0	0	0	0	0	0	0	0	0	0	0	0	0	0	0	0	0	50414	16194	0	0	5495.6	0	1780.3	0	0	0	0
>gi|70995211|ref|NP_001389.2| delta(3,5)-Delta(2,4)-dienoyl-CoA isomerase, mitochondrial precursor [Homo sapiens]	1	16	68.9	35.816	328	452	0	0	0	0	26478	11189	46001	27769	0	0	0	173900	245750	238800	148570	112360	193630	201220	197840	286340	172100	202160	603090	0	324980	88231	58955	0	0	0	1470700	8114200	7384100	1172800	1097400	4820300	6017800	1499200	4554300	7947600	6221900	6014300	12195000
>gi|222831587|ref|NP_060380.3| potential tRNA (adenine(58)-N(1))-methyltransferase catalytic subunit TRMT61B precursor [Homo sapiens]	1	2	4.8	52.965	477	18	6.043e-06	0	0	0	0	0	0	0	0	0	0	0	0	7649.1	0	0	0	0	0	0	0	0	0	0	0	0	0	0	0	0	36597	23224	26533	35396	32432	0	30272	30181	19796	23875	16980	0	12076
>gi|4503131|ref|NP_001895.1| catenin beta-1 [Homo sapiens];>gi|148233338|ref|NP_001091679.1| catenin beta-1 [Homo sapiens];>gi|148227672|ref|NP_001091680.1| catenin beta-1 [Homo sapiens]	3	31	50.6	85.496	781	1510	0	0	0	0	0	0	22099	0	0	0	0	0	0	13140	25142	44483	0	0	0	0	0	3277.1	17172	0	22607	0	0	0	15973	50282	183390	175150	399900	612240	212970	176290	377380	343030	423290	352980	476540	66520	138460
>gi|5454084|ref|NP_006406.1| serine palmitoyltransferase 1 isoform a [Homo sapiens]	2	15	39.5	52.743	473	621	0	0	0	0	27093	28070	43222	0	22299	16538	9624	12995	0	24635	21371	34726	29002	57618	56910	83910	110910	69863	122970	126360	295470	159750	155220	54348	50467	184690	75881	208890	388850	283620	30870	65027	83132	0	61560	44195	65695	94671	82511
>gi|41152506|ref|NP_065173.2| prostaglandin F2 receptor negative regulator precursor [Homo sapiens]	1	16	22.3	98.555	879	164	3.5993e-92	0	0	0	0	0	0	0	0	0	0	0	0	0	0	0	0	1874.1	7079.2	0	0	0	0	0	0	8268.4	14264	0	18704	6716.5	10852	2385.8	32115	13394	30234	82383	1508300	877460	229760	225680	280710	418710	178010
>gi|358356404|ref|NP_001240312.1| 60S ribosomal protein L15 isoform 1 [Homo sapiens];>gi|358356402|ref|NP_001240311.1| 60S ribosomal protein L15 isoform 1 [Homo sapiens];>gi|358356398|ref|NP_001240309.1| 60S ribosomal protein L15 isoform 1 [Homo sapiens];>	6	5	28.4	24.146	204	64	3.7146e-20	0	0	0	0	13320	54430	0	0	0	0	0	0	13071	78620	0	0	0	0	0	213290	100230	0	54970	20385	59017	8683.3	0	27011	155900	0	20541	0	107790	48037	134620	50562	54722	170100	119180	148720	52290	219060
>gi|15431288|ref|NP_009035.3| 60S ribosomal protein L10a [Homo sapiens]	1	5	22.6	24.831	217	11	2.067e-24	0	0	0	0	0	0	0	0	0	0	0	0	0	0	0	0	0	0	0	0	0	0	0	0	0	0	0	0	0	0	0	0	0	0	0	0	0	0	0	0	0	0
>gi|112382250|ref|NP_003119.2| spectrin beta chain, non-erythrocytic 1 isoform 1 [Homo sapiens];>gi|112382252|ref|NP_842565.2| spectrin beta chain, non-erythrocytic 1 isoform 2 [Homo sapiens]	2	118	65.1	274.61	2364	1279	0	0	4345.1	24455	3135.2	10516	11019	17378	21036	11969	9503.1	9708.5	25878	0	1825.9	3091.5	10180	2366.5	24410	32984	0	1615.1	30284	19718	15471	4214.9	15170	106290	3804.7	291230	181790	124060	55290	21400	39891	23645	28926	11474	6989.7	1966.5	1390	47004	11933
>gi|306966132|ref|NP_001182461.1| spectrin alpha chain, non-erythrocytic 1 isoform 3 [Homo sapiens]	1	133	64.6	282.28	2452	1306	0	4247.9	2176.5	23875	0	0	0	0	0	12781	11487	2546.8	1465.7	0	0	19230	25586	23046	10042	24594	9470.6	11312	11224	2700.4	11397	0	0	15106	28143	24967	31630	23177	5437.2	10696	14371	12568	35901	11410	14204	13133	20907	21059	5438.9
>gi|31711992|ref|NP_001922.2| dihydrolipoyllysine-residue acetyltransferase component of pyruvate dehydrogenase complex, mitochondrial precursor [Homo sapiens]	1	18	40.6	68.996	647	134	2.22e-271	0	0	0	0	0	0	0	0	0	0	0	0	0	0	0	3319	0	0	5302.7	31642	0	0	17682	25912	0	0	0	0	0	71952	0	0	0	55056	58008	39284	31694	0	0	0	0	1832.9
>gi|4557777|ref|NP_000249.1| myosin light chain 3 [Homo sapiens]	1	1	4.1	21.932	195	1	4.6269e-25	0	0	0	0	0	0	0	0	0	0	0	0	0	0	0	0	0	0	0	0	0	0	0	0	0	0	0	0	0	0	0	0	0	0	0	0	0	0	0	0	0	0
>gi|14389309|ref|NP_116093.1| tubulin alpha-1C chain [Homo sapiens]	1	2	9.1	49.895	449	114	0	0	0	0	0	0	0	0	0	0	0	87000	0	0	8386.3	0	0	0	0	0	0	0	0	0	0	0	0	0	0	0	0	0	0	0	0	0	0	0	0	0	0	0	4730.1
>gi|393715091|ref|NP_001257328.1| tubulin alpha-1A chain isoform 1 [Homo sapiens];>gi|17986283|ref|NP_006000.2| tubulin alpha-1A chain isoform 1 [Homo sapiens];>gi|393715095|ref|NP_001257329.1| tubulin alpha-1A chain isoform 2 [Homo sapiens];>gi|17921993|r	7	3	6.2	50.135	451	472	0	0	0	0	0	0	7163	5660.9	44925	73228	143670	287810	236080	186920	217090	167420	63056	87619	133100	71675	92066	114420	153380	95646	63019	96792	105290	96514	56111	115420	110160	146950	88362	66665	60390	101100	94270	51441	78105	61066	41264	83944	160850
>gi|29788785|ref|NP_821133.1| tubulin beta chain [Homo sapiens]	1	28	74.3	49.67	444	6244	0	0	237960	190000	270990	100810	1102700	2267000	5912000	5440600	7496700	12276000	15992000	10606000	10142000	6764200	4622400	3499400	5254400	4437800	6901700	4618000	5318500	2785600	4178200	4480900	2653700	2876100	4905700	3801800	5610000	4408000	4713100	5268900	3989400	4530200	6746200	4436000	3241200	3390400	6646500	5842500	6843300
>gi|205360838|ref|NP_005138.3| dnaJ homolog subfamily A member 3, mitochondrial isoform 1 [Homo sapiens];>gi|205360840|ref|NP_001128582.1| dnaJ homolog subfamily A member 3, mitochondrial isoform 2 [Homo sapiens]	2	8	24	52.488	480	126	6.519e-63	0	0	0	0	0	0	0	0	0	0	0	0	0	0	0	35619	30567	113410	54699	0	9705.2	4265.2	32516	0	0	13043	0	0	0	13055	0	0	47327	0	6054.8	0	0	0	9326.4	9601.8	0	11495
>gi|4504511|ref|NP_001530.1| dnaJ homolog subfamily A member 1 [Homo sapiens]	1	4	17.6	44.868	397	24	7.5822e-20	0	0	0	0	0	0	0	0	0	0	0	0	0	0	0	0	26455	58794	102050	0	0	0	0	0	0	0	0	0	0	0	0	0	0	0	0	0	0	0	0	0	0	0
>gi|73486658|ref|NP_002071.2| aspartate aminotransferase, mitochondrial precursor [Homo sapiens]	1	31	74.7	47.517	430	1640	0	31557	0	0	0	0	0	0	0	0	17266	152670	246200	200860	0	0	0	0	0	180820	161900	83534	61137	33012	41329	19515	20643	23873	41886	40013	93764	85941	52746	64953	123890	100360	182770	179070	194760	258540	592200	753900	738950
>gi|256773275|ref|NP_060850.2| probable ATP-dependent RNA helicase DDX28 [Homo sapiens]	1	2	5.6	59.58	540	4	1.0288e-06	0	0	0	0	0	0	0	0	0	0	0	0	0	0	0	0	0	0	0	0	0	0	0	0	0	0	0	0	0	0	0	0	0	0	0	0	0	0	0	0	0	0
>gi|223972653|ref|NP_001138868.1| aldehyde dehydrogenase family 16 member A1 isoform 2 [Homo sapiens];>gi|223972651|ref|NP_699160.2| aldehyde dehydrogenase family 16 member A1 isoform 1 [Homo sapiens]	2	2	4.9	79.917	751	11	1.6581e-05	0	0	0	0	0	0	0	0	0	0	0	0	0	0	0	0	0	0	0	0	0	0	0	0	0	0	0	0	0	0	0	0	7141.1	0	0	0	0	0	0	0	112950	0
>gi|323276668|ref|NP_001191011.1| mitochondrial inner membrane organizing system protein 1 isoform b [Homo sapiens];>gi|73912720|ref|NP_001027535.1| mitochondrial inner membrane organizing system protein 1 isoform a [Homo sapiens];>gi|323276670|ref|NP_0011	3	1	11.3	7.036	62	8	5.1045e-69	0	0	0	0	0	0	0	0	0	0	568810	731000	0	0	319810	0	0	0	0	0	0	0	0	0	0	0	0	0	0	0	0	0	0	0	0	0	177100	203130	403320	2026300	1266400	1388600
>gi|18497304|ref|NP_569735.1| carbohydrate sulfotransferase 14 [Homo sapiens]	1	3	10.6	42.996	376	6	7.7858e-15	0	0	0	0	0	0	0	0	0	0	0	0	0	0	0	0	0	0	0	0	0	0	0	0	0	0	0	0	0	0	0	0	0	0	0	0	0	0	0	0	0	0
>gi|356582447|ref|NP_001239199.1| protein FAM69A isoform 3 [Homo sapiens];>gi|165932391|ref|NP_001006606.2| protein FAM69A isoform 1 [Homo sapiens];>gi|356582445|ref|NP_001239198.1| protein FAM69A isoform 2 [Homo sapiens];>gi|356582450|ref|NP_001239200.1|	5	3	8.7	42.122	369	4	7.6929e-07	0	0	0	0	0	0	0	0	0	0	0	0	0	0	0	0	0	0	0	0	0	0	0	0	0	0	0	0	0	0	0	0	0	0	0	0	0	0	0	0	0	0
>gi|13376331|ref|NP_079160.1| L-2-hydroxyglutarate dehydrogenase, mitochondrial precursor [Homo sapiens]	1	4	9.5	50.315	463	25	3.9578e-15	0	0	0	0	0	7105.5	13708	28554	14652	0	10467	7573.9	4927.6	0	10743	0	0	0	26028	13291	0	0	0	10468	6498.3	0	0	0	0	0	0	0	20441	0	0	0	0	0	0	0	0	0
>gi|94966752|ref|NP_001035700.1| elongation factor Tu GTP-binding domain-containing protein 1 isoform 2 [Homo sapiens];>gi|94966754|ref|NP_078856.4| elongation factor Tu GTP-binding domain-containing protein 1 isoform 1 [Homo sapiens]	2	1	1.5	119.89	1069	2	6.9355e-06	0	0	0	0	0	0	0	0	0	0	0	0	0	0	0	0	0	0	0	0	0	0	0	0	0	0	0	0	0	0	0	0	0	0	0	0	0	0	0	0	0	0
>gi|261490706|ref|NP_060331.3| phosphatidylinositol-glycan biosynthesis class X protein isoform 2 precursor [Homo sapiens];>gi|261490708|ref|NP_001159776.1| phosphatidylinositol-glycan biosynthesis class X protein isoform 1 precursor [Homo sapiens]	2	1	7	28.788	258	1	2.0221e-25	0	0	0	0	0	0	0	0	0	0	0	0	0	0	0	0	0	0	0	0	0	0	0	0	0	0	0	0	0	0	0	0	0	0	0	0	0	0	0	0	0	0
>gi|56550047|ref|NP_001008225.1| uveal autoantigen with coiled-coil domains and ankyrin repeats isoform 2 [Homo sapiens];>gi|59850762|ref|NP_060473.2| uveal autoantigen with coiled-coil domains and ankyrin repeats isoform 1 [Homo sapiens]	2	3	2.4	161.51	1403	10	5.2455e-07	0	0	0	0	0	0	0	0	0	0	0	0	0	8949.7	10487	34450	16398	28577	0	0	2079.4	51195	10199	22173	53927	12907	8463.1	9996	0	0	22586	34163	42066	6003.1	12208	15557	0	7021.6	7845.5	32366	19907	3288.2
>gi|215490098|ref|NP_001135921.1| protein spinster homolog 1 isoform 4 [Homo sapiens];>gi|215490102|ref|NP_001135923.1| protein spinster homolog 1 isoform 3 [Homo sapiens];>gi|215490096|ref|NP_001135920.1| protein spinster homolog 1 isoform 1 [Homo sapiens	5	9	34.6	49.012	454	87	0	0	0	0	0	0	0	382120	130990	0	0	150310	0	68546	346170	0	0	0	0	0	0	0	0	0	0	0	0	50601	40599	148100	7005000	1005400	124930	63543	0	0	0	0	0	0	0	0	0
>gi|4758034|ref|NP_004366.1| cytochrome c oxidase assembly protein COX11, mitochondrial isoform 1 [Homo sapiens];>gi|242247057|ref|NP_001156333.1| cytochrome c oxidase assembly protein COX11, mitochondrial isoform 2 [Homo sapiens];>gi|242247061|ref|NP_0011	3	5	26.1	31.43	276	33	5.1789e-73	0	0	0	0	13935	0	0	0	0	0	0	0	0	0	0	0	0	0	0	0	0	0	0	0	0	0	0	0	0	0	6781.9	9044.4	0	0	0	0	0	0	0	0	0	0
>gi|283806679|ref|NP_001368.2| cytoplasmic dynein 2 heavy chain 1 isoform 1 [Homo sapiens];>gi|122937398|ref|NP_001073932.1| cytoplasmic dynein 2 heavy chain 1 isoform 2 [Homo sapiens]	2	5	1.3	492.62	4307	14	2.6042e-10	0	7559.5	0	0	0	23533	19942	10259	9132.9	6711.5	2989.3	1144.4	0	472.22	0	0	0	0	0	0	0	0	0	0	0	0	0	0	21249	0	22258	0	0	0	0	0	0	768.63	0	0	11694	0
>gi|4557873|ref|NP_000366.1| uroporphyrinogen-III synthase [Homo sapiens]	1	2	11.3	28.627	265	2	2.0176e-07	0	0	40770	0	0	0	0	0	0	0	0	0	0	0	0	0	0	0	0	0	0	0	0	0	0	0	0	0	0	0	0	0	0	0	0	0	0	0	0	0	0	0
>gi|12667788|ref|NP_002464.1| myosin-9 [Homo sapiens]	7	139	61.4	226.53	1960	2200	0	0	0	11054	3161.4	7612.2	3596.3	973	0	1795.7	0	0	0	4428.8	11624	20915	46647	46805	36822	12369	14533	2351.4	5970.3	21629	20585	6369.8	12834	0	18409	17487	26285	0	4699.6	19966	21393	13182	24253	2248.6	7562.3	7440.7	9201.3	7559.2	27434
>gi|13128970|ref|NP_076931.1| ribosomal protein 63, mitochondrial [Homo sapiens]	1	3	31.4	12.266	102	61	4.5931e-61	0	0	65391	184650	0	0	0	0	0	0	0	0	0	0	0	0	0	0	0	0	0	0	0	0	0	0	355420	128520	0	0	0	0	0	0	0	1259400	0	0	0	0	0	0
>gi|4757764|ref|NP_004031.1| rho-related GTP-binding protein RhoB precursor [Homo sapiens]	1	2	18.4	22.123	196	3	0	0	0	0	0	0	0	0	0	0	0	0	0	0	0	0	0	0	0	0	0	0	0	0	0	0	0	0	0	0	0	0	0	0	0	0	0	0	0	0	0	0	0
>gi|27436946|ref|NP_733821.1| lamin isoform A [Homo sapiens];>gi|27436948|ref|NP_733822.1| lamin isoform A delta10 [Homo sapiens];>gi|383792150|ref|NP_001244303.1| lamin isoform D [Homo sapiens]	3	1	2.6	74.139	664	1	0	0	0	0	0	0	0	0	0	0	0	0	0	0	0	0	0	0	0	0	0	0	0	0	0	0	0	0	0	0	0	0	0	0	0	0	0	0	0	0	0	0	0
>gi|145864459|ref|NP_036211.2| diacylglycerol O-acyltransferase 1 [Homo sapiens]	1	5	18.6	55.278	488	41	7.9332e-124	0	0	0	0	0	0	0	0	0	0	0	0	0	0	0	0	0	22333	0	0	0	0	0	0	0	0	130960	138170	112060	173430	115870	0	0	0	0	0	0	0	0	0	0	0
>gi|4507645|ref|NP_000356.1| triosephosphate isomerase isoform 1 [Homo sapiens];>gi|226529917|ref|NP_001152759.1| triosephosphate isomerase isoform 2 [Homo sapiens];>gi|384475517|ref|NP_001244955.1| triosephosphate isomerase isoform 3 [Homo sapiens]	3	19	86.7	26.669	249	1162	0	0	0	0	77104	27483	68807	23144	212210	227650	63779	127740	70875	171140	0	0	0	0	0	64786	154940	77758	24841	32310	68931	224270	450620	80112	802110	589840	5727000	2482100	1245300	1547100	1391100	3485400	5094600	7387900	6369300	10972000	58432000	51900000	11024000
>gi|367460087|ref|NP_005955.3| myosin-10 isoform 2 [Homo sapiens];>gi|367460090|ref|NP_001243024.1| myosin-10 isoform 3 [Homo sapiens];>gi|365192532|ref|NP_001242941.1| myosin-10 isoform 1 [Homo sapiens]	3	22	16.7	229	1976	69	0	0	0	0	0	0	0	0	0	0	0	0	0	0	1114.5	0	0	1601.9	6409.6	19832	14084	0	0	0	0	0	0	0	0	0	0	0	0	0	0	0	0	0	0	0	0	53642	0
>gi|14150066|ref|NP_115682.1| probable alpha-ketoglutarate-dependent dioxygenase ABH7 precursor [Homo sapiens]	1	2	20.8	24.516	221	5	4.0745e-13	0	0	0	0	0	0	0	0	0	0	0	0	0	0	0	0	0	0	0	0	0	0	0	0	0	0	0	0	0	0	0	0	0	0	0	0	0	0	0	0	0	0
>gi|260166619|ref|NP_001159434.1| zinc phosphodiesterase ELAC protein 2 isoform 3 [Homo sapiens];>gi|260166622|ref|NP_776065.1| zinc phosphodiesterase ELAC protein 2 isoform 2 [Homo sapiens];>gi|145553959|ref|NP_060597.4| zinc phosphodiesterase ELAC protei	3	3	5.3	87.563	786	6	1.3841e-06	0	0	0	0	0	0	0	0	0	0	0	0	0	0	0	0	0	38067	38106	61957	0	42819	37131	67231	39164	29796	17130	0	0	0	4652.6	0	0	0	0	0	0	0	0	0	0	0
>gi|4557269|ref|NP_000017.1| adenylosuccinate lyase isoform a [Homo sapiens];>gi|183227688|ref|NP_001116850.1| adenylosuccinate lyase isoform b [Homo sapiens]	2	3	6.2	54.889	484	18	1.5191e-07	0	0	0	0	0	0	0	0	0	0	0	0	0	0	0	0	0	0	0	0	27731	74694	49283	198720	191690	13220	10476	15487	0	58646	28465	18790	23474	0	5180.6	0	0	5402.8	7822.3	0	0	0
>gi|212286159|ref|NP_001131074.1| protein MEMO1 isoform 2 [Homo sapiens];>gi|7705720|ref|NP_057039.1| protein MEMO1 isoform 1 [Homo sapiens]	2	1	4.7	31.307	274	1	8.2206e-05	0	0	0	0	0	0	0	0	0	0	0	0	0	0	0	0	0	0	0	0	0	0	0	0	0	0	0	0	0	0	0	0	0	0	0	0	0	0	0	0	0	0
>gi|14249680|ref|NP_116295.1| protein preY, mitochondrial precursor [Homo sapiens]	1	1	19.3	12.654	114	1	2.6613e-08	0	0	0	0	0	0	0	0	0	0	0	0	0	0	0	0	0	0	0	0	0	0	0	0	0	0	0	0	0	0	0	0	0	0	0	0	0	0	0	0	0	0
>gi|19923959|ref|NP_612441.1| serine dehydratase-like [Homo sapiens]	1	3	19.5	34.674	329	2	8.7257e-87	0	0	0	0	0	0	0	0	0	0	0	0	0	0	0	0	0	0	0	0	0	0	0	0	0	0	0	0	0	0	0	0	0	0	0	0	0	0	0	0	0	0
>gi|51242953|ref|NP_001003794.1| monoglyceride lipase isoform 2 [Homo sapiens];>gi|6005786|ref|NP_009214.1| monoglyceride lipase isoform 1 [Homo sapiens];>gi|375268702|ref|NP_001243514.1| monoglyceride lipase isoform 3 [Homo sapiens]	3	5	24.1	33.261	303	16	4.7027e-69	0	0	0	34953	77343	9034.6	0	0	0	12752	0	0	0	0	0	0	0	0	0	0	0	0	0	0	0	0	0	0	0	0	0	0	0	0	0	14623	0	0	0	0	0	0
>gi|148229977|ref|NP_001087236.1| protein FAM195B [Homo sapiens];>gi|126722894|ref|NP_997251.2| protein FAM195B [Homo sapiens]	2	1	11.3	10.92	97	6	0.00025486	0	0	0	9804.7	0	0	0	0	0	0	0	0	0	0	0	0	0	0	0	0	0	0	0	0	0	0	0	0	0	0	0	0	0	0	0	0	0	0	0	0	0	0
>gi|4506017|ref|NP_002706.1| serine/threonine-protein phosphatase 2A catalytic subunit alpha isoform [Homo sapiens]	1	9	44	35.594	309	53	1.8056e-95	0	0	8488.1	117210	57196	14841	3619	7055.6	0	5878.3	0	7828.4	0	0	0	34307	18195	49838	0	51376	63915	0	28116	22707	23589	8799.3	10283	0	0	0	4691.7	0	0	0	0	0	0	0	0	0	0	0
>gi|4557361|ref|NP_001187.1| BH3-interacting domain death agonist isoform 2 [Homo sapiens];>gi|347300410|ref|NP_001231496.1| BH3-interacting domain death agonist isoform 2 [Homo sapiens];>gi|37574726|ref|NP_932070.1| BH3-interacting domain death agonist is	7	3	28.7	21.994	195	8	6.5424e-39	0	0	0	0	0	0	0	0	0	0	0	0	0	0	0	0	0	0	0	0	0	0	0	0	0	0	0	0	0	0	0	0	0	0	0	0	0	0	0	0	0	0
>gi|37594464|ref|NP_054861.2| ADP-sugar pyrophosphatase [Homo sapiens]	1	12	63.9	24.327	219	76	8.391e-249	0	0	6262.6	5435700	2036600	59950	0	0	0	0	0	0	0	0	0	0	18674	0	0	0	0	0	0	0	0	0	0	0	0	0	0	0	0	0	0	0	0	42804	0	0	0	0
>gi|52487191|ref|NP_055866.1| endoplasmic reticulum resident protein 44 precursor [Homo sapiens]	1	23	68.5	46.971	406	632	0	0	0	0	8801900	2892000	583610	106940	48525	68888	40267	59220	100250	33708	197980	205180	267550	761830	522130	687440	810020	535730	468950	397390	516570	257310	172910	178130	249570	87041	126730	239260	152000	50671	76932	143030	96139	75272	21048	0	28492	0	40147
>gi|5453539|ref|NP_006443.1| multifunctional protein ADE2 isoform 2 [Homo sapiens];>gi|119220557|ref|NP_001072992.1| multifunctional protein ADE2 isoform 2 [Homo sapiens];>gi|119220559|ref|NP_001072993.1| multifunctional protein ADE2 isoform 1 [Homo sapien	3	14	41.9	47.079	425	82	1.5188e-207	0	8739.3	0	0	0	0	0	0	0	0	0	0	0	0	0	0	79892	43289	0	0	0	0	0	0	0	0	0	14297	8697.4	0	0	0	0	234810	1441000	688740	224490	116620	25322	49498	0	63307
>gi|4757852|ref|NP_004319.1| mitochondrial chaperone BCS1 [Homo sapiens];>gi|383087736|ref|NP_001244273.1| mitochondrial chaperone BCS1 [Homo sapiens];>gi|383087732|ref|NP_001244272.1| mitochondrial chaperone BCS1 [Homo sapiens];>gi|383087730|ref|NP_001244	5	29	77.3	47.534	419	527	0	0	0	0	0	0	0	0	0	0	0	0	4134.6	11760	7284.8	0	0	3407.2	0	0	0	0	0	0	2440.9	0	0	0	0	0	13221	0	0	0	5467500	11047000	5092500	783900	115720	116960	45800	0	44004
>gi|37693993|ref|NP_002504.2| nucleoside diphosphate kinase 3 precursor [Homo sapiens]	1	4	29	19.015	169	102	2.0498e-17	0	0	0	0	0	0	0	0	0	0	0	0	0	0	0	0	0	0	0	0	30846	96831	0	0	0	0	0	83376	0	0	0	0	0	0	0	0	1178000	554590	555710	734110	0	386300
>gi|20149633|ref|NP_057665.2| evolutionarily conserved signaling intermediate in Toll pathway, mitochondrial isoform 1 precursor [Homo sapiens];>gi|342672018|ref|NP_001230133.1| evolutionarily conserved signaling intermediate in Toll pathway, mitochondrial	4	10	35.3	49.148	431	94	4.9786e-100	0	0	0	108350	108130	46001	0	0	0	0	0	0	0	0	0	0	0	0	0	0	0	0	0	0	0	0	0	0	0	0	0	0	0	15412	9742.1	40650	0	0	0	9825	3527	0
>gi|25188179|ref|NP_005653.3| voltage-dependent anion-selective channel protein 3 isoform 1 [Homo sapiens];>gi|208879465|ref|NP_001129166.1| voltage-dependent anion-selective channel protein 3 isoform 2 [Homo sapiens]	2	13	56.2	30.658	283	1142	0	0	0	0	0	17697	0	0	32035	11269	9902.6	0	5208.2	14015	11085	134460	120720	135180	397150	83796	9355.8	16846	0	20786	291450	84536	57883	432820	1696400	91154	170490	115600	763660	663450	1766700	2773300	4232000	2476400	1530600	1660600	1589000	1523100	2026800
>gi|49574510|ref|NP_057097.2| complex I intermediate-associated protein 30, mitochondrial precursor [Homo sapiens]	1	7	30.3	37.763	327	47	2.0385e-47	0	0	0	0	0	0	0	0	0	408840	0	0	0	0	0	0	0	0	0	0	0	0	0	0	0	0	0	0	0	0	0	0	0	193430	160910	98182	16253	0	12574	85217	35495	70701
>gi|302129698|ref|NP_060950.3| transmembrane protein 126B isoform a [Homo sapiens];>gi|375065842|ref|NP_001243476.1| transmembrane protein 126B isoform d [Homo sapiens];>gi|375065840|ref|NP_001243475.1| transmembrane protein 126B isoform c [Homo sapiens];>	5	4	22.2	25.943	230	83	1.6883e-18	0	0	0	0	0	0	0	0	0	0	0	0	0	0	0	0	0	0	0	0	0	0	0	0	0	0	0	0	0	0	0	0	0	77934	91304	0	0	0	0	74037	88620	49035
>gi|21361497|ref|NP_054768.2| acyl-CoA dehydrogenase family member 9, mitochondrial [Homo sapiens]	1	30	55.2	68.76	621	1246	0	0	174000	393890	140340	92143	77217	43072	23469	9940.3	13595	116440	194080	403980	484290	320480	1183500	6645300	4974700	3338500	2313600	1041300	1029000	587700	1362400	633280	433330	468970	632750	328280	505050	429680	485780	535860	1719400	633110	455590	467130	295790	343920	878630	459000	571570
>gi|42476281|ref|NP_003366.2| voltage-dependent anion-selective channel protein 2 isoform 2 [Homo sapiens];>gi|296317339|ref|NP_001171752.1| voltage-dependent anion-selective channel protein 2 isoform 2 [Homo sapiens];>gi|296317337|ref|NP_001171712.1| volt	3	17	63.3	31.566	294	2358	0	37251	24395	108450	22423	384360	112410	156360	196080	81141	86733	647750	397350	487720	2809100	4175000	5309000	5659600	9200800	4348400	2391900	1050400	3866400	3769000	8246600	4903600	4011700	2613800	9562300	4666900	5047000	5574700	21579000	21795000	43199000	29449000	41624000	29799000	25544000	23702000	24004000	22177000	25848000
>gi|4507879|ref|NP_003365.1| voltage-dependent anion-selective channel protein 1 [Homo sapiens]	1	21	84.5	30.772	283	4867	0	72981	31121	41712	178090	3706500	1997400	93152	117940	47825	726810	1602200	3864600	8450300	17720000	23116000	21233000	20523000	35443000	24963000	11376000	3845500	5167000	9571600	16879000	7686900	4362500	9655100	11685000	4246800	11678000	4873100	31439000	34739000	78197000	50223000	60964000	43792000	40447000	37643000	38152000	35801000	32565000
>gi|116812610|ref|NP_940852.3| apolipoprotein O-like precursor [Homo sapiens]	1	6	34	29.159	268	80	7.7394e-23	0	0	0	0	43433	0	0	188500	16234	66199	38239	18550	0	0	0	0	0	0	0	29058	0	0	0	0	0	0	0	0	0	0	0	0	0	0	0	0	0	0	0	109870	290980	437110
>gi|154354962|ref|NP_001093639.1| mitochondrial inner membrane protein isoform 2 [Homo sapiens]	1	1	3.2	83.548	757	21	0	0	0	0	0	0	0	0	0	0	0	0	0	0	0	0	0	0	0	0	0	0	0	0	0	0	0	0	0	0	0	0	0	0	0	0	0	0	0	0	54478	46558	26697
>gi|26051231|ref|NP_116246.2| serine beta-lactamase-like protein LACTB, mitochondrial isoform a [Homo sapiens];>gi|26051233|ref|NP_741982.1| serine beta-lactamase-like protein LACTB, mitochondrial isoform b [Homo sapiens]	2	19	41.3	60.693	547	512	0	0	0	0	41111	0	0	0	0	4425.4	0	6906.9	9218.7	37755	4660.7	4858.6	0	0	57198	0	22611	24807	49831	31962	25602	0	0	7138.8	53790	68131	68894	26792	59203	154800	96598	14745	280180	201140	431250	636010	1563600	1286100	1372700
>gi|120587027|ref|NP_065769.3| ubiquitin carboxyl-terminal hydrolase 31 [Homo sapiens];>gi|82830428|ref|NP_115668.4| GON-4-like protein isoform b [Homo sapiens];>gi|82830424|ref|NP_001032622.1| GON-4-like protein isoform a [Homo sapiens]	3	1	0.4	146.65	1352	2	3.7041e-14	0	0	0	0	0	0	0	0	0	0	0	8944.9	7180.3	6775.4	0	0	0	0	0	0	0	0	0	0	0	0	0	0	0	0	0	0	0	0	0	0	21184	31588	65443	0	97987	0
>gi|13129148|ref|NP_077027.1| apolipoprotein O precursor [Homo sapiens]	1	4	23.2	22.284	198	64	4.4587e-14	0	0	0	50106	42900	0	0	0	0	0	0	24400	0	0	0	0	0	0	0	0	0	0	0	0	0	0	0	0	0	0	0	0	0	0	0	0	0	0	0	213080	236640	661650
>gi|8923390|ref|NP_060282.1| coiled-coil-helix-coiled-coil-helix domain-containing protein 3, mitochondrial precursor [Homo sapiens]	1	14	47.1	26.152	227	388	1.6743e-107	0	0	71746	656290	87705	25365	7134.6	19138	0	9638	0	10714	15762	12594	0	0	6047.3	4989.6	0	0	0	7760.9	8778.7	0	0	0	0	13990	47660	59768	68540	46118	395640	33618	12966	305990	746680	1488700	3024700	5521200	7302000	10245000
>gi|30410790|ref|NP_839952.1| tumor suppressor candidate 3 isoform b precursor [Homo sapiens];>gi|30410788|ref|NP_006756.2| tumor suppressor candidate 3 isoform a precursor [Homo sapiens]	2	6	18.2	39.558	347	42	8.2563e-31	0	0	0	0	0	0	0	50979	0	0	0	0	18527	0	0	0	0	0	0	0	0	0	0	0	0	0	0	0	0	0	0	0	0	0	0	0	47091	97879	94286	175620	185430	156870
>gi|9665248|ref|NP_000584.2| antigen peptide transporter 1 [Homo sapiens]	1	14	29.5	87.217	808	451	0	0	0	0	0	0	0	0	0	0	0	0	0	0	0	0	0	0	0	0	0	0	0	0	0	0	0	3787.8	48127	0	0	4047.9	0	17503	259980	357260	501340	376160	257390	237350	106160	125850	144330
>gi|38016911|ref|NP_004090.4| erythrocyte band 7 integral membrane protein isoform a [Homo sapiens];>gi|396578176|ref|NP_001257455.1| erythrocyte band 7 integral membrane protein isoform c [Homo sapiens]	6	13	61.8	31.73	288	813	0	0	0	288490	0	21004	0	0	0	60090	287380	516410	146630	365620	245120	330840	449100	239650	260170	562620	414890	279110	349800	535880	1063600	1138400	913420	746770	1106300	1286200	1018900	1097200	1353800	1818500	1557300	553730	530280	909370	487960	67921	3020000	5053300	8121800
>gi|22749443|ref|NP_689939.1| EF-hand domain-containing family member A1 [Homo sapiens]	1	3	9.7	49.666	434	57	3.5516e-13	0	0	0	0	0	0	0	0	0	0	0	0	0	0	0	0	0	0	0	0	0	0	0	0	0	0	0	0	0	0	0	0	0	11447	0	11101	0	0	8200.8	0	8610	0
>gi|4504007|ref|NP_000158.1| glycerol kinase isoform b [Homo sapiens];>gi|42794763|ref|NP_976325.1| glycerol kinase isoform a [Homo sapiens];>gi|189409120|ref|NP_001121599.1| glycerol kinase isoform c [Homo sapiens];>gi|326381123|ref|NP_001191948.1| glycer	4	11	24.8	57.488	524	125	7.7311e-36	0	0	0	0	0	0	0	0	0	0	0	0	0	0	0	0	0	0	0	54130	28591	0	5549.6	0	0	0	0	0	0	0	0	0	0	102780	30283	114290	154340	0	164990	0	25137	614960
>gi|14149680|ref|NP_056107.1| extended synaptotagmin-1 isoform 2 [Homo sapiens];>gi|296317244|ref|NP_001171725.1| extended synaptotagmin-1 isoform 1 [Homo sapiens]	2	47	56.7	122.85	1104	3234	0	0	0	0	0	0	0	18251	51293	25469	25496	32683	13253	1830.9	0	14548	0	71864	3017.6	0	11397	0	0	0	65564	7673.2	51742	30909	83803	131740	122310	139340	666790	1120200	1770600	1239800	1187400	602890	547870	341540	1130400	588640	1105700
>gi|7661910|ref|NP_055488.1| ER membrane protein complex subunit 2 [Homo sapiens]	1	6	25.9	34.833	297	188	9.933e-66	0	0	0	0	0	0	0	0	0	0	0	0	0	0	0	0	0	0	0	0	0	0	0	0	0	0	0	0	0	0	0	0	339760	579940	230390	329300	202270	76371	144730	182270	66589	176690
>gi|377520157|ref|NP_001243695.1| transmembrane protein 161A isoform 2 precursor [Homo sapiens];>gi|8923394|ref|NP_060284.1| transmembrane protein 161A isoform 1 precursor [Homo sapiens]	2	1	4	41.631	376	18	1.3675e-05	0	0	0	0	0	0	0	0	0	0	0	0	0	0	0	0	0	0	0	0	0	0	0	0	0	0	0	0	0	0	0	5307.8	8540.7	0	0	0	0	0	0	0	0	0
>gi|45387955|ref|NP_991330.1| protein QIL1 precursor [Homo sapiens]	1	4	46.6	13.087	118	32	3.2748e-59	0	0	0	0	0	0	0	0	0	0	0	0	0	0	0	0	0	0	0	0	0	0	0	0	0	0	0	0	0	0	0	0	0	0	0	0	0	0	0	14922	35435	42684
>gi|89886466|ref|NP_778233.4| ER membrane protein complex subunit 10 isoform 1 precursor [Homo sapiens];>gi|45580696|ref|NP_996261.1| ER membrane protein complex subunit 10 isoform 2 precursor [Homo sapiens]	2	2	16.5	26.806	254	14	1.3266e-94	0	0	0	0	0	0	0	0	0	0	0	0	0	0	0	0	0	0	0	0	0	0	0	0	0	0	0	0	0	0	0	0	0	0	0	0	0	0	0	0	0	0
>gi|56550043|ref|NP_009090.2| sarcolemmal membrane-associated protein [Homo sapiens]	1	3	4.6	93.202	811	6	2.9692e-08	0	0	0	0	0	0	0	0	0	0	0	0	0	0	0	0	0	0	0	0	0	0	0	0	0	0	0	0	0	0	0	10149	21318	35816	0	0	11593	3636.1	0	17115	29757	0
>gi|304434704|ref|NP_001182085.1| uncharacterized protein ZMYM6NB precursor [Homo sapiens]	1	2	17.5	16.884	154	3	5.7889e-08	0	0	0	0	0	0	0	0	0	70022	0	0	0	0	0	0	0	0	0	0	0	0	0	0	0	110080	0	0	0	0	0	0	0	0	0	0	0	0	0	0	0	0
>gi|67089147|ref|NP_004453.3| squalene synthase [Homo sapiens]	1	5	16.3	48.115	417	43	3.422e-63	0	0	0	0	0	0	0	0	0	0	0	0	0	0	0	0	0	0	0	0	0	0	0	0	0	0	0	0	0	0	59732	0	0	0	59055	0	8385	0	0	0	0	0
>gi|115430223|ref|NP_002297.2| galectin-3 isoform 1 [Homo sapiens]	2	11	35.6	26.152	250	898	0	0	0	13664000	21314000	7970500	10928000	5725200	11770000	5118400	2897200	3680800	3101700	1842400	2301500	2351900	1577000	1987900	2988700	1592900	3390700	10628000	11129000	10105000	17165000	6655800	4235200	3241300	4842500	4701500	11969000	6607300	5599300	15008000	39876000	46799000	34209000	9883100	8932200	9029500	6390200	3488100	4548700
>gi|5174723|ref|NP_006105.1| mitochondrial import receptor subunit TOM40 homolog [Homo sapiens];>gi|193083122|ref|NP_001122389.1| mitochondrial import receptor subunit TOM40 homolog [Homo sapiens];>gi|193083120|ref|NP_001122388.1| mitochondrial import rece	3	13	60.1	37.893	361	638	0	0	0	0	0	0	0	61829	38750	54808	0	0	0	0	0	100670	0	0	0	0	0	0	0	0	0	0	0	0	0	0	0	0	169110	5224100	15679000	5988400	6838900	4351800	1269600	1071900	1504800	794420	1578400
>gi|9910382|ref|NP_064628.1| mitochondrial import receptor subunit TOM22 homolog [Homo sapiens]	1	7	77.5	15.521	142	641	0	0	0	0	0	0	0	0	50847	67715	0	0	0	0	0	0	0	0	0	0	0	0	0	0	0	0	0	0	0	0	0	0	1026900	7145400	11322000	4959800	5285000	3937200	2554700	1654700	1738800	1234500	884650
>gi|55749504|ref|NP_001007069.1| syntenin-1 isoform 2 [Homo sapiens];>gi|56243522|ref|NP_005616.2| syntenin-1 isoform 1 [Homo sapiens];>gi|55749490|ref|NP_001007068.1| syntenin-1 isoform 1 [Homo sapiens]	3	3	20.5	31.761	292	84	2.8754e-209	0	0	0	0	14432	12375	16466	0	0	0	0	0	0	0	0	0	0	0	0	0	0	0	0	0	0	0	0	0	0	14267	0	36316	72059	55567	72719	163630	49324	37994	0	37753	0	0
>gi|9506859|ref|NP_061932.1| mitochondrial import receptor subunit TOM7 homolog [Homo sapiens]	1	1	30.9	6.2484	55	5	1.8205e-05	0	0	0	0	0	0	0	0	0	0	0	0	0	0	0	0	0	0	0	0	0	0	0	0	0	0	0	0	0	0	0	0	0	33555	0	0	0	0	0	0	0	0
>gi|29826335|ref|NP_003899.2| eukaryotic translation initiation factor 2 subunit 2 [Homo sapiens]	1	7	25.2	38.388	333	12	1.9468e-18	0	0	0	0	0	241730	154450	0	0	90470	107060	112640	58896	0	52209	63696	46148	0	72144	113390	74106	500640	650880	1009000	316630	124550	66394	57083	0	31578	0	0	14639	21264	0	0	0	0	692440	0	0	50394
>gi|6912484|ref|NP_036452.1| group XV phospholipase A2 precursor [Homo sapiens]	1	3	11.7	46.657	412	5	2.7091e-07	0	0	0	0	0	0	0	5755.1	0	0	11227	25277	13466	0	0	0	0	0	0	0	0	0	0	0	4800.7	0	0	0	0	0	0	8114.4	0	0	0	0	0	0	0	0	0	0
>gi|13654276|ref|NP_112486.1| queuine tRNA-ribosyltransferase [Homo sapiens]	1	2	6.9	44.047	403	4	6.6856e-17	0	0	0	0	15475	0	0	0	0	0	0	0	0	0	0	0	0	0	0	0	0	0	0	0	0	0	0	0	0	0	0	0	0	0	0	0	0	0	0	0	0	0
>gi|45267832|ref|NP_055744.2| FAST kinase domain-containing protein 2 [Homo sapiens];>gi|209969832|ref|NP_001129666.1| FAST kinase domain-containing protein 2 [Homo sapiens];>gi|209969830|ref|NP_001129665.1| FAST kinase domain-containing protein 2 [Homo sa	3	4	7.9	81.462	710	7	6.9746e-12	0	0	0	0	0	268560	0	0	0	0	0	76351	3209.9	0	0	0	0	0	0	0	0	96396	0	0	0	0	93305	0	0	0	0	0	0	0	0	0	0	0	0	0	0	0
>gi|41349497|ref|NP_065837.1| [Pyruvate dehydrogenase [acetyl-transferring]]-phosphatase 2, mitochondrial precursor [Homo sapiens]	1	2	5.5	59.977	529	2	3.2012e-09	0	0	0	0	0	0	0	0	0	0	0	0	0	0	0	0	0	0	0	0	0	0	0	0	0	0	0	0	0	0	0	0	0	0	0	0	0	0	0	0	0	0
>gi|20986514|ref|NP_620582.1| mitogen-activated protein kinase 14 isoform 3 [Homo sapiens];>gi|20986516|ref|NP_620583.1| mitogen-activated protein kinase 14 isoform 4 [Homo sapiens];>gi|20986512|ref|NP_620581.1| mitogen-activated protein kinase 14 isoform	4	4	19.2	34.091	297	5	4.3938e-08	0	0	0	126910	85706	30039	27914	41439	29794	0	0	0	0	0	0	0	21309	21376	0	0	0	0	0	0	0	0	0	0	0	0	0	0	0	0	0	0	0	0	0	0	0	0
>gi|4506025|ref|NP_000936.1| calcineurin subunit B type 1 [Homo sapiens]	2	4	28.2	19.3	170	8	2.5991e-09	0	0	47725	0	0	52230	0	0	0	0	0	14466	0	0	0	0	0	0	0	0	0	0	0	0	235660	0	0	0	120910	0	0	0	0	0	0	0	0	0	0	0	0	0
>gi|11545863|ref|NP_071415.1| methylcrotonoyl-CoA carboxylase beta chain, mitochondrial [Homo sapiens]	1	25	56.5	61.332	563	371	0	0	0	12225	0	0	0	0	0	0	6286.4	7437.4	7703.3	6704.5	22824	4843.9	11198	22391	21088	29020	40726	9802	13347	25230	43520	23418	115700	61955	137130	873360	14507000	2717900	1335800	553430	351290	290440	343580	104160	56813	0	28642	26539	0
>gi|4502105|ref|NP_001144.1| annexin A4 [Homo sapiens]	1	23	68.2	36.085	321	1140	0	0	0	0	4899700	4910700	3836400	1289700	1773400	901480	654430	108480	203410	85721	70029	49954	0	30007	50729	52030	154680	254430	462150	168750	707570	1036000	1247800	1432100	1573300	3683100	53348000	36856000	9033000	1687900	1106600	428160	729190	510570	197460	557400	1162600	699750	1255800
>gi|145580631|ref|NP_859052.3| sulfhydryl oxidase 2 precursor [Homo sapiens]	1	14	24.9	77.528	698	111	2.7621e-82	0	96308	41497	93537	0	0	0	0	0	0	0	0	0	0	0	0	0	0	0	5100.2	0	0	0	0	0	0	0	0	0	3084.2	0	0	12452	42732	247350	493400	0	138880	0	0	0	0
>gi|16554616|ref|NP_115865.1| 28S ribosomal protein S6, mitochondrial [Homo sapiens]	1	5	52	14.226	125	24	1.413e-19	0	43922	329280	905100	0	0	0	0	0	0	0	0	0	0	0	0	0	0	0	0	0	0	0	0	0	0	125920	0	552350	850500	281770	49681	63152	159960	373890	543690	134550	65419	237250	118490	116580	0
>gi|153085470|ref|NP_001093139.1| HIG1 domain family member 1A isoform b [Homo sapiens];>gi|153085463|ref|NP_054775.2| HIG1 domain family member 1A isoform b [Homo sapiens];>gi|153085461|ref|NP_001093138.1| HIG1 domain family member 1A isoform a [Homo sapi	4	3	52.7	10.143	93	130	1.0733e-128	0	54357	171590	0	0	0	0	0	0	0	0	0	0	0	0	0	0	0	0	0	0	0	0	0	0	0	0	0	456640	1851300	2102700	123240	195630	0	0	0	0	0	0	0	0	0
>gi|283837866|ref|NP_001164626.1| uncharacterized protein C19orf79 [Homo sapiens]	1	1	13.7	9.1135	73	9	4.6752e-06	0	0	103220	0	0	0	0	0	0	0	0	0	0	0	0	0	0	0	0	0	0	0	0	0	0	0	0	174210	0	107400	294040	230980	0	0	0	0	0	0	0	0	0	0
>gi|116642885|ref|NP_001070867.1| probable hydrolase PNKD isoform 3 precursor [Homo sapiens]	1	2	18.3	15.396	142	192	8.8578e-114	0	25654	291490	553360	427550	283940	111580	67854	0	0	0	0	0	0	0	0	0	0	0	0	0	0	0	0	0	0	0	782910	346810	776170	564710	506930	271160	0	0	0	0	0	0	0	0	0
>gi|4505357|ref|NP_002480.1| NADH dehydrogenase [ubiquinone] 1 alpha subcomplex subunit 4 [Homo sapiens]	1	5	55.6	9.3697	81	413	1.7252e-105	0	2495400	5413900	3788700	373000	64168	61446	54494	441150	1173100	469320	393910	561730	582280	337940	426870	414170	48349	50061	451160	264960	202140	339800	620490	275680	0	491350	865540	16181000	81816000	19016000	3065100	1694700	1000600	1157400	1081400	1672600	819140	1278400	899030	832520	1470800
>gi|251831113|ref|YP_003024032.1| cytochrome c oxidase subunit III [Homo sapiens]	1	3	13	29.95	261	375	7.2507e-215	0	0	0	0	0	0	0	0	0	0	0	0	480410	178470	592280	1431100	3295800	6450200	4325200	3372900	1070400	1505500	0	1534200	562760	978590	488070	7791500	161230000	1533200000	244320000	124310000	30873000	32244000	7037800	34849000	53454000	29735000	19621000	15279000	21188000	16749000
>gi|190885499|ref|NP_004246.2| cytochrome c oxidase subunit 5A, mitochondrial precursor [Homo sapiens]	1	9	61.3	16.762	150	273	2.1735e-230	0	113540	1040200	388200	226620	470020	260720	161400	155500	186070	112310	10814	0	0	17513	21670	39826	85959	117340	87424	221420	77621	60549	42889	38449	23636	24894	179500	2999600	11283000	1600700	1931500	457340	132920	122050	29984	710730	300230	551210	721470	362580	0
>gi|17999528|ref|NP_004364.2| cytochrome c oxidase subunit 6A1, mitochondrial [Homo sapiens]	1	2	43.1	12.155	109	91	7.415e-47	0	0	0	0	0	0	0	0	0	0	0	0	0	0	0	0	0	0	0	0	0	0	0	0	0	0	0	0	696420	3861700	1225800	446910	148180	116450	0	0	341870	0	0	0	0	75085
>gi|17017988|ref|NP_001853.2| cytochrome c oxidase subunit 5B, mitochondrial precursor [Homo sapiens]	1	10	66.7	13.696	129	383	1.7178e-99	0	510720	1128100	4296800	6689600	14605000	3332500	1201200	383940	301660	183200	96236	88543	184770	128070	52617	0	0	0	0	0	295910	391910	278420	167400	10651	0	861120	4471800	54300000	17969000	6364000	2807100	1488600	514520	359750	1725500	739730	607060	508910	1518700	496010
>gi|251831110|ref|YP_003024029.1| cytochrome c oxidase subunit II [Homo sapiens]	1	9	44.9	25.565	227	1045	0	476770	0	31687	0	0	15016	14368	25800	92844	149310	189260	199210	170380	401110	136180	123410	104330	56714	76101	156380	35731	30261	21255	25638	25132	46855	83796	1409600	14433000	118980000	32685000	12963000	3116800	1529500	634400	5184100	1246900	891930	1271700	986170	937330	2132000
>gi|262118227|ref|NP_001856.2| cytochrome c oxidase subunit 7A2, mitochondrial precursor [Homo sapiens]	1	4	42.6	12.844	115	433	4.1099e-213	330440	0	55037	0	10654	0	0	0	0	0	0	0	0	0	0	0	0	0	0	0	0	0	0	0	0	0	0	48699	8518500	105020000	21949000	4685800	3030700	92941	398350	3087100	6626000	146470	198010	1038300	2009000	975320
>gi|4758040|ref|NP_004365.1| cytochrome c oxidase subunit 6C proprotein [Homo sapiens]	1	11	76	8.7813	75	188	1.6852e-113	0	89708	0	0	97942	160810	171690	0	0	0	0	0	196290	226470	266880	219920	0	185820	158560	0	125010	116160	0	137150	0	0	0	590430	4734100	122720000	18488000	27846000	2006700	794060	1501500	3865200	1879500	206090	2074400	429990	705710	687140
>gi|4502981|ref|NP_001852.1| cytochrome c oxidase subunit 4 isoform 1, mitochondrial precursor [Homo sapiens]	1	14	53.3	19.576	169	1369	0	0	25213	1630000	3785000	2711600	1296300	671060	549910	894990	1013000	291970	700210	420450	391970	92132	170030	126870	245580	264040	292160	293520	607340	120740	235180	62974	108040	606870	5721000	77692000	151330000	79831000	14006000	7312900	4224600	7168900	16928000	21282000	4146200	3869400	8456700	1432400	7349400
>gi|4758044|ref|NP_004065.1| cytochrome c oxidase subunit 8A, mitochondrial [Homo sapiens]	1	1	13	7.579	69	80	0.00018429	0	0	0	0	0	196750	0	69465	94988	0	0	0	0	0	0	0	0	0	0	0	0	0	0	0	0	0	0	646540	4471700	33124000	7567300	3576700	2360100	981520	69101	833000	970500	602710	623090	399020	606260	609120
>gi|332635095|ref|NP_060935.2| plasminogen receptor (KT) [Homo sapiens]	1	5	34	17.201	147	132	2.2404e-61	0	0	0	0	0	0	4040700	2449900	0	930240	381760	0	0	0	0	0	0	0	0	3454100	2368900	0	0	0	0	0	0	1633200	1369100	1648000	1387100	381060	150220	491030	368520	1269800	475540	580890	1139800	1395300	860750	414880
>gi|251831109|ref|YP_003024028.1| cytochrome c oxidase subunit I [Homo sapiens]	1	4	13.6	57.041	513	305	1.1487e-92	0	0	0	0	0	80349	0	0	0	0	0	0	0	0	0	0	0	0	24526	49068	205780	114630	50179	25583	0	0	0	0	7068400	1842900	607690	4937500	154000	27924	440700	1345400	1060400	582570	328170	37081	0	31739
>gi|4502987|ref|NP_001855.1| cytochrome c oxidase subunit 7A1, mitochondrial precursor [Homo sapiens]	1	2	29.1	9.1174	79	171	2.1918e-50	0	0	0	0	0	0	0	0	0	0	0	0	0	0	0	0	0	0	0	0	0	0	0	0	0	0	0	0	1041100	4532600	2172400	727750	86798	44213	0	289060	65602	196850	0	0	112560	33886
>gi|112380628|ref|NP_005552.3| lysosome-associated membrane glycoprotein 1 precursor [Homo sapiens]	1	12	27.3	44.882	417	623	0	0	0	0	0	61345	0	86809	0	24035	20469	21549	49271	80916	118070	516070	516640	884580	2005400	2734100	3409200	2791000	3172100	2307900	2854600	1984700	9614200	31049000	91020000	60410000	76482000	38930000	29526000	15814000	8956200	3174000	3589500	1979200	1497200	1829400	1263300	604490	609590
>gi|4507129|ref|NP_003085.1| small nuclear ribonucleoprotein E [Homo sapiens]	1	1	12	10.803	92	3	2.7409e-05	0	0	0	0	0	0	0	0	0	0	0	0	0	0	0	0	0	0	0	0	33108	0	0	0	0	0	0	0	0	0	33491	45726	0	32767	0	0	0	0	0	0	0	0
>gi|4557014|ref|NP_001743.1| catalase [Homo sapiens]	1	33	69.3	59.755	527	1110	0	0	5284.9	153490	0	29103	0	39633	4190.4	0	0	0	0	0	0	37306	0	18538	21957	25696	0	61934	48586	0	0	0	14275	112910	337030	536090	947460	1651400	2774100	3080700	3669300	731630	469310	161470	28114	20146	21473	0	19369
>gi|25286703|ref|NP_612355.1| uncharacterized protein KIAA2013 precursor [Homo sapiens]	1	8	18.6	69.156	634	74	8.074e-186	0	0	0	9564.3	9720.9	0	0	0	0	0	0	0	0	0	0	0	0	0	0	0	0	0	0	0	0	0	0	0	0	82541	34053	36469	28397	0	29092	19897	0	0	0	0	0	0
>gi|91718899|ref|NP_002737.2| mitogen-activated protein kinase 3 isoform 1 [Homo sapiens];>gi|158138507|ref|NP_001103361.1| mitogen-activated protein kinase 3 isoform 3 [Homo sapiens];>gi|91718897|ref|NP_001035145.1| mitogen-activated protein kinase 3 isof	3	8	27.2	43.135	379	36	9.6646e-188	0	0	0	0	32943	321270	311640	314300	241250	148510	217000	186640	74462	266740	297820	23920	56905	0	61127	168360	118240	216100	0	641860	262020	142830	196900	0	82693	1597200	1408000	814220	12844	279110	132350	233020	448470	360110	73434	145030	48235	50220
>gi|11095441|ref|NP_005580.1| methylmalonate-semialdehyde dehydrogenase [acylating], mitochondrial precursor [Homo sapiens]	1	27	55.5	57.839	535	463	0	0	17708	22059	0	0	0	0	0	74254	165720	353880	374090	376270	299190	65482	71954	70024	355090	533670	620160	529350	422570	163670	581140	242690	290040	876640	1133200	1321600	2095500	1713100	3044300	585450	2254600	930540	905170	390900	234300	140440	112490	0	77212
>gi|22267436|ref|NP_056284.1| protein NipSnap homolog 3A [Homo sapiens]	2	16	72.1	28.466	247	647	0	0	0	0	33877	0	0	26759	30315	10841	35304	0	0	19797	14410	7219.5	0	0	0	0	16130	13459	8469.5	71017	182020	164100	321760	1347200	972880	1741900	9202000	3450500	5870600	6725900	5949500	1196800	2386100	1958300	518230	422150	310610	329570	318180
>gi|5453832|ref|NP_006380.1| hypoxia up-regulated protein 1 precursor [Homo sapiens];>gi|195976805|ref|NP_001124463.1| hypoxia up-regulated protein 1 precursor [Homo sapiens]	3	53	59.8	111.33	999	1331	0	0	0	32679	96725	157160	172760	0	47492	33926	0	37538	30580	18675	25519	20310	33348	52118	120190	741560	367900	469620	629900	59668	761180	158370	309680	364040	1184400	1558000	1502200	887180	1540800	1465500	914970	450480	191150	218730	1549.3	0	13920	8299.5	7644.5
>gi|5453549|ref|NP_006397.1| peroxiredoxin-4 precursor [Homo sapiens]	1	15	64.6	30.54	271	1077	0	0	0	517170	391790	0	8730	122640	41214	208430	218760	210950	724460	221400	804080	797430	1288900	1597400	813260	140790	1713500	143470	523050	621180	601930	404220	402980	166860	9106800	7474100	10897000	10572000	2663300	4442800	5603500	1412100	1655700	712850	487610	876630	619740	92901	284090
>gi|62912457|ref|NP_001017423.1| delta-1-pyrroline-5-carboxylate synthase isoform 2 [Homo sapiens];>gi|21361368|ref|NP_002851.2| delta-1-pyrroline-5-carboxylate synthase isoform 1 [Homo sapiens]	2	46	60.8	87.088	793	2234	0	1489.8	0	0	0	0	0	0	0	0	0	18355	0	16322	103010	111600	143150	190750	462510	483620	672910	1114700	2107600	1581400	2999000	2085100	2209300	2431500	3865500	3144100	11802000	12264000	11730000	10718000	4300700	1540600	1323800	933980	231450	264840	445580	222010	415890
>gi|305410789|ref|NP_001182031.1| glutathione reductase, mitochondrial isoform 2 precursor [Homo sapiens];>gi|50301238|ref|NP_000628.2| glutathione reductase, mitochondrial isoform 1 precursor [Homo sapiens];>gi|305410793|ref|NP_001182033.1| glutathione re	4	9	25.2	53.027	493	119	1.8268e-86	0	0	0	0	0	0	0	0	0	0	0	0	0	0	0	0	0	0	0	11681	7317.4	12063	36202	182740	114650	81804	122850	278970	74188	286000	302290	158610	502040	527070	159670	150760	65494	12515	5190.9	22372	0	0
>gi|237681109|ref|NP_001153705.1| sodium/potassium-transporting ATPase subunit alpha-1 isoform c [Homo sapiens];>gi|21361181|ref|NP_000692.2| sodium/potassium-transporting ATPase subunit alpha-1 isoform a [Homo sapiens];>gi|237681111|ref|NP_001153706.1| so	8	52	49.3	113	1023	2387	0	0	0	0	0	3895.4	50984	27751	27007	0	47798	63256	61738	54659	39071	21758	23140	5930.1	16921	44527	19365	10101	7901.3	0	0	12765	2047400	6536800	4664400	2229000	10174000	20476000	23771000	3813000	1425200	807880	1180700	332960	252780	484840	137020	21690	98262
>gi|4502281|ref|NP_001670.1| sodium/potassium-transporting ATPase subunit beta-3 [Homo sapiens]	1	16	50.5	31.512	279	405	0	0	0	0	421570	0	0	0	0	0	0	0	0	0	0	0	0	64013	0	0	185870	178480	13946	11293	246320	0	1167900	1819000	1602200	216720	5374000	6139800	7514700	1263900	421780	675710	607480	71482	317530	144260	274030	8892.6	14483
>gi|4557010|ref|NP_001601.1| lysosomal acid phosphatase isoform 1 precursor [Homo sapiens]	2	10	24.8	48.344	423	159	2.5852e-124	0	0	0	0	0	0	0	0	0	0	0	0	0	0	34687	0	0	0	0	0	0	0	0	0	0	0	0	24373	16300	1207900	543080	165380	75493	101290	15438	54660	12001	0	0	9895.9	0	0
>gi|21361103|ref|NP_003696.2| calcium-binding mitochondrial carrier protein Aralar1 [Homo sapiens]	1	39	65.2	74.761	678	1453	0	0	0	0	0	0	0	0	0	0	0	0	0	14146	112130	367860	493140	247140	1560000	1114500	839730	582860	499780	643820	573110	413180	442930	416090	801590	1348000	10955000	9806300	4196300	1420400	1024100	421050	318080	411580	277680	112400	66086	1734200	6983.9
>gi|7657581|ref|NP_055066.1| calcium-binding mitochondrial carrier protein Aralar2 isoform 2 [Homo sapiens];>gi|237649019|ref|NP_001153682.1| calcium-binding mitochondrial carrier protein Aralar2 isoform 1 [Homo sapiens]	2	23	44.4	74.175	675	526	0	0	0	22674	3445	14632	0	0	21883	0	19639	0	0	1075500	0	135400	122660	98161	18351	17928	46961	26185	46389	89789	200720	138940	112780	124570	153680	480530	3157100	2526200	1633300	1041300	446350	32979	138790	138400	28734	14057	48719	0	3863.5
>gi|24308410|ref|NP_612367.1| uncharacterized protein C19orf52 [Homo sapiens]	1	10	42.7	29.233	260	160	1.4606e-201	0	0	0	0	0	112230	0	0	19396	9912.7	0	0	0	0	0	0	0	0	0	0	0	0	0	0	30178	262220	566930	996600	2290700	9597000	3285200	1189900	949430	530770	169350	23149	0	0	0	0	0	0
>gi|56606061|ref|NP_037469.2| mitochondrial import inner membrane translocase subunit Tim22 [Homo sapiens]	1	2	16	20.031	194	73	5.6367e-91	0	0	0	0	0	0	0	0	0	0	10602	0	0	0	0	0	0	0	0	0	0	0	0	0	0	0	0	78317	484400	2508800	271570	0	135080	0	0	0	0	0	0	0	0	0
>gi|8922720|ref|NP_060717.1| cell cycle control protein 50A isoform 1 [Homo sapiens];>gi|221139888|ref|NP_001137430.1| cell cycle control protein 50A isoform 2 [Homo sapiens]	3	9	31	40.683	361	76	1.2315e-205	0	0	0	0	0	0	0	0	0	0	0	0	0	0	0	0	0	0	0	0	0	0	0	0	0	0	42227	131360	732380	3305400	1335000	680430	226350	567400	38834	195520	226330	138150	141710	67974	0	140800
>gi|8923477|ref|NP_060324.1| transmembrane protein 160 precursor [Homo sapiens]	1	2	12.2	19.657	188	29	1.9984e-07	0	0	0	0	0	0	0	0	0	0	0	0	0	0	0	0	0	0	0	0	0	0	125100	242920	144270	0	0	463020	275100	0	0	0	428260	266030	155520	206170	0	0	0	0	0	0
>gi|20270389|ref|NP_620175.1| HIG1 domain family member 2A [Homo sapiens]	1	2	50.9	11.528	106	28	2.5795e-98	0	0	0	0	0	0	0	0	0	0	0	0	0	0	0	0	0	0	0	0	0	0	0	0	0	0	0	0	0	0	0	0	0	0	0	0	0	0	0	0	0	0
>gi|4557471|ref|NP_001274.1| AP-1 complex subunit sigma-1A [Homo sapiens]	1	2	15.8	18.733	158	4	1.2367e-06	0	0	0	0	0	0	0	0	0	0	0	0	0	0	0	0	0	0	0	0	0	0	0	0	0	0	0	0	0	140430	0	31772	0	0	0	0	0	0	0	0	0	0
>gi|4506753|ref|NP_003698.1| ruvB-like 1 [Homo sapiens]	1	16	48.2	50.227	456	82	2.7812e-234	0	0	0	0	0	0	0	0	0	0	0	0	0	0	30477	31343	0	22298	35226	0	0	0	0	0	0	0	0	0	0	1223700	409810	215400	21349	52199	0	67305	0	0	0	55915	5491.2	0
>gi|4502993|ref|NP_001858.1| cytochrome c oxidase subunit 7C, mitochondrial precursor [Homo sapiens]	1	3	55.6	7.2454	63	8	3.5739e-31	50526	74596	41046	0	0	0	0	0	0	0	0	0	0	0	0	0	0	0	0	0	0	0	0	108130	0	0	0	0	24641	212500	47743	0	0	0	85836	95277	232530	155560	119500	0	0	51657
>gi|151105229|ref|NP_079379.2| intraflagellar transport protein 74 homolog isoform a [Homo sapiens];>gi|151105223|ref|NP_001092692.1| intraflagellar transport protein 74 homolog isoform a [Homo sapiens];>gi|151101140|ref|NP_001092693.1| intraflagellar tran	4	3	8.5	69.239	600	2	1.3855e-06	0	0	0	0	0	0	0	0	0	0	0	0	0	0	0	0	0	0	0	0	0	0	0	0	3065.4	0	0	0	5393.4	0	0	7404.4	0	0	0	0	0	6006.7	0	0	0	0
>gi|16306548|ref|NP_006504.2| serine--tRNA ligase, cytoplasmic [Homo sapiens]	1	21	49.8	58.777	514	159	0	0	0	0	614130	0	0	0	0	0	0	0	0	0	0	0	0	0	72036	597090	1245600	397920	178120	113230	78294	73102	25448	21995	12461	6608.5	8241.4	0	0	0	0	0	36979	0	0	0	0	0	0
>gi|23308751|ref|NP_689953.1| 3-hydroxyisobutyrate dehydrogenase, mitochondrial precursor [Homo sapiens]	1	18	56	35.329	336	922	0	0	19389	0	0	0	0	0	0	0	0	0	0	0	0	0	0	1255200	8007300	24972000	30783000	26163000	28044000	11864000	17268000	8217500	2169900	125400	223150	75487	19169	66759	63296	29460	0	0	0	35369	0	0	0	0	58544
>gi|22035672|ref|NP_006431.2| thioredoxin reductase 2, mitochondrial precursor [Homo sapiens]	1	23	61.3	56.506	524	227	0	0	0	0	12686	0	14208	0	0	8652.4	0	20448	0	0	0	0	0	53565	358900	1488200	4610500	6664800	8706000	266960	110460	0	17390	10950	8026.3	0	8732.2	0	0	0	48271	56437	0	89974	0	0	0	0	17931
>gi|4557233|ref|NP_000008.1| short-chain specific acyl-CoA dehydrogenase, mitochondrial precursor [Homo sapiens]	1	18	56.3	44.297	412	221	0	0	0	0	0	0	0	0	0	0	35285	0	21319	0	0	0	22795	32476	117640	5171500	19682000	21355000	5132300	260340	41437	0	0	19963	0	0	0	0	0	0	0	16518	0	0	0	0	0	0	0
>gi|22027538|ref|NP_037506.2| programmed cell death 6-interacting protein isoform 1 [Homo sapiens];>gi|241982780|ref|NP_001155901.1| programmed cell death 6-interacting protein isoform 2 [Homo sapiens]	3	32	43.7	96.022	868	344	0	0	0	0	0	0	0	0	0	4349.9	2238	0	3572900	11270	4872.1	0	0	1111.6	16816	782820	1804100	1199900	1154700	1055000	1048000	390330	299590	134090	98446	72751	76858	41433	27429	27665	17706	4901.1	10908	22210	0	12356	7179.5	32238	6953.4
>gi|30089972|ref|NP_004026.2| peroxisomal acyl-coenzyme A oxidase 1 isoform a [Homo sapiens];>gi|30089974|ref|NP_009223.2| peroxisomal acyl-coenzyme A oxidase 1 isoform b [Homo sapiens];>gi|297206874|ref|NP_001171968.1| peroxisomal acyl-coenzyme A oxidase	3	20	47.1	74.667	660	267	4.8771e-304	0	0	0	7132.7	0	79092	0	0	0	0	0	0	0	0	0	5782.1	0	0	143280	207200	229490	34979	34452	63906	25601	0	0	0	0	0	0	4499.7	0	164180	0	0	17196	0	0	0	0	0
>gi|77404397|ref|NP_055205.2| staphylococcal nuclease domain-containing protein 1 [Homo sapiens]	1	51	70.8	102	910	945	0	0	0	0	0	0	513820	0	400870	387690	475620	0	34946	13472	0	0	59905	179310	516280	2291900	3953700	1475800	1117000	648060	622500	384730	363600	243170	171200	39915	87873	25326	101550	108870	53369	51227	16958	4856	3571.2	14180	20869	52608	65662
>gi|20127454|ref|NP_004035.2| bifunctional purine biosynthesis protein PURH [Homo sapiens]	1	34	70.6	64.615	592	279	0	0	0	0	0	91061	0	4292	3391.1	0	0	9586	0	0	53953	53941	95580	294120	1781700	9952800	5773400	281030	18464	0	7046.6	0	0	0	28683	16928	18996	19468	54680	53918	116030	55209	96186	81828	77330	104080	471740	664020	28182
>gi|4506387|ref|NP_002865.1| UV excision repair protein RAD23 homolog B isoform 1 [Homo sapiens];>gi|347800662|ref|NP_001231642.1| UV excision repair protein RAD23 homolog B isoform 2 [Homo sapiens]	3	13	33.7	43.171	409	132	0	0	0	162850	2949500	1339700	290420	239690	201000	84171	110230	277460	752600	1284500	882290	415520	787300	1850400	3506900	7200600	16304000	18968000	6938000	593490	352490	224680	53896	81385	0	0	73749	0	0	18367	0	0	0	0	0	0	0	0	0
>gi|7705773|ref|NP_057093.1| endophilin-B1 isoform 1 [Homo sapiens];>gi|331284172|ref|NP_001193581.1| endophilin-B1 isoform 3 [Homo sapiens];>gi|331284170|ref|NP_001193580.1| endophilin-B1 isoform 2 [Homo sapiens];>gi|331284174|ref|NP_001193582.1| endophil	4	4	12.9	40.796	365	32	9.8315e-98	0	0	0	0	51124	154120	82478	47159	90532	74478	75412	107360	122670	117100	75889	0	52780	108890	125580	46708	110770	159410	78407	162360	44666	199590	29333	0	0	0	0	0	0	0	0	0	0	0	0	0	0	0
>gi|47458820|ref|NP_998827.1| signal transducer and activator of transcription 3 isoform 3 [Homo sapiens];>gi|21618338|ref|NP_003141.2| signal transducer and activator of transcription 3 isoform 2 [Homo sapiens];>gi|21618340|ref|NP_644805.1| signal transdu	3	3	5.3	83.125	722	3	1.313e-06	0	0	0	0	0	0	0	0	0	0	0	0	0	0	0	0	12745	124150	143390	83889	47988	11218	0	0	0	0	0	0	0	0	0	0	0	0	0	0	0	0	0	0	0	0
>gi|5454122|ref|NP_006318.1| mitochondrial import inner membrane translocase subunit Tim23 [Homo sapiens];>gi|397139371|ref|XP_003846406.1| PREDICTED: putative mitochondrial import inner membrane translocase subunit Tim23B isoform 2 [Homo sapiens]	3	5	38.3	21.943	209	112	3.9396e-125	0	0	88237	46775	0	0	0	0	0	0	0	0	0	0	195710	197530	300520	486430	734940	269990	295700	152570	10305	0	0	0	0	0	0	0	0	0	0	0	0	0	0	0	0	0	0	0
>gi|13562114|ref|NP_110400.1| tubulin beta-1 chain [Homo sapiens]	1	1	2	50.326	451	1	9.4347e-84	0	0	0	0	0	0	0	107240	84676	137020	101520	101930	72290	59574	36559	0	0	0	0	0	0	0	0	0	0	0	0	0	0	0	18249	52054	0	0	0	0	0	0	0	59972	0	23788
>gi|151301035|ref|NP_064536.2| stAR-related lipid transfer protein 7, mitochondrial precursor [Homo sapiens]	1	1	3.8	43.113	370	2	1.5745e-05	0	0	0	0	0	0	0	0	0	0	0	0	0	0	0	0	0	0	0	0	0	0	0	0	0	0	0	0	0	0	0	0	0	0	0	0	0	0	0	0	0	0
>gi|7549809|ref|NP_005023.2| plastin-3 isoform 1 [Homo sapiens];>gi|209862851|ref|NP_001129497.1| plastin-3 isoform 1 [Homo sapiens];>gi|288915539|ref|NP_001165806.1| plastin-3 isoform 2 [Homo sapiens]	4	32	60.3	70.81	630	468	0	0	31562	23151	0	0	0	20123	703460	1469600	2144300	3013500	3233200	1854600	1401000	749670	369760	303620	332460	180800	187970	77138	56899	13339	11014	20006	39182	0	20819	3041.5	0	2532.2	0	0	0	0	0	0	0	0	6630.2	0	1335.4
>gi|37594471|ref|NP_055177.2| 3-hydroxyisobutyryl-CoA hydrolase, mitochondrial isoform 1 precursor [Homo sapiens];>gi|37594469|ref|NP_932164.1| 3-hydroxyisobutyryl-CoA hydrolase, mitochondrial isoform 2 precursor [Homo sapiens]	2	21	52.8	43.482	386	410	0	0	0	0	36266	428190	1090500	887600	1494600	1136900	2972200	4153000	5540600	5307700	3799500	1461600	1085000	296140	663110	313470	278150	57934	0	19926	0	10244	9589.7	8427.8	10289	0	6504.1	0	0	0	0	0	0	0	0	0	0	0	0
>gi|49169841|ref|NP_001001795.1| UPF0598 protein C8orf82 [Homo sapiens]	1	7	47.7	23.889	216	94	4.033e-86	0	0	0	36242	558030	530650	0	211940	237490	356400	401600	368470	343670	19510	318550	11868	0	0	39313	6945	15129	21835	82000	582490	0	43445	0	46820	37356	12528	0	0	0	0	36900	0	0	0	0	0	0	50202
>gi|32880229|ref|NP_113642.1| selenoprotein O [Homo sapiens]	1	3	6.9	73.488	669	4	1.2388e-55	0	0	0	0	0	0	0	0	0	6411.6	0	0	0	0	0	0	11995	0	16846	0	27385	0	0	0	0	0	0	0	0	0	0	0	0	0	0	0	0	0	0	0	0	0
>gi|4758304|ref|NP_004902.1| protein disulfide-isomerase A4 precursor [Homo sapiens]	1	60	76	72.932	645	1428	0	0	2431.1	15774	0	3321.9	19473	0	3286	0	271130	20837000	56152000	1188300	722370	479390	1124200	1550800	2743300	2218200	2167700	832460	657470	341290	489510	243690	267900	120680	343580	69303	114400	17550	4547.6	99597	82922	45686	46844	5616	28733	0	100370	79001	31922
>gi|71773329|ref|NP_001146.2| annexin A6 isoform 1 [Homo sapiens];>gi|302129652|ref|NP_001180473.1| annexin A6 isoform 2 [Homo sapiens]	6	62	79.5	75.872	673	1788	0	0	8233.3	0	0	101820	524220	114520	203430	671880	4802800	39336000	204610000	53448000	4421900	1364500	667460	402630	690760	524770	497090	458560	458160	144150	176910	107860	152110	53018	178850	122530	200010	506400	229140	301450	203980	97199	78535	28242	3300.7	0	19088	0	0
>gi|344179101|ref|NP_001230657.1| ATP synthase mitochondrial F1 complex assembly factor 1 isoform 3 [Homo sapiens];>gi|374081865|ref|NP_001243347.1| ATP synthase mitochondrial F1 complex assembly factor 1 isoform 4 [Homo sapiens]	2	1	5.4	27.438	240	1	1.9505e-29	0	0	0	0	0	0	318210	0	0	0	1732500	2125900	190480	1144800	848860	554510	0	580810	501390	817000	0	0	455680	0	547710	716720	324990	395390	316000	445400	0	315160	0	0	212040	0	128920	0	159330	0	0	0
>gi|380692342|ref|NP_001244120.1| probable ATP-dependent RNA helicase DDX6 [Homo sapiens];>gi|164664518|ref|NP_004388.2| probable ATP-dependent RNA helicase DDX6 [Homo sapiens]	2	4	14.5	54.416	483	13	1.1156e-17	0	0	0	0	0	0	0	0	0	0	5642	0	0	7725.4	5019.5	0	0	0	0	51622	0	0	0	0	0	0	0	0	0	0	0	0	0	0	0	0	0	0	0	0	0	0
>gi|4502551|ref|NP_001210.1| calumenin isoform a precursor [Homo sapiens];>gi|314122177|ref|NP_001186600.1| calumenin isoform c precursor [Homo sapiens];>gi|314122183|ref|NP_001186603.1| calumenin isoform f [Homo sapiens];>gi|314122181|ref|NP_001186602.1|	4	33	75.6	37.106	315	1856	0	0	104450	844120	895240	318260	196300	336710	712870	879380	3355300	67681000	113680000	14770000	2664800	1206400	704210	357710	1096500	568580	312620	556260	3761600	2128900	1684600	840340	1645200	2128300	4182400	1490800	2506400	379920	385920	315670	436280	242320	190740	101990	0	102560	90045	92105	98092
>gi|91984773|ref|NP_658985.2| NAD(P)H-hydrate epimerase precursor [Homo sapiens]	1	13	51.7	31.674	288	79	2.3477e-110	0	0	81353	0	38602	215170	86447	0	209120	808910	3247000	2878400	431420	14702	0	97916	0	0	0	0	0	0	0	0	0	0	0	0	0	0	0	255780	76490	0	0	0	0	0	0	0	0	0
>gi|338797808|ref|NP_001229753.1| farnesyl pyrophosphate synthase isoform b [Homo sapiens];>gi|209571584|ref|NP_001129294.1| farnesyl pyrophosphate synthase isoform b [Homo sapiens];>gi|4503685|ref|NP_001995.1| farnesyl pyrophosphate synthase isoform a [Ho	5	8	22.4	40.532	353	50	8.7468e-143	0	0	35840	18534	0	0	0	28022	259650	2774900	5008100	1527900	33739	0	13114	0	0	124990	0	174700	145830	205200	0	11848	0	0	0	0	0	0	0	0	0	0	0	0	0	0	5349.8	58867	0	0
>gi|6912660|ref|NP_036371.1| NAD-dependent protein deacetylase sirtuin-3, mitochondrial isoform a [Homo sapiens];>gi|63054862|ref|NP_001017524.1| NAD-dependent protein deacetylase sirtuin-3, mitochondrial isoform b [Homo sapiens]	2	5	18	43.573	399	50	1.7608e-69	0	0	21822	139710	0	44327	31705	87803	74314	136740	473530	282080	28351	0	0	0	0	0	0	0	0	0	0	0	0	0	7731.2	0	15640	0	0	0	0	0	0	0	0	0	0	0	0	0
>gi|13375695|ref|NP_078813.1| probable cysteine--tRNA ligase, mitochondrial [Homo sapiens]	1	18	39	62.223	564	161	1.0518e-188	0	0	18563	0	9553.1	115230	13487	10643	148910	833280	1787400	2986600	2515300	3234700	2190600	2238500	1048900	2386800	912710	1209200	520130	273160	284490	459770	147530	117240	24532	181340	20999	157560	21421	24058	8042.9	182310	0	0	0	0	0	0	0	0
>gi|343168767|ref|NP_001230208.1| acyl-CoA synthetase family member 3, mitochondrial precursor [Homo sapiens];>gi|187761345|ref|NP_001120686.1| acyl-CoA synthetase family member 3, mitochondrial precursor [Homo sapiens];>gi|187761343|ref|NP_777577.2| acyl-	3	10	20.1	64.129	576	75	7.5033e-58	0	0	0	0	0	0	0	0	95286	178580	293430	718140	768840	504570	391340	361110	178870	488320	418780	320400	124270	136230	136090	165500	66069	0	74668	47492	32373	120560	25815	27868	63704	47113	28241	24999	0	74351	0	31731	1864.6	28722
>gi|11321583|ref|NP_003841.1| succinyl-CoA ligase [ADP-forming] subunit beta, mitochondrial precursor [Homo sapiens]	1	23	50.1	50.317	463	597	0	0	0	0	16417	5786200	167470	1531200	2718400	2135900	2636000	2009400	3751800	7867500	9841900	9304700	5878300	6583200	6935200	6342800	2732700	1210100	984100	474230	673880	356930	256180	70237	28959	102130	128840	26966	49674	54633	16452	21933	0	27940	0	0	0	11901	14059
>gi|157779135|ref|NP_003839.2| succinyl-CoA ligase [GDP-forming] subunit beta, mitochondrial isoform 2 precursor [Homo sapiens];>gi|294862256|ref|NP_001171070.1| succinyl-CoA ligase [GDP-forming] subunit beta, mitochondrial isoform 1 precursor [Homo sapien	2	27	63.7	46.51	432	1015	0	0	0	0	0	0	210770	369400	551820	951990	2451500	5206200	6170200	5028700	11538000	6414100	5754400	6041700	5095200	3654800	3871700	1660700	1146300	1301700	888520	832500	801660	239360	361810	180960	80832	23989	0	146920	0	0	85527	52014	151770	71640	92834	0	57901
>gi|4506455|ref|NP_002892.1| reticulocalbin-1 precursor [Homo sapiens]	1	25	76.4	38.89	331	1208	0	0	41289	64916	874700	398740	0	10125	18999	8755.5	334170	3161500	9415900	13577000	16772000	15905000	9858400	10916000	11694000	10336000	6293500	3189500	1389500	789490	234410	608720	390430	110130	174510	401890	478400	141550	456280	39935	16004	86562	30999	49030	0	0	34666	22490	23355
>gi|5453980|ref|NP_006251.1| dnaJ homolog subfamily C member 3 precursor [Homo sapiens]	1	16	44.8	57.579	504	208	1.5431e-245	0	0	37228	24146	0	268620	9771.1	268420	0	21971	73411	295150	351410	273460	182790	139460	136910	446020	72128	48602	61075	0	0	0	0	0	0	0	0	0	0	0	0	0	22244	36725	84623	16092	0	0	64744	183450
>gi|70995396|ref|NP_001020604.1| NAD(P)H dehydrogenase [quinone] 1 isoform b [Homo sapiens];>gi|4505415|ref|NP_000894.1| NAD(P)H dehydrogenase [quinone] 1 isoform a [Homo sapiens];>gi|70995422|ref|NP_001020605.1| NAD(P)H dehydrogenase [quinone] 1 isoform c	3	10	47.5	27.295	240	221	1.037e-219	0	31703	0	0	0	266210	247200	934760	478110	630500	611600	1617200	1248500	2227500	1986000	469240	1773300	2111700	1384000	1742600	1122600	1001900	316930	1010700	327480	119910	226220	315950	1569500	1586800	883370	341850	157800	912620	657700	876230	766330	719900	1514900	2710300	3260400	1630800
>gi|8922498|ref|NP_060599.1| pyridoxine-5-phosphate oxidase [Homo sapiens]	1	4	20.7	29.988	261	27	1.4506e-106	0	0	0	0	0	0	0	135030	151540	89272	394760	391680	309720	441060	94859	76454	37624	23496	0	34278	0	0	0	0	0	0	0	0	0	0	0	0	0	0	0	0	0	0	0	0	0	0
>gi|4885609|ref|NP_005408.1| proto-oncogene tyrosine-protein kinase Src [Homo sapiens];>gi|38202217|ref|NP_938033.1| proto-oncogene tyrosine-protein kinase Src [Homo sapiens]	3	6	12.5	59.834	536	9	2.1048e-15	0	0	0	0	0	0	0	0	0	0	1154.6	0	40879	4853.9	42793	22212	44278	5154.5	40109	10562	0	0	0	0	0	0	0	0	0	0	0	0	12084	16352	0	0	25189	17688	0	0	0	0
>gi|34147630|ref|NP_003312.3| elongation factor Tu, mitochondrial precursor [Homo sapiens]	1	29	67.3	49.874	455	3743	0	0	4376.8	37146	33894	190420	426290	2020600	3336200	4507400	10539000	8679400	11665000	7731500	6918600	6637300	3965100	5413500	5615400	5293300	4508800	4106400	5216100	5077700	7204700	5348400	4217300	4755400	6099400	4243100	6352600	4090300	4157200	4001500	4723900	3536500	5570200	2305500	1851300	3129400	4136800	3622000	3605500
>gi|94721261|ref|NP_149124.3| 2,3-cyclic-nucleotide 3-phosphodiesterase [Homo sapiens]	1	13	35.6	47.578	421	61	5.4449e-106	0	0	0	0	0	0	134760	265060	457710	295720	342160	118730	268130	203540	296950	200350	440320	493730	109960	71572	137940	226790	207200	0	114940	103030	243020	270000	89956	94906	28328	61329	24588	26457	105940	165500	160200	102610	109370	87971	93749	122160
>gi|50592996|ref|NP_006077.2| tubulin beta-3 chain isoform 1 [Homo sapiens];>gi|308235963|ref|NP_001184110.1| tubulin beta-3 chain isoform 2 [Homo sapiens]	2	10	35.3	50.432	450	410	0	0	0	0	0	0	0	0	74394	212740	390570	479870	1596500	1476000	455350	873270	239070	142210	317570	121450	64664	167120	179940	82749	110340	90591	0	80435	43389	66042	71379	0	20082	76775	65820	25991	24186	46169	0	18118	22714	65683	48916
>gi|5174735|ref|NP_006079.1| tubulin beta-4B chain [Homo sapiens]	2	5	19.3	49.83	445	833	0	0	31591	17295	0	0	31567	154630	363930	464660	546170	935010	1155200	750810	922930	430280	319430	393250	364420	364100	251140	223090	142730	22322	39036	25987	173820	191370	156000	169280	76851	143960	114900	113130	246840	152610	182160	182970	110390	98943	459210	199100	223670
>gi|7657056|ref|NP_055415.1| EH domain-containing protein 3 [Homo sapiens]	1	3	6.5	60.886	535	5	1.4462e-127	0	0	0	0	0	0	0	0	0	10702	0	15184	10476	15384	0	0	0	0	0	0	0	0	0	0	0	0	0	0	0	0	0	0	0	0	0	0	0	0	0	0	0	0
>gi|4501859|ref|NP_001600.1| short/branched chain specific acyl-CoA dehydrogenase, mitochondrial precursor [Homo sapiens]	1	18	49.5	47.485	432	244	0	0	0	0	0	262040	478420	271650	354630	353620	1120800	1318400	358280	225380	270840	234270	125780	134030	8444400	5311000	241780	49668	37495	68437	0	37912	85298	213890	185870	91746	55258	34202	0	0	0	0	0	0	0	0	0	0	0
>gi|7656849|ref|NP_055199.1| isobutyryl-CoA dehydrogenase, mitochondrial [Homo sapiens]	1	8	23.9	45.069	415	42	5.0121e-83	0	0	0	0	25479	59261	5542.6	8821.9	72380	356330	655430	241550	114680	34656	196030	182260	22370	59481	796100	657360	143510	57370	32338	79375	28933	21845	28991	49605	0	26214	10717	10272	0	14829	9758.9	8886	0	0	5476.1	0	0	0
>gi|4557537|ref|NP_001379.1| developmentally-regulated GTP-binding protein 2 [Homo sapiens]	1	1	5.5	40.746	364	1	9.0451e-10	0	0	0	0	0	0	0	0	0	0	0	0	0	0	0	0	0	0	0	0	0	0	0	0	0	0	0	0	0	0	0	0	0	0	0	0	0	0	0	0	0	0
>gi|262206105|ref|NP_775897.3| sodium-independent sulfate anion transporter [Homo sapiens];>gi|262206075|ref|NP_001159821.1| sodium-independent sulfate anion transporter [Homo sapiens];>gi|262206069|ref|NP_001159820.1| sodium-independent sulfate anion tran	4	4	8.9	65.298	606	9	1.7723e-19	0	0	0	0	0	0	0	0	0	0	0	0	0	0	0	0	0	0	0	0	0	0	0	0	0	0	0	0	0	0	17052	0	0	0	0	0	0	0	0	0	0	0
>gi|71852584|ref|NP_001660.2| arylsulfatase D precursor [Homo sapiens]	1	5	11.3	64.859	593	8	1.8011e-14	0	0	0	0	0	0	0	0	0	0	0	10564	0	19974	73693	24468	2598.4	0	0	0	0	0	0	0	0	1952.4	0	0	0	0	0	0	0	0	0	0	0	0	0	13074	0	9136.2
>gi|57242777|ref|NP_036465.2| C-Myc-binding protein [Homo sapiens]	1	1	19.4	11.967	103	6	0.00026299	0	0	0	0	0	0	0	0	0	0	0	0	0	0	0	0	0	0	0	0	0	0	0	0	24099	0	0	0	0	0	0	0	0	0	7284.3	0	0	0	0	0	0	0
>gi|4826643|ref|NP_005130.1| annexin A3 [Homo sapiens]	1	3	12.4	36.375	323	10	4.3778e-10	0	0	0	0	0	11993	4799.9	3765.6	5322	5727.3	6650.6	0	11273	0	0	0	11154	0	18895	0	0	0	0	0	0	0	0	0	0	0	0	0	0	0	0	0	0	0	0	0	0	0
>gi|24431933|ref|NP_722550.1| reticulon-4 isoform B [Homo sapiens];>gi|24431935|ref|NP_065393.1| reticulon-4 isoform A [Homo sapiens]	4	16	71	40.317	373	2364	0	47001	26319	0	0	0	0	0	0	0	51326	37400	0	0	0	158420	224030	593570	533350	2260500	4386900	1874000	2035700	374270	4772400	5480400	14627000	7952600	8995100	20165000	75509000	24438000	12829000	3568000	10790000	1450400	3279800	2263700	1771300	2509500	4759700	8112600	4857000
>gi|56682959|ref|NP_002023.2| ferritin heavy chain [Homo sapiens]	1	14	71	21.225	183	132	6.7354e-256	0	0	0	53237	82716	0	0	0	19895	0	0	0	312040	0	0	0	0	0	0	0	0	0	0	0	0	0	0	0	0	16394000	89633000	28081000	2422800	2383100	2894300	3009600	1283100	411940	352050	1002900	180020	361580
>gi|6912464|ref|NP_036434.1| latrophilin-2 precursor [Homo sapiens]	1	3	3.3	157.18	1403	5	3.1414e-13	0	0	0	0	0	0	0	0	0	0	0	0	0	17718	28943	0	0	0	12566	0	0	0	0	0	0	0	0	0	0	0	0	0	0	29825	0	0	0	0	0	0	103830	0
>gi|47271479|ref|NP_849155.2| mitochondrial sodium/hydrogen exchanger 9B2 [Homo sapiens]	1	6	14	57.563	537	25	2.3993e-65	0	0	0	0	0	0	0	0	0	0	0	0	0	0	0	0	0	0	0	0	0	0	0	0	0	0	0	0	0	0	16261	0	0	0	0	0	0	0	0	0	0	0
>gi|5031599|ref|NP_005722.1| actin-related protein 2/3 complex subunit 2 [Homo sapiens];>gi|23238211|ref|NP_690601.1| actin-related protein 2/3 complex subunit 2 [Homo sapiens]	2	20	76	34.333	300	416	0	0	0	0	0	17768	15170	5787.9	0	0	0	0	0	0	0	0	0	0	10398	49578	0	29883	0	0	13088	0	83406	176380	195830	549250	6088200	8329900	8088100	5768200	7599100	6899800	4895900	897720	121570	295390	129760	69541	108050
>gi|157426879|ref|NP_060391.2| nuclear protein localization protein 4 homolog [Homo sapiens]	1	3	6.9	68.119	608	5	9.0192e-13	0	0	0	0	0	0	0	0	0	0	0	0	0	9405.9	33220	14086	19133	0	0	26593	0	0	0	0	0	0	0	0	0	0	0	0	0	0	0	27944	0	0	0	0	0	0
>gi|38327039|ref|NP_002145.3| heat shock 70 kDa protein 4 [Homo sapiens]	1	53	68.7	94.33	840	354	0	0	2658.4	0	20689	34307	55798	98499	42465	52230	33403	120170	85544	28587	21027	0	26713	21242	38660	0	2937400	9573800	647270	43593	855250	47056	105630	65932	57190	20917	80929	0	9789.8	0	5633.5	33803	0	44886	0	0	14686	16776	0
>gi|38788380|ref|NP_061176.3| probable 2-oxoglutarate dehydrogenase E1 component DHKTD1, mitochondrial [Homo sapiens]	1	19	31.3	103.04	919	50	3.0609e-184	0	0	0	0	6789.2	5508.6	0	23569	0	12139	0	0	0	0	0	0	0	0	0	0	1323000	3142000	661760	242280	56174	50661	21699	23641	0	0	0	0	0	0	0	25112	0	0	0	0	0	0
>gi|333609242|ref|NP_201575.3| UPF0466 protein C22orf32, mitochondrial precursor [Homo sapiens]	1	3	44.9	11.441	107	8	1.6434e-07	0	0	0	0	293690	0	0	0	0	117740	0	0	0	0	0	0	0	0	0	0	0	0	0	0	0	0	0	0	0	0	726300	0	0	0	242840	183510	0	0	152620	0	0	190660
>gi|4502419|ref|NP_000704.1| flavin reductase (NADPH) [Homo sapiens]	1	7	50	22.119	206	119	2.1221e-85	0	0	517830	540370	403940	1288700	899800	1300100	712800	439900	185140	146710	86069	81811	0	0	0	0	0	0	0	0	0	0	0	0	0	0	0	0	0	0	0	0	0	0	0	250810	0	0	0	0
>gi|251831112|ref|YP_003024031.1| ATP synthase F0 subunit 6 [Homo sapiens]	1	2	8.4	24.817	226	104	3.0913e-15	0	0	0	0	0	0	0	0	0	0	0	0	0	0	0	0	0	0	0	380140	0	0	0	127890	0	0	0	0	0	703670	2220800	2648500	4284500	5165600	1816200	760970	756690	1309400	1119700	9783700	40916000	10791000
>gi|251831111|ref|YP_003024030.1| ATP synthase F0 subunit 8 [Homo sapiens]	1	3	48.5	7.9916	68	100	1.9051e-50	0	0	0	0	0	0	0	0	0	0	0	0	0	0	0	0	0	0	0	0	0	0	0	0	0	0	0	0	0	1149400	0	2188600	1760600	724800	0	1247800	243900	0	0	3819600	37195000	3084200
>gi|330340389|ref|NP_001193356.1| up-regulated during skeletal muscle growth protein 5 [Homo sapiens];>gi|330340387|ref|NP_001193355.1| up-regulated during skeletal muscle growth protein 5 [Homo sapiens];>gi|14249376|ref|NP_116136.1| up-regulated during sk	3	4	44.8	6.4575	58	427	0	0	1272700	2211600	2500200	349340	954100	969440	181710	270080	558710	0	0	0	65613	0	0	0	413510	0	0	0	0	0	0	0	0	0	0	0	810350	1708200	5646500	9851100	9771200	4597300	3214100	1569400	574000	1001800	17528000	272780000	11265000
>gi|21361565|ref|NP_001679.2| ATP synthase subunit b, mitochondrial precursor [Homo sapiens]	1	23	60.9	28.908	256	1832	0	0	0	212030	2260700	1122500	602820	258920	0	12081	2199200	1413200	662290	310850	233290	0	237240	182690	390980	468440	303940	209060	0	135290	0	11050	0	30417	0	244400	3815400	10948000	12308000	41444000	27636000	15681000	13539000	12510000	4434800	5049100	77569000	305780000	34963000
>gi|51479156|ref|NP_006467.4| ATP synthase subunit g, mitochondrial [Homo sapiens]	1	7	54.4	11.428	103	796	1.1859e-297	0	0	0	0	0	100890	0	0	0	0	0	0	0	60008	0	0	0	0	155830	104860	0	0	0	0	0	0	0	0	0	2748600	8345300	11009000	23973000	22197000	9126500	3825400	7010700	3201900	1513300	13174000	222400000	9072100
>gi|5453559|ref|NP_006347.1| ATP synthase subunit d, mitochondrial isoform a [Homo sapiens];>gi|51479152|ref|NP_001003785.1| ATP synthase subunit d, mitochondrial isoform b [Homo sapiens]	2	20	88.2	18.491	161	1403	0	152910	96591	144490	0	25524	444780	0	0	0	0	0	152510	0	0	0	0	0	0	199550	0	0	0	0	0	0	0	22006	0	73192	1696800	4322200	7318900	15611000	24713000	9300900	5524800	7148900	3749800	4021600	45548000	341880000	21655000
>gi|51479132|ref|NP_001003714.1| ATP synthase subunit f, mitochondrial isoform 2c [Homo sapiens];>gi|4757812|ref|NP_004880.1| ATP synthase subunit f, mitochondrial isoform 2a [Homo sapiens]	2	4	70.9	6.2953	55	358	2.2584e-89	0	0	0	0	0	0	0	0	0	0	0	0	0	0	0	0	0	0	0	0	39464	0	0	0	0	0	30518	0	0	530590	2171500	2149300	5004200	9740300	5590500	3559900	2345500	2320200	2763300	15580000	104690000	7256400
>gi|4758940|ref|NP_004885.1| 6.8 kDa mitochondrial proteolipid isoform 1 [Homo sapiens];>gi|188528661|ref|NP_001120865.1| 6.8 kDa mitochondrial proteolipid isoform 2 [Homo sapiens]	2	2	51.7	6.662	58	60	1.757e-19	0	0	0	0	0	0	0	0	0	0	0	0	0	0	0	0	0	0	0	0	0	0	0	0	0	0	0	0	0	55235	0	21725	189130	105920	417820	497800	295900	201630	156630	1968900	6528800	1964000
>gi|6005717|ref|NP_009031.1| ATP synthase subunit e, mitochondrial [Homo sapiens]	1	5	62.3	7.9331	69	29	4.1182e-55	131470	0	0	0	0	0	0	0	0	0	0	0	0	171200	265180	0	0	0	0	0	0	0	0	0	0	0	0	0	0	357910	45465	0	85011	0	273000	0	0	0	0	110280	28333000	0
>gi|32189394|ref|NP_001677.2| ATP synthase subunit beta, mitochondrial precursor [Homo sapiens]	1	32	76.4	56.559	529	10152	0	37486	0	18412	0	2032300	147900000	11189000	5470600	3484100	7645500	11044000	9048800	4906600	3620300	2115700	1158000	1126000	1547400	1586900	1364800	641020	345890	303680	337280	481300	163790	327900	339190	202640	2048700	1884800	3716100	2775300	1251500	1421800	2029300	2325100	2152000	4955200	153180000	1541600000	68670000
>gi|4502303|ref|NP_001688.1| ATP synthase subunit O, mitochondrial precursor [Homo sapiens]	1	15	72.8	23.277	213	1518	0	0	7612.4	3980400	19682000	20829000	20143000	3178000	5476400	2486400	933610	737000	1649100	1505200	986610	493020	456740	553880	1156400	979530	950990	489240	304580	21732	0	24932	0	53605	94634	16419	13945	0	52368	95750	1343500	2897800	3435600	2202200	3157300	3950400	78413000	338260000	29824000
>gi|50345984|ref|NP_001001937.1| ATP synthase subunit alpha, mitochondrial isoform a precursor [Homo sapiens];>gi|4757810|ref|NP_004037.1| ATP synthase subunit alpha, mitochondrial isoform a precursor [Homo sapiens];>gi|50345982|ref|NP_001001935.1| ATP syn	6	47	72.3	59.75	553	7836	0	0	0	21996	74047	35464	376840	75163	50297	151750	866490	3501000	4835500	21691000	37759000	46349000	31660000	30668000	35303000	28040000	24465000	13988000	10424000	5697200	7914200	4406900	3488800	2375900	4032300	1719500	5213000	4746400	11329000	4227700	3092200	2653800	5924800	6311600	5343200	12418000	152550000	1153900000	95788000
>gi|50345988|ref|NP_001001973.1| ATP synthase subunit gamma, mitochondrial isoform L (liver) precursor [Homo sapiens]	1	16	52.3	32.996	298	1202	0	0	0	15453	668840	2959400	6908500	2220900	3202600	1493500	1123700	774420	745190	541100	1437200	187090	220940	235320	237740	577820	601310	243600	372020	223170	323690	261170	253900	157080	165570	95177	226450	1560600	3936700	8033200	14889000	8029400	6802700	5324500	3570900	4202600	38544000	273970000	23979000
>gi|50345991|ref|NP_001001975.1| ATP synthase subunit delta, mitochondrial precursor [Homo sapiens];>gi|4502297|ref|NP_001678.1| ATP synthase subunit delta, mitochondrial precursor [Homo sapiens]	2	6	61.9	17.49	168	310	1.1503e-182	0	612270	1972700	839940	752000	372160	218700	315970	157000	149190	0	0	31262	172520	117650	0	0	82726	0	0	0	0	0	0	0	123270	0	146180	0	733550	1052000	555140	986070	10179000	4037400	4093400	671720	503630	4233900	7025300	53768000	3221000
>gi|323510698|ref|NP_001191123.1| signal recognition particle 19 kDa protein isoform 3 [Homo sapiens];>gi|4507213|ref|NP_003126.1| signal recognition particle 19 kDa protein isoform 1 [Homo sapiens];>gi|323510705|ref|NP_001191128.1| signal recognition part	4	3	34.2	13.654	120	20	2.8268e-48	0	0	0	0	0	0	0	0	0	0	0	0	0	0	0	0	0	0	0	0	0	0	120730	294690	0	0	0	0	0	0	0	0	0	0	0	0	0	0	0	0	0	0
>gi|4502889|ref|NP_000077.1| battenin [Homo sapiens];>gi|109698601|ref|NP_001035897.1| battenin [Homo sapiens]	2	5	15.8	47.622	438	26	1.3072e-52	0	0	0	0	0	0	0	0	0	0	0	0	0	0	0	0	0	0	0	0	163080	559520	640260	770900	132330	0	0	0	31534	0	0	0	0	0	0	0	0	0	0	0	0	0
>gi|14150128|ref|NP_115716.1| mitochondrial nucleoid factor 1 [Homo sapiens]	1	3	23	14.875	126	22	7.4299e-26	0	0	0	0	0	0	0	0	0	0	0	0	0	81801	0	0	0	0	0	0	0	42156	94971	106220	138180	39724	0	0	0	0	0	0	0	0	0	0	0	0	0	0	0	0
>gi|296923776|ref|NP_955781.2| ubiquinol-cytochrome c reductase complex chaperone CBP3 homolog isoform b [Homo sapiens];>gi|41327685|ref|NP_060714.3| ubiquinol-cytochrome c reductase complex chaperone CBP3 homolog isoform a [Homo sapiens];>gi|296923779|ref	3	5	21.2	31.545	273	119	3.1662e-29	0	0	0	0	0	219530	248060	352990	302760	333320	372480	416010	341520	231100	147810	201290	121080	125540	116290	116000	130790	751570	1002000	1577100	461160	333610	238240	42642	86971	166980	38111	0	4896.8	0	0	0	0	0	0	0	0	0
>gi|41327781|ref|NP_951032.1| NADH dehydrogenase [ubiquinone] 1 alpha subcomplex assembly factor 3 isoform a [Homo sapiens];>gi|41327787|ref|NP_951056.1| NADH dehydrogenase [ubiquinone] 1 alpha subcomplex assembly factor 3 isoform b [Homo sapiens];>gi|4132	4	5	38	20.35	184	139	5.5663e-105	0	0	0	0	0	285650	159480	85471	135620	0	121370	0	0	0	0	0	46363	0	73335	530850	217480	1499500	2264200	1649600	649070	221270	165350	161910	174310	204630	63616	131500	135940	85938	0	0	0	0	143960	74448	0	94841
>gi|7661786|ref|NP_054884.1| NADH dehydrogenase [ubiquinone] 1 alpha subcomplex assembly factor 4 [Homo sapiens]	1	6	33.7	20.266	175	73	1.1578e-76	0	0	43098	294860	580030	427590	452040	337860	245660	187450	187040	128400	89609	7342.2	0	0	0	6132.9	0	0	0	1393900	3092300	2110700	828130	473870	270410	493040	123380	147500	308990	163220	59853	19151	91293	0	275500	0	0	1727000	17451	451400
>gi|39725636|ref|NP_059980.2| transmembrane emp24 domain-containing protein 9 precursor [Homo sapiens]	1	17	51.1	27.277	235	1145	0	0	0	18459	0	0	0	0	0	0	28717	0	0	0	0	0	0	0	0	171870	1705500	5809600	12778000	916280	6469600	928820	512220	554790	511280	561630	581740	336490	62993	201950	119160	29044	46095	0	12655	13383	26901	52954	10399
>gi|98986464|ref|NP_006818.3| transmembrane emp24 domain-containing protein 10 precursor [Homo sapiens]	1	16	58	24.976	219	1175	0	0	0	0	74170	0	0	0	0	0	0	0	0	0	0	0	0	0	43881	685090	1173900	8523500	29788000	8011600	26384000	9760900	3199400	3056900	505520	2449700	2626200	589550	723960	52626	383590	620700	492270	474440	305500	344070	616800	345450	166290
>gi|89941475|ref|NP_001034974.1| fukutin-related protein [Homo sapiens];>gi|13236528|ref|NP_077277.1| fukutin-related protein [Homo sapiens]	2	2	5.3	54.567	495	7	8.5659e-07	0	0	0	0	0	0	0	0	0	0	0	0	0	0	0	0	0	0	0	0	0	0	0	0	0	0	0	0	0	0	0	0	0	0	0	0	0	0	0	0	0	0
>gi|5031645|ref|NP_005685.1| cytochrome c oxidase copper chaperone [Homo sapiens]	1	1	25.4	6.9151	63	27	3.0565e-17	0	0	0	0	0	0	0	0	0	0	0	0	0	0	0	0	0	0	0	0	0	0	0	0	0	0	0	0	0	0	0	0	0	0	0	0	0	0	0	0	0	0
>gi|38093659|ref|NP_938023.1| transmembrane protein 173 [Homo sapiens]	1	9	38.5	42.192	379	225	0	0	0	0	0	0	0	0	0	0	0	0	0	0	0	0	0	0	0	0	33018	56555	130150	429080	876700	1225400	320580	206780	194580	114750	114110	142150	175700	103030	153330	90321	78533	44904	37805	12177	113650	0	28944
>gi|116235468|ref|NP_116072.2| mpv17-like protein 2 precursor [Homo sapiens]	1	1	5.8	23.18	206	11	0.00020294	0	0	0	0	0	0	0	0	0	0	0	0	0	0	0	0	0	0	0	0	0	0	0	0	0	0	0	0	0	0	0	0	0	0	0	0	0	0	0	0	0	0
>gi|221136993|ref|NP_001137484.1| thioredoxin-related transmembrane protein 2 isoform 2 [Homo sapiens];>gi|7705726|ref|NP_057043.1| thioredoxin-related transmembrane protein 2 isoform 1 precursor [Homo sapiens]	2	8	41.1	29.642	258	139	1.8796e-87	0	0	0	0	0	0	0	0	0	0	0	0	74686	209370	269490	682030	0	0	0	0	25408	34247	44536	286030	37400	31942	117540	214010	35803	8602.8	165080	89577	22083	214590	43795	39555	22407	231330	29273	258050	91336	223890
>gi|189491763|ref|NP_000095.2| cytochrome P450 1B1 [Homo sapiens]	1	7	16.6	60.845	543	143	2.9634e-39	0	0	0	122130	0	895610	0	0	249570	44128	17525	39826	0	0	48263	42771	104750	7577.7	65803	145900	38312	70816	156050	81570	70911	72555	64927	0	19009	21381	67747	59700	9664.5	59511	47063	0	16071	45153	40793	0	61351	26071
>gi|223718097|ref|NP_005006.3| mitochondrial inner membrane protein OXA1L [Homo sapiens]	1	8	16	55.269	495	62	4.3121e-23	0	0	41013	0	0	0	0	0	0	0	9314.3	42081	65553	57758	152250	121300	130000	232290	88582	0	26095	43688	0	0	38070	59076	653080	393760	0	0	82179	0	0	250200	0	0	0	0	0	0	0	0
>gi|118200356|ref|NP_055209.2| growth hormone-inducible transmembrane protein [Homo sapiens]	1	5	15.1	37.205	345	260	2.4483e-23	0	0	0	0	0	0	62456	0	0	0	0	138020	779960	1305900	773160	1689000	879730	1390300	792990	977530	402310	635940	323630	641340	976620	261700	174060	225440	188690	270860	103830	260520	395080	241600	163320	309130	92686	251820	75123	273550	0	10561
>gi|56605994|ref|NP_001008389.1| CDGSH iron-sulfur domain-containing protein 2 [Homo sapiens]	1	3	30.4	15.278	135	161	4.754e-23	0	0	72086	0	0	26190	0	0	0	0	22842	48512	0	38931	45715	0	15420	23090	55060	30404	43165	0	20211	48088	30746	31422	52544	61704	32334	28924	39573	19578	15456	16650	15517	28309	0	0	23573	0	0	24190
>gi|4759302|ref|NP_004729.1| vesicle-associated membrane protein-associated protein B/C isoform 1 [Homo sapiens]	2	8	36.2	27.228	243	374	1.3161e-42	0	0	12023	0	0	0	53805	0	0	154820	271540	449620	733470	1049000	754270	1159100	1265500	1515800	1215600	778680	235630	24747	355130	554980	792870	31843	0	59409	488730	932260	399660	593100	522760	353570	344110	647950	420600	15241	470010	630500	358670	744300
>gi|7705274|ref|NP_057691.1| armadillo repeat-containing X-linked protein 3 [Homo sapiens];>gi|29540566|ref|NP_808817.1| armadillo repeat-containing X-linked protein 3 [Homo sapiens];>gi|29540564|ref|NP_808816.1| armadillo repeat-containing X-linked protei	3	12	41.4	42.5	379	532	5.1124e-174	0	0	0	0	41177	182660	161300	267630	353280	416650	721460	414860	398660	296370	215530	164280	259660	370420	256800	355960	183880	219570	71169	305320	239080	117660	93469	308670	780540	1021300	709450	68475	128560	123130	802140	324180	101490	107930	95914	135930	81360	142900
>gi|4505901|ref|NP_003867.1| transmembrane protein 11, mitochondrial [Homo sapiens]	1	4	22.9	21.541	192	198	1.7346e-61	0	0	159340	147990	241780	216670	0	161070	252060	343990	553910	731410	534040	115170	0	0	0	390150	334790	218340	326670	763210	240050	529990	256730	285390	389950	656560	137320	390020	210000	264880	0	158400	314000	520710	237260	328210	451800	607230	0	318920
>gi|378548190|ref|NP_001243731.1| 40S ribosomal protein S3 isoform 1 [Homo sapiens];>gi|15718687|ref|NP_000996.2| 40S ribosomal protein S3 isoform 1 [Homo sapiens];>gi|386869503|ref|NP_001247435.1| 40S ribosomal protein S3 isoform 2 [Homo sapiens]	4	9	44	26.688	243	195	3.6696e-80	0	0	0	0	0	62283	164900	194320	106010	81959	77380	164790	105090	85752	128200	63607	81603	175600	181840	125980	0	36326	43960	283850	3284900	239230	336200	162180	122320	114650	35123	50247	75252	54434	37439	120410	20523	58829	15215	0	0	21205
>gi|88702793|ref|NP_612449.2| vasorin precursor [Homo sapiens]	1	11	21	71.712	673	322	0	0	0	0	0	0	0	0	0	0	34414	22375	24787	0	10421	29729	18435	93738	89970	29763	0	86743	266900	489070	1119600	427770	389610	1104000	2235400	874430	459820	495190	346560	198500	138220	101110	65545	34623	26722	0	26679	0	0
>gi|8922701|ref|NP_060708.1| acylglycerol kinase, mitochondrial precursor [Homo sapiens]	1	23	60.9	47.137	422	811	0	0	0	26377	0	211310	0	21134	222030	343300	897120	1365600	1291100	1337900	552550	604900	736220	375250	564790	845220	615410	178740	396210	202130	221150	158950	202110	369030	606830	838010	3632400	1484400	669100	329290	188420	151490	107160	104400	61403	36412	29741	0	0
>gi|52632383|ref|NP_001524.2| heterogeneous nuclear ribonucleoprotein L isoform a [Homo sapiens];>gi|52632385|ref|NP_001005335.1| heterogeneous nuclear ribonucleoprotein L isoform b [Homo sapiens]	2	6	17.7	64.132	589	15	1.1135e-33	0	0	0	17165	14494	0	16232	0	0	16378	0	62337	73925	0	46214	26986	0	0	0	0	17963	0	7045.5	0	0	0	0	0	0	0	0	167140	0	0	17229	102310	0	0	0	0	0	0
>gi|7657345|ref|NP_055156.1| mitochondrial carrier homolog 1 [Homo sapiens]	1	11	29	39.919	372	426	1.1544e-49	0	0	0	0	0	34189	0	0	0	0	16274	176920	350010	976470	1109700	1028400	1409400	1206500	952220	1110900	842140	1192400	369670	432910	140290	528710	446320	560470	430150	1050500	556310	889610	222640	1320600	1070100	1138900	762790	1245700	1094100	1620700	693960	1492600
>gi|7657347|ref|NP_055157.1| mitochondrial carrier homolog 2 [Homo sapiens]	1	12	54.8	33.331	303	1812	0	0	0	17069	0	19096	11884	11748	17907	15965	187590	917510	1618700	4518400	7373100	3375400	6397200	2783300	4019900	2991500	1743100	1264600	1205100	1550100	3434500	1526800	579970	1478400	1802600	609910	3055700	683410	822600	1227800	2236600	1674300	5820100	3323500	924470	2223600	3821800	821520	2293100
>gi|30578418|ref|NP_849189.1| sideroflexin-2 [Homo sapiens]	1	5	18.6	36.231	322	34	1.4645e-17	0	0	0	0	0	0	0	0	0	0	0	0	59056	538920	90837	0	134990	175120	210020	20639	0	0	0	0	5266.9	0	16514	63799	17360	29055	0	0	0	0	0	0	0	0	0	0	0	0
>gi|7706369|ref|NP_057182.1| mitochondrial pyruvate carrier 1 isoform 1 [Homo sapiens];>gi|399567832|ref|NP_001257808.1| mitochondrial pyruvate carrier 1 isoform 2 [Homo sapiens]	2	5	56.9	12.347	109	38	2.7262e-123	0	0	0	1318900	0	0	0	0	0	316700	0	343980	502070	4355900	3225600	3662200	10590000	17844000	5888500	2626600	780950	358360	334760	221000	159380	149060	0	44175	0	0	0	0	0	67755	0	0	0	0	0	0	0	0
>gi|6912714|ref|NP_036592.1| mitochondrial import inner membrane translocase subunit Tim9 [Homo sapiens]	1	2	34.8	10.378	89	8	9.5385e-10	0	0	0	0	0	0	0	0	0	0	0	0	0	0	0	369560	423000	193240	0	0	0	0	0	0	0	0	0	0	0	370930	0	0	0	0	0	0	0	0	0	0	0	0
>gi|48476342|ref|NP_077008.2| calcium-binding mitochondrial carrier protein SCaMC-3 [Homo sapiens]	1	1	2.8	52.377	468	4	2.1461e-06	0	0	0	0	0	0	0	0	0	0	0	0	0	0	0	0	57055	182220	0	0	31705	19556	0	0	0	0	0	0	0	0	0	0	0	0	0	0	0	0	0	0	0	0
>gi|4826686|ref|NP_004930.1| ATP-dependent RNA helicase DDX1 [Homo sapiens]	1	2	5.4	82.431	740	18	6.3387e-20	0	0	0	0	0	0	0	0	0	0	0	0	0	0	0	0	0	7065.7	0	0	0	0	0	0	0	0	0	0	18305	59770	0	18988	0	9950.7	0	0	0	0	0	0	0	0
>gi|156071459|ref|NP_001143.2| ADP/ATP translocase 2 [Homo sapiens]	1	9	27.9	32.852	298	985	0	0	0	0	0	1917200	9411700	3967000	3538600	2621500	4337600	2822100	4632100	2111000	3210100	4231100	2344300	2225800	3345300	2969900	1354900	595210	448110	349690	486640	204440	175380	102050	86224	29390	176230	56817	40465	29648	35379	38822	80440	29079	26031	14941	0	42618	0
>gi|156071462|ref|NP_001627.2| ADP/ATP translocase 3 [Homo sapiens]	1	26	69.8	32.866	298	2988	0	0	0	0	401300	37156000	194620000	42403000	69787000	49807000	65791000	69815000	111200000	92592000	86188000	89706000	56332000	67338000	55925000	33597000	31055000	8074000	8939000	5696100	6363200	3520200	2506600	512270	2796500	487980	958250	378860	341620	512200	780270	1114200	1913100	1454700	949870	1098100	912980	923550	901470
>gi|44680136|ref|NP_976059.1| D-beta-hydroxybutyrate dehydrogenase, mitochondrial precursor [Homo sapiens];>gi|44680133|ref|NP_976060.1| D-beta-hydroxybutyrate dehydrogenase, mitochondrial precursor [Homo sapiens];>gi|17738292|ref|NP_004042.1| D-beta-hydro	3	6	25.9	38.157	343	28	3.1458e-28	0	0	0	0	6775.6	9281.9	0	0	0	57505	0	0	0	0	0	0	0	6129.3	0	0	0	0	0	0	61955	0	0	0	0	0	0	0	0	0	0	0	0	0	0	0	0	0
>gi|332801090|ref|NP_001193929.1| heterogeneous nuclear ribonucleoprotein D-like isoform b [Homo sapiens];>gi|14110407|ref|NP_112740.1| heterogeneous nuclear ribonucleoprotein D-like isoform a [Homo sapiens]	2	5	14.6	40.04	363	14	1.3808e-26	0	0	0	0	0	54735	0	0	0	9042.8	0	0	0	0	0	0	0	0	0	0	0	0	0	0	0	0	0	0	0	0	0	0	0	0	0	0	0	0	0	0	0	0
>gi|15431297|ref|NP_000968.2| 60S ribosomal protein L13 isoform 1 [Homo sapiens];>gi|15431295|ref|NP_150254.1| 60S ribosomal protein L13 isoform 1 [Homo sapiens];>gi|341604768|ref|NP_001230059.1| 60S ribosomal protein L13 isoform 2 [Homo sapiens];>gi|34160	4	9	34.1	24.261	211	127	3.3609e-228	0	0	37702	139650	765560	12718000	8894800	6834500	2781700	2101500	1016000	781380	1248900	952990	289820	126640	718510	738640	370330	463870	137270	27817	158800	0	15011	50700	28152	49823	17834	219880	39749	135880	220210	8890.1	379250	145690	79382	0	0	322150	107800	166420
>gi|4506725|ref|NP_000998.1| 40S ribosomal protein S4, X isoform X isoform [Homo sapiens];>gi|88703062|ref|NP_001034656.1| 40S ribosomal protein S4, Y isoform 2 [Homo sapiens]	3	8	31.9	29.597	263	40	4.7947e-35	0	0	0	250310	322440	1775600	1233000	576590	195830	92678	23668	1048400	20632	32060	35440	0	18402	43495	0	0	0	0	0	42445	0	22218	0	0	15264	44714	17126	19252	0	0	0	10731	0	0	0	0	0	0
>gi|4506743|ref|NP_001003.1| 40S ribosomal protein S8 [Homo sapiens]	1	7	41.3	24.205	208	152	1.0886e-271	0	0	0	0	196470	1138100	224140	398530	301550	177470	146340	195930	157660	41259	131820	160690	142160	60587	121990	128460	47700	34060	31064	58376	157690	149010	140940	144790	30837	116200	19625	66701	47173	87403	86331	259830	21359	20164	12319	0	0	43038
>gi|27436908|ref|NP_758455.1| 39S ribosomal protein L54, mitochondrial [Homo sapiens]	1	2	26.1	15.819	138	74	6.2048e-42	0	0	0	0	297960	536370	1227800	306880	0	0	0	65929	0	0	0	0	0	0	0	0	0	0	0	0	0	0	0	0	0	0	0	0	0	0	0	0	0	0	0	0	0	0
>gi|7705618|ref|NP_057134.1| 39S ribosomal protein L11, mitochondrial isoform a [Homo sapiens];>gi|25306272|ref|NP_733934.1| 39S ribosomal protein L11, mitochondrial isoform b [Homo sapiens];>gi|25306275|ref|NP_733935.1| 39S ribosomal protein L11, mitochon	3	12	60.4	20.683	192	267	0	0	0	0	338010	1545400	4130200	1469400	2135300	1019300	524570	323550	376000	147670	59767	46094	21355	21012	0	0	125020	30024	58885	0	23086	31945	17948	0	79049	0	0	0	13667	21277	0	0	0	0	0	0	0	0	0
>gi|4758768|ref|NP_004535.1| NADH dehydrogenase [ubiquinone] 1 alpha subcomplex subunit 10, mitochondrial precursor [Homo sapiens]	1	22	69	40.75	355	928	0	0	0	0	0	1530100	4674100	4092800	2317200	1459700	1196400	919750	503490	361660	458380	176230	152430	152070	22033	69433	117010	11036	124260	41031	0	0	0	0	243420	0	0	0	14740	0	31073	129070	156330	58610	116030	182550	425390	292380	456330
>gi|116014336|ref|NP_057109.3| methyltransferase-like protein 9 isoform 1 precursor [Homo sapiens];>gi|116014334|ref|NP_001070648.1| methyltransferase-like protein 9 isoform 2 precursor [Homo sapiens]	2	3	14.2	36.536	318	39	2.172e-12	0	0	0	0	0	0	0	0	0	0	16517	0	0	0	0	0	0	0	0	0	0	0	0	0	0	0	0	0	0	0	0	0	0	0	0	0	0	0	0	0	0	0
>gi|149408153|ref|NP_001092271.1| protein FAM210A [Homo sapiens];>gi|116268105|ref|NP_689565.2| protein FAM210A [Homo sapiens]	2	7	31.2	30.776	272	147	2.7989e-40	0	7052.7	65556	669990	545440	324110	176970	151150	144980	241740	136060	311800	193420	65011	44748	0	0	0	0	0	0	0	0	0	0	0	0	0	0	0	0	0	0	0	0	0	0	0	0	0	0	0
>gi|33946329|ref|NP_005393.2| ras-related protein Ral-A precursor [Homo sapiens]	1	14	60.2	23.567	206	406	0	0	0	213390	3157600	4961000	1390100	535410	5952800	7043100	5663000	2150800	1746500	1766100	937550	1445400	357670	68284	803680	103640	68063	301340	223470	276950	281600	44929	136440	1237500	2063300	265290	76485	207140	276880	588830	724050	608030	826880	168370	71217	0	549920	232070	74944
>gi|256222019|ref|NP_057215.3| ras-related protein Rab-10 [Homo sapiens]	1	14	59.5	22.541	200	961	0	0	0	4549600	8053700	7193900	4964700	4086000	5363000	5114000	5918300	7753500	5436300	3068800	2454600	1172900	957630	1327500	1828500	2417900	1329700	1770300	979960	574610	668580	373680	588560	551050	198890	322030	1423900	833720	539600	600530	421320	263310	352010	714350	79264	118350	231160	72525	385950
>gi|5803133|ref|NP_006825.1| ras-related protein Rab-32 [Homo sapiens]	1	15	76.9	24.997	225	404	1.2989e-281	0	12837	315510	315170	837880	953730	521680	892020	1544800	997570	851030	1208300	422990	188370	341720	0	132910	259130	277510	268350	83219	144220	8184.3	19712	10419	25747	8471.7	8186.1	0	0	0	0	14233	0	33794	0	51886	0	0	6965.3	43311	42127
>gi|7661922|ref|NP_055814.1| ras-related protein Rab-21 [Homo sapiens]	1	11	53.3	24.347	225	430	0	0	39682	1167300	3928700	2544100	2296400	1407600	819440	1514900	1237400	182380	120130	470170	413260	470940	321580	512940	24758	12243	0	0	0	249070	33696	227730	19609	178030	436210	120210	0	118210	158800	32752	235180	150000	261560	132620	147290	87939	223600	104020	139250
>gi|5803135|ref|NP_006852.1| ras-related protein Rab-35 isoform 1 [Homo sapiens];>gi|262527293|ref|NP_001161078.1| ras-related protein Rab-35 isoform 2 [Homo sapiens]	2	12	63.2	23.025	201	246	0	0	0	517600	1816100	1522000	1561500	840470	660830	339190	719680	122090	182290	41502	144840	24260	158910	23142	45110	172950	59754	18036	28719	25423	30342	13782	22881	10879	22406	0	68726	58107	12757	33365	0	14755	16170	16387	20668	22518	0	14709	0
>gi|7706563|ref|NP_057614.1| ras-related protein Rab-8B [Homo sapiens]	4	5	23.7	23.584	207	150	0	0	0	1161900	1343800	1063600	1002100	288060	192010	186870	159830	99608	184730	44967	50351	159110	188400	212160	57531	0	0	111700	140270	0	0	0	60787	46105	146600	0	0	32711	0	86201	38988	0	42609	68174	0	0	103260	837220	110190
>gi|24371248|ref|NP_076423.2| FUN14 domain-containing protein 2 [Homo sapiens]	1	8	36	20.675	189	212	1.7161e-192	0	78951	1989400	3337900	1281300	875470	1088600	1397400	647250	636780	694000	280210	260040	219760	243440	81866	205270	1087900	2396300	3244900	224340	569950	93774	729690	511380	179260	366700	370590	428410	343040	220140	627500	485790	395910	138560	159650	194080	97663	0	141160	0	0
>gi|5729875|ref|NP_006658.1| membrane-associated progesterone receptor component 1 [Homo sapiens]	1	17	65.6	21.671	195	1555	0	0	7223100	11821000	11964000	4048200	8757700	9995100	16295000	11128000	9625500	4891800	3170100	2062000	1929000	2469000	1362900	4510500	8418900	9568000	6350600	2660300	1622800	1779300	4941700	2669400	1245500	1301800	2911600	1739700	2582200	2301600	2382000	3292200	2738900	2097500	2540700	2371200	2119100	442380	2822400	887550	1115100
>gi|7657257|ref|NP_055580.1| mitochondrial import receptor subunit TOM20 homolog [Homo sapiens]	1	3	31	16.298	145	125	0	0	88415	586700	728930	762160	420830	249750	799500	314490	233190	224760	343630	101610	137380	28869	58873	72701	0	0	0	0	0	0	0	0	0	0	0	0	0	0	0	0	0	223490	158800	180110	0	0	0	69622	0
>gi|34147522|ref|NP_064632.2| chaperone activity of bc1 complex-like, mitochondrial [Homo sapiens]	1	1	2.5	71.949	647	1	0.00018561	0	0	0	0	0	0	0	0	0	0	0	0	0	0	0	0	0	0	0	0	0	0	0	0	0	0	0	0	0	0	0	0	0	0	0	0	0	0	0	0	0	0
>gi|300360554|ref|NP_001177938.1| serine/arginine-rich splicing factor 10 isoform 6 [Homo sapiens];>gi|397140012|ref|XP_003846473.1| PREDICTED: serine/arginine-rich splicing factor 10-like [Homo sapiens];>gi|300360545|ref|NP_001177935.1| serine/arginine-ri	9	2	16.4	20.117	165	5	1.2945e-07	0	0	0	0	0	0	0	0	0	0	0	0	0	0	0	0	0	0	0	0	0	0	0	0	0	0	0	0	0	0	0	0	0	0	0	0	0	0	0	0	0	0
>gi|83627705|ref|NP_005995.2| cytochrome b-c1 complex subunit 6, mitochondrial [Homo sapiens]	2	3	38.5	10.739	91	7	1.214e-16	0	0	0	0	0	0	0	0	0	0	0	0	0	0	0	0	0	0	0	0	0	0	0	0	0	0	0	0	0	0	0	0	0	0	0	0	0	0	0	0	0	0
>gi|148529014|ref|NP_001914.3| DNA damage-binding protein 1 [Homo sapiens]	1	19	21.1	126.97	1140	64	1.4092e-275	0	0	0	0	0	15803	0	0	0	34109	41370	103220	60216	0	4856.5	546320	14667	45434	81362	51364	89294	71286	64039	193740	24419	29919	18551	24607	8740.9	277850	302760	50940	167740	143660	13365	6426.6	2164.5	5998.5	3758.2	1972	0	0
>gi|4557373|ref|NP_000051.1| biotinidase precursor [Homo sapiens]	1	6	13.6	61.132	543	25	1.9974e-62	0	22624	0	36348	0	0	0	0	0	0	0	0	0	14679	76851	33108	0	0	0	0	0	16511	7725.4	0	3464.2	0	0	5097.9	0	0	0	0	0	0	0	0	0	0	0	0	0	0
>gi|45439306|ref|NP_001340.2| aspartate--tRNA ligase, cytoplasmic [Homo sapiens]	1	13	32.9	57.136	501	157	3.6336e-62	0	0	17107	0	4686.5	0	0	20318	0	81327	127720	60194	64240	35769	0	0	752160	0	31986	0	0	0	1325400	3074000	1036300	0	0	0	0	0	0	0	0	0	0	9953	0	0	17610	11681	29788	87356
>gi|66933014|ref|NP_064524.3| 3-hydroxybutyrate dehydrogenase type 2 [Homo sapiens]	1	5	28.2	26.724	245	30	1.5549e-38	0	0	0	0	0	0	0	22910	14187	22054	13135	0	29829	0	45721	22306	78958	1693100	220020	68766	0	0	43080	49322	51740	44701	20107	0	34995	40293	12923	49339	0	0	0	0	0	0	0	0	18201	27725
>gi|39777597|ref|NP_004604.2| protein-glutamine gamma-glutamyltransferase 2 isoform a [Homo sapiens];>gi|39777599|ref|NP_945189.1| protein-glutamine gamma-glutamyltransferase 2 isoform b [Homo sapiens]	2	5	9.6	77.328	687	11	9.3341e-45	0	0	0	0	0	0	0	0	0	0	48839	0	0	0	0	0	0	0	0	0	0	0	0	0	0	0	0	0	0	0	0	0	37643	0	69993	0	0	0	0	0	124080	0
>gi|7706029|ref|NP_057571.1| uncharacterized protein C6orf203 isoform a [Homo sapiens];>gi|215599508|ref|NP_001135940.1| uncharacterized protein C6orf203 isoform a [Homo sapiens];>gi|215599570|ref|NP_001135942.1| uncharacterized protein C6orf203 isoform b	3	3	17.1	27.941	240	16	3.6357e-19	0	0	0	40628	38102	74817	53421	85415	81038	97058	64466	105760	86000	87525	0	75543	110610	79049	0	0	0	0	0	0	0	0	0	0	0	0	0	0	0	0	0	0	0	0	0	0	0	0
>gi|116812595|ref|NP_006076.4| 3(2),5-bisphosphate nucleotidase 1 [Homo sapiens]	1	7	25.3	33.392	308	19	3.4119e-21	0	0	0	0	0	231760	190630	292250	239140	150630	844590	503230	11540	179840	124650	139820	0	0	0	0	0	0	0	36643	0	43911	35462	41261	0	0	0	0	0	0	0	0	8365.6	0	8083.2	49547	0	0
>gi|5031789|ref|NP_005527.1| inositol monophosphatase 1 isoform 1 [Homo sapiens];>gi|221625487|ref|NP_001138350.1| inositol monophosphatase 1 isoform 2 [Homo sapiens];>gi|221625507|ref|NP_001138351.1| inositol monophosphatase 1 isoform 3 [Homo sapiens]	3	4	19.1	30.188	277	12	5.6953e-43	0	0	0	0	0	0	0	0	0	0	244440	246530	0	0	0	0	0	0	0	0	0	0	0	0	0	0	0	0	0	0	0	0	0	0	0	0	0	0	0	0	0	0
>gi|40316915|ref|NP_064601.3| aminopeptidase B [Homo sapiens]	1	26	54.9	72.595	650	112	1.4453e-180	0	0	0	0	0	0	0	0	0	81091	498060	1929200	2641000	903980	41871	18578	12459	22094	16420	26492	19130	75940	3174.2	0	0	31608	0	10092	0	375300	32391	0	7209.5	18414	7979.2	0	4476.6	0	0	0	0	0
>gi|15718763|ref|NP_203524.1| GTPase KRas isoform a precursor [Homo sapiens]	1	1	5.3	21.656	189	1	8.0433e-191	0	0	0	0	0	0	0	0	0	0	0	0	0	0	0	0	0	0	0	0	0	0	0	0	0	0	0	75284	0	0	0	0	0	0	0	0	0	0	0	0	0	0
>gi|41327760|ref|NP_940933.3| probable phospholipid-transporting ATPase IIB [Homo sapiens]	1	3	2.9	129.3	1147	3	4.0309e-17	0	0	0	0	0	0	0	0	0	0	0	0	0	0	0	0	0	0	0	0	13701	16091	14437	0	0	0	0	0	0	0	0	0	0	807.92	0	0	0	0	0	10755	18663	0
>gi|109255232|ref|NP_001035864.1| centrosomal protein of 170 kDa isoform gamma [Homo sapiens];>gi|109255230|ref|NP_001035863.1| centrosomal protein of 170 kDa isoform beta [Homo sapiens];>gi|109255228|ref|NP_055627.2| centrosomal protein of 170 kDa isoform	3	3	3.2	161.41	1460	4	6.4087e-07	0	0	0	0	0	0	0	0	0	0	0	0	0	0	0	42403	0	0	649.67	0	0	0	397440	444790	0	0	0	211220	0	0	0	0	0	0	0	0	331900	0	0	0	0	0
>gi|4557735|ref|NP_000231.1| amine oxidase [flavin-containing] A isoform 1 [Homo sapiens];>gi|395132504|ref|NP_001257387.1| amine oxidase [flavin-containing] A isoform 2 [Homo sapiens]	3	10	23.1	59.681	527	30	4.8943e-130	0	0	0	0	0	0	0	0	0	0	0	0	0	0	0	83201	61076	236840	84724	140240	0	1185700	1152600	5845600	3411000	383090	176510	45297	0	55930	0	0	0	0	0	0	0	0	0	0	0	288040
>gi|5031987|ref|NP_005720.1| peptidyl-prolyl cis-trans isomerase F, mitochondrial precursor [Homo sapiens]	1	5	36.2	22.04	207	42	7.0974e-66	0	0	157180	34317	29221	53144	62942	66402	13972	8276.5	0	349840	525640	670230	517320	27239	2804900	3719900	4839300	1629100	5338400	4848600	5040700	4847500	3296100	2842800	0	0	0	0	0	0	90316	0	0	0	0	0	0	0	0	0
>gi|22129778|ref|NP_542763.1| sulfiredoxin-1 [Homo sapiens]	1	2	13.9	14.259	137	7	7.7811e-06	0	48088	167010	221150	134690	0	0	0	0	0	0	0	0	0	0	0	0	0	0	0	0	0	0	0	0	0	0	0	0	0	0	0	0	0	0	0	0	0	0	0	20854000	0
>gi|189491675|ref|NP_116211.2| protein FAM136A [Homo sapiens]	1	4	37	15.641	138	21	8.7303e-13	0	0	822570	20982	284140	8911.4	0	0	0	0	0	0	0	0	0	0	0	0	0	0	0	237170	122510	0	0	0	0	0	0	0	0	0	0	0	0	0	0	0	0	0	0	0
>gi|21361091|ref|NP_004172.2| ubiquitin carboxyl-terminal hydrolase isozyme L1 [Homo sapiens]	1	10	54.3	24.824	223	50	2.7382e-154	0	117200	4288900	1074200	33715	19586	0	0	0	0	0	628870	679340	349100	0	0	28996	0	66336	0	0	0	0	0	0	0	0	0	0	0	0	0	0	0	0	0	0	94537	127740	0	447030	116370
>gi|40288284|ref|NP_945191.1| 7,8-dihydro-8-oxoguanine triphosphatase isoform p18 [Homo sapiens];>gi|40288280|ref|NP_945188.1| 7,8-dihydro-8-oxoguanine triphosphatase isoform p18 [Homo sapiens];>gi|40288276|ref|NP_945186.1| 7,8-dihydro-8-oxoguanine triphos	7	4	33.3	17.951	156	35	2.4211e-79	0	0	439770	0	0	0	0	0	0	0	0	0	12094	0	0	0	0	0	0	0	0	0	0	0	0	0	0	0	0	0	0	0	0	0	0	0	0	0	0	0	0	0
>gi|160420328|ref|NP_919255.2| iron-sulfur cluster assembly 2 homolog, mitochondrial precursor [Homo sapiens]	1	6	45.5	16.476	154	43	1.2545e-39	0	243480	498040	120330	0	156540	117190	0	0	0	0	0	0	0	0	0	0	0	0	0	0	0	0	0	887210	0	0	0	0	0	34484	0	0	62766	0	0	0	0	0	0	121230	0
>gi|7661678|ref|NP_056461.1| ras-related protein Rap-1b isoform 1 precursor [Homo sapiens];>gi|58219792|ref|NP_001010942.1| ras-related protein Rap-1b isoform 1 precursor [Homo sapiens];>gi|354459354|ref|NP_001238850.1| ras-related protein Rap-1b isoform 3	6	19	80.4	20.825	184	1269	0	0	6126500	48749000	17781000	9148800	16872000	5855100	6603900	4874200	4144200	4379200	2619000	5013200	3697900	4057900	3893600	4673100	4820800	5866200	5429200	3116500	3542100	2020500	1749300	484630	556040	535030	422360	329380	475340	268250	340220	141180	193600	171750	17727	169640	21977	29760	68381	0	0
>gi|5454120|ref|NP_006326.1| mitochondrial import inner membrane translocase subunit Tim17-A [Homo sapiens]	1	2	18.1	18.023	171	31	6.7781e-17	0	0	0	0	0	0	0	0	0	0	0	0	27955	0	0	0	0	24720	0	30592	0	0	0	0	0	0	0	0	0	178070	17833	0	48742	63818	35564	12991	19265	28953	15932	0	0	0
>gi|24307899|ref|NP_005693.1| GTPase Era, mitochondrial [Homo sapiens]	1	2	6.6	48.349	437	9	1.4925e-09	0	16210	120770	0	0	0	0	0	0	0	0	0	0	0	0	0	0	0	0	0	0	0	0	0	0	0	0	0	0	0	0	0	0	0	0	0	0	0	0	0	0	0
>gi|4502209|ref|NP_001653.1| ADP-ribosylation factor 5 [Homo sapiens]	1	3	21.7	20.529	180	33	0	0	0	29223	0	0	0	0	0	0	0	0	0	0	0	0	0	0	0	0	0	0	0	0	0	0	0	0	0	0	0	0	0	0	0	0	0	0	0	0	0	0	0
>gi|188528663|ref|NP_005621.2| solute carrier organic anion transporter family member 2A1 [Homo sapiens]	1	2	3.6	70.043	643	10	5.1533e-15	0	0	0	0	0	0	0	0	0	0	0	0	0	0	0	0	0	0	0	0	0	0	0	0	0	0	0	0	0	0	0	0	0	0	0	0	0	0	0	0	0	0
>gi|53759134|ref|NP_004426.2| endonuclease G, mitochondrial precursor [Homo sapiens]	1	2	7.7	32.62	297	15	1.6601e-05	0	0	0	10451	9208.4	4808.3	0	0	0	0	8196.4	19673	15133	13091	6358.2	8729.2	10291	18565	22084	21411	0	24660	7072.1	6570.6	4043.1	0	0	0	0	0	0	0	4181.4	0	0	0	0	0	0	0	0	0
>gi|301171345|ref|NP_001180343.1| tubulin alpha-8 chain isoform 2 [Homo sapiens];>gi|9507215|ref|NP_061816.1| tubulin alpha-8 chain isoform 1 [Homo sapiens]	2	1	3.1	42.953	383	2	0	0	10214	0	0	0	0	0	0	0	22644	19432	0	18467	0	0	0	0	0	0	0	0	0	0	0	0	0	0	0	0	0	0	0	0	0	0	0	0	0	0	0	0	0
>gi|5174419|ref|NP_006003.1| putative ATP-dependent Clp protease proteolytic subunit, mitochondrial precursor [Homo sapiens]	1	13	45.5	30.18	277	309	0	0	0	17811	148770	622590	539460	88791	237930	142610	120090	9512.7	0	65945	41000	0	0	28670	0	0	0	0	0	103990	4640300	6441900	2613900	540360	131820	0	45533	0	0	0	0	0	0	0	0	0	0	0	0
>gi|156105681|ref|NP_036618.2| presenilin-2 isoform 2 [Homo sapiens];>gi|156105679|ref|NP_000438.2| presenilin-2 isoform 1 [Homo sapiens]	2	2	7.6	50.011	447	20	8.9318e-51	0	0	0	0	0	0	0	0	0	0	0	0	0	0	0	0	0	0	0	0	19829	0	0	0	0	0	0	0	0	0	53365	49915	108680	31652	22201	26597	14091	0	0	31336	0	0
>gi|157671945|ref|NP_079189.4| cadherin-like and PC-esterase domain-containing protein 1 isoform 1 precursor [Homo sapiens]	1	1	1	117.49	1026	4	5.8252e-05	0	0	0	0	0	0	0	0	0	0	0	0	0	0	0	0	0	0	0	0	0	0	0	0	0	0	0	0	0	0	0	0	0	0	0	0	0	0	0	0	0	0
>gi|14150070|ref|NP_115685.1| coiled-coil-helix-coiled-coil-helix domain-containing protein 5 [Homo sapiens]	1	3	37.3	12.395	110	2	6.0876e-06	0	124080	0	0	0	0	0	0	0	0	0	0	0	0	0	0	0	0	235150	0	0	0	0	0	0	0	0	0	0	0	0	0	0	0	0	0	0	0	0	0	0	0
>gi|50593025|ref|NP_056515.2| NFU1 iron-sulfur cluster scaffold homolog, mitochondrial isoform 1 [Homo sapiens];>gi|50593021|ref|NP_001002755.1| NFU1 iron-sulfur cluster scaffold homolog, mitochondrial isoform 2 [Homo sapiens];>gi|50593023|ref|NP_001002756	3	7	33.5	25.923	230	87	2.5952e-58	0	3879200	18253	0	0	0	0	0	0	0	0	0	10946	24392	205980	0	0	0	0	0	0	16608	0	0	0	0	0	0	0	0	0	0	0	0	0	0	0	0	0	0	0	0
>gi|297632350|ref|NP_001172023.1| nitrilase homolog 1 isoform 4 [Homo sapiens];>gi|297632348|ref|NP_001172022.1| nitrilase homolog 1 isoform 3 [Homo sapiens];>gi|5031947|ref|NP_005591.1| nitrilase homolog 1 isoform 1 [Homo sapiens]	4	6	26.1	31.858	291	9	3.7289e-20	275400	0	0	0	60934	273850	254710	282530	87919	137270	142720	115130	69516	0	94046	423680	1014100	1020300	254010	281090	126460	57649	0	103460	23324	65067	58912	92912	65752	0	51473	0	48328	301730	0	121440	0	0	0	0	0	0
>gi|148612859|ref|NP_001091972.1| mitochondrial intermembrane space import and assembly protein 40 isoform 1 [Homo sapiens];>gi|21389469|ref|NP_653237.1| mitochondrial intermembrane space import and assembly protein 40 isoform 2 [Homo sapiens]	2	1	16.9	15.996	142	2	8.5881e-05	0	361680	0	0	0	0	0	0	0	0	0	0	0	0	0	0	0	0	0	0	0	0	0	0	0	0	0	0	0	0	0	0	0	0	0	0	0	0	0	0	0	0
>gi|4758352|ref|NP_004100.1| adrenodoxin, mitochondrial precursor [Homo sapiens]	1	3	16.8	19.393	184	12	2.4366e-07	28567	1177400	0	0	0	0	0	0	0	0	139290	121080	146190	236290	304830	257240	42775	0	0	0	0	0	38620	0	0	0	0	0	0	0	0	0	0	0	0	0	0	0	0	0	0	0
>gi|4758340|ref|NP_004452.1| phenylalanine--tRNA ligase alpha subunit [Homo sapiens]	2	6	14.2	57.563	508	34	2.3791e-77	0	0	0	0	0	1116200	324190	492080	259270	212860	274610	0	56075	72081	807150	41019	90150	52209	10950	36276	0	6884.9	0	0	0	0	0	0	0	0	0	0	0	0	0	0	0	0	0	0	0	0
>gi|108773784|ref|NP_001035809.1| ATP-binding cassette sub-family E member 1 [Homo sapiens];>gi|108773782|ref|NP_002931.2| ATP-binding cassette sub-family E member 1 [Homo sapiens]	2	7	12.9	67.314	599	30	9.2995e-48	0	9917.9	1752.4	0	0	0	4167.2	0	0	0	0	51120	77619	117780	80030	18484	37069	0	0	18073	0	31932	11452	33285	0	0	0	8870.3	4461.3	8509	0	0	0	0	3380.2	0	0	0	0	0	0	0
>gi|385719194|ref|NP_001245321.1| caseinolytic peptidase B protein homolog isoform 2 [Homo sapiens];>gi|13540606|ref|NP_110440.1| caseinolytic peptidase B protein homolog isoform 1 [Homo sapiens];>gi|385719196|ref|NP_001245322.1| caseinolytic peptidase B p	4	19	37.7	75.448	677	94	1.1792e-102	0	0	0	0	19423	0	0	0	0	0	34219	276200	227770	239690	131920	68197	24254	103090	353630	182610	142210	157060	126770	159270	112970	12018	64062	104450	7383.5	107910	0	35078	0	0	0	9602.3	0	0	0	0	0	0
>gi|4503023|ref|NP_000089.1| carnitine O-palmitoyltransferase 2, mitochondrial precursor [Homo sapiens]	1	26	50.9	73.776	658	376	0	0	0	0	0	13538	59073	39634	53398	22724	8693	513530	1195400	1698900	753660	933940	693940	639400	430980	346670	211060	64558	64725	9814.1	0	0	22433	3707.7	0	0	0	0	0	0	8583.8	0	0	0	0	8807.3	0	172000	0
>gi|33469985|ref|NP_009201.2| peptidyl-prolyl cis-trans isomerase FKBP9 precursor [Homo sapiens]	1	32	58.1	63.083	570	646	0	0	72141	0	0	124970	20489	0	0	0	0	350560	31985000	37157000	5785300	1116800	417380	177430	188040	48618	145500	55318	20455	313460	307670	96907	111890	73507	405780	33104	86925	0	141110	53558	0	398960	50798	31861	10458	10247	78280	45198	6900.8
>gi|194306651|ref|NP_060460.4| pyruvate dehydrogenase phosphatase regulatory subunit, mitochondrial precursor [Homo sapiens]	1	37	53.6	99.363	879	296	0	0	0	0	0	3974.3	0	0	304000	727350	88841	344020	5575200	6767200	614050	281370	86262	37193	12824	65099	18569	21680	12304	41689	59013	53959	33664	27287	24616	6353.9	2648.2	3676.6	12782	17620	25836	14307	9922.8	19311	0	0	25986	18767	68280
>gi|111160385|ref|NP_171608.2| UDP-GlcNAc:betaGal beta-1,3-N-acetylglucosaminyltransferase 9 precursor [Homo sapiens]	1	1	3.7	43.751	402	10	1.9509e-17	0	0	0	0	0	0	0	0	0	0	0	0	0	0	0	0	0	0	0	0	0	0	0	0	0	0	0	0	0	0	0	0	0	0	0	0	0	0	0	0	0	0
>gi|193804850|ref|NP_660160.2| dehydrogenase/reductase SDR family member on chromosome X precursor [Homo sapiens]	1	3	13.3	36.443	330	37	4.6461e-24	0	0	0	0	0	0	0	0	0	0	27168	99588	174400	0	0	0	0	0	0	0	0	0	0	0	0	0	0	0	0	0	0	0	0	0	0	0	0	0	0	0	0	0
>gi|289176994|ref|NP_001165907.1| phosphorylase b kinase regulatory subunit alpha, skeletal muscle isoform isoform 3 [Homo sapiens];>gi|169881275|ref|NP_001116142.1| phosphorylase b kinase regulatory subunit alpha, skeletal muscle isoform isoform 2 [Homo s	3	3	3.6	129.39	1151	3	2.3145e-05	0	0	0	0	0	0	0	0	0	0	0	0	4255.7	0	0	0	0	24155	35481	67378	23395	12055	0	0	0	0	0	0	0	0	0	0	0	0	0	0	0	0	0	0	48194	0
>gi|18426967|ref|NP_550438.1| deoxyguanosine kinase, mitochondrial isoform a [Homo sapiens];>gi|18426971|ref|NP_550440.1| deoxyguanosine kinase, mitochondrial isoform b [Homo sapiens]	2	6	31.8	32.055	277	14	1.2777e-37	0	0	0	0	0	0	0	40212	0	14928	36523	297620	89215	317920	0	64942	0	0	0	0	26477	61168	0	0	0	0	0	37131	0	0	0	0	0	0	0	0	0	0	0	0	0	0
>gi|153218487|ref|NP_714916.3| KDEL motif-containing protein 2 precursor [Homo sapiens]	1	23	56.6	58.572	507	335	0	0	0	0	0	0	0	0	0	2786.9	90476	723730	1321500	1083800	626420	91343	225670	80210	38327	53059	30674	0	3290.3	19165	17573	10699	0	22435	10150	0	0	0	0	0	0	0	0	0	0	0	0	0	0
>gi|4758762|ref|NP_004530.1| asparagine--tRNA ligase, cytoplasmic [Homo sapiens]	1	13	27.2	62.942	548	91	4.1615e-100	0	0	0	0	0	0	0	0	0	0	61576	129370	160520	228860	104490	17753	22175	61017	30550	46127	17720	0	0	0	0	0	0	0	0	0	0	0	0	0	0	0	0	0	0	8295.1	25621	0
>gi|4759034|ref|NP_004721.1| eukaryotic peptide chain release factor subunit 1 [Homo sapiens]	1	5	15.1	49.03	437	53	1.3357e-32	0	0	0	0	0	0	0	16907	5795	40115	55621	125590	125130	283020	167470	40494	24471	26914	2832.5	18553	0	0	0	0	0	0	0	0	0	0	0	0	0	0	0	0	0	0	0	0	0	0
>gi|145275185|ref|NP_067653.3| UPF0160 protein MYG1, mitochondrial precursor [Homo sapiens]	1	9	27.1	42.461	376	60	1.0771e-29	0	0	0	14313	30597	24354	11680	100520	91871	179090	182450	312860	294790	78289	0	0	0	0	21547	0	0	0	0	0	0	0	0	17493	0	0	0	0	0	0	0	0	0	0	16550	0	0	0
>gi|5174539|ref|NP_005908.1| malate dehydrogenase, cytoplasmic isoform 2 [Homo sapiens];>gi|312283701|ref|NP_001186040.1| malate dehydrogenase, cytoplasmic isoform 1 [Homo sapiens];>gi|312283703|ref|NP_001186041.1| malate dehydrogenase, cytoplasmic isoform	3	14	52.7	36.426	334	216	0	0	0	0	0	0	52082	62688	27515	196310	1895100	9530500	16176000	16000000	6426900	1828500	664370	138130	88631	65856	40949	41701	41776	0	82408	13933	0	13985	0	51768	49814	15161	0	13627	0	0	0	0	0	0	0	0	0
>gi|6552328|ref|NP_015565.1| NADH-cytochrome b5 reductase 3 isoform 2 [Homo sapiens];>gi|284448553|ref|NP_001165132.1| NADH-cytochrome b5 reductase 3 isoform 2 [Homo sapiens];>gi|193794826|ref|NP_001123291.1| NADH-cytochrome b5 reductase 3 isoform 2 [Homo	5	27	87.1	31.628	278	5523	0	0	0	33800	512260	3716300	7342300	5699100	9907300	16817000	42498000	58689000	129950000	125330000	109090000	110980000	53535000	24171000	22421000	14822000	13546000	8905600	9960500	7212700	6745300	4653700	5749700	2698800	4718000	3839000	5539200	3208700	4111900	3135600	3202700	2457800	2623700	3456300	1718400	1126400	2942500	1168200	3050400
>gi|46309463|ref|NP_775788.2| vitamin K epoxide reductase complex subunit 1-like protein 1 [Homo sapiens]	1	4	21.6	19.835	176	70	3.4071e-14	0	0	0	0	0	0	0	0	246490	696280	892410	1082500	301120	1127000	230630	88522	113770	146140	124410	95619	57533	0	0	64863	0	0	0	0	0	13999	0	0	0	0	0	44318	0	0	0	0	0	0
>gi|31542673|ref|NP_078867.2| charged multivesicular body protein 6 [Homo sapiens]	1	4	22.9	23.485	201	54	8.1099e-103	0	0	0	0	0	0	0	0	0	0	29757	57726	295400	50388	102240	0	32082	289810	288160	204420	162770	127150	146570	0	0	32026	0	155760	0	0	0	0	0	0	0	0	0	0	0	0	288160	0
>gi|203098816|ref|NP_001128496.1| pyruvate dehydrogenase protein X component, mitochondrial isoform 2 [Homo sapiens];>gi|203098753|ref|NP_003468.2| pyruvate dehydrogenase protein X component, mitochondrial isoform 1 [Homo sapiens];>gi|260898739|ref|NP_0011	3	7	20.6	51.459	486	68	1.6777e-247	0	0	0	0	0	0	0	11759	17866	70396	188010	386180	471000	110020	75264	182690	352130	212370	208530	136080	82432	83571	67733	0	0	0	0	0	0	0	0	0	0	0	0	0	0	0	0	0	0	0
>gi|40217812|ref|NP_004740.2| protein TBRG4 isoform 1 [Homo sapiens];>gi|387912543|ref|NP_001248763.1| protein TBRG4 isoform 3 [Homo sapiens];>gi|40217810|ref|NP_954573.1| protein TBRG4 isoform 2 [Homo sapiens];>gi|13569848|ref|NP_112162.1| protein TBRG4 i	4	17	44.7	70.737	631	147	4.4791e-266	0	0	0	0	0	0	0	0	0	164540	263630	620920	482450	445230	315670	117310	88798	48744	29474	27030	1326.7	19784	0	0	1593.5	0	5763.7	11791	0	60640	0	0	39238	21162	0	0	0	0	0	0	0	0
>gi|4502643|ref|NP_001753.1| T-complex protein 1 subunit zeta isoform a [Homo sapiens];>gi|58331171|ref|NP_001009186.1| T-complex protein 1 subunit zeta isoform b [Homo sapiens]	2	16	43.5	58.024	531	227	1.8365e-222	0	0	0	0	0	0	0	0	21882	282420	561000	696160	726890	575340	243150	131880	267340	6754.8	38995	96621	5988.5	93851	94645	81357	19702	35741	41746	62173	6497.5	57614	0	0	0	0	0	0	0	22530	0	0	0	246050
>gi|158937236|ref|NP_006301.3| puromycin-sensitive aminopeptidase [Homo sapiens]	1	36	50.9	103.28	919	311	0	0	16859	217000	31643	0	72726	0	91203	88063	26005	44635	1723800	6671600	740750	214960	110060	751230	209910	233970	250440	378790	126030	106270	363860	71930	39957	242300	2972.9	86350	14059	0	95183	0	0	0	0	0	0	0	17458	0	5116
>gi|74099704|ref|NP_001027559.1| sulfite oxidase, mitochondrial [Homo sapiens];>gi|74099702|ref|NP_001027558.1| sulfite oxidase, mitochondrial [Homo sapiens];>gi|74099694|ref|NP_000447.2| sulfite oxidase, mitochondrial [Homo sapiens]	3	14	36.5	60.282	545	62	0	0	0	0	0	0	21146	0	0	0	0	17130	35845	2236400	66073	0	0	0	0	0	0	0	9281.2	0	0	14047	0	0	0	0	0	0	0	0	31366	0	0	0	0	0	0	69577	0
>gi|111955139|ref|NP_149098.2| GTP-binding protein 10 isoform 2 [Homo sapiens];>gi|111955063|ref|NP_001036182.1| GTP-binding protein 10 isoform 1 [Homo sapiens]	2	6	23.3	42.932	387	20	3.5157e-29	0	0	0	0	0	0	0	3734.2	0	12709	3352	9019.1	15128	0	4091	0	0	0	0	0	0	0	0	0	0	0	0	0	0	0	0	0	0	0	0	0	0	0	0	0	0	0
>gi|189011548|ref|NP_808592.2| acid ceramidase isoform a preproprotein [Homo sapiens];>gi|189011546|ref|NP_004306.3| acid ceramidase isoform b [Homo sapiens];>gi|189011550|ref|NP_001120977.1| acid ceramidase isoform c [Homo sapiens]	3	9	29.4	44.659	395	164	3.8945e-148	0	0	0	0	0	0	289480	681680	1734800	1521100	1470200	2425900	1559600	1685400	114900	83470	42930	73304	30875	58861	1777	88468	0	0	40231	0	0	6420.9	0	0	0	0	0	0	0	0	0	0	0	0	17434	0
>gi|260763926|ref|NP_001159590.1| cytosolic 5-nucleotidase 3 isoform 3 [Homo sapiens];>gi|70608211|ref|NP_057573.2| cytosolic 5-nucleotidase 3 isoform 2 [Homo sapiens];>gi|70608080|ref|NP_001002009.1| cytosolic 5-nucleotidase 3 isoform 2 [Homo sapiens];	4	8	35.1	32.558	285	25	4.2047e-78	0	0	0	0	0	0	0	0	0	18346	0	53804	0	0	0	32147	0	0	0	0	0	0	29542	20160	0	0	0	0	0	0	0	0	0	0	0	0	0	0	0	0	0	0
>gi|117647226|ref|NP_060289.2| mitochondrial ribonuclease P protein 1 [Homo sapiens]	1	14	42.2	47.346	403	101	2.1344e-169	0	0	0	0	0	0	10988	102950	217800	299880	221860	103020	190790	106130	28969	99774	98025	53146	0	59262	81360	17862	12007	22649	5914.1	16539	15038	10879	5214.1	4305.7	0	5316.2	5722.4	0	0	0	0	0	0	0	0	0
>gi|55956921|ref|NP_004490.2| heterogeneous nuclear ribonucleoprotein A/B isoform b [Homo sapiens];>gi|55956919|ref|NP_112556.2| heterogeneous nuclear ribonucleoprotein A/B isoform a [Homo sapiens]	2	3	16.5	30.588	285	41	5.9103e-20	0	0	0	0	0	0	0	212440	198510	0	92639	39757	0	0	19720	0	0	0	0	0	0	0	25283	0	0	0	0	0	0	0	0	0	0	0	0	0	0	0	0	0	0	0
>gi|24308013|ref|NP_055975.1| mitochondrial-processing peptidase subunit alpha precursor [Homo sapiens]	1	26	57.7	58.252	525	617	0	0	0	0	0	12349	212040	646990	691840	784910	1453400	2743500	4793400	3036200	2452200	1931300	1125500	603590	350580	121610	143890	91899	33078	25269	21147	7568.1	18577	284260	56205	35531	63584	83330	98480	143190	290160	250790	378610	273730	528390	359980	699560	106250	106060
>gi|83921614|ref|NP_085056.2| cytochrome b5 type B [Homo sapiens]	1	8	68.7	16.694	150	571	0	0	0	24211	0	35127	0	0	1276100	1584500	3728200	4527400	2604900	1694600	1190200	1673300	903410	766930	251710	573690	419700	541870	58852	39329	176720	66322	0	0	0	246460	134730	139870	149280	144480	27603	302990	463100	39077	79098	252530	57500	131710	130160
>gi|5453704|ref|NP_006398.1| PRA1 family protein 3 [Homo sapiens]	1	6	28.7	21.614	188	579	0	0	0	0	0	0	0	0	0	150440	678720	3834200	5501400	3166900	3103300	990660	443860	281010	570000	145570	191980	179900	297600	351390	226770	203720	270570	69976	200010	162170	279020	221200	167390	156220	308190	0	301370	145890	0	80771	29512	0	144400
>gi|226491502|ref|NP_078954.4| probable asparagine--tRNA ligase, mitochondrial isoform 1 precursor [Homo sapiens];>gi|343098477|ref|NP_001230180.1| probable asparagine--tRNA ligase, mitochondrial isoform 2 [Homo sapiens]	2	6	24.5	54.089	477	29	1.4715e-111	0	0	0	0	0	16840	46792	178620	165520	161630	138340	357140	103040	110630	100950	145810	53143	90268	110130	59197	29826	18647	0	0	0	0	0	0	0	0	0	0	0	0	0	0	0	0	0	0	0	0
>gi|46367787|ref|NP_002559.2| polyadenylate-binding protein 1 [Homo sapiens];>gi|45238849|ref|NP_112241.2| polyadenylate-binding protein 3 [Homo sapiens]	5	7	14.5	70.67	636	25	1.1895e-34	0	0	0	0	0	0	13172	0	20559	23693	10272	101140	34327	0	0	14744	15933	4079	54598	45788	12366	7274.6	0	0	0	0	0	0	0	0	0	3321.4	0	0	0	0	0	1421	0	3066.5	0	0
>gi|42761474|ref|NP_976074.1| CD59 glycoprotein preproprotein [Homo sapiens];>gi|42716302|ref|NP_976075.1| CD59 glycoprotein preproprotein [Homo sapiens];>gi|42716299|ref|NP_976076.1| CD59 glycoprotein preproprotein [Homo sapiens];>gi|187829185|ref|NP_0011	8	4	25	14.177	128	485	2.4345e-133	0	0	0	0	0	0	177790	677760	4479900	13046000	28510000	45581000	30924000	22371000	12766000	5664400	4669000	2408300	2875800	2754900	1350200	843920	1200700	2051000	1551100	1087400	751850	1053000	1129000	313310	775750	403040	626240	0	0	459560	0	447290	0	233480	0	170160
>gi|4501993|ref|NP_003650.1| alkyldihydroxyacetonephosphate synthase, peroxisomal precursor [Homo sapiens]	1	19	42.1	72.911	658	346	6.6665e-245	0	0	0	0	0	0	0	0	20934	54787	82839	164570	133700	56337	18725	0	7728.7	0	44870	0	10677	0	0	0	0	0	0	0	0	0	0	0	32649	0	0	0	0	0	0	0	0	0
>gi|4758248|ref|NP_004420.1| ephrin-B1 precursor [Homo sapiens]	1	2	9	38.006	346	13	2.4059e-16	0	0	0	36414	0	0	0	0	0	0	0	6870.8	6139.6	0	0	0	0	0	0	12790	0	4608.6	0	0	0	0	0	0	0	0	0	0	0	0	0	0	0	0	0	0	0	0
>gi|358248211|ref|NP_001239605.1| acetyl-coenzyme A synthetase 2-like, mitochondrial isoform 3 [Homo sapiens];>gi|358248205|ref|NP_001239604.1| acetyl-coenzyme A synthetase 2-like, mitochondrial isoform 2 precursor [Homo sapiens];>gi|28416953|ref|NP_115890	4	6	17.4	62.721	568	11	3.9947e-27	0	0	0	0	0	0	0	0	0	42045	71167	171150	65530	55730	42649	42033	97083	53985	91215	24887	41382	0	30469	0	0	0	0	0	0	0	0	0	0	0	0	0	0	0	0	0	0	0
>gi|51243055|ref|NP_057582.2| mitochondrial fission process protein 1 isoform a [Homo sapiens];>gi|51243057|ref|NP_001003704.1| mitochondrial fission process protein 1 isoform b [Homo sapiens]	2	2	14.5	18.01	166	8	2.5927e-09	0	0	0	0	0	0	0	0	0	0	0	0	14432	0	0	0	0	0	0	0	0	0	0	0	0	0	0	0	0	0	0	0	0	0	0	0	0	0	0	0	0	0
>gi|154350204|ref|NP_001093878.1| uncharacterized protein C17orf62 isoform b [Homo sapiens];>gi|74271818|ref|NP_001028218.1| uncharacterized protein C17orf62 isoform a [Homo sapiens];>gi|302393577|ref|NP_001180586.1| uncharacterized protein C17orf62 isofor	7	4	18.5	19.436	173	60	6.423e-15	0	0	0	0	0	0	0	109980	180140	340530	246300	151650	0	0	0	170100	0	267110	0	218720	0	196260	184440	253470	107760	189260	121570	345760	0	247360	115030	135470	135550	280680	108120	165490	232170	129170	160550	153970	60598	0
>gi|285002259|ref|NP_001165462.1| cytochrome c-type heme lyase [Homo sapiens];>gi|169790851|ref|NP_001116080.1| cytochrome c-type heme lyase [Homo sapiens];>gi|169790849|ref|NP_005324.3| cytochrome c-type heme lyase [Homo sapiens]	3	9	37.7	30.601	268	251	2.2333e-123	0	0	0	0	0	0	0	0	181210	361200	1261400	511760	258340	721520	301940	819780	599910	576470	193460	610860	56815	510390	497080	828130	169450	233130	0	501440	44822	268300	0	424500	0	397780	42920	250050	155080	46731	54494	0	0	41513
>gi|224589127|ref|NP_060596.2| transmembrane protein 33 [Homo sapiens]	1	7	30	27.978	247	222	5.6458e-70	0	0	0	0	0	0	0	45586	93660	223790	460620	432770	499080	238180	560640	282310	14382	477800	25183	42312	43674	0	38796	32070	19693	225750	116620	28101	108540	314820	108480	104970	105380	98296	24357	100220	44710	0	34424	249160	751680	161830
>gi|4503571|ref|NP_001419.1| alpha-enolase isoform 1 [Homo sapiens];>gi|319996655|ref|NP_001188412.1| c-myc promoter-binding protein-1 isoform MBP-1 [Homo sapiens]	5	24	67.5	47.168	434	1206	0	0	0	0	87424	16487	869760	1421800	2251200	886750	803840	894710	2871600	2021900	3476200	1496300	429690	285230	508570	2504700	1408600	1040200	614580	129780	643680	53497	27465	34118	13788	241310	6544.7	0	649830	7570.5	0	57468	19898	26731	0	0	0	22315	145330
>gi|191252797|ref|NP_001122103.1| dephospho-CoA kinase domain-containing protein [Homo sapiens];>gi|191252795|ref|NP_079095.3| dephospho-CoA kinase domain-containing protein [Homo sapiens]	2	5	26.4	26.55	231	15	2.3743e-10	0	0	0	0	0	105830	0	37076	0	82908	159680	15338	37448	27393	27981	53886	0	174870	29848	73473	0	40192	0	0	0	0	0	78237	0	61791	0	0	0	6077.4	0	0	0	0	0	0	0	0
>gi|93277094|ref|NP_543011.2| protein FAM210B [Homo sapiens]	1	4	30.2	20.424	192	256	5.9224e-119	0	0	190370	0	116530	510920	225520	236440	138210	388640	629870	296110	383260	124430	75073	195120	54332	62870	0	60148	231860	0	34981	37305	0	57081	97953	44807	58953	39274	0	45258	42920	48246	0	22087	0	20072	0	0	23514	100400
>gi|4503471|ref|NP_001393.1| elongation factor 1-alpha 1 [Homo sapiens]	2	22	57.4	50.14	462	2439	0	0	85744	443050	6708700	8464500	20009000	7356000	15408000	20907000	45701000	72066000	75213000	52078000	39895000	25799000	18231000	18067000	25052000	25109000	20240000	12435000	11085000	11888000	15004000	10320000	6797600	6658600	9610000	2559200	4619000	4309700	2330900	4188400	8095600	4334200	4281800	5225300	2116200	3175600	8044100	3147300	4048400
>gi|5453603|ref|NP_006422.1| T-complex protein 1 subunit beta isoform 1 [Homo sapiens];>gi|311771535|ref|NP_001185771.1| T-complex protein 1 subunit beta isoform 2 [Homo sapiens]	2	29	67.3	57.488	535	463	0	5402.8	9128.6	102640	85568	76267	84477	30776	197580	365740	877770	1295500	811560	765890	286210	209890	98640	58394	120720	178320	73629	34174	95256	201980	231790	146490	122010	102920	91875	6445.8	136980	0	5257.1	6686.9	11823	0	0	0	2606.9	0	0	0	299770
>gi|34147498|ref|NP_060336.3| transmembrane protein 70, mitochondrial isoform a [Homo sapiens]	2	5	23.8	28.969	260	202	1.5574e-48	0	0	0	0	0	0	0	90656	234540	605250	2313100	2496500	2070400	1254100	598270	130230	54200	111480	0	0	0	0	0	0	0	0	37902	0	0	97590	102060	0	96372	0	0	718800	473950	112600	0	357360	0	315710
>gi|4503143|ref|NP_001900.1| cathepsin D preproprotein [Homo sapiens]	1	14	46.6	44.552	412	349	2.3923e-204	5028.5	0	0	40409	27505	643790	389240	1272900	853060	2163100	2899000	3091800	1218500	2313700	933010	505210	439710	532470	147850	337310	386980	194880	41545	149230	252780	251910	253170	78354	203980	139550	83429	40220	0	43591	47788	202370	52028	0	0	0	0	24743
>gi|291621647|ref|NP_006311.2| membrane-associated progesterone receptor component 2 [Homo sapiens]	1	13	46.6	26.17	247	998	0	0	0	605600	1007000	389360	395830	432410	1434300	1965400	4077000	2670100	2183300	1639900	1020200	771130	1157900	848560	812310	808770	520050	591620	154130	303540	591360	304910	666830	504390	210060	512820	343700	232220	267510	48675	383010	297390	558610	284600	175810	290110	214580	198760	314650
>gi|4505727|ref|NP_003621.1| peroxisomal biogenesis factor 3 [Homo sapiens]	1	4	10.2	42.139	373	19	4.0036e-09	0	0	0	15013	0	0	0	9406.7	0	33187	50382	72784	70343	193970	70333	36679	61556	61472	41788	43048	18381	0	0	0	0	0	0	0	0	0	0	0	0	0	0	0	0	0	0	0	0	0
>gi|8922534|ref|NP_060616.1| RNA methyltransferase-like protein 1 [Homo sapiens]	1	6	15	47.019	420	40	9.2224e-17	0	0	0	0	0	0	21973	34161	25693	64454	16190	70509	152930	0	0	65074	5094.6	0	0	0	4841.5	0	0	33530	0	0	0	0	0	0	0	0	34426	0	2983.4	5102.7	3018.5	0	0	2413.7	0	0
>gi|4503211|ref|NP_000775.1| sterol 26-hydroxylase, mitochondrial precursor [Homo sapiens]	1	8	19.6	60.234	531	76	2.3746e-34	0	0	0	0	0	9612.5	0	0	95281	111870	158770	258550	248170	910130	1176800	919280	943700	52330	642980	336900	39366	226180	60453	258330	25833	60504	82059	21227	0	35229	15839	67007	0	82835	0	0	0	0	0	0	54951	7615.7
>gi|37620210|ref|NP_932342.1| cytochrome c oxidase protein 20 homolog [Homo sapiens]	1	5	33.9	13.291	118	208	2.5427e-111	0	0	215830	1446700	629240	204340	207390	442260	471830	232000	862350	1665900	1012100	1580400	2315500	686290	593740	1012000	603320	668430	447660	0	311020	180940	0	0	0	132680	0	154240	0	148220	47700	62138	0	0	0	0	0	0	0	45334
>gi|33636719|ref|NP_006342.2| mitochondrial import inner membrane translocase subunit TIM44 [Homo sapiens]	13	27	48.9	51.355	452	816	0	0	0	5561	0	14463	1549.5	56006	54517	308420	429010	371360	1226300	1121200	1241800	1103500	1030900	749510	794010	578710	472220	590330	1605100	2012200	2936300	1283800	408090	176000	127820	102150	156390	51149	66613	120660	235220	229200	289840	282100	225930	298000	547010	0	542150
>gi|71897229|ref|NP_004776.3| Na(+)/H(+) exchange regulatory cofactor NHE-RF2 isoform b [Homo sapiens];>gi|194018553|ref|NP_001123484.1| Na(+)/H(+) exchange regulatory cofactor NHE-RF2 isoform a [Homo sapiens]	5	7	27.6	36.153	326	39	3.8389e-33	0	0	0	0	0	0	0	0	0	0	0	0	0	0	0	0	0	0	0	0	0	0	0	0	0	60554	0	0	168120	19114	0	0	0	0	0	0	0	0	0	0	0	0
>gi|194688149|ref|NP_001124164.1| serine/threonine-protein phosphatase 2B catalytic subunit alpha isoform isoform 3 [Homo sapiens];>gi|194688147|ref|NP_001124163.1| serine/threonine-protein phosphatase 2B catalytic subunit alpha isoform isoform 2 [Homo sap	9	9	22	52.671	469	72	1.0621e-45	0	0	0	0	0	0	0	82673	103910	233400	310110	787090	706980	301160	33074	111090	70358	165260	139350	129300	60277	10792	26893	0	3556.1	0	0	0	0	0	0	0	0	0	0	0	6342.6	2212.7	0	0	21626	0
>gi|4557317|ref|NP_001148.1| annexin A11 [Homo sapiens];>gi|22165433|ref|NP_665876.1| annexin A11 [Homo sapiens];>gi|22165431|ref|NP_665875.1| annexin A11 [Homo sapiens]	5	19	38	54.389	505	263	5.9657e-283	0	0	301000	0	28272	58829	102190	545620	449920	1098300	2129600	3455700	1562600	1063600	1124500	60032	307130	335840	424660	307700	80321	130920	113590	60449	43929	73808	27183	63315	25359	216950	49341	0	82505	5767.9	0	0	0	12434	12834	37695	0	0
>gi|4505763|ref|NP_000282.1| phosphoglycerate kinase 1 [Homo sapiens]	2	31	76.7	44.614	417	952	0	0	0	0	0	3485.8	72305	976930	5182200	4688300	7335200	9828500	8499200	10022000	10215000	6664500	7799300	3616400	3155000	1939900	1676600	749890	603620	1404400	552810	2939300	1786600	576140	587040	375600	362900	114700	218920	52629	64964	54800	61973	23866	72852	20630	43870	227690	0
>gi|51243059|ref|NP_775738.3| malonyl-CoA-acyl carrier protein transacylase, mitochondrial isoform a precursor [Homo sapiens]	1	2	5.4	42.961	390	5	1.8786e-05	0	0	0	0	0	0	0	28531	35646	12494	38143	11568	11097	13244	11506	56044	26413	80432	31074	57213	15088	8600.4	0	10092	4845	0	0	0	0	0	0	0	0	0	0	0	0	0	0	0	0	0
>gi|58761500|ref|NP_037473.3| obg-like ATPase 1 isoform 1 [Homo sapiens];>gi|58761502|ref|NP_001011708.1| obg-like ATPase 1 isoform 2 [Homo sapiens]	2	8	26.5	44.743	396	28	2.3746e-39	0	0	0	0	0	0	36068	60378	75735	104690	83958	117050	218430	154570	101270	34036	89850	66209	126300	94261	52844	63682	38324	64939	0	0	0	0	0	7029	0	0	0	0	0	0	0	0	0	0	0	0
>gi|4506113|ref|NP_000302.1| major prion protein preproprotein [Homo sapiens];>gi|34335270|ref|NP_898902.1| major prion protein preproprotein [Homo sapiens];>gi|122056628|ref|NP_001073592.1| major prion protein preproprotein [Homo sapiens];>gi|122056625|re	5	3	12.6	27.661	253	63	7.6885e-32	0	0	0	24538	0	0	0	142860	168720	520620	1846500	4314900	5437000	6912000	2786500	2902400	2005600	1341700	795230	266000	120060	0	0	0	0	0	95750	0	89384	0	0	51886	0	0	54663	0	51978	0	0	0	0	0
>gi|5729770|ref|NP_000382.3| tripeptidyl-peptidase 1 preproprotein [Homo sapiens]	1	9	25.8	61.247	563	193	7.8278e-264	0	0	0	0	0	0	0	0	64784	38971	296750	2085200	1785400	2616400	2665100	1528400	1569700	965740	563360	346100	340440	147240	218530	743160	705740	577790	438120	272540	161090	0	139280	0	48280	78170	63140	84208	27956	0	0	36270	0	26470
>gi|74275350|ref|NP_000705.2| translocator protein [Homo sapiens];>gi|375065827|ref|NP_001243460.1| translocator protein [Homo sapiens];>gi|375065825|ref|NP_001243459.1| translocator protein [Homo sapiens]	3	5	30.8	18.828	169	287	2.1058e-242	0	42974	0	267500	67446	339210	273850	0	1037400	4637000	13538000	64386000	93570000	39084000	32850000	23787000	48438000	35669000	17830000	8996400	4522400	1936000	1667200	3964400	776320	558000	404630	200050	687790	452220	0	2244400	649770	1043600	1998700	1048800	850470	373360	1419700	645920	884510	496260
>gi|4503607|ref|NP_000117.1| electron transfer flavoprotein subunit alpha, mitochondrial isoform a [Homo sapiens];>gi|189181759|ref|NP_001121188.1| electron transfer flavoprotein subunit alpha, mitochondrial isoform b [Homo sapiens]	2	17	71.2	35.079	333	1204	0	0	0	0	0	8548.1	55998	0	0	41351	330190	3485000	9658600	10808000	3937500	6520400	2945600	10881000	14175000	56666000	41943000	9753800	2067300	1351900	1545400	401110	654960	482620	491500	210210	11696	5001.6	9879.2	51599	32855	0	0	0	0	0	0	0	0
>gi|4503609|ref|NP_001976.1| electron transfer flavoprotein subunit beta isoform 1 [Homo sapiens];>gi|62420877|ref|NP_001014763.1| electron transfer flavoprotein subunit beta isoform 2 [Homo sapiens]	2	17	59.2	27.843	255	820	0	0	0	0	90957	289500	269690	96881	90451	22075	1065700	10542000	24241000	19031000	11860000	8052800	10446000	10126000	33532000	130230000	131520000	20215000	1153200	1880300	1395900	1476300	660180	901980	1058600	437040	310560	233780	18040	43613	119620	0	10198	23943	0	0	31760	0	39464
>gi|11761621|ref|NP_068806.1| mannose-1-phosphate guanyltransferase beta isoform 2 [Homo sapiens];>gi|11761619|ref|NP_037466.2| mannose-1-phosphate guanyltransferase beta isoform 1 [Homo sapiens]	2	4	15.3	39.862	360	8	9.8175e-16	0	0	0	0	0	33766	0	0	16172	0	0	0	0	0	0	0	0	0	0	0	0	0	0	0	0	0	0	0	0	0	0	0	0	0	0	90270	11489	0	0	0	0	0
>gi|20149619|ref|NP_056325.2| dehydrogenase/reductase SDR family member 7B [Homo sapiens]	1	2	9.2	35.119	325	13	3.6131e-09	0	0	0	0	0	62886	28301	0	0	10616	0	0	0	0	0	0	0	0	0	0	0	0	0	0	0	0	0	0	0	0	0	0	0	0	0	0	0	0	0	0	0	0
>gi|20070125|ref|NP_000909.2| protein disulfide-isomerase precursor [Homo sapiens]	3	50	72.6	57.116	508	3442	0	0	1807	49589	346400	1260200	257550000	22570000	13290000	2693800	998840	1192500	3306900	787980	794220	2146500	1138900	915550	8024500	50273000	45042000	9707900	3626100	1932800	1196200	928080	534680	2215000	10555000	1195000	1468500	392210	387300	421340	638070	373750	404590	368090	99267	165590	166180	221920	274770
>gi|6912328|ref|NP_036269.1| N(G),N(G)-dimethylarginine dimethylaminohydrolase 1 isoform 1 [Homo sapiens];>gi|197313763|ref|NP_001127917.1| N(G),N(G)-dimethylarginine dimethylaminohydrolase 1 isoform 2 [Homo sapiens]	2	19	69.8	31.121	285	180	0	11832	660830	239140	122060	2694300	73212000	102760	285780	160300	86733	22553	85859	283420	716540	71541	20227	107310	46866	0	72736	0	29672	30334	0	0	26848	20476	0	0	0	9840.9	546890	67308	114490	0	0	18516	0	6140	0	166280	10598
>gi|222831590|ref|NP_060762.3| glutamyl-tRNA(Gln) amidotransferase subunit A, mitochondrial [Homo sapiens]	1	5	11.2	57.46	528	7	1.7588e-15	0	0	0	0	0	0	4208.8	0	19505	35989	36605	26739	0	0	0	13650	0	0	5573.6	4595.1	0	0	0	0	0	0	0	0	0	0	0	0	0	53812	9802.2	0	6798.4	0	0	0	0	0
>gi|19923977|ref|NP_612455.1| mitochondrial assembly of ribosomal large subunit protein 1 [Homo sapiens]	1	2	15	26.17	234	33	4.2915e-17	0	0	0	55920	124640	0	0	0	0	0	0	0	0	39344	0	0	0	0	0	0	0	0	0	0	0	0	0	0	0	0	0	0	0	0	0	0	0	0	0	0	0	0
>gi|13027606|ref|NP_076426.1| 39S ribosomal protein L34, mitochondrial [Homo sapiens]	1	3	25	10.165	92	24	9.2658e-10	0	0	463550	439150	9552.1	59095	0	0	0	0	0	0	202820	0	0	0	0	0	0	0	0	0	0	0	0	0	0	0	0	0	0	0	0	0	0	0	0	0	0	0	0	0
>gi|4502985|ref|NP_001854.1| cytochrome c oxidase subunit 6B1 [Homo sapiens]	1	6	74.4	10.192	86	57	6.3215e-258	24959	181430	488640	120240	35763	48611	0	0	10899	32786	0	0	0	0	0	0	0	0	0	0	0	0	0	0	0	0	0	0	0	0	0	0	0	0	0	0	0	0	0	0	0	0
>gi|5901896|ref|NP_008817.1| ATP synthase subunit epsilon, mitochondrial [Homo sapiens]	1	3	45.1	5.7797	51	17	1.4487e-06	0	3492100	16641000	25493000	2925100	4042500	3651600	1770800	934230	0	0	444880	0	233950	332070	0	0	0	0	0	0	0	0	0	0	73820	0	0	0	0	223440	0	0	1864500	716620	0	1669000	1338600	1459800	13296000	180860	5912500
>gi|13786129|ref|NP_112586.1| ras-related protein Rab-33B [Homo sapiens]	2	2	10	25.717	229	5	4.638e-215	0	0	41859	42775	27111	0	0	24089	15156	0	0	0	0	0	0	0	0	0	0	0	0	0	0	0	0	0	0	0	0	0	0	0	0	0	0	0	0	0	0	0	0	0
>gi|38679888|ref|NP_942599.1| ras-related protein Rab-6A isoform b [Homo sapiens]	2	1	10.6	23.593	208	13	0	0	0	0	0	0	0	0	0	0	0	0	0	0	0	0	0	0	0	0	0	0	0	0	0	0	0	0	0	0	0	0	0	0	0	0	0	0	0	0	0	0	0
>gi|7661730|ref|NP_054737.1| 28S ribosomal protein S28, mitochondrial [Homo sapiens]	1	7	46.5	20.843	187	107	6.0259e-210	0	0	795090	832960	571770	443290	66427	142810	114110	34091	0	0	69562	23359	0	6272900	0	26053	1105500	0	0	786670	502430	0	0	392750	0	137470	173890	0	0	0	0	20286	0	22703	0	30808	0	41840	35896	101230
>gi|119943098|ref|NP_000101.2| dihydropyrimidine dehydrogenase [NADP(+)] isoform 1 [Homo sapiens]	2	3	3.9	111.4	1025	2	1.1839e-10	0	0	0	0	0	0	0	0	0	0	0	0	6861.1	0	0	0	0	0	0	0	0	0	0	966.06	0	0	0	0	0	0	0	0	3032.2	0	0	0	0	0	0	0	0	0
>gi|190570176|ref|NP_690870.3| uncharacterized protein C22orf25 [Homo sapiens]	1	2	8.7	30.937	276	2	1.3665e-32	0	0	0	0	0	0	0	0	18537	0	0	0	9635.8	0	237370	0	0	330630	33595	0	10601	0	0	0	0	0	31540	0	0	0	0	0	0	0	0	0	0	0	0	0	0	0
>gi|296434309|ref|NP_001171820.1| FAD synthase isoform 3 [Homo sapiens];>gi|41872403|ref|NP_958800.1| FAD synthase isoform 2 [Homo sapiens];>gi|41872389|ref|NP_079483.3| FAD synthase isoform 1 [Homo sapiens];>gi|296434312|ref|NP_001171821.1| FAD synthase i	4	2	8.5	49.198	446	4	1.1957e-05	0	0	0	0	0	0	0	0	0	0	0	0	0	0	0	0	0	9650.3	0	0	0	0	0	0	50908	33630	0	39244	18733	0	29968	56389	0	0	0	0	0	0	0	0	0	0
>gi|7656991|ref|NP_055140.1| coronin-1C isoform 1 [Homo sapiens]	1	15	34.6	53.248	474	270	0	0	0	0	0	0	44718	0	82480	100930	192000	307940	224670	322630	250510	133010	13423	0	240810	34059	133890	23485	349870	825080	3010000	1776400	899210	268850	254890	0	211990	74628	110620	120080	42935	33053	36925	178200	126100	126540	26617	0	0
>gi|65787364|ref|NP_001018080.1| coronin-1B [Homo sapiens];>gi|14149734|ref|NP_065174.1| coronin-1B [Homo sapiens]	2	8	28	54.234	489	21	5.2591e-109	0	0	0	9881.3	21864	0	46757	0	96115	113830	133460	86477	140330	128550	88376	0	4108	0	189590	0	21018	0	202090	579680	99207	379600	143320	149010	6503.8	110480	48263	11588	24529	17490	0	0	0	0	6057.4	0	0	0
>gi|72534692|ref|NP_001026871.1| 5-nucleotidase domain-containing protein 3 [Homo sapiens]	1	20	42.7	63.419	548	203	0	0	0	0	0	0	6409.3	0	0	0	0	0	0	0	0	43165	0	26288	155810	36063	3237.1	0	0	8462.5	150600	426870	346390	67205	34038	7803.5	0	3593.9	0	0	0	0	0	3561.5	0	5906.6	0	0	0
>gi|25777730|ref|NP_000683.3| aldehyde dehydrogenase X, mitochondrial precursor [Homo sapiens]	1	22	48	57.249	517	772	0	0	0	0	0	0	0	0	74598	175330	399980	545780	649830	480780	870690	483060	715050	755380	406820	576280	462090	149980	238950	659150	11337000	8702100	3387700	2633200	2603600	1367900	948230	337140	102700	55602	12085	18603	77528	30073	0	0	0	0	0
>gi|4506667|ref|NP_000993.1| 60S acidic ribosomal protein P0 [Homo sapiens];>gi|16933546|ref|NP_444505.1| 60S acidic ribosomal protein P0 [Homo sapiens]	2	9	43.2	34.273	317	394	0	0	7060.1	0	0	0	0	0	0	0	23034	12432	0	0	0	1964.3	10483	0	36251	255920	286530	592520	1396600	3630200	7788200	3277700	2551100	258150	1298400	790560	2546400	810480	554040	86276	59031	162840	46238	172440	170700	43714	8225.4	39992	415040
>gi|19743875|ref|NP_000134.2| fumarate hydratase, mitochondrial [Homo sapiens]	1	25	64.1	54.636	510	1435	0	0	0	0	0	0	0	0	89319	301830	178340	182180	178470	126360	75428	221900	551290	798440	346160	860500	872010	356610	1003200	12784000	99447000	46834000	32806000	10248000	2272100	794790	902810	138550	189820	126540	91216	0	16869	0	19201	0	23105	19338	0
>gi|51873036|ref|NP_002532.2| 2-oxoglutarate dehydrogenase, mitochondrial isoform 1 precursor [Homo sapiens];>gi|259013553|ref|NP_001158508.1| 2-oxoglutarate dehydrogenase, mitochondrial isoform 3 precursor [Homo sapiens]	6	66	65.8	115.93	1023	2833	0	0	4437.1	452210	5786.7	0	220910	0	240350	6851	247940	0	92699	56017	3842.6	12423	78333	56847	39923	17933	88855	2521.8	91794	191020	11231000	13872000	8209500	4663600	4239900	2079300	3463000	222210	280410	287170	324800	205200	352450	174920	127250	54845	126310	49331	95832
>gi|171460918|ref|NP_005681.2| dynamin-1-like protein isoform 3 [Homo sapiens];>gi|171460916|ref|NP_036193.2| dynamin-1-like protein isoform 2 [Homo sapiens];>gi|171460914|ref|NP_036192.2| dynamin-1-like protein isoform 1 [Homo sapiens]	3	5	9.6	78.099	699	8	9.1349e-15	0	0	0	0	0	0	0	0	0	0	5668.9	12410	15659	16391	0	3891.2	35141	48885	47681	33429	16079	0	0	0	0	65049	68123	84851	0	71871	18031	0	0	0	10769	8513	0	0	0	0	0	0
>gi|16507237|ref|NP_005338.1| 78 kDa glucose-regulated protein precursor [Homo sapiens]	4	51	60.4	72.332	654	8709	0	0	0	32005	0	0	33689	0	10497	11841	21538	457000	4243500	17983000	10363000	11256000	10288000	16312000	22923000	21786000	17377000	10170000	12452000	11604000	13072000	8491400	9773000	8709100	13860000	11015000	17740000	7106300	6458600	6347100	5286300	4663700	5123000	3980800	3026000	3759200	4666000	3121700	3899400
>gi|197100773|ref|NP_064716.2| probable arginine--tRNA ligase, mitochondrial precursor [Homo sapiens]	1	10	21.3	65.505	578	182	1.3272e-44	0	0	21472	0	12048	0	0	10827	0	9049.5	2558.6	48676	76682	162380	344680	102560	124140	175430	224370	264440	47773	99362	93820	135430	60107	108400	91905	44921	51524	54112	22999	53951	35851	14493	13452	39243	0	3389.9	0	0	3712.8	0
>gi|24234688|ref|NP_004125.3| stress-70 protein, mitochondrial precursor [Homo sapiens]	1	51	71.4	73.68	679	5974	0	0	2868.5	60241	41633	109790	411710	178480	0	74405	93768	288000	3021900	12729000	32170000	32038000	30792000	30847000	27260000	27126000	17975000	10665000	15504000	12099000	19138000	15555000	14534000	11401000	10903000	5034800	10549000	8604500	7775200	6292700	5139800	4664300	4367700	2336600	1730100	1393800	1276200	770210	1195300
>gi|41393599|ref|NP_000088.3| coproporphyrinogen-III oxidase, mitochondrial precursor [Homo sapiens]	1	17	37.2	50.151	454	499	6.0864e-273	0	0	0	0	0	0	0	0	0	0	24077	530530	384540	1191300	1679800	2135100	1555800	3520000	3087400	1656500	532900	355920	226740	197780	19328	128240	74620	139660	15619	56006	37745	52884	23774	93665	103750	295370	89241	161820	134100	106760	74511	67129
>gi|116805340|ref|NP_002038.2| glycine--tRNA ligase precursor [Homo sapiens]	1	30	51.7	83.165	739	742	0	0	4338.1	12496	6066.5	1315.3	0	0	0	32079	50762	2259.1	0	85536	401410	1408800	1250700	1292000	1914000	1847700	1477000	934380	1353200	262820	489790	260490	373850	350280	237550	74231	42012	23372	21333	26038	39805	0	0	0	0	45818	66350	21854	5448.2
>gi|13129092|ref|NP_076997.1| transmembrane protein 109 precursor [Homo sapiens]	1	6	15.6	26.21	243	417	7.6008e-127	0	0	0	0	0	0	0	0	0	0	0	109840	472620	1153700	996700	8568500	11943000	12089000	10933000	7533000	5288700	6656500	1333800	2863100	3710300	4693300	1016800	3419900	1761800	5456200	1837000	3850900	4662300	816310	2886400	1056000	710820	804350	936380	2466400	642020	1365400
>gi|5729877|ref|NP_006588.1| heat shock cognate 71 kDa protein isoform 1 [Homo sapiens];>gi|24234686|ref|NP_694881.1| heat shock cognate 71 kDa protein isoform 2 [Homo sapiens]	3	34	56.3	70.897	646	3933	0	0	0	17484	92704	0	2826.1	2426.2	7597.2	4204.1	17284	21484	1113000	1403400	3879600	6470100	8174000	5196900	11287000	7919500	10554000	5420800	6679900	4903700	6271500	3743600	3994500	3143600	5726700	2833600	5549300	2406700	2078100	2020200	2667500	1777600	2876100	1878900	979160	1190000	1659800	466640	1115000
>gi|7242140|ref|NP_006651.2| ATP-dependent Clp protease ATP-binding subunit clpX-like, mitochondrial precursor [Homo sapiens]	1	15	27.2	69.223	633	111	5.1684e-51	0	0	0	0	0	0	0	0	18520	60934	0	248810	0	3697.1	55621	66407	130080	52471	48022	58820	15773	22599	27383	35627	8648.6	38705	7659.7	143990	54076	249140	0	120840	162410	107020	8986.5	10499	80937	5091.3	4151.2	76206	0	7255.2
>gi|5174391|ref|NP_006057.1| alcohol dehydrogenase [NADP(+)] [Homo sapiens];>gi|320202988|ref|NP_001189342.1| alcohol dehydrogenase [NADP(+)] [Homo sapiens];>gi|320202986|ref|NP_001189343.1| alcohol dehydrogenase [NADP(+)] [Homo sapiens];>gi|24497577|ref|N	6	18	62.5	36.573	325	116	1.3687e-266	0	0	32273	1365200	4219800	2824700	194420	387840	106670	149500	57724	234730	786030	413760	503350	402580	453770	35488	790530	551120	355070	428940	355800	14266	0	23925	375100	0	0	0	27939	0	13309	14532	81553	0	0	98857	0	0	66801	82576
>gi|321267511|ref|NP_001189431.1| protein NipSnap homolog 1 isoform 2 [Homo sapiens];>gi|193211616|ref|NP_003625.2| protein NipSnap homolog 1 isoform 1 [Homo sapiens]	2	9	46.6	31.465	264	316	4.5613e-130	0	0	0	129560	101950	234580	237900	0	70253	35386	53040	0	0	55707	226130	2044300	1281300	2106900	132510	1191900	120160	338590	311200	1159500	0	8885.4	254170	195260	156710	59426	206720	441220	401120	573770	140940	95968	105060	201430	304300	71878	0	0
>gi|4505685|ref|NP_000275.1| pyruvate dehydrogenase E1 component subunit alpha, somatic form, mitochondrial isoform 1 precursor [Homo sapiens];>gi|291084742|ref|NP_001166925.1| pyruvate dehydrogenase E1 component subunit alpha, somatic form, mitochondrial	5	23	60	43.295	390	820	0	0	0	38503	102150	4076600	4041600	2857000	4347200	1670200	3792100	2374400	1770900	1784700	1655900	1755000	4402200	5882200	5034600	6538000	10883000	5217900	2394900	1533900	1841100	1200100	1225900	1008100	801350	470270	863480	293690	217330	418230	159910	78165	73112	40045	54357	214750	138010	22395	91910
>gi|156564403|ref|NP_000916.2| pyruvate dehydrogenase E1 component subunit beta, mitochondrial isoform 1 precursor [Homo sapiens];>gi|291084858|ref|NP_001166939.1| pyruvate dehydrogenase E1 component subunit beta, mitochondrial isoform 2 precursor [Homo sa	2	18	68	39.233	359	1340	0	0	0	0	0	1247900	1081200	125680	467680	302690	437440	466700	1428000	870860	2445300	3436000	5164200	3450800	5118400	8117100	6092600	3354000	2580900	1342100	1153000	768800	776070	610230	150370	218730	110990	77826	0	56225	4634.8	31206	0	33512	0	0	23544	0	21347
>gi|33469966|ref|NP_057190.2| sec1 family domain-containing protein 1 isoform a [Homo sapiens];>gi|383792154|ref|NP_001244305.1| sec1 family domain-containing protein 1 isoform c [Homo sapiens];>gi|33469978|ref|NP_878255.1| sec1 family domain-containing pr	3	17	36.9	72.379	642	219	1.7635e-278	0	100180	144560	14532	43487	27221	10138	0	0	0	26903	47174	68867	160540	201590	158190	194860	187610	279990	388410	177280	290520	8032.6	25886	0	0	0	0	0	0	0	0	0	0	0	0	0	0	0	0	0	0
>gi|7019477|ref|NP_037379.1| serine protease HTRA2, mitochondrial isoform 1 preproprotein [Homo sapiens];>gi|21614538|ref|NP_659540.1| serine protease HTRA2, mitochondrial isoform 2 [Homo sapiens]	3	11	38.6	48.84	458	188	1.0546e-226	0	0	0	181740	1499	0	0	0	0	0	26027	28305	0	0	0	22017	374420	1233700	3687900	3308700	434510	201500	0	61186	0	0	7926.1	0	15725	0	0	0	0	0	0	0	0	0	0	0	0	0
>gi|45504382|ref|NP_079495.1| dnaJ homolog subfamily C member 5 [Homo sapiens]	1	5	28.8	22.149	198	159	3.096e-223	0	0	0	0	0	0	0	0	0	0	0	0	0	454500	2421300	5355000	11293000	3914800	165620	73306	475810	552380	437230	403320	422090	66910	109060	156710	87603	0	0	0	0	64688	57039	136640	196020	85082	95408	132300	0	0
>gi|189027129|ref|NP_808881.3| 2,5-phosphodiesterase 12 [Homo sapiens]	1	7	14.4	67.351	609	50	1.9862e-21	0	0	0	0	0	0	5302	2860.6	3443.4	0	0	0	0	21197	44652	55965	96135	88425	144140	38758	17023	22868	9086.9	6323.4	4642.4	8441	0	3614.1	0	4965.3	0	0	0	0	0	0	0	0	0	0	0	0
>gi|21735621|ref|NP_005909.2| malate dehydrogenase, mitochondrial precursor [Homo sapiens]	1	21	67.8	35.503	338	2317	0	0	0	20959	0	113770	209530	6007100	421890	13144	166970	304880	7501000	37259000	51037000	68129000	56250000	87476000	128010000	116870000	103570000	63829000	69213000	44437000	49513000	31432000	32021000	26905000	22373000	9179100	23332000	4775300	8502100	6101500	2939000	2535500	3009300	1660500	598410	845530	1084600	221300	744060
>gi|18390331|ref|NP_079272.4| elongation factor G, mitochondrial [Homo sapiens]	1	25	37.4	83.471	751	362	5.3915e-257	0	0	0	0	0	0	0	21362	0	0	6617.9	0	253880	754080	1241300	1774700	1736900	1529700	1467400	768120	226590	91548	83939	125870	298820	125390	53520	136420	64567	28256	25504	0	0	10321	0	0	0	0	0	0	0	0
>gi|5803181|ref|NP_006810.1| stress-induced-phosphoprotein 1 [Homo sapiens]	1	21	38.7	62.639	543	257	8.2102e-143	0	0	12015	3603.2	0	0	4551	8232	0	0	0	37398	809240	1508000	2282900	1684700	910470	1358800	1298600	989810	432930	515930	147510	269260	58830	47310	10183	24677	7633.3	0	1965	0	0	7734.1	27864	23027	0	9543.5	29507	0	12593	16084
>gi|66346685|ref|NP_056455.3| plasminogen activator inhibitor 1 RNA-binding protein isoform 4 [Homo sapiens];>gi|66346683|ref|NP_001018079.1| plasminogen activator inhibitor 1 RNA-binding protein isoform 3 [Homo sapiens];>gi|66346681|ref|NP_001018078.1| pl	4	4	14	42.426	387	81	1.1662e-104	0	8681.6	15805	15315	59856	94746	106740	63806	38313	17018	56689	54137	115690	92241	157310	144820	151390	166620	113960	106810	69472	75550	0	77877	32956	26905	23049	32907	0	0	0	0	0	0	21890	28160	13301	0	11165	11111	0	0
>gi|301171475|ref|NP_001180346.1| ATP-dependent RNA helicase DDX3X isoform 3 [Homo sapiens];>gi|301171467|ref|NP_001180345.1| ATP-dependent RNA helicase DDX3X isoform 2 [Homo sapiens];>gi|87196351|ref|NP_001347.3| ATP-dependent RNA helicase DDX3X isoform 1	5	10	19.7	71.354	646	78	3.0549e-27	0	0	0	0	0	0	0	0	0	0	6867.4	27495	108540	29715	298780	533050	33006	81599	121340	79905	342020	238870	402310	507990	193930	269030	52466	420420	219320	384620	58792	70680	42359	9509.8	0	38133	43446	21573	32983	5113.3	12381	22614
>gi|4758894|ref|NP_004555.1| glutamyl-tRNA(Gln) amidotransferase subunit B, mitochondrial precursor [Homo sapiens]	1	7	14.7	61.863	557	50	5.6885e-21	0	0	0	0	0	0	0	0	0	19231	87731	85291	110960	113300	1444000	92438	64256	117340	190210	165100	52666	32051	9503.1	0	0	0	0	15520	11949	0	0	41955	19533	43202	8148.3	15297	8953.1	3410.2	7461.6	39849	129680	10372
>gi|119964728|ref|NP_689996.4| D-2-hydroxyglutarate dehydrogenase, mitochondrial precursor [Homo sapiens]	1	3	7.9	56.415	521	14	8.3419e-08	0	0	0	0	0	0	0	0	10516	6168.3	4957	6826.4	0	9018.3	36778	36086	26594	11492	0	0	9729.3	3682.1	10668	10531	0	17222	0	0	0	0	0	0	0	0	0	0	0	0	0	0	0	0
>gi|14149738|ref|NP_065777.1| neurolysin, mitochondrial [Homo sapiens]	1	32	50.1	80.651	704	232	0	0	0	0	0	4420.2	18600	0	0	6215.4	0	0	0	19844	140520	1005800	1956100	557740	120770	34314	27921	0	0	0	0	7371	3679.6	0	0	0	94770	8194.6	0	0	0	0	0	12617	17909	7402.5	0	9783.2	15875
>gi|23510340|ref|NP_695012.1| ubiquitin-like modifier-activating enzyme 1 [Homo sapiens];>gi|23510338|ref|NP_003325.2| ubiquitin-like modifier-activating enzyme 1 [Homo sapiens]	2	45	55.2	117.85	1058	695	0	0	0	0	0	0	0	0	5318.7	4086.2	0	0	17137	20290	582340	3184200	9334800	1740800	1127900	1018000	536410	287070	360970	217860	58635	68104	43572	44556	32081	0	23613	18160	0	14345	36605	18105	0	0	34978	12872	28148	15012	20787
>gi|4507149|ref|NP_000445.1| superoxide dismutase [Cu-Zn] [Homo sapiens]	1	7	67.5	15.936	154	51	1.7669e-200	18238	0	49520	52667	104850	97353	208470	39842	171560	319730	285250	995580	1766900	1919300	4662000	8534300	2640400	692670	349620	279860	301600	71798	57259	0	0	49377	0	0	0	0	23722	0	0	0	0	0	24074	22887	25410	8266.2	23430	8623.9
>gi|40068518|ref|NP_002622.2| 6-phosphogluconate dehydrogenase, decarboxylating [Homo sapiens]	1	19	47.2	53.139	483	294	0	0	0	0	0	0	0	17607	37871	0	0	0	0	0	0	576400	2171600	2750300	3068200	2430400	426710	119260	128500	37478	50258	23273	49602	24647	75248	61178	72394	45147	78747	62929	166720	0	23215	0	0	25041	0	0	0
>gi|4501867|ref|NP_001089.1| aconitate hydratase, mitochondrial precursor [Homo sapiens]	1	45	60.9	85.424	780	2327	0	0	0	0	48401	13682	18815	25325	22727	0	26230	11001	0	96158	1882600	11772000	30577000	26934000	23856000	17871000	9699000	4035100	2853800	1992800	1896100	1332700	1337700	1048700	1346900	298180	885520	407960	118120	158730	56481	62863	44771	55515	15434	11723	20744	0	10355
>gi|40254986|ref|NP_115679.2| hydroxysteroid dehydrogenase-like protein 2 isoform 1 [Homo sapiens];>gi|308044580|ref|NP_001182751.1| hydroxysteroid dehydrogenase-like protein 2 isoform 2 [Homo sapiens]	2	25	62.7	45.394	418	528	0	0	26366	36448	28775	46105	1638000	2011900	1439700	1057100	1870900	1676100	1500900	1214700	1287900	2950400	4042200	4630700	6281000	3952000	2255700	843050	434700	423950	430010	201850	372780	147610	81252	80645	154290	123370	82666	56635	69206	117890	72393	14338	28837	61619	40935	30302	18845
>gi|6598323|ref|NP_001485.2| rab GDP dissociation inhibitor beta isoform 1 [Homo sapiens];>gi|169646441|ref|NP_001108628.1| rab GDP dissociation inhibitor beta isoform 2 [Homo sapiens]	2	31	75.1	50.663	445	579	0	0	0	0	0	7171.1	40867	439490	1349200	895860	1653200	818240	925930	378280	662670	813810	585810	2451600	3393400	10258000	10746000	6605000	1888300	951630	270400	19564	76487	28914	4142.9	17603	0	0	0	8397.7	0	7993.5	0	0	0	0	0	0	0
>gi|7710154|ref|NP_056651.1| tryptophan--tRNA ligase, mitochondrial isoform 1 precursor [Homo sapiens]	1	3	12.2	40.146	360	5	3.5269e-12	0	119730	0	0	385870	0	888070	0	742150	652970	664510	0	0	0	63896	146230	296260	83567	72206	107560	41443	35955	48823	0	38585	0	0	0	0	0	0	0	0	0	0	0	0	0	0	0	0	0
>gi|320118922|ref|NP_001188505.1| phospholipid scramblase 3 [Homo sapiens];>gi|31543417|ref|NP_065093.2| phospholipid scramblase 3 [Homo sapiens]	2	4	19.3	31.648	295	20	1.4792e-80	0	0	0	0	0	0	0	0	0	0	0	0	0	0	0	11605	0	0	0	0	0	0	96512	0	0	0	0	0	0	0	0	0	0	0	0	0	0	0	0	0	0	0
>gi|261399877|ref|NP_001159757.1| T-complex protein 1 subunit eta isoform d [Homo sapiens];>gi|5453607|ref|NP_006420.1| T-complex protein 1 subunit eta isoform a [Homo sapiens];>gi|261399875|ref|NP_001159756.1| T-complex protein 1 subunit eta isoform c [Ho	4	25	61.1	54.804	499	314	0	0	0	0	0	12507	0	0	0	0	11851	224780	559040	844040	1176900	1006000	582580	776240	635160	580280	376620	282800	145350	121750	217620	77331	63867	0	9814.1	0	75362	20583	0	23212	26822	0	0	0	0	30697	0	0	331530
>gi|63162572|ref|NP_005989.3| T-complex protein 1 subunit gamma isoform a [Homo sapiens];>gi|58761484|ref|NP_001008800.1| T-complex protein 1 subunit gamma isoform c [Homo sapiens]	2	21	43.5	60.533	545	468	4.3588e-169	0	2130.1	4627.5	3353.6	0	0	0	0	96386	614160	697640	666500	666020	372880	393720	184450	64781	307600	490970	487140	154370	92832	101410	39332	56499	45831	49274	61671	11652	59046	0	31395	44169	0	0	8739.7	0	0	0	28189	33358	303830
>gi|57863257|ref|NP_110379.2| T-complex protein 1 subunit alpha isoform a [Homo sapiens];>gi|57863259|ref|NP_001008897.1| T-complex protein 1 subunit alpha isoform b [Homo sapiens]	2	22	43.3	60.343	556	308	7.4431e-239	0	0	232820	744920	748240	6021.3	429680	0	0	35571	106110	266600	435980	946490	859230	703940	469490	414370	463780	164550	67270	44569	65347	47214	101270	10904	28716	9550.4	28008	52828	4601.4	3585.9	0	5553.3	0	0	134150	0	0	0	0	205110
>gi|12408677|ref|NP_002614.2| prefoldin subunit 4 [Homo sapiens]	1	2	20.1	15.314	134	7	7.3171e-14	0	0	0	0	0	0	0	0	0	0	0	0	0	0	0	7890	16019	0	0	0	0	0	0	0	0	0	0	0	0	0	0	0	11378	0	0	0	0	0	0	0	0	0
>gi|12408675|ref|NP_036526.2| prefoldin subunit 2 [Homo sapiens]	1	2	16.9	16.648	154	14	3.7997e-64	0	0	0	0	0	0	0	0	0	0	0	0	0	0	0	131030	360850	31485	0	0	29687	0	0	0	0	0	0	0	0	0	0	0	0	0	0	0	0	0	0	0	0	0
>gi|22202633|ref|NP_002615.2| prefoldin subunit 5 isoform alpha [Homo sapiens]	2	3	31.2	17.328	154	8	6.1535e-15	0	0	0	0	0	0	0	0	0	0	0	0	0	0	0	33243	338250	0	0	0	0	0	0	0	0	0	0	0	0	0	0	0	0	0	0	0	0	0	0	0	0	0
>gi|4505891|ref|NP_001075.1| procollagen-lysine,2-oxoglutarate 5-dioxygenase 3 precursor [Homo sapiens]	1	31	57.5	84.784	738	446	0	0	0	0	0	0	0	0	0	0	26433	18833	14671	164360	202860	354740	206930	1216200	5226000	1287600	244990	94105	0	0	105390	87153	40829	41519	20670	7819.4	33356	15713	27124	6410.8	31255	23802	0	24245	0	0	0	0	7855.4
>gi|189571652|ref|NP_056159.2| leptin receptor overlapping transcript-like 1 isoform 1 [Homo sapiens];>gi|189571654|ref|NP_001121680.1| leptin receptor overlapping transcript-like 1 isoform 2 [Homo sapiens]	2	1	9.9	14.428	131	3	0.0003761	0	0	0	0	0	0	0	0	0	0	0	0	0	0	0	0	0	0	0	0	0	0	0	0	0	0	0	0	0	0	0	0	0	0	0	0	0	0	0	0	0	0
>gi|127139033|ref|NP_000932.3| NADPH--cytochrome P450 reductase [Homo sapiens]	1	35	62.8	77.047	680	695	0	0	0	0	73821	0	0	0	14431	0	0	0	0	0	3676.9	12715	91524	765660	3342400	4204600	1163400	356520	139150	387910	208070	76392	95800	91011	86550	56219	82178	7038.3	35803	76046	64079	6204.8	7595.2	4765.4	15213	16074	12028	9535.8	6898.3
>gi|5729810|ref|NP_006570.1| 3-beta-hydroxysteroid-Delta(8),Delta(7)-isomerase [Homo sapiens]	1	4	20.4	26.352	230	220	5.048e-285	0	0	0	0	0	0	0	0	0	0	100420	0	0	66251	623720	4283600	10977000	23764000	39958000	21522000	4098500	1667300	813110	1940700	638660	552330	518780	491790	308040	1836000	193790	0	570750	45678	39308	0	0	0	0	0	0	0
>gi|22749499|ref|NP_689979.1| UPF0451 protein C17orf61 precursor [Homo sapiens]	1	3	32.7	11.741	113	84	7.8062e-83	0	0	0	0	0	0	0	0	0	0	0	0	0	0	0	110700	1269100	2785300	4950700	4182300	3061400	200000	91482	597380	0	0	0	0	0	0	0	0	0	0	0	0	0	0	0	0	0	0
>gi|4885287|ref|NP_005265.1| guanine nucleotide-binding protein G(I)/G(S)/G(O) subunit gamma-5 precursor [Homo sapiens]	1	4	69.1	7.3184	68	12	9.9076e-21	0	49281	0	0	0	283340	0	0	0	0	163610	759880	167600	161650	221340	0	2295000	0	4067300	305160	735440	382270	0	0	0	0	0	0	22405	224870	220060	0	0	0	62343	0	0	552350	0	98986	312760	37766
>gi|20357529|ref|NP_005264.2| guanine nucleotide-binding protein G(I)/G(S)/G(T) subunit beta-2 [Homo sapiens]	2	17	61.2	37.331	340	1043	0	0	0	0	74549	358510	317660	112940	0	126600	135150	1342500	4954700	11438000	10180000	22221000	18551000	43707000	55370000	91976000	39208000	13536000	8555800	3928700	5799800	5185800	4745400	2139200	2778400	994650	1264700	1915300	548280	13970	617120	369110	887670	1479600	900170	750750	540460	400430	316750
>gi|51036603|ref|NP_061329.3| guanine nucleotide-binding protein G(I)/G(S)/G(O) subunit gamma-12 precursor [Homo sapiens]	1	7	79.2	8.0061	72	594	0	25747	0	359250	563140	221370	358000	0	168810	248760	157430	773640	3308900	11355000	8758900	9581200	19654000	55747000	61427000	98268000	48825000	14657000	5009300	6149100	5728900	3609400	2979300	1610900	2304400	1966700	2583600	653140	1162700	1127500	907650	497940	1114700	1041900	19583	595700	480880	263090	441960
>gi|7705855|ref|NP_057226.1| estradiol 17-beta-dehydrogenase 12 [Homo sapiens]	1	16	54.5	34.324	312	770	0	0	23637	0	0	0	226240	137090	0	167770	32880	380820	302420	637070	804990	2433700	2043000	5238600	10297000	6208200	4595300	3619800	2182800	1193200	1346000	309650	418830	579130	529120	437060	882120	363350	245630	475810	552690	345220	122120	254500	286580	306330	352150	192680	220010
>gi|4503243|ref|NP_000777.1| lanosterol 14-alpha demethylase isoform 1 precursor [Homo sapiens];>gi|225903399|ref|NP_001139624.1| lanosterol 14-alpha demethylase isoform 2 [Homo sapiens]	2	18	48.9	57.278	509	349	5.708e-259	0	0	17171	8709.4	0	0	0	0	0	0	0	11493	43512	105290	174980	255580	516910	950260	571120	199020	32244	15962	0	72473	86037	38940	57192	4635.4	30407	21276	11624	13074	25606	0	16063	26643	0	0	10410	27831	0	8859
>gi|4504041|ref|NP_002061.1| guanine nucleotide-binding protein G(i) subunit alpha-2 isoform 1 [Homo sapiens];>gi|261878575|ref|NP_001159897.1| guanine nucleotide-binding protein G(i) subunit alpha-2 isoform 2 [Homo sapiens]	7	20	65.4	40.45	355	1796	0	0	0	8991.9	211580	240960	973670	292280	653960	918580	1134800	1774000	1429000	1132300	1091600	1252900	1856100	6573200	16597000	23910000	10102000	1451800	691980	550310	1837800	920540	470480	453710	369780	483500	1143800	291340	240510	153910	376390	547090	320530	166820	200750	260800	94480	48124	63357
>gi|344179096|ref|NP_073582.3| ATP synthase mitochondrial F1 complex assembly factor 1 isoform 1 [Homo sapiens];>gi|344179098|ref|NP_001036011.2| ATP synthase mitochondrial F1 complex assembly factor 1 isoform 2 [Homo sapiens]	2	9	31.9	38.861	351	24	1.4035e-30	0	0	0	57562	36098	7548.7	2647.3	0	0	0	0	0	87255	109820	75292	91957	3708.2	180930	181940	112560	90138	48548	0	0	0	0	0	0	0	0	0	0	0	0	0	0	0	0	0	0	0	0
>gi|4503363|ref|NP_003850.1| dolichol-phosphate mannosyltransferase [Homo sapiens]	1	14	54.2	29.634	260	372	0	0	51064	75553	10994	55770	58306	0	22939	7872.5	9279.5	39392	0	131330	27135	23387	156940	1261300	2790800	2607100	2044500	157080	102820	12241	42410	7428	58538	31214	235880	0	8575.7	96952	134450	481620	330160	43189	48355	0	0	2340.7	24769	0	0
>gi|155722983|ref|NP_057376.2| heat shock protein 75 kDa, mitochondrial precursor [Homo sapiens]	1	36	60.7	80.109	704	782	0	0	4154.8	11498	4266.2	56964	63469	0	0	0	0	0	16798	14838	368530	1942800	2709500	1691000	2697000	1656200	1205000	1193500	683290	518200	320950	233990	210960	28421	37845	47410	16140	20047	19986	18139	0	4165.3	0	4076.4	0	0	0	0	0
>gi|42794754|ref|NP_976251.1| long-chain-fatty-acid--CoA ligase 3 [Homo sapiens];>gi|42794752|ref|NP_004448.2| long-chain-fatty-acid--CoA ligase 3 [Homo sapiens]	2	21	36.7	80.419	720	639	1.3375e-171	0	0	0	0	0	22829	0	33987	0	0	0	2227.9	10206	13250	144720	204860	134710	416090	412760	53098	85387	210050	54661	85342	67638	45984	37505	74866	48111	52457	6681.6	25904	0	55727	15594	69180	37163	14069	18572	21776	0	10730
>gi|4826862|ref|NP_005000.1| nucleoside diphosphate kinase, mitochondrial precursor [Homo sapiens]	1	7	41.7	20.658	187	56	1.4192e-36	0	0	36877	0	0	0	14993	24130	40726	90513	158830	0	333560	327870	374860	700050	1098000	1855300	929970	614000	167670	244470	163520	176730	251660	53505	0	60926	0	0	0	0	0	0	0	45026	0	0	0	0	0	0
>gi|4503483|ref|NP_001952.1| elongation factor 2 [Homo sapiens]	1	50	61.8	95.337	858	1806	0	0	0	26934	7669.9	9812.2	0	11090	120750	89030	350050	341320	497710	621960	634520	1188800	4457200	10909000	12518000	12089000	5749200	2181000	1102200	1024400	1776000	684070	613040	373360	441130	392760	222140	267040	195140	112690	127640	97140	201420	68797	13462	67641	89192	53052	95204
>gi|84508631|ref|NP_077733.3| CDP-diacylglycerol--glycerol-3-phosphate 3-phosphatidyltransferase, mitochondrial precursor [Homo sapiens]	1	2	4.1	62.73	556	8	2.217e-06	0	0	16101	0	0	0	0	0	0	7358.4	9157.2	11837	18314	11874	25057	74436	71376	132030	72117	50251	41410	36050	18364	19422	17550	19817	14237	10810	7788.7	12740	0	0	0	8162.1	0	0	0	0	0	39031	27625	38086
>gi|31563366|ref|NP_852130.1| 39S ribosomal protein L55, mitochondrial isoform a [Homo sapiens];>gi|31563364|ref|NP_852129.1| 39S ribosomal protein L55, mitochondrial isoform a [Homo sapiens];>gi|31563362|ref|NP_852128.1| 39S ribosomal protein L55, mitocho	8	3	31.2	15.128	128	64	1.5658e-134	0	0	0	0	0	0	0	0	0	0	0	0	0	0	165950	811980	1261100	692120	787340	163540	0	0	0	0	0	0	0	0	0	0	0	0	0	0	0	0	0	253560	0	98796	0	0
>gi|26638659|ref|NP_003767.2| 39S ribosomal protein L40, mitochondrial [Homo sapiens]	1	8	45.1	24.49	206	108	4.4755e-198	0	0	0	0	23325	74728	36478	66181	9101.4	0	0	16853	11826	21330	130610	829010	679370	344420	666600	272540	0	29596	14796	0	0	0	0	15512	23856	11358	0	0	0	0	0	0	0	0	0	0	0	0
>gi|26667177|ref|NP_071446.2| 39S ribosomal protein L46, mitochondrial [Homo sapiens]	1	10	51.6	31.705	279	204	6.2007e-179	10312	0	0	0	0	0	0	30320	0	0	20561	118060	107320	0	308290	459740	741710	707380	509610	266770	0	33859	26302	114170	8785.6	52723	8318.9	6384.7	2959.1	0	0	0	0	0	0	0	0	0	0	0	91979	0
>gi|7706333|ref|NP_057139.1| 39S ribosomal protein L48, mitochondrial [Homo sapiens]	1	6	26.4	23.934	212	190	3.0366e-167	0	0	315750	121070	164870	190520	61650	57168	137370	0	0	0	0	0	1336100	4003200	3954000	4607800	2659500	1137700	501860	352480	140070	208450	55216	0	0	0	59269	58366	11368	0	0	0	0	0	0	0	0	0	0	0
>gi|225903430|ref|NP_001139630.1| mannosyl-oligosaccharide glucosidase isoform 2 [Homo sapiens];>gi|149999606|ref|NP_006293.2| mannosyl-oligosaccharide glucosidase isoform 1 [Homo sapiens]	2	23	43.6	80.702	731	375	1.351e-234	0	0	0	0	0	0	0	0	0	0	0	0	0	167450	351440	540160	251380	143980	182010	193970	214540	223200	183700	261230	332080	213130	115660	184240	222490	366330	242780	96384	183170	186250	91434	99702	9835.3	56547	20791	102930	56131	87922
>gi|4758334|ref|NP_004256.1| fatty acid desaturase 2 [Homo sapiens]	1	3	11.3	52.259	444	17	4.0032e-11	0	0	0	0	0	0	0	0	0	0	0	0	20124	0	0	0	0	0	0	0	0	0	0	0	0	0	0	0	0	4102.3	0	7705.5	0	0	0	2601.2	0	0	0	0	0	0
>gi|5729889|ref|NP_006685.1| protein JTB precursor [Homo sapiens]	1	1	8.9	16.358	146	21	0.00028584	0	0	0	0	0	0	0	0	0	0	0	0	0	0	0	0	0	0	0	0	0	0	0	0	0	0	0	0	0	0	0	0	0	0	0	0	0	0	0	0	0	0
>gi|86198310|ref|NP_001034444.1| mitochondrial carnitine/acylcarnitine carrier protein CACL [Homo sapiens]	1	3	11.9	32.062	303	4	1.5082e-06	0	0	0	0	0	0	0	0	0	0	39430	41115	50002	41716	45900	20589	34743	422800	96441	0	43078	0	0	0	0	0	0	0	0	0	0	0	0	0	0	0	11893	0	0	0	0	0
>gi|41462412|ref|NP_958928.1| solute carrier family 25 member 35 [Homo sapiens]	1	4	22.7	31.267	295	19	1.0489e-09	0	0	0	0	0	0	0	0	0	0	0	0	0	26837	0	79154	119040	187610	0	0	0	0	0	0	27601	0	0	0	0	0	0	0	0	0	0	0	0	0	0	0	0	0
>gi|45237193|ref|NP_055470.1| solute carrier family 25 member 44 [Homo sapiens]	1	4	15.3	35.392	314	23	2.5888e-12	0	0	0	0	0	0	0	0	0	0	0	0	0	0	190600	183990	233440	373660	148080	32608	0	0	0	0	0	0	0	0	0	0	0	0	0	0	0	0	0	0	0	0	0	0
>gi|166795301|ref|NP_057381.3| prenylcysteine oxidase 1 precursor [Homo sapiens]	1	22	58.4	56.639	505	1696	0	0	0	0	0	0	0	0	30469	17826	232910	1013700	5671800	11616000	18824000	25034000	26120000	19945000	30427000	10394000	4045800	1836900	961710	1249700	753070	399070	678260	685110	727650	216990	505480	383110	138970	221880	258530	103960	184590	170590	95491	134410	329810	135610	70821
>gi|47132595|ref|NP_998776.1| phosphate carrier protein, mitochondrial isoform b precursor [Homo sapiens];>gi|4505775|ref|NP_002626.1| phosphate carrier protein, mitochondrial isoform b precursor [Homo sapiens];>gi|6031192|ref|NP_005879.1| phosphate carrie	3	21	57.3	39.958	361	2170	0	0	0	121080	0	298060	994160	1046300	1827100	3165100	6213700	11541000	14371000	19570000	49048000	142130000	202410000	302210000	441690000	310800000	134060000	35843000	14869000	9615200	7035700	2687700	1124100	1379900	500000	831690	412420	342320	599120	453740	691920	242810	194910	180770	118920	51951	112440	208810	203110
>gi|116517313|ref|NP_004861.2| mannose-P-dolichol utilization defect 1 protein [Homo sapiens]	1	3	13.8	26.638	247	140	3.5053e-21	0	0	0	0	0	0	0	0	0	0	624900	821760	1786000	3851500	5575100	876250	3489300	2625300	1167200	519160	405230	359730	288770	508740	230250	290320	0	32986	307390	0	0	0	36902	21025	0	25450	25355	35177	117470	0	118060	219390
>gi|7661602|ref|NP_056230.1| mitochondrial pyruvate carrier 2 [Homo sapiens];>gi|219521872|ref|NP_001137146.1| mitochondrial pyruvate carrier 2 [Homo sapiens]	2	6	57.5	14.279	127	181	4.2972e-82	0	0	75667	15587	0	158790	0	0	0	0	106160	397700	1347100	2221200	4417200	4394100	572550	10782000	9819300	5889600	1759200	1430100	464870	534190	258310	381400	89109	150360	0	218400	0	0	137950	89171	81263	0	0	0	0	0	0	0
>gi|23618867|ref|NP_073591.2| sideroflexin-1 [Homo sapiens]	1	19	68.3	35.619	322	1322	0	0	7814.5	0	0	69409	964220	110820	100970	214990	282070	194350	441310	3143000	8044300	12832000	10255000	32456000	35742000	27520000	11996000	2670900	1741500	2091200	1667200	723400	313180	5104500	101190	1857100	0	214970	384630	193200	125540	125090	52998	28521	84400	120810	37801	0	112180
>gi|31621303|ref|NP_112233.2| sideroflexin-3 [Homo sapiens]	1	16	56	35.978	325	1994	0	0	0	28758	0	32403	565360	161510	317410	354550	240230	530540	689890	1358000	6074900	9406000	11789000	30174000	41941000	46723000	34974000	9629600	3183500	4051600	5278800	2512900	1470800	372250	480040	164880	93006	45823	960510	733630	106630	259030	51691	0	30794	207360	74333	20022	221440
>gi|21389315|ref|NP_005975.1| tricarboxylate transport protein, mitochondrial isoform a precursor [Homo sapiens];>gi|374717343|ref|NP_001243463.1| tricarboxylate transport protein, mitochondrial isoform b [Homo sapiens]	2	12	50.5	34.012	311	873	2.2766e-246	0	0	0	0	1466600	10427000	8936100	6958700	6004700	3821700	5995700	4950400	8619100	10517000	13752000	24565000	39236000	38192000	51118000	33217000	12513000	9381100	6330500	5156600	4439400	1441300	1475400	371620	603670	2080300	1038000	3523300	2578200	1498100	840520	1467000	229310	656440	520420	469100	322750	954980
>gi|46094065|ref|NP_061331.2| solute carrier family 25 member 40 [Homo sapiens]	1	5	17.5	38.124	338	92	3.1919e-29	0	0	0	0	0	0	0	0	0	0	0	0	0	7519.4	16042	24649	236340	25774	18843	14193	0	0	0	0	0	0	0	0	0	0	0	0	0	0	0	0	0	0	0	0	0	0
>gi|4505193|ref|NP_003667.1| sphingolipid delta(4)-desaturase DES1 [Homo sapiens]	1	5	16.1	37.866	323	142	5.2778e-207	0	0	0	0	0	0	0	0	0	0	0	0	0	0	20060	23845	15514	123380	342780	60924	0	0	0	0	0	0	0	0	0	0	0	0	0	0	0	0	0	0	0	0	0	0
>gi|4557403|ref|NP_000378.1| mitochondrial carnitine/acylcarnitine carrier protein [Homo sapiens]	1	21	73.8	32.943	301	303	3.961e-219	0	0	0	90140	0	113290	669820	815020	551830	1052400	1499600	2340400	2849700	4331000	5082200	9229500	19156000	27311000	9909900	5205000	2149900	966850	860160	939210	959270	589800	461860	839280	658790	1468500	458720	756160	299660	495890	518190	309120	346150	0	290410	80683	611570	67975
>gi|157388991|ref|NP_060625.2| solute carrier family 25 member 36 isoform b [Homo sapiens];>gi|157388989|ref|NP_001098117.1| solute carrier family 25 member 36 isoform a [Homo sapiens];>gi|14150082|ref|NP_115691.1| solute carrier family 25 member 33 [Homo	3	2	8.4	34.153	310	12	5.8594e-11	0	0	0	0	0	0	0	0	0	0	0	0	0	0	0	0	36779	72759	68456	0	0	0	0	0	0	0	0	0	0	0	0	0	0	0	0	0	0	0	0	0	0	0
>gi|21389351|ref|NP_653180.1| sideroflexin-5 [Homo sapiens]	1	4	13.8	37.124	340	25	2.2784e-14	0	71900	63101	27120	0	0	0	0	0	0	0	0	0	0	66132	118270	192210	291590	0	63706	0	0	0	0	0	0	0	0	0	0	0	0	0	0	0	0	0	0	0	0	0	0
>gi|7657585|ref|NP_055067.1| mitochondrial ornithine transporter 1 [Homo sapiens]	1	6	25.2	32.736	301	20	1.1005e-26	0	0	0	0	0	0	0	0	0	27982	0	0	0	19997	114720	27187	130470	203170	129870	0	0	0	0	0	0	0	0	0	0	0	0	0	0	0	0	0	0	0	0	0	0	0
>gi|7657134|ref|NP_055051.1| dihydroxyacetone phosphate acyltransferase [Homo sapiens]	1	16	29.6	77.187	680	182	9.0309e-99	0	0	0	0	0	17307	0	0	0	0	0	0	0	0	0	0	19580	26263	0	0	0	0	4793.5	10058	18203	0	0	0	0	0	0	0	24777	0	0	1726	442090	0	0	0	0	61524
>gi|4758328|ref|NP_004093.1| fatty acid-binding protein, heart [Homo sapiens]	1	7	52.6	14.858	133	20	3.7218e-23	0	268670	78219	35033	18257	7323.2	0	187230	46947	243940	0	458960	621090	1580000	4714900	2783000	2402900	266380	0	0	0	0	0	0	0	0	0	0	0	0	0	0	0	0	0	0	0	0	0	0	0	77030
>gi|6005701|ref|NP_009099.1| ATP-binding cassette sub-family A member 8 [Homo sapiens]	1	3	2.9	179.24	1581	5	2.7235e-10	0	0	0	0	0	0	0	0	0	0	0	0	0	0	30496	0	19073	22825	13244	0	0	0	0	0	0	0	0	19385	0	0	0	0	0	12649	0	0	0	0	0	0	0	0
>gi|118402586|ref|NP_006699.2| lactoylglutathione lyase [Homo sapiens]	1	10	58.7	20.777	184	56	9.6738e-100	0	0	39385	559170	3407700	1688900	0	0	97482	235980	0	0	0	0	0	0	0	0	0	0	0	0	0	0	0	0	0	0	0	0	0	0	0	0	0	0	0	209070	0	0	0	0
>gi|209969812|ref|NP_001129663.1| KN motif and ankyrin repeat domain-containing protein 2 isoform 2 [Homo sapiens];>gi|258613875|ref|NP_056308.3| KN motif and ankyrin repeat domain-containing protein 2 isoform 1 [Homo sapiens]	2	3	4.1	91.173	851	10	4.825e-20	0	0	0	21725	22505	25453	8317.3	23030	17236	9356.7	0	11807	0	0	0	0	0	38627	33887	28195	15326	13619	0	14673	0	0	0	0	0	0	0	0	0	6468.1	0	0	0	0	5161	7060	8788	0
>gi|4504061|ref|NP_002067.1| N-acetylglucosamine-6-sulfatase precursor [Homo sapiens]	1	5	10	62.081	552	69	8.4819e-31	0	0	0	0	0	0	0	0	0	0	0	0	10994	0	0	0	41227	0	40556	0	0	0	0	0	0	0	0	0	0	0	0	0	0	0	33262	59716	26518	32143	28971	0	0	140030
>gi|289547526|ref|NP_079427.4| rab11 family-interacting protein 1 isoform 1 [Homo sapiens];>gi|289547524|ref|NP_001002814.2| rab11 family-interacting protein 1 isoform 3 [Homo sapiens];>gi|7662394|ref|NP_055719.1| rab11 family-interacting protein 2 [Homo s	3	2	3.1	70.982	649	6	9.7411e-09	0	0	0	0	105890	190060	0	151420	88769	0	0	0	0	0	0	0	0	0	0	0	0	0	0	0	0	0	0	0	0	0	0	0	0	0	0	0	0	0	0	0	0	0
>gi|241982785|ref|NP_001030324.2| ubiquitin fusion degradation protein 1 homolog isoform B [Homo sapiens];>gi|29501813|ref|NP_005650.2| ubiquitin fusion degradation protein 1 homolog isoform A [Homo sapiens]	2	3	19.5	29.901	266	12	2.676e-12	0	0	0	0	27308	115720	0	0	0	0	0	0	0	0	0	0	0	0	0	0	0	0	0	0	0	0	0	0	0	0	0	0	0	0	0	0	0	0	0	0	0	0
>gi|226874831|ref|NP_001152862.1| guanylate kinase isoform a [Homo sapiens];>gi|338827698|ref|NP_001229769.1| guanylate kinase isoform c [Homo sapiens]	2	1	10.1	23.782	218	1	7.5244e-203	0	0	0	714890	266920	615380	0	0	0	0	0	0	0	0	0	0	0	0	0	0	0	0	0	0	0	0	0	0	0	0	0	0	0	0	0	0	0	0	0	0	0	0
>gi|20270317|ref|NP_620132.1| ribosome-recycling factor, mitochondrial isoform 1 precursor [Homo sapiens];>gi|291042689|ref|NP_001166983.1| ribosome-recycling factor, mitochondrial isoform 3 [Homo sapiens];>gi|40317624|ref|NP_954646.1| ribosome-recycling f	3	5	25.2	29.277	262	17	4.6433e-24	0	0	0	52752	77462	1374300	466300	69089	109310	20167	57442	62536	39804	0	0	0	0	0	0	0	0	0	0	0	0	0	0	0	0	0	0	0	0	0	0	0	0	0	0	0	0	0
>gi|189163485|ref|NP_001121167.1| lysosomal protective protein isoform b precursor [Homo sapiens];>gi|262527235|ref|NP_001161066.1| lysosomal protective protein isoform c precursor [Homo sapiens];>gi|119395729|ref|NP_000299.2| lysosomal protective protein	3	12	33.3	54.465	480	148	0	0	0	0	0	0	1880500	509930	558110	312160	186590	32079	85131	0	0	0	0	0	0	0	84610	0	0	0	0	0	0	21622	28826	0	0	0	0	0	0	0	0	0	0	0	0	0	0
>gi|221316588|ref|NP_004323.2| valacyclovir hydrolase precursor [Homo sapiens]	1	8	45	32.542	291	89	1.8465e-174	0	0	0	17047	642280	1449000	1071300	564260	324720	298380	74237	86021	55965	7463.7	0	0	0	0	0	0	0	0	0	0	0	0	0	0	0	0	0	43221	53793	0	0	0	0	0	0	0	0	0
>gi|39995109|ref|NP_000396.2| ganglioside GM2 activator isoform 1 precursor [Homo sapiens]	1	3	21.2	20.838	193	2	2.9582e-08	0	47298	90467	98389	106700	214290	174380	136170	49534	0	0	0	0	0	0	0	0	0	0	0	0	0	0	0	0	0	0	0	0	0	0	0	0	0	0	0	0	0	0	0	0	0
>gi|300796991|ref|NP_001177990.1| mitochondrial glutamate carrier 1 [Homo sapiens];>gi|300796970|ref|NP_001177989.1| mitochondrial glutamate carrier 1 [Homo sapiens];>gi|13375983|ref|NP_078974.1| mitochondrial glutamate carrier 1 [Homo sapiens]	4	18	61.3	34.47	323	221	0	0	0	0	0	258190	763730	545460	395910	518690	102190	70733	662940	511910	761410	159130	892120	289140	1831800	1118900	578820	244500	34037	41620	40128	38973	38407	38744	39160	17898	66797	24815	28804	18965	15387	27322	56883	74751	0	24205	245490	0	31501
>gi|4502327|ref|NP_001689.1| methylglutaconyl-CoA hydratase, mitochondrial precursor [Homo sapiens]	1	5	15.6	35.608	339	10	4.178e-12	0	3897.1	0	159830	250980	1090100	196480	250820	115600	100930	13634	0	59998	20763	6905	78534	0	0	23258	0	0	0	0	0	0	16621	65216	16546	0	0	3902.6	0	0	0	0	0	0	0	0	0	0	0
>gi|4502601|ref|NP_001227.1| carbonyl reductase [NADPH] 3 [Homo sapiens]	1	10	48.4	30.85	277	30	0	0	0	0	158650	368780	496750	63379	21357	0	0	0	0	0	0	0	0	0	0	0	61970	0	0	0	5330.5	0	0	0	69356	0	0	0	0	0	0	219290	125690	0	81254	0	0	0	0
>gi|4507401|ref|NP_003192.1| transcription factor A, mitochondrial isoform 1 precursor [Homo sapiens];>gi|399498566|ref|NP_001257711.1| transcription factor A, mitochondrial isoform 2 precursor [Homo sapiens]	2	5	25.6	29.096	246	31	2.0228e-18	0	0	0	326590	291060	1033000	492730	108290	48951	36600	62382	104830	52647	0	0	0	43035	0	64417	0	0	24531	0	67706	0	0	0	0	0	0	64300	0	0	0	0	0	0	11246	0	0	0	0
>gi|9966849|ref|NP_065108.1| fructose-2,6-bisphosphatase TIGAR [Homo sapiens]	1	3	13	30.062	270	4	5.037e-35	0	0	410380	48801	46069	0	0	0	0	0	0	15199	28808	0	0	0	0	0	0	0	0	0	0	0	0	0	0	35349	0	0	0	10313	0	0	0	0	0	0	0	0	0	0
>gi|156105685|ref|NP_009119.2| ATP-binding cassette sub-family B member 8, mitochondrial [Homo sapiens]	1	1	1.8	78.08	718	19	1.2412e-07	0	0	0	0	0	0	0	0	0	0	0	0	0	0	0	0	0	0	0	0	0	0	0	0	0	13707	12660	16473	0	0	10803	0	0	0	0	0	0	0	0	14131	0	0
>gi|66529294|ref|NP_000296.2| serum paraoxonase/arylesterase 2 isoform 1 [Homo sapiens];>gi|66529396|ref|NP_001018171.1| serum paraoxonase/arylesterase 2 isoform 2 [Homo sapiens]	2	9	49.7	39.38	354	195	4.0774e-184	0	0	0	0	23133	70083	25865	0	21516	23685	47840	36537	0	12116	0	26870	112240	0	0	110000	0	71847	13300	30690	0	19501	94242	138290	0	145270	15747	78950	45628	50233	66432	0	0	61168	0	55008	65465	0
>gi|46409324|ref|NP_997227.1| SPRY domain-containing protein 4 [Homo sapiens]	1	15	76.3	23.098	207	129	0	0	0	51047	517810	12404000	10028000	174350	131980	76238	37598	0	0	10628	89345	123380	29824	21573	0	0	73802	0	0	0	0	0	0	0	0	0	0	0	0	0	26475	66203	0	0	18395	0	0	0	0
>gi|5032009|ref|NP_005600.1| glycogen phosphorylase, muscle form isoform 1 [Homo sapiens];>gi|257900462|ref|NP_001158188.1| glycogen phosphorylase, muscle form isoform 2 [Homo sapiens]	2	1	2.4	97.091	842	1	4.2632e-37	0	0	73471	63733	0	0	0	0	0	0	0	0	0	0	0	0	0	0	0	0	0	0	0	0	0	0	0	0	0	0	0	0	0	0	0	0	0	0	0	0	0	0
>gi|5902034|ref|NP_008993.1| periodic tryptophan protein 1 homolog [Homo sapiens]	1	1	4.2	55.827	501	2	7.4856e-06	0	0	0	0	0	0	0	0	0	0	0	0	0	0	0	0	0	0	0	0	0	0	0	0	0	0	0	0	0	0	0	0	0	0	0	0	0	0	0	0	0	0
>gi|4507953|ref|NP_003397.1| 14-3-3 protein zeta/delta [Homo sapiens];>gi|21735625|ref|NP_663723.1| 14-3-3 protein zeta/delta [Homo sapiens];>gi|208973244|ref|NP_001129174.1| 14-3-3 protein zeta/delta [Homo sapiens];>gi|208973242|ref|NP_001129173.1| 14-3-3	6	22	79.2	27.745	245	640	0	0	205460	10604000	15182000	129230000	110340000	6446700	7091700	5733400	5641100	4316500	2837300	1882200	1325600	1079800	661770	565850	646290	1152500	2121000	3442400	285480	8237300	540870	471610	306840	146690	1380700	128230	237930	145520	105800	119110	526110	393370	484670	265220	221570	227990	301560	208160	350540
>gi|21464101|ref|NP_036611.2| 14-3-3 protein gamma [Homo sapiens]	1	17	74.9	28.302	247	172	0	0	391780	2099400	11632000	64823000	54195000	1360900	914720	509410	440950	501470	393530	308220	990360	676500	96626	115350	72064	68198	96836	49889	61177	57574	70382	0	0	21267	0	11010	94309	0	0	0	12519	10243	8437.5	25530	11001	279020	0	0	245790
>gi|5803225|ref|NP_006752.1| 14-3-3 protein epsilon [Homo sapiens]	1	29	80	29.174	255	545	0	8866.4	586250	17315000	15786000	210480000	81595000	1674100	8849500	8786700	10399000	7748900	4422400	326780	2091000	199710	89512	1122000	232700	1685300	232230	1252200	140460	50094	117340	51802	61994	48720	63715	232600	353310	42325	52437	307590	199980	38067	14681	566230	562400	537650	407370	278920	484190
>gi|76159293|ref|NP_444283.2| thioesterase superfamily member 4 [Homo sapiens]	1	3	13.8	27.129	240	10	4.5105e-12	0	0	0	0	48232	137600	0	0	0	0	0	50605	0	0	0	0	0	0	0	0	0	0	0	0	0	0	0	0	0	0	0	0	0	0	0	0	0	0	0	0	0	0
>gi|11545859|ref|NP_071413.1| Golgi phosphoprotein 3 [Homo sapiens]	1	5	24.2	33.81	298	135	3.4344e-20	0	0	0	17704	32828	51355	13272	11788	0	8020.6	5028.3	0	0	0	0	0	0	0	0	0	0	0	0	0	0	0	0	0	0	0	0	0	0	0	0	0	0	0	0	0	0	0
>gi|11056044|ref|NP_066952.1| inorganic pyrophosphatase [Homo sapiens]	1	13	65.7	32.66	289	125	0	0	0	0	230770	349300	1236900	281720	390990	222120	62406	196170	158790	13175	0	0	0	0	0	0	0	0	0	0	0	0	0	0	0	0	0	0	0	0	0	0	0	0	0	0	0	0	0
>gi|13569840|ref|NP_054786.2| O-acetyl-ADP-ribose deacetylase MACROD1 [Homo sapiens]	1	6	27.4	35.505	325	52	5.3337e-84	0	0	0	272080	512520	785260	370340	98774	196090	51318	45533	38100	34727	20919	0	0	0	0	142400	0	0	0	0	47261	9739.7	0	0	0	0	0	0	0	0	0	0	0	0	0	0	0	0	0
>gi|296179429|ref|NP_005318.3| hydroxyacyl-coenzyme A dehydrogenase, mitochondrial isoform 2 precursor [Homo sapiens];>gi|296179427|ref|NP_001171634.2| hydroxyacyl-coenzyme A dehydrogenase, mitochondrial isoform 1 precursor [Homo sapiens]	2	15	70.4	34.277	314	759	0	0	0	0	344190	9189100	9151800	16515000	11659000	6936600	5374300	2412400	4012000	3513600	2758100	2448400	644440	944070	1005700	628900	852760	636120	928650	1341400	2665500	1600600	1153000	201490	424100	156460	23248	101090	0	216150	190200	72670	37661	44855	26631	0	0	0	0
>gi|9910460|ref|NP_064587.1| omega-amidase NIT2 [Homo sapiens]	1	7	33.3	30.608	276	30	2.0751e-31	0	0	0	52404	60747	280590	5294.4	44824	12622	0	3846.7	0	0	0	0	0	0	0	0	0	0	3905.5	11921	23370	13091	47883	36772	102460	0	8202.5	0	0	0	0	0	0	0	0	0	0	0	0
>gi|4504445|ref|NP_002127.1| heterogeneous nuclear ribonucleoprotein A1 isoform a [Homo sapiens];>gi|14043070|ref|NP_112420.1| heterogeneous nuclear ribonucleoprotein A1 isoform b [Homo sapiens];>gi|58761498|ref|NP_001011725.1| heterogeneous nuclear ribonu	4	17	53.1	34.196	320	380	0	0	0	536580	2137300	4285300	6222600	4328000	1808900	1543000	474860	337890	217510	382410	51354	0	57068	142210	114390	141230	0	105780	25954	0	96454	60530	0	0	0	41424	0	0	1249.5	0	0	0	0	0	19939	0	0	0	36170
>gi|14043072|ref|NP_112533.1| heterogeneous nuclear ribonucleoproteins A2/B1 isoform B1 [Homo sapiens];>gi|4504447|ref|NP_002128.1| heterogeneous nuclear ribonucleoproteins A2/B1 isoform A2 [Homo sapiens]	2	19	45.9	37.429	353	400	0	0	17966	2591300	5450800	7098800	9424300	1385100	1907300	953510	773930	583310	415800	359700	187890	21241	149050	6487.5	5349.2	53050	88425	74559	68486	81523	19324	18748	23796	25384	0	13701	25249	13911	22715	0	0	0	62788	31220	37168	19296	9573	0	9034.2
>gi|116063536|ref|NP_115690.3| 2-methoxy-6-polyprenyl-1,4-benzoquinol methylase, mitochondrial precursor [Homo sapiens]	1	11	44.3	37.14	327	173	1.0117e-120	0	0	0	201850	328030	523700	234270	161110	74417	61998	34739	36821	0	0	0	0	0	0	0	0	0	0	0	0	0	0	0	0	0	0	0	0	0	0	0	0	0	0	0	0	0	0
>gi|29789409|ref|NP_777549.1| mimitin, mitochondrial [Homo sapiens]	1	11	60.9	19.856	169	196	0	0	0	613120	1441900	1319000	3659500	2318500	669520	210280	232360	335430	182870	207230	176300	0	0	0	0	0	0	0	0	228420	208610	0	0	0	163460	0	0	0	0	0	0	0	0	0	43589	27894	0	0	0
>gi|66363694|ref|NP_001018238.1| HCLS1-associated protein X-1 isoform b [Homo sapiens];>gi|13435356|ref|NP_006109.2| HCLS1-associated protein X-1 isoform a [Homo sapiens]	2	7	32.9	26.099	231	32	9.4315e-42	0	0	17662	257940	300230	1611100	693830	44647	143860	54842	133230	159040	0	0	0	156000	0	107480	0	0	0	142010	0	142850	0	0	74444	0	38491	0	0	0	0	39799	54457	45965	0	29083	31366	0	0	21492
>gi|8923448|ref|NP_060310.1| 39S ribosomal protein L16, mitochondrial [Homo sapiens]	1	7	33.9	28.449	251	82	1.1089e-97	0	0	0	85942	1024900	1479600	535860	159530	117620	70212	24260	585260	0	346320	0	0	0	32028	0	30492	0	71208	14509	0	0	0	31375	0	0	0	0	0	85684	0	42411	51824	0	0	0	0	0	0
>gi|47519420|ref|NP_116119.2| reticulon-4-interacting protein 1, mitochondrial precursor [Homo sapiens]	1	6	27.8	43.589	396	15	1.025e-48	0	0	0	0	8415.2	22179	20880	0	0	0	0	0	0	0	0	0	0	0	0	0	0	0	0	0	0	0	0	0	0	0	0	0	0	0	0	0	0	0	0	0	0	0
>gi|356874780|ref|NP_001239306.1| 5(3)-deoxyribonucleotidase, cytosolic type isoform 2 [Homo sapiens];>gi|7657033|ref|NP_055410.1| 5(3)-deoxyribonucleotidase, cytosolic type isoform 1 [Homo sapiens]	2	3	26.7	18.677	161	5	4.6273e-07	0	0	0	145740	0	0	165080	0	0	0	75942	0	0	0	0	0	0	0	0	0	0	0	0	0	0	0	0	0	0	0	0	0	0	0	0	0	0	0	0	0	0	0
>gi|4759068|ref|NP_004580.1| protein SCO1 homolog, mitochondrial [Homo sapiens]	1	4	14.6	33.814	301	47	1.3914e-54	0	0	0	1400100	1024500	1299700	40735	1011500	569920	352450	0	207160	0	109620	101250	68152	0	84800	82466	89788	69612	0	0	0	0	0	0	0	0	0	0	0	0	0	0	0	0	0	0	0	0	0
>gi|7661672|ref|NP_056399.1| polymerase delta-interacting protein 2 [Homo sapiens]	1	17	56.5	42.033	368	210	4.251e-274	0	69998	24279	237100	724840	1504900	370230	522240	148570	126310	93583	74692	7189.3	58299	80615	112930	115160	65044	303760	146100	0	25955	58309	0	0	0	35852	0	25120	39576	35178	55470	46438	0	18850	15321	21809	15135	0	0	0	3133.4
>gi|209862901|ref|NP_001129522.1| dehydrogenase/reductase SDR family member 1 [Homo sapiens];>gi|19923983|ref|NP_612461.1| dehydrogenase/reductase SDR family member 1 [Homo sapiens]	2	11	47.6	33.909	313	239	6.8902e-179	0	0	0	77916	142140	389340	79293	157060	83183	50047	61768	48313	117450	134430	188560	346570	416680	133540	0	0	0	8939.2	0	0	0	171850	0	0	0	0	0	0	0	0	0	0	0	0	0	0	0	0
>gi|28557745|ref|NP_787103.1| zinc-binding alcohol dehydrogenase domain-containing protein 2 [Homo sapiens]	1	7	23.1	40.14	377	36	1.0517e-88	0	0	0	0	21544	72600	0	0	0	6390.3	0	11319	8775.8	34693	226360	38199	14572	11117	13479	0	9775.6	3975	0	0	0	0	0	0	0	0	0	0	0	0	0	0	0	0	0	0	0	0
>gi|148224884|ref|NP_783859.1| protein-tyrosine phosphatase mitochondrial 1 isoform 1 [Homo sapiens];>gi|221218988|ref|NP_001137456.1| protein-tyrosine phosphatase mitochondrial 1 isoform 2 [Homo sapiens]	2	3	18.4	22.843	201	18	9.7628e-13	0	0	0	122200	118220	36442	19519	20013	0	0	8753.4	0	0	0	0	0	0	0	0	0	0	0	0	0	0	0	0	0	0	0	0	0	0	0	0	0	0	0	0	0	0	0
>gi|71772415|ref|NP_001025180.1| 40S ribosomal protein S15a [Homo sapiens];>gi|14165469|ref|NP_001010.2| 40S ribosomal protein S15a [Homo sapiens]	2	2	17.7	14.839	130	25	2.9123e-08	0	0	140480	0	924380	0	0	329170	271020	0	0	0	0	0	0	0	25778	0	0	134190	0	0	0	0	0	0	52140	0	0	0	0	0	0	0	0	0	0	0	0	0	0	0
>gi|4506691|ref|NP_001011.1| 40S ribosomal protein S16 [Homo sapiens]	1	4	30.1	16.445	146	45	8.6824e-16	0	0	449600	2360200	1099300	1133200	323790	293270	0	0	0	217190	0	31604	207190	15954	19918	47545	161470	24045	56911	57070	20227	29524	19611	23140	0	31892	23180	42733	37524	30910	17445	74534	55238	105340	103120	0	0	150940	0	18016
>gi|14916501|ref|NP_148982.1| 40S ribosomal protein S24 isoform a [Homo sapiens];>gi|214829241|ref|NP_001135756.1| 40S ribosomal protein S24 isoform b [Homo sapiens];>gi|214010224|ref|NP_001135754.1| 40S ribosomal protein S24 isoform f [Homo sapiens];>gi|2	6	2	20.8	15.069	130	78	3.0857e-24	0	0	0	194780	504090	187840	158910	129480	48593	0	0	0	0	0	0	0	0	0	0	0	0	0	0	0	0	0	0	0	0	0	0	0	0	0	0	0	0	0	0	0	0	0
>gi|11968182|ref|NP_072045.1| 40S ribosomal protein S18 [Homo sapiens]	1	8	38.8	17.718	152	78	2.0082e-32	0	0	165980	3309800	1965000	4599400	1380700	243170	126510	110070	0	94671	0	59306	0	2250.3	0	116450	0	0	6740.3	0	5103.9	0	0	0	0	0	0	0	0	0	0	0	121750	132480	222550	102440	0	5101.3	0	0
>gi|4506685|ref|NP_001008.1| 40S ribosomal protein S13 [Homo sapiens]	1	6	39.1	17.222	151	63	1.3069e-32	0	0	412780	2499400	2328500	2345800	96937	60037	239870	49028	0	0	0	67863	0	52000	0	58206	0	0	0	0	0	0	0	0	38166	0	24733	0	39063	10229	0	54621	0	0	0	0	0	0	0	0
>gi|4507319|ref|NP_003163.1| surfeit locus protein 1 [Homo sapiens]	1	4	21.3	33.331	300	116	2.2673e-28	0	0	0	116220	164730	201740	48119	43990	32609	26152	0	25956	0	0	0	0	0	0	0	0	0	0	52620	112100	103080	30645	0	0	0	0	0	0	0	0	0	0	0	0	0	0	0	0
>gi|4506693|ref|NP_001012.1| 40S ribosomal protein S17 [Homo sapiens];>gi|312284072|ref|NP_001185986.1| 40S ribosomal protein S17-like [Homo sapiens]	2	7	52.6	15.55	135	28	4.3069e-48	0	0	225180	617880	2343300	1580700	830940	446360	635020	647030	567130	71250	681030	190980	287830	0	213820	232650	288570	0	0	0	0	0	0	0	0	50247	0	0	0	0	138220	0	0	0	0	0	0	0	0	0
>gi|4506631|ref|NP_000980.1| 60S ribosomal protein L30 [Homo sapiens]	1	7	59.1	12.784	115	118	9.8891e-154	0	0	113790	653980	918000	1515300	260830	287250	21521	86104	0	0	0	0	27551	0	0	0	0	0	0	0	0	49556	0	20503	0	0	0	0	0	0	0	0	0	0	0	0	0	0	73494	0
>gi|68160922|ref|NP_001020242.1| 40S ribosomal protein S14 [Homo sapiens];>gi|68160915|ref|NP_001020241.1| 40S ribosomal protein S14 [Homo sapiens];>gi|5032051|ref|NP_005608.1| 40S ribosomal protein S14 [Homo sapiens]	3	3	29.8	16.273	151	57	2.9578e-19	0	0	1881800	4313600	3336200	2846000	2082200	1283800	659120	499130	0	368200	116600	222960	0	0	0	0	0	0	0	0	0	0	0	0	0	0	0	0	0	0	0	0	0	0	0	0	0	111100	0	0
>gi|11415026|ref|NP_000971.1| 60S ribosomal protein L18a [Homo sapiens]	1	5	30.7	20.762	176	70	1.8975e-29	0	0	0	0	219790	176510	0	25968	0	0	0	0	49662	0	0	0	38530	0	0	0	0	0	0	0	49728	0	0	0	114210	0	0	0	15355	66350	81086	33191	32496	30194	68879	25067	28870	80172
>gi|4506687|ref|NP_001009.1| 40S ribosomal protein S15 [Homo sapiens]	2	3	32.4	17.04	145	6	2.7035e-23	0	0	0	0	0	0	0	0	0	0	0	0	0	0	0	0	0	0	0	0	0	0	0	0	0	0	0	0	0	0	0	0	0	0	0	0	0	0	0	0	0	0
>gi|50978624|ref|NP_789788.1| glutamyl-tRNA(Gln) amidotransferase subunit C, mitochondrial [Homo sapiens]	1	4	46.3	15.086	136	30	3.0547e-24	0	0	16230	215590	0	0	0	18997	0	0	0	0	0	0	0	0	0	0	0	0	0	0	0	0	0	0	0	0	0	0	0	0	0	0	0	0	0	0	0	0	0	0
>gi|15150811|ref|NP_150597.1| 28S ribosomal protein S36, mitochondrial [Homo sapiens]	1	6	69.9	11.466	103	209	1.0907e-153	0	85540	2370200	772800	2145100	3212600	1771700	1495300	802360	781000	369840	18646	0	56208	106360	81226	0	99498	0	197830	0	457030	0	0	0	103610	0	0	0	0	0	0	0	0	0	0	0	0	0	0	0	0
[truncated: 238 more rows]
[truncated: 138 more columns]
