# Supplementary material for: COmplexome Profiling ALignment (COPAL) reveals remodeling of mitochondrial protein complexes in Barth syndrome
Source: Bioinformatics. 2019 Jan 14;35(17):3083–91. doi: 10.1093/bioinformatics/btz025 (PMC6735710; doi:10.1093/bioinformatics/btz025)
Supplement: btz025_Supplementary_Materials [file btz025_supplementary_materials.zip › btz025-suppl_data/btz025_Table S2G3.xlsx]

## Sheet: Data Gel 3
Fasta headers	Number of proteins	Razor + unique peptides	Unique + razor sequence coverage [%]	Mol. weight [kDa]	Sequence length	MS/MS Count	PEP	iBAQ C103_01	iBAQ C103_02	iBAQ C103_03	iBAQ C103_04	iBAQ C103_05	iBAQ C103_06	iBAQ C103_07	iBAQ C103_08	iBAQ C103_09	iBAQ C103_10	iBAQ C103_11	iBAQ C103_12	iBAQ C103_13	iBAQ C103_14	iBAQ C103_15	iBAQ C103_16	iBAQ C103_17	iBAQ C103_18	iBAQ C103_19	iBAQ C103_20	iBAQ C103_21	iBAQ C103_22	iBAQ C103_23	iBAQ C103_24	iBAQ C103_25	iBAQ C103_26	iBAQ C103_27	iBAQ C103_28	iBAQ C103_29	iBAQ C103_30	iBAQ C103_31	iBAQ C103_32	iBAQ C103_33	iBAQ C103_34	iBAQ C103_35	iBAQ C103_36	iBAQ C103_37	iBAQ C103_38	iBAQ C103_39	iBAQ C103_40	iBAQ C103_41	iBAQ C103_42
>gi|24308075|ref|NP_056285.1| rab11 family-interacting protein 5 [Homo sapiens]	1	2	4.1	70.414	653	4	1.5957e-07	0	741430	0	0	0	0	0	0	0	0	0	0	0	0	0	0	0	0	0	0	0	371160	204020	0	0	0	0	0	0	0	0	0	0	0	0	0	0	0	0	96312	0	0
>gi|115430223|ref|NP_002297.2| galectin-3 isoform 1 [Homo sapiens]	2	12	40.8	26.152	250	2091	2.0418e-193	0	963930	64388000	90887000	93075000	59319000	34607000	24022000	27497000	51592000	49724000	37017000	24464000	17905000	12253000	10137000	11287000	9139200	8558000	8108900	18497000	42767000	111170000	155450000	99318000	71464000	47767000	37055000	45543000	44515000	28993000	32821000	45961000	102650000	185300000	258280000	113410000	85717000	68068000	35716000	42529000	28834000
>gi|171906593|ref|NP_001116429.1| [3-methyl-2-oxobutanoate dehydrogenase [lipoamide]] kinase, mitochondrial isoform b [Homo sapiens];>gi|171906589|ref|NP_005872.2| [3-methyl-2-oxobutanoate dehydrogenase [lipoamide]] kinase, mitochondrial isoform a [Homo sa	2	7	30.7	41.089	365	179	1.4337e-113	0	0	0	0	0	0	0	0	0	0	136560	0	0	0	0	0	0	0	0	0	0	0	0	0	0	0	0	0	186190	227370	319780	862990	1711900	2339000	2582400	3482700	2494600	2343600	1339200	679270	779950	278160
>gi|110349750|ref|NP_036345.2| malonyl-CoA decarboxylase, mitochondrial [Homo sapiens]	2	19	52.1	55.003	493	262	1.6906e-174	0	104400	275070	88402	0	0	0	0	97359	0	81232	138790	218780	0	865170	1109000	816360	1223300	0	0	0	1307200	0	855080	0	148660	167500	149180	661090	269920	145120	865590	1233900	3316900	5286600	7993200	3531200	1106200	349630	152290	94413	0
>gi|5453539|ref|NP_006443.1| multifunctional protein ADE2 isoform 2 [Homo sapiens];>gi|119220557|ref|NP_001072992.1| multifunctional protein ADE2 isoform 2 [Homo sapiens];>gi|119220559|ref|NP_001072993.1| multifunctional protein ADE2 isoform 1 [Homo sapien	3	20	58.8	47.079	425	314	0	0	427440	635990	375250	268110	0	0	0	0	0	0	0	0	0	0	0	0	87576	102290	109520	197700	63965	91885	0	160730	0	0	0	0	767200	0	0	0	2191800	11703000	21316000	10221000	2611200	2582400	863210	803300	724060
>gi|224586817|ref|NP_001139139.1| Golgi apparatus protein 1 isoform 3 precursor [Homo sapiens];>gi|54633312|ref|NP_036333.2| Golgi apparatus protein 1 isoform 1 precursor [Homo sapiens];>gi|224586815|ref|NP_001139138.1| Golgi apparatus protein 1 isoform 2	3	44	45.7	134.55	1179	1372	0	0	40821	6303.4	207950	74867	128490	0	0	38988	0	0	32257	321900	0	0	37196	51045	0	29712	14334	33887	0	148190	223570	101370	292380	136460	548890	1694200	1398000	662720	267860	156400	2152700	12512000	17448000	8633800	3417300	2614300	949850	1314000	945910
>gi|20070197|ref|NP_005207.2| dolichyl-diphosphooligosaccharide--protein glycosyltransferase 48 kDa subunit precursor [Homo sapiens]	1	20	60.3	50.701	456	2097	0	0	0	0	0	99556	0	38127	49077	0	173470	80075	96257	42210	0	0	0	0	198450	72297	0	0	0	0	0	33599	0	0	0	0	470180	49231	0	197490	41512000	103240000	195280000	152530000	91385000	90892000	56504000	46428000	36152000
>gi|4506675|ref|NP_002941.1| dolichyl-diphosphooligosaccharide--protein glycosyltransferase subunit 1 precursor [Homo sapiens]	1	40	67.2	68.569	607	5213	0	0	65753	0	64503	0	0	0	0	0	41745	0	0	0	72053	131050	0	162090	0	44476	67904	1423000	4579900	4692300	2771900	3668900	3165100	2253100	1582000	3124400	1982700	1560000	1362700	2316300	55567000	146020000	279350000	219830000	144910000	115840000	77965000	66957000	54499000
>gi|35493916|ref|NP_002942.2| dolichyl-diphosphooligosaccharide--protein glycosyltransferase subunit 2 isoform 1 precursor [Homo sapiens]	1	33	73.5	69.283	631	4025	0	0	0	0	0	0	0	0	0	0	294240	0	348360	0	0	184480	76378	0	177870	0	0	0	0	0	0	0	0	0	0	0	0	0	0	68589	56829000	148210000	317870000	259500000	152730000	150610000	73569000	66907000	49362000
>gi|5031873|ref|NP_005561.1| protein ERGIC-53 precursor [Homo sapiens]	1	28	51.8	57.548	510	1133	0	0	0	0	162770	0	0	0	1147600	451790	227360	320240	720970	0	538980	0	149020	0	0	0	119050	0	0	249540	880680	258750	0	0	0	0	0	0	0	2618900	14380000	196310000	88846000	194090000	28062000	18214000	24314000	22941000	5464300
>gi|122939155|ref|NP_036475.3| NAD(P) transhydrogenase, mitochondrial [Homo sapiens];>gi|122939153|ref|NP_892022.2| NAD(P) transhydrogenase, mitochondrial [Homo sapiens]	2	62	50.4	113.89	1086	5269	0	0	0	0	1389200	63969	0	578210	0	211450	631230	1221800	1903100	956640	937710	678300	297670	345570	270060	854490	391630	0	618350	246480	421530	615790	399940	1619100	64319	458050	2272900	14257000	148690000	262270000	287020000	208980000	286660000	297920000	107780000	65699000	34663000	10380000	4979600
>gi|4504079|ref|NP_003792.1| glycosylphosphatidylinositol anchor attachment 1 protein [Homo sapiens]	1	7	12.1	67.622	621	113	4.737e-23	0	0	0	0	0	0	0	0	0	0	0	0	0	0	0	0	0	0	0	0	0	180610	0	0	0	0	0	125550	0	0	0	0	1364000	1012700	2656000	1929400	1644300	1182100	674890	770300	1310400	749820
>gi|50658084|ref|NP_001181.2| branched-chain-amino-acid aminotransferase, mitochondrial isoform a precursor [Homo sapiens];>gi|258614015|ref|NP_001158245.1| branched-chain-amino-acid aminotransferase, mitochondrial isoform b [Homo sapiens]	2	21	58.7	44.287	392	1313	0	0	0	0	177090	0	0	103970	0	0	0	132240	571620	0	0	0	0	0	0	0	0	299910	0	82226	195180	273750	590070	1667300	3029100	4981800	5975400	9478400	14619000	18286000	22038000	26098000	33617000	34088000	38556000	28696000	16016000	4637800	179890
>gi|40353759|ref|NP_954662.1| BRCA1-A complex subunit BRE isoform 3 [Homo sapiens];>gi|40353755|ref|NP_954663.1| BRCA1-A complex subunit BRE isoform 3 [Homo sapiens];>gi|387912573|ref|NP_001248769.1| BRCA1-A complex subunit BRE isoform 4 [Homo sapiens];>gi	6	1	3.7	42.697	376	12	1.0428e-05	0	0	0	0	0	0	0	0	0	0	0	0	0	0	0	0	0	0	0	0	0	0	0	0	0	0	0	0	0	0	0	0	0	196760	213650	245990	225020	113120	0	0	79011	48543
>gi|9955963|ref|NP_005680.1| ATP-binding cassette sub-family B member 6, mitochondrial [Homo sapiens]	1	27	43.2	93.884	842	323	0	0	33161	0	0	0	0	32708	0	0	0	141050	0	0	0	0	0	63830	0	105200	97888	166150	0	0	0	0	0	0	138280	0	0	45878	310740	1477300	2517200	2021400	2452600	1016800	767710	494740	142350	75815	0
>gi|214830753|ref|NP_001135773.1| Meckelin isoform 2 [Homo sapiens];>gi|187281580|ref|NP_714915.3| Meckelin isoform 1 precursor [Homo sapiens]	2	4	5	103.59	914	11	2.4434e-14	0	0	0	0	0	0	0	0	0	176650	0	0	0	0	0	0	0	0	0	0	0	0	0	0	0	0	0	275070	0	0	94772	178780	140520	293130	361200	196570	0	0	0	0	0	0
>gi|171542821|ref|NP_078820.2| mitochondrial ubiquitin ligase activator of NFKB 1 [Homo sapiens]	1	3	13.9	39.8	352	9	1.9869e-07	0	0	0	0	0	0	0	0	0	0	0	0	0	0	164590	109270	227290	0	0	0	0	119210	0	0	146100	0	102190	0	56666	0	0	0	0	0	0	467580	216410	345760	161790	141780	0	0
>gi|116734849|ref|NP_000636.2| glycogen debranching enzyme isoform 2 [Homo sapiens];>gi|116734853|ref|NP_000637.2| glycogen debranching enzyme isoform 3 [Homo sapiens];>gi|116734860|ref|NP_000633.2| glycogen debranching enzyme isoform 1 [Homo sapiens];>gi|	6	19	16.2	172.62	1515	72	9.8373e-86	0	0	0	18930	84213	64514	32247	42808	0	0	34375	36627	26951	25962	0	33299	17590	27529	0	0	0	0	0	0	49009	46835	0	29605	0	0	0	0	142170	179630	246260	228530	210990	22208	0	0	0	0
>gi|17136148|ref|NP_001174.2| V-type proton ATPase subunit S1 precursor [Homo sapiens]	1	15	43.8	52.025	470	315	2.2737e-182	0	0	0	0	0	0	0	51207	0	0	100740	0	0	0	0	0	0	0	131040	0	638750	665120	0	2272900	1080800	0	0	0	0	151820	1071300	1323900	607890	800420	8862600	50341000	14136000	6781000	3827900	2239500	1450500	1011700
>gi|19924145|ref|NP_006010.2| V-type proton ATPase 116 kDa subunit a isoform 3 isoform a [Homo sapiens];>gi|5174717|ref|NP_006044.1| V-type proton ATPase 116 kDa subunit a isoform 3 isoform b [Homo sapiens]	2	34	54.3	92.967	830	1015	0	0	0	28871	0	0	102190	367330	0	107280	121350	328120	335010	0	0	0	0	93249	122410	0	27987	150460	0	0	0	0	0	16659	0	0	0	175940	0	0	110270	13382000	113850000	21122000	7559300	3799500	1074300	1056600	2457100
>gi|19913418|ref|NP_005168.2| V-type proton ATPase 116 kDa subunit a isoform 1 isoform c [Homo sapiens];>gi|194097403|ref|NP_001123493.1| V-type proton ATPase 116 kDa subunit a isoform 1 isoform b [Homo sapiens];>gi|194097401|ref|NP_001123492.1| V-type pro	6	36	48.9	95.755	831	767	0	0	0	65452	58075	59415	89326	179860	141380	0	36676	0	0	0	0	36049	0	0	388830	0	0	497600	0	191010	716000	361610	0	34359	129390	187010	102290	101800	104600	219860	0	14921000	63193000	14313000	3699600	1815700	706190	188470	2347400
>gi|6005942|ref|NP_009057.1| transitional endoplasmic reticulum ATPase [Homo sapiens]	2	71	86.5	89.321	806	1973	0	0	0	0	31010	31868	104920	129950	16560	40069	0	129000	0	122630	101080	108300	231720	0	189760	80632	226360	55756	538710	90785	554580	644310	473260	404580	0	156430	446220	1963900	403410	276300	706970	6316500	306800000	115460000	9941800	9042500	1070200	905250	691610
>gi|20149663|ref|NP_068597.2| coiled-coil domain-containing protein 90B, mitochondrial precursor [Homo sapiens]	1	19	68.1	29.505	254	527	0	0	227200	0	0	0	0	74029	0	0	63479	131270	0	286920	0	177050	157890	344810	396120	437390	212130	561310	208790	253420	2154900	2783300	5317200	2341700	1250200	3629100	1432200	3019900	1379700	1818400	1968300	4433800	38253000	8028900	8263900	2866700	753860	1018400	1892300
>gi|72534716|ref|NP_001026883.1| coiled-coil domain-containing protein 90A, mitochondrial precursor [Homo sapiens]	1	15	33.4	39.694	359	191	1.3417e-75	0	0	0	123680	116750	56219	55076	0	0	0	0	0	0	0	73159	61556	0	131550	0	0	128280	0	0	141050	607310	1336000	694400	440900	733420	136360	959450	673750	489610	527610	1571200	13561000	2775300	2653100	484700	0	41014	0
>gi|41152506|ref|NP_065173.2| prostaglandin F2 receptor negative regulator precursor [Homo sapiens]	1	39	50.5	98.555	879	499	0	0	0	40705	0	77716	0	0	0	0	260530	0	0	81969	41733	93540	36661	0	0	0	0	49046	0	0	73419	0	242810	533000	0	757660	1274800	0	648510	448450	239580	797750	15717000	8676100	2691600	2328300	3530000	1550600	71308
>gi|83921602|ref|NP_001033073.1| putative sodium-coupled neutral amino acid transporter 10 isoform a [Homo sapiens]	2	18	23	119.76	1119	103	2.7195e-157	0	0	0	0	0	0	0	0	0	52411	39278	0	0	0	0	0	0	0	0	0	35467	0	0	40600	0	0	0	0	71647	104790	140390	70545	38747	76918	400530	940210	1105300	115310	116630	0	56964	9052.6
>gi|5031875|ref|NP_005563.1| lamin isoform C [Homo sapiens];>gi|27436946|ref|NP_733821.1| lamin isoform A [Homo sapiens];>gi|27436948|ref|NP_733822.1| lamin isoform A delta10 [Homo sapiens];>gi|383792150|ref|NP_001244303.1| lamin isoform D [Homo sapiens]	6	38	63.6	65.134	572	811	0	0	56896	1552500	3963500	4612900	4698100	3430500	1397300	2310900	1139200	1606000	1488400	1338500	1914100	252610	941690	625480	232270	18573	53222	0	0	0	128290	50183	0	0	0	117480	1552900	1617900	2921700	3543700	4439600	3999600	3296200	2982900	1250100	773470	0	0	0
>gi|238814322|ref|NP_001029345.2| mitochondrial 10-formyltetrahydrofolate dehydrogenase precursor [Homo sapiens]	4	66	79.8	101.74	923	6818	0	0	0	83489	58434	140330	23232	0	103940	123850	140620	108900	75278	474340	388160	90625	69919	209020	2746500	19738000	25263000	29084000	14896000	8901000	7461200	5173200	4779200	4427200	5654100	15764000	21280000	17536000	10202000	8316500	13234000	29144000	38967000	24946000	18691000	20655000	10223000	8731600	4744300
>gi|83376130|ref|NP_001032752.1| elongation factor 1-beta [Homo sapiens];>gi|4503477|ref|NP_001950.1| elongation factor 1-beta [Homo sapiens];>gi|11136628|ref|NP_066944.1| elongation factor 1-beta [Homo sapiens]	3	6	41.8	24.763	225	317	1.9198e-103	0	0	1211700	733200	238990	264940	0	0	222650	0	187590	289150	278880	261790	203780	246690	1078100	1211400	2699400	1780600	3389800	2032700	3044800	1988400	1680200	1058100	1229800	890870	1547200	1328300	859900	1592400	1356700	1334700	790690	1193600	530120	854130	1231900	1562900	2204200	3758400
>gi|4503481|ref|NP_001395.1| elongation factor 1-gamma [Homo sapiens]	1	22	52.9	50.118	437	1297	2.4924e-233	0	0	539350	1101600	482640	674460	361180	0	212220	332780	243890	1320400	1438800	1054200	613210	1185700	2483800	3289400	4307800	2886200	4757500	4443700	3921700	3445300	3643000	3957800	4060600	2124100	4485300	3776000	3551600	2145900	2217500	1750300	1502100	2626400	3140400	3980100	4406300	2960700	5860400	7771400
>gi|209969695|ref|NP_001129673.1| isochorismatase domain-containing protein 2, mitochondrial isoform 1 [Homo sapiens];>gi|13376007|ref|NP_078986.1| isochorismatase domain-containing protein 2, mitochondrial isoform 2 [Homo sapiens];>gi|209969697|ref|NP_001	3	8	76.1	22.337	205	1208	0	0	0	13980000	12946000	8790900	5684300	3273700	4578100	4053000	6050400	5344200	5623200	3637200	2049400	1977500	2273800	1022000	2017700	7324600	6049400	7767300	7540200	11612000	14904000	13546000	16068000	13623000	13041000	16889000	20547000	24181000	22720000	20290000	22931000	19328000	18022000	30132000	18669000	17076000	12838000	4728200	9118500
>gi|24638454|ref|NP_733765.1| sarcoplasmic/endoplasmic reticulum calcium ATPase 2 isoform b [Homo sapiens];>gi|4502285|ref|NP_001672.1| sarcoplasmic/endoplasmic reticulum calcium ATPase 2 isoform a [Homo sapiens]	4	50	49.8	114.76	1042	5443	0	0	40522	25104	534910	9661.4	76694	134410	46467	212700	286480	401330	117370	168590	875110	126490	13246	387080	83559	64611	0	663340	1199300	4111000	10122000	17559000	26055000	26368000	18451000	22367000	16481000	15154000	15094000	12966000	16316000	16230000	19434000	18171000	15806000	18262000	15868000	22941000	20952000
>gi|66392203|ref|NP_001018146.1| NME1-NME2 protein [Homo sapiens];>gi|66392227|ref|NP_001018149.1| nucleoside diphosphate kinase B isoform a [Homo sapiens];>gi|66392205|ref|NP_001018148.1| nucleoside diphosphate kinase B isoform a [Homo sapiens];>gi|663921	6	17	82.8	30.137	267	2322	4.1829e-163	0	167940	155310	86171	0	0	0	0	0	0	0	122770	0	0	0	0	505230	886960	2365900	3260500	9885200	12047000	17494000	21788000	24066000	34623000	38598000	28951000	32229000	30395000	23386000	32458000	30622000	36483000	36428000	42094000	53023000	40742000	44121000	31391000	30721000	25564000
>gi|40254924|ref|NP_060979.2| leucine-rich repeat-containing protein 59 [Homo sapiens]	1	16	53.1	34.93	307	1822	3.4486e-156	0	0	0	0	0	65051	286400	271880	1521600	3698100	5506200	4715200	4673700	4532200	4738200	4773600	3924900	4756700	6382400	4914800	6733000	7711900	11456000	17262000	23003000	19671000	21077000	12943000	16730000	13881000	12635000	12779000	11466000	12888000	13392000	13513000	15340000	12476000	14440000	11177000	11882000	12041000
>gi|7662162|ref|NP_055597.1| armadillo repeat-containing X-linked protein 2 [Homo sapiens];>gi|29540562|ref|NP_808818.1| armadillo repeat-containing X-linked protein 2 [Homo sapiens]	2	4	8.9	65.683	632	31	1.1292e-23	0	0	0	0	0	0	0	0	0	0	0	0	0	0	0	0	37672	38528	106030	126720	181500	176060	287770	227270	278070	462170	833040	788390	878230	425690	742430	535950	625660	832510	756050	877310	603540	271870	364070	113910	189560	279360
>gi|34303926|ref|NP_689481.2| probable proline--tRNA ligase, mitochondrial precursor [Homo sapiens]	1	3	10.1	53.262	475	35	1.09e-29	0	0	0	0	0	0	0	0	0	0	0	0	20220	0	0	0	0	31504	0	69176	58324	84906	58355	133690	42908	113410	259140	60969	118590	0	283810	71974	109680	59478	42728	115800	95908	26878	417080	0	48291	61195
>gi|217035105|ref|NP_060668.2| dnaJ homolog subfamily C member 11 [Homo sapiens]	1	22	51.7	63.277	559	1058	0	0	143490	0	78473	136050	118630	338360	0	260280	475540	2057200	5024100	241610	9430900	0	0	0	0	0	0	0	27945	48588	0	0	0	674860	2377400	4027900	7075400	7942700	6199100	4669400	5422600	3580500	3723500	2825600	1384700	1044800	486140	504780	1089000
>gi|22267436|ref|NP_056284.1| protein NipSnap homolog 3A [Homo sapiens]	1	17	72.5	28.466	247	1524	2.0541e-292	0	0	0	443600	312860	0	0	0	0	0	0	0	481140	0	0	0	0	127140	0	0	123520	0	0	563090	1348800	4762500	7220900	13930000	20944000	21198000	23722000	30189000	36146000	37485000	34847000	30994000	27361000	17542000	14267000	8890500	8389000	6104500
>gi|6005872|ref|NP_009145.1| translocation protein SEC63 homolog [Homo sapiens]	1	16	27.4	87.996	760	461	2.1858e-76	0	0	0	0	0	0	0	0	0	0	0	105660	102300	0	0	0	0	0	0	0	0	0	0	0	0	180650	296640	142900	208320	1589300	2334200	1568700	1614500	1973400	2149600	1965300	2222400	1615900	1716400	887200	967370	1018600
>gi|197276600|ref|NP_001127836.1| microtubule-associated protein 4 isoform 4 [Homo sapiens];>gi|47519639|ref|NP_002366.2| microtubule-associated protein 4 isoform 1 [Homo sapiens]	3	25	33	119.96	1135	419	0	0	0	5097.6	90994	236520	267240	283350	335150	441500	375950	415060	399910	406670	269710	393510	232080	317890	205240	185040	185350	402020	408670	281240	266540	320010	264800	147890	578730	704860	602170	170940	550620	376440	210450	90146	291140	465450	266390	310070	0	150570	184470
>gi|31377607|ref|NP_064579.3| mitochondrial fission factor [Homo sapiens]	1	10	41.5	38.464	342	424	9.505e-98	0	0	0	0	0	0	0	0	0	0	112540	318820	35545	51564	437290	178240	0	309360	386010	325440	527660	687780	1075400	3189700	1282500	1389900	1637200	1431600	2275400	984940	1458500	422870	492990	785930	450940	800580	698500	230230	344020	289160	1158900	764060
>gi|4503131|ref|NP_001895.1| catenin beta-1 [Homo sapiens];>gi|148233338|ref|NP_001091679.1| catenin beta-1 [Homo sapiens];>gi|148227672|ref|NP_001091680.1| catenin beta-1 [Homo sapiens]	3	25	49.4	85.496	781	866	0	0	0	47360	0	0	0	0	0	221560	179340	0	0	35582	112600	89791	0	0	49871	0	0	19795	0	0	351240	0	174590	57524	118200	381010	385550	1419300	1762300	3431700	1976700	1238700	2135200	3753200	4207000	2293700	339320	817200	482630
>gi|42476111|ref|NP_031379.2| guanine nucleotide-binding protein subunit alpha-12 [Homo sapiens]	2	2	6.3	44.279	381	2	3.3551e-16	0	0	0	0	0	0	0	0	0	0	0	0	0	0	0	0	0	0	0	0	0	0	0	0	0	0	0	0	0	0	90194	0	0	0	0	0	209440	115630	0	168690	52693	190520
>gi|54607053|ref|NP_006827.1| translational activator GCN1 [Homo sapiens]	1	42	20.6	292.71	2671	370	1.3651e-225	0	0	0	0	0	0	14698	30051	0	21074	18674	87944	0	0	0	35527	45168	1328800	47973	42889	38533	254620	8474.8	26919	29813	4275.8	29001	0	68943	4828.4	50361	42741	125390	190130	247850	402150	693420	506100	327710	177540	171370	143770
>gi|62420882|ref|NP_001014811.1| NADP-dependent malic enzyme, mitochondrial [Homo sapiens];>gi|62420880|ref|NP_006671.2| NADP-dependent malic enzyme, mitochondrial [Homo sapiens];>gi|239049447|ref|NP_001155058.1| NADP-dependent malic enzyme, mitochondrial	3	29	70.9	67.068	604	940	0	0	0	0	0	0	0	0	0	0	0	0	0	0	138670	0	0	0	0	39308	0	0	0	95265	0	0	90674	0	0	0	80272	717130	1206300	2595900	4377700	4766100	6423400	9256000	11148000	20262000	15079000	9777800	1388500
>gi|70995211|ref|NP_001389.2| delta(3,5)-Delta(2,4)-dienoyl-CoA isomerase, mitochondrial precursor [Homo sapiens]	1	19	75	35.816	328	1206	0	0	361250	2141900	486420	214300	73023	984630	120600	1408000	2084600	1388700	317630	353640	0	0	0	0	0	0	399990	0	0	0	0	0	0	13149	32111	510070	585160	33025000	40651000	18175000	16158000	22809000	25279000	19874000	18920000	29546000	42307000	48849000	56606000
>gi|7661948|ref|NP_055545.1| malectin precursor [Homo sapiens]	1	13	53.4	32.233	292	952	8.3683e-239	0	0	123000	580630	883720	311760	738260	314100	636060	700160	226490	437230	503960	333960	0	74870	0	0	64779	0	228280	309070	335410	713150	1474600	1031400	704970	82191	290730	773540	481570	97081	0	0	5809000	92428000	99517000	63913000	40851000	23024000	25647000	20497000
>gi|73747915|ref|NP_000535.3| antigen peptide transporter 2 isoform 1 [Homo sapiens];>gi|73747917|ref|NP_061313.2| antigen peptide transporter 2 isoform 2 [Homo sapiens]	2	17	30.6	77.694	703	454	5.667e-237	0	0	0	85658	74521	32795	51021	103140	128350	204980	170170	0	0	64815	54265	0	0	0	0	0	0	0	49747	0	36809	0	0	0	0	0	0	215420	982820	4311100	6562500	7412200	7119100	4069400	4203200	2038300	3196400	2020300
>gi|9665248|ref|NP_000584.2| antigen peptide transporter 1 [Homo sapiens]	1	16	35.3	87.217	808	513	0	0	0	32865	0	0	0	81735	0	0	198200	0	0	0	0	0	72788	0	0	0	405390	283990	251780	237450	191440	0	268870	0	333250	398840	0	0	146060	764830	3380900	5432600	6424700	5671300	2871100	3520500	2078800	1844400	1536000
>gi|299890871|ref|NP_001177765.1| dynactin subunit 1 isoform 5 [Homo sapiens];>gi|205277392|ref|NP_001128512.1| dynactin subunit 1 isoform 3 [Homo sapiens];>gi|299890875|ref|NP_001177766.1| dynactin subunit 1 isoform 6 [Homo sapiens];>gi|13259510|ref|NP_00	6	50	52	136.82	1236	945	0	0	18681	882050	969820	823560	412080	294480	72337	185150	212150	52219	80986	38832	52370	37391	15936	80015	0	28449	20148	0	0	67953	0	0	0	17580	289410	182130	337640	1587500	2217800	682260	2720900	2426100	3299500	4238400	5704200	5214000	702800	650600	622920
>gi|31542325|ref|NP_066974.2| peroxisomal carnitine O-octanoyltransferase isoform 2 [Homo sapiens];>gi|221316602|ref|NP_001137407.1| peroxisomal carnitine O-octanoyltransferase isoform 1 [Homo sapiens]	2	1	3.3	70.178	612	2	0.00024864	0	0	0	0	0	0	0	0	0	0	0	0	0	0	0	0	0	0	0	0	0	0	0	0	0	0	0	0	0	0	0	0	0	0	0	0	0	0	0	0	0	0
>gi|325652076|ref|NP_001191797.1| syntaxin-16 isoform e [Homo sapiens];>gi|34447229|ref|NP_003754.2| syntaxin-16 isoform b [Homo sapiens];>gi|198041692|ref|NP_001128245.1| syntaxin-16 isoform d [Homo sapiens];>gi|198041688|ref|NP_001128244.1| syntaxin-16 i	5	2	12.1	31.073	272	7	2.0665e-07	0	0	0	0	0	0	0	0	0	0	0	0	0	0	0	0	0	0	0	0	0	0	0	0	0	0	0	0	227350	0	0	0	0	0	0	0	0	0	0	0	0	0
>gi|38569423|ref|NP_942127.1| ATP-citrate synthase isoform 2 [Homo sapiens];>gi|38569421|ref|NP_001087.2| ATP-citrate synthase isoform 1 [Homo sapiens]	2	57	57.8	119.77	1091	953	0	0	59184	82832	48901	109460	118370	0	0	0	73435	24143	0	55975	0	0	0	112360	0	0	14837	398810	193740	95527	153750	216430	215930	22422	227110	22309	44709	187110	98554	187050	193280	1014200	6167100	20158000	9378700	5908100	2419600	2031100	1398500
>gi|7705421|ref|NP_057455.1| 3-keto-steroid reductase [Homo sapiens]	1	3	12.3	38.206	341	15	5.0713e-11	0	0	0	0	0	103090	65389	116340	303670	573480	768420	526080	193270	81580	0	0	0	0	0	0	0	0	0	0	0	0	0	0	0	184050	112610	0	0	237020	0	0	0	0	0	0	0	0
>gi|10190702|ref|NP_065713.1| magnesium transporter MRS2 homolog, mitochondrial precursor [Homo sapiens]	1	11	39.1	50.317	443	40	1.1434e-137	0	0	0	0	68000	0	0	0	0	115010	231460	303780	385370	348790	0	0	0	0	0	0	0	425760	344270	177360	141590	169030	0	0	0	126110	138590	0	0	0	0	104860	119510	0	0	0	0	0
>gi|24307899|ref|NP_005693.1| GTPase Era, mitochondrial [Homo sapiens]	1	1	3.9	48.349	437	5	1.0924e-09	0	0	0	0	0	0	0	0	0	0	0	0	0	0	0	0	0	0	0	0	0	0	0	0	0	0	0	0	0	0	0	0	0	0	0	0	0	0	0	0	0	0
>gi|18105045|ref|NP_542163.1| histone H2A type 1-H [Homo sapiens];>gi|10800144|ref|NP_066544.1| histone cluster 1, H2aj [Homo sapiens];>gi|29553970|ref|NP_808760.1| histone H2A.J [Homo sapiens];>gi|24638446|ref|NP_003508.1| histone H2A type 2-C [Homo sapie	16	4	35.9	13.906	128	83	1.6409e-25	0	0	4478200	8981400	3946300	3735400	2040900	580600	0	0	0	0	0	0	0	0	0	0	0	0	731240	0	0	0	0	0	0	0	0	0	0	0	0	0	0	0	0	0	0	0	0	0
>gi|66346730|ref|NP_001015001.1| creatine kinase U-type, mitochondrial precursor [Homo sapiens];>gi|10334859|ref|NP_066270.1| creatine kinase U-type, mitochondrial precursor [Homo sapiens]	6	4	12.7	47.036	417	4	1.1372e-15	0	0	0	0	0	0	0	0	0	0	0	0	0	0	0	0	0	0	0	0	0	0	0	0	0	0	0	0	0	0	0	0	0	0	0	0	0	0	0	0	0	0
>gi|53793688|ref|NP_001005464.1| histone H3.2 [Homo sapiens];>gi|31742503|ref|NP_066403.2| histone H3.2 [Homo sapiens];>gi|183076548|ref|NP_001116847.1| histone H3.2 [Homo sapiens];>gi|4885385|ref|NP_005315.1| histone H3.3 [Homo sapiens];>gi|4504299|ref|NP	17	5	43.4	15.388	136	13	2.567e-29	0	0	0	0	0	0	1328900	1312800	1539200	1612000	1066100	467040	459680	536900	0	492600	0	558340	0	679600	1480000	384130	544020	590310	1378400	0	594300	0	405660	0	0	0	0	0	331520	0	0	0	0	0	0	0
>gi|20336746|ref|NP_613075.1| core histone macro-H2A.1 isoform 1 [Homo sapiens];>gi|93141020|ref|NP_001035248.1| core histone macro-H2A.1 isoform 2 [Homo sapiens];>gi|4758496|ref|NP_004884.1| core histone macro-H2A.1 isoform 2 [Homo sapiens];>gi|93141018|r	5	2	10	39.183	369	2	5.2271e-16	0	0	0	0	0	0	0	0	0	0	0	0	0	0	0	0	0	0	0	0	0	0	0	0	0	0	0	0	0	0	0	0	0	0	0	0	0	0	0	0	0	0
>gi|77539758|ref|NP_001029249.1| histone H4 [Homo sapiens];>gi|4504323|ref|NP_003539.1| histone H4 [Homo sapiens];>gi|4504321|ref|NP_003486.1| histone H4 [Homo sapiens];>gi|4504317|ref|NP_003537.1| histone H4 [Homo sapiens];>gi|4504315|ref|NP_003536.1| his	14	7	51.5	11.367	103	28	6.7645e-110	0	337710	864080	1296600	475270	0	0	0	0	0	0	0	0	424370	0	0	261500	0	0	0	0	556360	1186400	0	0	1806800	0	0	796440	1573700	619330	450620	0	0	0	277670	0	92447	0	0	0	0
>gi|22907049|ref|NP_000682.3| aldehyde dehydrogenase, dimeric NADP-preferring [Homo sapiens];>gi|206597441|ref|NP_001128640.1| aldehyde dehydrogenase, dimeric NADP-preferring [Homo sapiens];>gi|206597439|ref|NP_001128639.1| aldehyde dehydrogenase, dimeric	3	10	27.2	50.394	453	23	4.2569e-119	62118	0	0	0	0	0	0	0	0	0	0	0	0	0	0	0	0	0	0	0	0	0	0	142230	0	0	97474	203900	100930	0	0	0	0	0	0	0	0	0	0	0	0	0
>gi|58530840|ref|NP_004406.2| desmoplakin isoform I [Homo sapiens];>gi|58530842|ref|NP_001008844.1| desmoplakin isoform II [Homo sapiens]	2	131	47.5	331.77	2871	187	0	0	0	6020.8	31364	29907	54667	45106	18098	88183	49916	17787	26188	0	68955	67932	13805	24782	0	0	53589	94537	41545	113950	71792	64246	0	9714.9	2716400	26494	59758	14392	65759	87268	204590	416700	453530	600910	219170	30404	831370	187100	63382
>gi|34147522|ref|NP_064632.2| chaperone activity of bc1 complex-like, mitochondrial [Homo sapiens]	1	4	10.2	71.949	647	35	3.0115e-35	0	0	0	0	0	0	0	0	35217	92123	293840	605460	629740	499670	441600	317710	299760	520350	370240	219550	188950	0	0	0	0	283300	0	0	0	0	0	0	0	0	0	0	0	0	0	0	0	0
>gi|4504811|ref|NP_002221.1| junction plakoglobin [Homo sapiens];>gi|12056468|ref|NP_068831.1| junction plakoglobin [Homo sapiens]	2	34	64	81.744	745	191	0	0	46081	0	0	96335	127980	0	54829	0	0	136110	0	230970	0	0	0	0	6870	40227	33066	24616	0	78988	92089	0	41988	113150	10237000	143510	408790	277250	125590	428850	366000	295410	271610	299640	541000	220530	81707	94290	118690
>gi|309384271|ref|NP_001185464.1| oxidation resistance protein 1 isoform 6 [Homo sapiens];>gi|309384269|ref|NP_001185463.1| oxidation resistance protein 1 isoform 5 [Homo sapiens];>gi|194306543|ref|NP_851999.2| oxidation resistance protein 1 isoform 2 [Hom	6	2	19.4	24.467	216	4	3.6867e-06	0	0	0	0	0	0	0	0	0	0	0	0	0	0	0	0	0	0	0	0	0	0	0	0	305400	0	0	0	0	0	0	0	0	0	0	0	0	0	0	0	0	0
>gi|4501893|ref|NP_001094.1| alpha-actinin-2 [Homo sapiens]	1	1	1.1	103.85	894	1	0	0	0	0	0	0	0	0	0	0	0	0	0	0	0	0	0	0	0	0	0	0	0	0	0	0	0	0	0	0	0	0	0	0	0	0	0	0	0	0	0	0	0
>gi|310703680|ref|NP_001185517.1| JMJD7-PLA2G4B protein isoform b [Homo sapiens];>gi|4826914|ref|NP_005081.1| JMJD7-PLA2G4B protein isoform a [Homo sapiens];>gi|167860114|ref|NP_001108104.1| jmjC domain-containing protein 7 [Homo sapiens];>gi|167860120|ref	4	2	3.2	100.52	893	2	1.6487e-10	0	0	0	0	0	0	0	0	0	0	0	0	0	0	0	0	0	0	0	0	0	0	0	0	0	0	28970	0	0	0	0	0	0	128120	0	0	0	0	103500	0	0	0
>gi|115527062|ref|NP_001840.3| collagen alpha-2(VI) chain isoform 2C2 precursor [Homo sapiens];>gi|115527070|ref|NP_478055.2| collagen alpha-2(VI) chain isoform 2C2a precursor [Homo sapiens];>gi|115527066|ref|NP_478054.2| collagen alpha-2(VI) chain isofor	3	22	27.4	108.58	1019	1056	1.9809e-240	0	0	0	0	0	2524.4	0	0	0	0	74046	63592	163830	112620	134540	110670	332270	550110	513280	577350	733150	424470	452540	1382300	3982200	6095800	3932900	2581700	2006000	925260	1071400	752460	1306400	1473800	1481200	2080500	1066300	1012100	924680	643330	940530	1106400
>gi|261862352|ref|NP_001159831.1| serine hydroxymethyltransferase, mitochondrial isoform 3 [Homo sapiens];>gi|261862350|ref|NP_001159830.1| serine hydroxymethyltransferase, mitochondrial isoform 3 [Homo sapiens];>gi|261862348|ref|NP_001159829.1| serine hyd	5	34	79.5	53.454	483	5147	0	148240	0	0	0	0	0	0	0	0	0	465940	28415	40034	0	0	469310	1432200	1267800	583530	1139600	2344000	11449000	22140000	39116000	101050000	98706000	45337000	34124000	34881000	21989000	9948800	8323000	7816500	7713500	9216500	12438000	12325000	11454000	11200000	8325900	13903000	16377000
>gi|94721252|ref|NP_919415.2| vesicle-associated membrane protein-associated protein A isoform 2 [Homo sapiens];>gi|94721250|ref|NP_003565.4| vesicle-associated membrane protein-associated protein A isoform 1 [Homo sapiens]	2	9	32.5	27.893	249	456	2.7741e-58	0	96285	0	0	0	0	0	0	0	0	97337	359060	203020	454080	300380	456210	471050	674090	897690	105920	2534300	1723100	1856200	2971500	2185900	3163500	3172100	2965700	6301100	3267800	1970200	3201400	2117700	3281900	2397000	3749800	3337100	2471100	4180400	2636900	5002000	4100600
>gi|50845386|ref|NP_001002857.1| annexin A2 isoform 2 [Homo sapiens];>gi|4757756|ref|NP_004030.1| annexin A2 isoform 2 [Homo sapiens];>gi|209862831|ref|NP_001129487.1| annexin A2 isoform 2 [Homo sapiens];>gi|50845388|ref|NP_001002858.1| annexin A2 isoform	4	42	85.8	38.604	339	17244	0	171010	505610	1766100	1653100	26119000	271170000	244990000	222760000	290420000	281820000	233000000	186170000	146730000	115000000	113450000	109730000	157050000	169540000	260170000	267800000	482230000	487380000	591160000	708090000	786170000	1126900000	908350000	749260000	721100000	619760000	473260000	395400000	351070000	398890000	336220000	413050000	385580000	361140000	407140000	365690000	496610000	510820000
>gi|224831243|ref|NP_056375.2| dynamin-like 120 kDa protein, mitochondrial isoform 1 [Homo sapiens];>gi|224831251|ref|NP_570849.2| dynamin-like 120 kDa protein, mitochondrial isoform 7 [Homo sapiens];>gi|224831248|ref|NP_570847.2| dynamin-like 120 kDa prot	8	51	61.2	111.63	960	2932	0	0	510760	348410	187380	167020	97011	227400	72941	151240	0	16871	41042	0	341660	0	111030	113090	0	337440	318390	1563300	3193500	5628500	6077300	4580100	5382300	4329900	3692600	4056100	3699200	3621100	2931400	4236400	4848000	4608300	4158300	3606800	2151200	3564900	2414200	3565600	4125000
>gi|4758714|ref|NP_004519.1| microsomal glutathione S-transferase 3 [Homo sapiens]	1	9	90.1	16.516	152	2527	0	0	249710	339430	261270	222880	240290	175330	342330	504020	855760	505080	250360	294090	352110	448420	3168300	8710500	17720000	37213000	54989000	131100000	209970000	224740000	209430000	162540000	118660000	129480000	105440000	83296000	58596000	50826000	48679000	66933000	66933000	86499000	127800000	129930000	107370000	123740000	105540000	133160000	147070000
>gi|169404009|ref|NP_003135.2| translocon-associated protein subunit alpha precursor [Homo sapiens]	1	5	21.7	32.235	286	432	4.0533e-169	0	0	54989	336410	0	0	0	0	0	0	0	0	0	327030	0	0	0	0	0	265350	2442300	11862000	18590000	13338000	5493000	6506700	10713000	8675000	7256600	6991200	5783200	4612500	4235700	5880000	3898200	4000900	4339600	3824100	2340100	2449200	4108500	6799600
>gi|5454090|ref|NP_006271.1| translocon-associated protein subunit delta isoform 2 precursor [Homo sapiens];>gi|325301078|ref|NP_001191456.1| translocon-associated protein subunit delta isoform 3 precursor [Homo sapiens];>gi|325301072|ref|NP_001191455.1| t	3	6	37	18.998	173	872	6.7208e-125	0	533800	0	0	0	0	0	0	0	0	0	0	0	0	222040	0	0	0	649560	429700	7965500	25696000	38563000	20733000	21222000	24954000	35819000	33456000	38296000	31639000	29696000	20980000	16507000	12483000	11177000	13448000	13758000	11902000	18223000	14651000	17282000	14120000
>gi|47519490|ref|NP_997403.1| reticulon-4 isoform D [Homo sapiens]	1	1	2.8	42.274	392	51	0	0	0	0	0	0	0	0	0	0	0	0	0	0	0	0	0	0	0	0	0	0	0	0	0	0	0	246150	340000	0	417950	0	423710	0	208830	0	0	0	0	0	0	0	0
>gi|285002233|ref|NP_000399.3| glycerol-3-phosphate dehydrogenase, mitochondrial precursor [Homo sapiens];>gi|285002231|ref|NP_001076581.2| glycerol-3-phosphate dehydrogenase, mitochondrial precursor [Homo sapiens]	2	50	73.5	80.852	727	3637	0	0	43345	0	283890	0	41979	235810	108900	186210	151030	194000	140340	0	68231	0	330970	617640	854280	1107300	1224400	2677700	2562300	2943500	35281000	89956000	39281000	18980000	14132000	15827000	15851000	17849000	17538000	18747000	16369000	12545000	14290000	9324200	6641300	8714100	6339400	6771900	6821400
>gi|197116386|ref|NP_001127703.1| 5-nucleotidase domain-containing protein 2 isoform 1 [Homo sapiens];>gi|12597653|ref|NP_075059.1| 5-nucleotidase domain-containing protein 2 isoform 2 [Homo sapiens]	2	14	37	64.144	557	348	8.2114e-129	0	0	0	0	0	0	0	0	0	128350	71494	0	56111	17231	0	0	0	64329	707080	697880	979480	1443800	1207500	1287600	1769300	2529000	1903000	2121300	1556400	1122400	859420	536680	703870	467880	520260	519150	107890	42401	51246	0	50928	91205
>gi|45243501|ref|NP_056182.2| bcl-2-like protein 13 isoform a [Homo sapiens];>gi|398774579|ref|NP_001257655.1| bcl-2-like protein 13 isoform b [Homo sapiens];>gi|398774791|ref|NP_001257656.1| bcl-2-like protein 13 isoform c [Homo sapiens]	11	20	64.1	52.723	485	673	0	0	100340	1168800	0	0	0	0	0	291570	783140	1361800	1797800	1476600	1303600	817030	1034100	765340	1089000	3045400	4989400	6387800	3437300	2455100	1963100	3775100	6068200	7249700	6579700	6493100	2702500	1278300	702910	905500	0	0	0	0	0	0	0	0	0
>gi|145580631|ref|NP_859052.3| sulfhydryl oxidase 2 precursor [Homo sapiens]	1	2	4.4	77.528	698	2	2.4779e-06	0	0	0	0	0	0	0	0	0	0	0	0	0	0	0	0	0	0	101770	0	0	110660	91731	0	108170	140850	0	0	0	0	0	0	0	0	0	0	0	0	0	0	0	0
>gi|156627571|ref|NP_003095.2| sorbitol dehydrogenase [Homo sapiens]	1	4	16.2	38.324	357	46	8.6332e-69	0	0	0	0	0	0	0	0	0	0	0	0	0	0	0	0	0	0	0	0	0	0	0	524640	1568100	1275100	1305700	390160	524750	0	0	0	0	0	0	0	0	0	0	0	0	0
>gi|4557817|ref|NP_000427.1| succinyl-CoA:3-ketoacid coenzyme A transferase 1, mitochondrial precursor [Homo sapiens]	2	27	66.9	56.157	520	1305	0	455020	0	0	0	75412	223130	107190	1007500	1724600	3453100	2860200	4566400	2759600	1651300	715620	475060	99406	184760	516480	696340	2551000	6118700	18362000	45969000	47802000	84343000	78096000	41448000	20688000	5639600	409650	0	0	0	0	0	0	0	0	0	476120	0
>gi|52145310|ref|NP_004276.2| GDH/6PGL endoplasmic bifunctional protein precursor [Homo sapiens]	1	41	61.7	88.892	791	771	0	0	0	0	0	26186	0	0	0	0	0	0	0	0	0	0	25242	0	0	0	56727	0	0	0	0	5363600	27530000	19496000	13802000	15135000	11302000	4642300	1253900	213230	95276	64417	0	103620	0	32952	0	25667	0
>gi|53729339|ref|NP_001005369.1| translation initiation factor IF-2, mitochondrial precursor [Homo sapiens];>gi|53729337|ref|NP_002444.2| translation initiation factor IF-2, mitochondrial precursor [Homo sapiens]	2	14	29.7	81.316	727	174	1.4092e-141	0	0	0	0	0	0	0	0	0	0	0	0	0	0	47032	0	0	75772	183280	229990	778660	730760	485380	1621200	2698700	3529200	3146800	1541000	1271100	522960	444880	116180	24319	115410	374180	90671	0	93903	139540	372640	279480	260240
>gi|72534692|ref|NP_001026871.1| 5-nucleotidase domain-containing protein 3 [Homo sapiens]	1	18	38.5	63.419	548	187	0	0	0	0	0	0	0	0	0	0	0	0	0	0	0	0	0	0	336230	761220	151780	146020	0	0	0	1497000	7799900	4769300	1485000	220890	0	0	0	0	0	0	0	0	166460	0	0	0	0
>gi|7657134|ref|NP_055051.1| dihydroxyacetone phosphate acyltransferase [Homo sapiens]	1	10	22.5	77.187	680	34	4.7408e-57	0	0	0	0	0	0	0	0	0	0	0	0	0	105280	138390	245840	355540	293950	244080	432220	566170	0	0	0	168290	1020300	749640	54655	26355	87939	0	0	0	0	0	0	0	31589	0	52523	0	0
>gi|24307911|ref|NP_006705.1| acid sphingomyelinase-like phosphodiesterase 3a precursor [Homo sapiens]	1	6	18.1	51.26	453	12	6.5337e-26	0	0	0	0	0	0	0	0	0	0	0	0	0	0	0	0	0	0	0	0	0	0	0	0	0	459070	505480	76735	0	0	0	0	0	0	0	0	0	0	0	0	0	0
>gi|20143480|ref|NP_003809.1| phosphatidate cytidylyltransferase 2 [Homo sapiens]	1	6	19.8	51.417	445	118	3.0492e-155	0	0	0	0	0	0	0	0	0	0	0	0	0	52505	0	0	0	0	0	0	0	0	0	101870	0	0	6566400	8971900	2743800	1984400	1387800	1012700	755320	965060	678850	0	332610	0	0	0	33331	0
>gi|110227603|ref|NP_079509.5| bifunctional coenzyme A synthase isoform a precursor [Homo sapiens];>gi|110227601|ref|NP_001035994.1| bifunctional coenzyme A synthase isoform a precursor [Homo sapiens];>gi|205277394|ref|NP_001035997.2| bifunctional coenzyme	3	12	35.8	62.328	564	211	1.1615e-109	0	0	0	67939	165290	148930	170320	110110	101360	95267	577650	3820000	3611000	3699300	2738900	2210800	838830	613650	446180	100510	0	154940	378380	1168400	3281400	9205500	11857000	14220000	203820	9190100	6506100	0	0	276500	0	0	92389	0	0	0	0	0
>gi|188528628|ref|NP_149100.2| polyribonucleotide nucleotidyltransferase 1, mitochondrial precursor [Homo sapiens]	1	41	53.6	85.95	783	246	0	0	133010	176200	79833	81441	0	134670	89624	194770	181380	275980	257430	252670	111520	63479	0	376470	89061	201790	0	361680	265950	336000	247530	166940	4363100	22346000	11393000	4646500	1447500	562230	273820	206460	83133	103120	32855	22529	68992	167340	0	0	91507
>gi|4504505|ref|NP_000405.1| peroxisomal multifunctional enzyme type 2 isoform 2 [Homo sapiens];>gi|313151210|ref|NP_001186221.1| peroxisomal multifunctional enzyme type 2 isoform 3 [Homo sapiens];>gi|313482810|ref|NP_001186220.1| peroxisomal multifunction	3	34	59	79.685	736	1559	0	0	0	0	0	105400	188460	304570	251970	301400	215410	243190	1544200	2015600	2223800	3325300	2555000	5182500	3883800	5032300	3866800	3550200	2305300	1872000	3693800	5152000	15083000	14785000	13630000	13217000	10743000	8619700	8370400	5907700	7301800	6596900	6530000	5936100	3584900	3707700	2034100	1266800	1358800
>gi|6912482|ref|NP_036450.1| LETM1 and EF-hand domain-containing protein 1, mitochondrial precursor [Homo sapiens]	1	43	61.3	83.353	739	3725	0	0	0	36851	0	0	0	0	0	0	43190	0	183070	186900	847810	0	104440	0	55822	0	160460	454720	0	104890	3384200	23257000	54354000	61867000	41406000	32589000	20341000	17782000	11008000	8649800	8621400	8582900	12168000	22244000	10734000	6586500	2927500	3479400	2600200
>gi|156105685|ref|NP_009119.2| ATP-binding cassette sub-family B member 8, mitochondrial [Homo sapiens]	1	9	15.3	78.08	718	100	1.7093e-75	0	0	0	0	0	0	0	0	0	0	0	0	0	0	0	0	0	0	0	0	0	0	0	0	33742	110620	929770	491100	560030	151860	307320	54219	95575	137840	67991	0	90722	135690	27820	95415	168330	68590
>gi|171184421|ref|NP_006463.3| thioredoxin-interacting protein [Homo sapiens]	1	4	11.5	43.661	391	19	4.3349e-09	0	0	0	0	0	306520	0	0	0	0	0	0	0	0	0	0	0	0	0	0	0	0	0	0	0	155510	597350	84195	165190	0	110980	0	159720	0	0	0	47486	0	20079	0	54213	38378
>gi|4557032|ref|NP_002291.1| L-lactate dehydrogenase B chain [Homo sapiens];>gi|291575128|ref|NP_001167568.1| L-lactate dehydrogenase B chain [Homo sapiens]	2	21	57.8	36.638	334	1246	0	702220	512620	268120	0	1774900	5634100	2827700	1472200	1906600	1732000	1922600	802570	295390	298130	0	212040	641720	479870	1133800	2953300	32839000	18208000	24707000	50992000	86993000	155820000	173840000	108770000	118180000	64355000	21054000	7139500	2203300	878730	474560	233220	33035	0	0	0	189400	159680
>gi|171184400|ref|NP_036221.2| ATP-binding cassette sub-family B member 10, mitochondrial [Homo sapiens]	1	29	49.9	79.147	738	609	0	0	0	0	0	9170	19403	0	293140	0	0	0	0	34762	730100	178200	112530	0	47012	205130	96610	122610	392200	95776	223600	1250800	5407400	9927200	7536200	3780000	1589100	721280	326510	240000	646470	585990	722080	628730	584870	395100	272150	264320	227910
>gi|16596694|ref|NP_444278.1| 39S ribosomal protein L53, mitochondrial [Homo sapiens]	1	7	74.1	12.107	112	421	0	0	2722000	2157800	858150	839350	825110	331370	0	63994	0	0	0	0	0	0	0	101060	0	0	0	48341	0	93137	556400	607120	18573000	47732000	19945000	10448000	8085500	1444700	999370	128390	309290	428380	0	0	0	0	0	0	0
>gi|27436901|ref|NP_002940.2| 39S ribosomal protein L12, mitochondrial [Homo sapiens]	1	10	60.6	21.348	198	640	3.3752e-193	0	455630	6620200	5913000	4006500	4513200	3702500	2678800	1365500	671070	1307800	1111800	270160	1031400	801720	180780	375800	436350	703230	518750	383480	1039700	3731800	4405500	6231600	57583000	136370000	43991000	39296000	24354000	10974000	6257200	3662500	2363900	755650	638600	0	0	0	0	0	0
>gi|22547114|ref|NP_660298.2| 39S ribosomal protein L10, mitochondrial isoform a precursor [Homo sapiens];>gi|22547125|ref|NP_683685.1| 39S ribosomal protein L10, mitochondrial isoform b [Homo sapiens]	2	7	46.7	29.282	261	194	9.9493e-201	0	0	0	0	0	0	0	0	0	0	0	0	0	0	0	0	124290	0	0	0	0	0	0	223530	238350	3492900	10181000	2933700	2559700	1949700	441870	212940	0	138860	78122	120090	227610	0	0	0	0	0
>gi|19743823|ref|NP_596867.1| integrin beta-1 isoform 1A precursor [Homo sapiens];>gi|19743813|ref|NP_002202.2| integrin beta-1 isoform 1A precursor [Homo sapiens];>gi|19743819|ref|NP_391988.1| integrin beta-1 isoform 1D precursor [Homo sapiens]	3	32	47.4	88.414	798	2163	0	0	99411	63972	453720	0	319940	307050	163630	180270	329400	247850	259880	185670	0	155520	116010	28917	201770	457350	738860	657570	274750	261770	531390	4221900	59926000	89037000	41359000	21116000	8538100	5500200	5715000	31538000	51967000	57415000	31074000	8304300	4553500	3400000	5388900	916500	754850
>gi|170016077|ref|NP_065143.2| probable cation-transporting ATPase 13A1 [Homo sapiens]	1	32	34.7	132.95	1204	331	1.1331e-277	0	0	0	157620	27843	98817	78564	42590	65342	74954	0	38963	0	0	0	0	24755	0	74720	12372	0	0	0	117670	0	0	3263600	4030200	3250500	1331300	951160	402770	444010	492920	334200	444150	348980	0	162970	259420	33784	49172
>gi|52352803|ref|NP_067017.2| zinc transporter 1 [Homo sapiens]	1	8	21.5	55.299	507	123	4.2323e-73	0	0	0	0	0	0	0	0	0	0	0	0	0	0	0	0	0	0	0	0	0	0	0	0	0	116300	3554700	7484400	6965200	1916100	268360	265010	253220	197750	115710	0	180570	138780	247270	0	0	35480
>gi|4503377|ref|NP_001377.1| dihydropyrimidinase-related protein 2 isoform 2 [Homo sapiens];>gi|308818195|ref|NP_001184222.1| dihydropyrimidinase-related protein 2 isoform 1 [Homo sapiens];>gi|347543829|ref|NP_001231533.1| dihydropyrimidinase-related prote	3	33	74.5	62.293	572	2640	0	0	0	0	191560	0	0	45080	24181	0	69945	141740	482900	585550	542940	880020	330980	907160	335320	523930	600460	1750400	1504000	1860700	6813300	18381000	90900000	177730000	82630000	72071000	35085000	19787000	13315000	9375700	8347200	5225900	4540400	3327900	2974800	2131700	771030	2032800	1628700
>gi|42490749|ref|NP_004290.2| ATP-binding cassette sub-family B member 7, mitochondrial [Homo sapiens]	1	29	46.1	82.768	753	645	0	0	0	49887	0	50561	5735	0	6008.2	0	0	0	0	0	0	0	0	34930	0	149070	0	0	33820	89095	0	0	1604500	19661000	17121000	6517800	5585200	3313300	3069800	1742500	1047000	697500	693160	871370	357010	243850	32408	19704	220200
>gi|4505145|ref|NP_002387.1| NAD-dependent malic enzyme, mitochondrial isoform 1 precursor [Homo sapiens];>gi|270265879|ref|NP_001161807.1| NAD-dependent malic enzyme, mitochondrial isoform 2 precursor [Homo sapiens]	2	32	70.4	65.443	584	1421	0	0	0	0	0	30607	0	463180	185180	0	126030	661740	4279000	4811500	3939200	2340100	1495000	951190	900280	1234400	3228800	7371300	7968500	6133300	4259500	3835900	5326300	61636000	52626000	28768000	9117500	2481100	2428700	22317000	17748000	992770	1058400	1308000	1191000	1859700	2045800	1107900	270090
>gi|57164948|ref|NP_006336.3| zinc transporter 9 [Homo sapiens]	1	16	32	63.514	568	124	1.5352e-155	0	0	79630	2182900	0	43097	0	30238	0	0	57494	0	0	314750	0	0	92837	0	83243	150010	175010	243770	106340	69935	0	221050	2747300	5198700	4333400	1559800	1444100	1184800	427470	784670	380670	119860	81116	368960	0	146020	0	0
>gi|262073007|ref|NP_001159968.1| monocarboxylate transporter 1 [Homo sapiens];>gi|115583685|ref|NP_003042.3| monocarboxylate transporter 1 [Homo sapiens]	2	13	28.4	53.944	500	140	0	0	0	0	0	190990	33468	0	0	0	125550	441840	1448300	0	3457400	442120	311790	279670	202440	92587	0	0	103420	367540	402900	339410	336550	15787000	17347000	2537400	403160	0	0	0	0	34289	0	0	0	0	0	0	0
>gi|38372925|ref|NP_940991.1| basigin isoform 2 [Homo sapiens];>gi|38372919|ref|NP_001719.2| basigin isoform 1 precursor [Homo sapiens];>gi|38372923|ref|NP_940993.1| basigin isoform 4 [Homo sapiens]	3	12	52.4	29.221	269	714	0	0	0	0	0	0	0	0	136020	0	0	0	0	0	434280	492270	163650	168960	121620	263080	454380	605330	0	0	843320	1075900	21412000	119170000	115890000	37983000	12817000	8898300	15163000	10286000	3168800	2666900	1170400	13349000	78951000	33870000	12995000	3982400	4712500
>gi|226958412|ref|NP_002216.2| isovaleryl-CoA dehydrogenase, mitochondrial isoform 1 precursor [Homo sapiens];>gi|226958414|ref|NP_001152980.1| isovaleryl-CoA dehydrogenase, mitochondrial isoform 2 precursor [Homo sapiens]	2	23	73.5	46.65	426	1179	0	174080	363500	207970	352850	234930	0	0	89599	0	130370	994200	113100	0	0	150960	0	136750	0	0	0	0	9519200	42237000	50463000	44759000	59640000	81539000	85122000	93411000	59058000	23057000	5381600	1781400	1485000	794060	450560	311920	0	0	29388	72166	0
>gi|29171702|ref|NP_789845.1| inorganic pyrophosphatase 2, mitochondrial isoform 1 precursor [Homo sapiens];>gi|77812678|ref|NP_008834.3| inorganic pyrophosphatase 2, mitochondrial isoform 2 precursor [Homo sapiens];>gi|77812680|ref|NP_789842.2| inorganic	4	21	65.9	37.92	334	2042	0	0	0	0	300690	3764400	17765000	17511000	13567000	13150000	12374000	11831000	10314000	7496500	6220500	5666500	6601900	7718700	7467500	8827200	6932900	12916000	16309000	22267000	30033000	34002000	57462000	51804000	44005000	40239000	21925000	14352000	6723900	5717500	3893400	1339400	1412300	1061100	514620	271620	201490	259410	239980
>gi|167614485|ref|NP_006102.2| 3-ketoacyl-CoA thiolase, mitochondrial [Homo sapiens]	1	34	90.9	41.924	397	3758	0	0	0	0	0	0	3119700	8118300	8557700	10042000	9462100	7108800	4783500	3199000	2349200	2022300	1499000	2401900	2174400	2268800	1193700	4997400	20464000	102090000	171880000	160440000	180290000	160020000	120510000	118840000	108320000	113030000	100310000	62123000	35403000	20594000	17560000	13179000	8308700	8566000	2315700	649750	346450
>gi|41406084|ref|NP_000572.2| glutathione peroxidase 1 isoform 1 [Homo sapiens]	2	15	84.7	22.088	203	829	0	0	0	2885900	1030600	1037200	262700	169120	114200	0	112780	0	0	0	0	0	375080	903940	1757900	4843300	3604500	10055000	11841000	15101000	16149000	17683000	23342000	19474000	14833000	16193000	10886000	7202800	7423900	5053000	5988600	4436600	3788200	3339200	2137300	1962000	1975600	1614100	1555400
>gi|8922625|ref|NP_060666.1| trimethyllysine dioxygenase, mitochondrial isoform 1 precursor [Homo sapiens];>gi|296317249|ref|NP_001171726.1| trimethyllysine dioxygenase, mitochondrial isoform 2 precursor [Homo sapiens]	2	11	35.6	49.517	421	303	3.2542e-100	0	0	90879	67321	0	0	159090	65051	121910	0	114230	0	0	0	0	77281	469770	425600	391010	339370	226670	940630	736460	1196700	1399200	2267300	2448300	2105200	2219400	1992000	1351100	1454900	814640	885780	367180	269400	240990	239840	203880	184850	136320	57271
>gi|63055049|ref|NP_060760.2| phosphoglucomutase-2 [Homo sapiens]	1	10	22.5	68.283	612	32	1.2832e-58	0	181230	201360	112310	212890	269830	221560	161990	171210	237510	142640	138730	179370	146280	0	0	100630	214650	98528	97412	211660	159330	151430	169130	414070	357000	540730	586800	523520	0	97334	0	282620	86407	0	125910	0	0	0	80352	0	0
>gi|50659093|ref|NP_056089.1| epididymis-specific alpha-mannosidase precursor [Homo sapiens]	1	7	8.3	113.98	1009	45	2.4065e-58	0	0	0	0	325390	335780	0	0	0	0	0	0	0	0	0	55785	0	66698	0	0	0	0	0	21703	109260	265740	371070	427240	422840	216060	281470	84120	0	0	0	0	0	0	0	0	0	0
>gi|4557471|ref|NP_001274.1| AP-1 complex subunit sigma-1A [Homo sapiens]	1	2	15.8	18.733	158	19	2.9307e-12	0	0	207870	124430	190090	0	0	0	0	0	0	0	0	0	0	0	0	0	0	0	0	0	0	0	0	0	0	0	0	0	0	0	0	752610	0	0	0	0	0	0	0	0
>gi|24475816|ref|NP_612510.1| trans-2,3-enoyl-CoA reductase [Homo sapiens]	1	9	27.6	36.034	308	304	6.6614e-63	0	0	0	0	0	364370	0	0	0	0	0	165890	0	922240	559170	449860	941000	1042100	884330	1667800	1671800	3644600	6974300	6975900	3965400	8451800	7214400	4439700	5061800	4069900	3028600	2903500	2728700	2813000	2827600	2762000	1792500	760880	2448600	298020	741420	750610
>gi|25286703|ref|NP_612355.1| uncharacterized protein KIAA2013 precursor [Homo sapiens]	1	4	7.9	69.156	634	15	2.3845e-14	0	0	0	0	0	0	0	0	0	681840	1030900	707100	0	0	182380	429060	789240	593020	0	0	0	0	0	0	0	0	0	0	0	79785	0	0	3645600	111590	115050	0	49800	0	0	0	0	0
>gi|40254844|ref|NP_006862.2| receptor-interacting serine/threonine-protein kinase 3 [Homo sapiens]	1	1	3.1	56.887	518	1	0.0005115	0	0	0	0	0	0	0	0	0	0	118970	162470	0	0	0	0	159300	0	0	0	126700	0	0	0	0	0	0	0	71857	0	0	0	0	0	0	0	0	0	0	0	0	0
>gi|296010906|ref|NP_001171565.1| branched-chain-amino-acid aminotransferase, cytosolic isoform 5 [Homo sapiens];>gi|38176287|ref|NP_005495.2| branched-chain-amino-acid aminotransferase, cytosolic isoform 1 [Homo sapiens];>gi|296010904|ref|NP_001171564.1|	5	5	17.4	42.837	385	7	1.2869e-22	0	0	0	0	0	0	0	0	207530	55411	0	3709900	92398	53969	0	0	0	0	0	0	0	0	0	0	0	0	0	0	0	0	0	0	0	0	218660	205890	159560	0	0	0	0	0
>gi|21361380|ref|NP_009172.2| vacuolar-sorting protein SNF8 [Homo sapiens]	1	1	4.7	28.864	258	8	0.0001521	0	0	0	0	0	0	0	0	0	0	0	734140	0	0	0	0	0	0	0	0	0	0	0	0	0	139860	0	0	0	0	0	0	0	0	0	0	0	0	0	0	0	0
>gi|58197562|ref|NP_001010875.1| kidney mitochondrial carrier protein 1 [Homo sapiens]	1	1	4.1	32.474	291	2	0.00062482	0	0	0	0	0	0	0	0	0	0	0	245680	0	0	155570	0	0	0	0	164650	0	0	0	0	0	0	0	0	0	0	0	0	0	90133	0	52748	77275	0	0	0	0	0
>gi|165377209|ref|NP_001107000.1| probable methyltransferase-like protein 15 isoform 1 [Homo sapiens]	2	6	20.4	46.121	407	18	6.7933e-37	0	0	0	0	0	0	0	411880	261400	594100	283690	172530	262530	109450	0	0	0	0	0	24421	0	0	0	0	0	0	0	0	0	0	0	0	0	0	0	0	0	0	0	0	0	0
>gi|208973246|ref|NP_000311.2| dihydropteridine reductase [Homo sapiens]	1	13	69.7	25.789	244	324	4.8468e-236	0	0	100510	0	0	0	2714800	7925400	20025000	43401000	46946000	33637000	15946000	3684700	1450500	700990	167650	0	0	0	0	0	0	0	0	0	233950	0	0	0	161500	0	0	0	0	0	0	0	0	0	0	0
>gi|40789233|ref|NP_064708.1| ubiquinone biosynthesis protein COQ9, mitochondrial precursor [Homo sapiens]	1	11	55.7	35.509	318	294	3.466e-216	0	0	0	0	609230	287420	858380	3624100	6461200	9934800	12283000	14370000	8415700	1981000	276100	0	0	0	0	0	0	0	0	0	0	0	0	0	172960	0	0	0	0	0	0	0	241210	0	0	0	0	0
>gi|116812636|ref|NP_071748.2| probable tRNA threonylcarbamoyladenosine biosynthesis protein OSGEPL1 [Homo sapiens]	1	2	6.5	45.122	414	7	1.2828e-05	0	0	0	0	0	0	0	77515	136350	381220	508920	437970	304950	194030	83650	66537	164210	0	0	0	0	0	0	0	0	0	0	0	0	0	0	0	0	0	0	0	0	0	0	0	0	0
>gi|34147498|ref|NP_060336.3| transmembrane protein 70, mitochondrial isoform a [Homo sapiens]	2	6	25.8	28.969	260	318	2.8266e-70	0	0	0	107910	0	0	0	0	2153700	4232400	10726000	13713000	11286000	6053900	2143400	3002500	4130800	5114000	2693100	1489200	196370	0	0	0	0	0	125890	0	0	0	0	167540	0	233570	498490	2914500	1996000	1062200	1682700	0	1563100	305870
>gi|134288884|ref|NP_001077083.1| probable glutamate--tRNA ligase, mitochondrial [Homo sapiens]	1	14	27.3	58.688	523	166	8.3568e-53	98628	217440	0	112670	0	0	0	681250	2173800	2611000	4059900	3219900	2119100	1044100	745370	549370	502760	139030	308830	483640	819520	389020	680800	1389600	414660	377150	385130	257750	353730	155690	156610	19037	198610	201970	37679	32378	32510	36710	0	0	84813	667450
>gi|117647226|ref|NP_060289.2| mitochondrial ribonuclease P protein 1 [Homo sapiens]	1	18	53.6	47.346	403	342	0	0	0	0	61710	120910	231700	346340	729780	3859900	7321500	8709700	7964800	6245200	2968000	2680500	1230000	1145000	741610	701830	490580	402710	1196000	641730	947410	459550	351190	577350	127910	65991	348410	0	0	34662	92406	0	0	0	0	0	178110	0	0
>gi|156151445|ref|NP_079425.3| acyl-CoA synthetase family member 2, mitochondrial precursor [Homo sapiens]	1	24	50.4	68.124	615	1006	0	0	0	0	0	0	0	0	493790	12602000	40171000	52679000	39997000	30121000	20281000	16529000	12075000	11883000	9996100	13156000	11431000	10809000	3739100	1893900	500860	605530	64874	318750	75492	0	40382	179520	0	178410	239690	171930	175750	133240	106400	322200	0	168290	150160
>gi|290656975|ref|NP_001166114.1| thymidine kinase 2, mitochondrial isoform 2 precursor [Homo sapiens];>gi|290656936|ref|NP_004605.4| thymidine kinase 2, mitochondrial isoform 1 precursor [Homo sapiens];>gi|290657203|ref|NP_001166116.1| thymidine kinase 2,	4	11	55.6	27.561	234	301	1.0998e-146	0	357410	877520	179040	0	0	0	1239900	8566500	19457000	18481000	12038000	10311000	4174000	2020300	1185100	1301500	1624400	2145600	3128800	1240000	2269900	1040900	1690900	1729000	1219900	1702200	450450	503410	374690	304000	0	629130	505030	327330	240820	166380	306170	225970	0	142920	138440
>gi|4506001|ref|NP_000300.1| protoporphyrinogen oxidase [Homo sapiens];>gi|170650615|ref|NP_001116236.1| protoporphyrinogen oxidase [Homo sapiens]	2	17	49.3	50.765	477	383	3.8064e-243	0	0	0	0	0	0	267880	868430	2070800	3149500	3763700	4483400	3442800	2734800	2210800	1017900	1408800	1200400	1020700	902920	847410	340870	188460	378440	265710	451330	275980	92794	194980	0	90037	0	117000	187770	56972	144090	99792	261500	49857	0	0	54484
>gi|94721261|ref|NP_149124.3| 2,3-cyclic-nucleotide 3-phosphodiesterase [Homo sapiens]	1	20	45.6	47.578	421	465	9.8342e-146	0	0	0	0	0	0	111390	1698300	4216300	7082000	8541200	7183600	6232800	3490800	3360200	2153000	2146900	962570	1781500	1066100	1243000	1267800	1468400	1455100	1483300	1366500	1175700	1727800	1403000	940450	362730	551430	481570	787330	531420	371730	604750	857570	1218300	0	929450	609620
>gi|13376331|ref|NP_079160.1| L-2-hydroxyglutarate dehydrogenase, mitochondrial precursor [Homo sapiens]	1	13	38.2	50.315	463	123	3.5462e-73	0	0	0	0	0	420130	910020	1192700	1113900	995230	1052300	1123800	670180	609040	664400	274090	624130	193650	580320	249670	0	90585	0	0	0	0	80614	0	0	0	0	0	105860	0	0	0	0	0	48669	0	0	0
>gi|156071459|ref|NP_001143.2| ADP/ATP translocase 2 [Homo sapiens]	1	13	41.3	32.852	298	1674	0	0	0	0	127650	14753000	94992000	94879000	75859000	85399000	92696000	107200000	109350000	98194000	72512000	59021000	21344000	23194000	19358000	30715000	32056000	28281000	13794000	6360300	7558200	1757000	3805600	3073300	2475900	1229600	912520	840690	1015500	768920	833170	679320	385530	238600	300800	604940	211440	785860	0
>gi|156071462|ref|NP_001627.2| ADP/ATP translocase 3 [Homo sapiens]	1	32	87.2	32.866	298	6504	0	68162	272610	1066900	804660	59054000	432240000	421830000	279570000	349100000	434880000	485770000	472060000	479760000	428820000	325670000	249980000	266080000	215990000	249660000	227870000	244180000	116610000	68586000	49909000	30441000	29001000	18959000	11093000	9127400	4491800	8540400	9885500	8126100	7858000	5779200	4808500	2707300	2369500	1878600	2614400	4226400	2333900
>gi|49574502|ref|NP_057327.2| NADH-cytochrome b5 reductase 1 [Homo sapiens]	1	22	71.8	34.094	305	1821	0	0	0	0	0	4904900	52551000	59381000	40931000	46068000	59148000	57324000	57016000	42480000	31474000	20236000	18793000	21449000	13874000	22907000	22840000	20015000	8324800	9250600	8866700	6428100	9916600	7315400	4724700	6742400	4505300	3000200	2672000	2197200	4515000	3164500	3306300	1414800	1662000	1439200	879390	1257000	844840
>gi|222831590|ref|NP_060762.3| glutamyl-tRNA(Gln) amidotransferase subunit A, mitochondrial [Homo sapiens]	1	8	21.8	57.46	528	133	9.0595e-49	0	0	0	0	0	67698	1363300	766810	944720	1103300	1332400	1151300	1274600	490480	265280	202390	225780	217120	148320	425270	367360	198910	108280	72289	0	0	0	105030	0	0	0	0	0	0	0	0	0	0	0	0	0	0
>gi|91718899|ref|NP_002737.2| mitogen-activated protein kinase 3 isoform 1 [Homo sapiens];>gi|91718897|ref|NP_001035145.1| mitogen-activated protein kinase 3 isoform 2 [Homo sapiens];>gi|158138507|ref|NP_001103361.1| mitogen-activated protein kinase 3 isof	5	13	42.2	43.135	379	188	3.7218e-130	0	0	0	0	0	2953100	4663500	2282400	2617600	4532300	6193500	4784400	3147000	1876300	1898400	663480	488550	91529	136720	56071	224740	0	41260	0	164610	0	0	0	0	0	0	0	0	0	0	0	0	122360	0	0	141440	0
>gi|341926262|ref|NP_872286.2| ubiquinone biosynthesis monooxygenase COQ6 isoform b [Homo sapiens];>gi|32967305|ref|NP_872282.1| ubiquinone biosynthesis monooxygenase COQ6 isoform a [Homo sapiens]	2	7	20.3	48.593	443	29	4.788e-18	0	0	0	0	0	0	994380	792930	901430	1109700	1549400	1837900	992220	584550	686210	68384	259010	595960	487170	165010	0	91345	0	0	0	0	0	0	0	0	0	246300	0	0	0	49078	0	0	0	0	0	0
>gi|31317263|ref|NP_851830.1| tafazzin isoform 4 [Homo sapiens];>gi|31317259|ref|NP_851828.1| tafazzin isoform 2 [Homo sapiens];>gi|31317261|ref|NP_851829.1| tafazzin isoform 3 [Homo sapiens];>gi|4507371|ref|NP_000107.1| tafazzin isoform 1 [Homo sapiens]	4	3	18.1	28.492	248	20	5.3908e-08	0	0	0	0	405480	1007900	324940	431530	441210	820310	766550	981470	427660	289420	92557	0	0	0	0	0	30371	0	0	0	0	0	0	0	0	0	0	0	0	0	0	0	0	0	0	0	0	0
>gi|66932916|ref|NP_002736.3| mitogen-activated protein kinase 1 [Homo sapiens];>gi|20986531|ref|NP_620407.1| mitogen-activated protein kinase 1 [Homo sapiens]	8	20	73.1	41.389	360	573	1.4709e-272	0	0	0	70420	1170600	7662800	7602100	6538300	7227000	14747000	17727000	13011000	8721800	5955600	4245700	2599800	1479500	964610	1202200	336490	661510	195370	343040	347030	85462	386420	84041	0	38967	0	0	0	0	0	513380	118980	401580	372480	197930	385680	0	0
>gi|190358517|ref|NP_004209.2| ras-related protein Rab-11B [Homo sapiens];>gi|332205939|ref|NP_001193765.1| ras-related protein Rab-11A isoform 2 [Homo sapiens];>gi|4758984|ref|NP_004654.1| ras-related protein Rab-11A isoform 1 [Homo sapiens]	3	14	62.8	24.488	218	1109	0	0	0	16125000	23454000	17317000	19347000	21597000	24344000	45671000	71928000	73872000	59815000	41023000	26773000	19520000	14011000	18925000	18060000	14395000	10052000	5599200	1288700	1208100	1503300	1914800	1131700	936320	540430	400550	349930	374900	421030	485620	362840	451700	330360	393380	0	122420	0	133000	35739
>gi|94538320|ref|NP_001035517.1| hydroxyacylglutathione hydrolase, mitochondrial isoform 2 [Homo sapiens];>gi|94538322|ref|NP_005317.2| hydroxyacylglutathione hydrolase, mitochondrial isoform 1 precursor [Homo sapiens]	2	6	28.5	28.86	260	234	7.9069e-23	0	0	0	2134200	2989000	2723100	2725400	3258800	4126500	5205600	6580200	7563800	5344400	3428500	2561000	1692200	1525700	955960	934210	753530	831590	507510	441130	485090	0	0	88819	0	0	0	0	0	0	0	0	1391600	966840	0	0	0	0	0
>gi|5803013|ref|NP_006808.1| endoplasmic reticulum resident protein 29 isoform 1 precursor [Homo sapiens]	2	16	67	28.993	261	684	2.572e-175	0	0	2849700	22217000	24645000	17487000	8999800	11629000	25328000	43232000	45495000	34179000	24909000	15303000	8436900	8137000	4077600	3323600	2445400	1570300	1023700	917870	437630	713010	53501	0	273300	132030	166970	0	163560	193430	219990	245780	151710	152250	0	347190	89553	0	0	0
>gi|171846268|ref|NP_005717.3| elongation factor Ts, mitochondrial isoform 2 precursor [Homo sapiens];>gi|291084500|ref|NP_001166167.1| elongation factor Ts, mitochondrial isoform 1 precursor [Homo sapiens]	4	16	60	35.39	325	238	0	0	0	0	0	788870	835130	3122900	4297300	7545700	10974000	8294100	8794100	6568000	4779300	3924400	1721800	1620500	533660	1342000	318780	415590	0	76937	74690	0	0	0	0	0	0	231540	0	0	0	0	0	0	0	0	0	0	0
>gi|28178832|ref|NP_002159.2| isocitrate dehydrogenase [NADP], mitochondrial precursor [Homo sapiens]	1	35	62.8	50.909	452	4710	0	0	0	0	0	172920	0	24092000	108420000	272210000	357770000	408550000	382090000	289940000	179660000	125170000	93715000	98595000	77923000	79867000	57996000	49107000	34200000	27357000	23142000	16072000	14697000	10224000	9783600	8080100	7046400	4732600	5652400	3966100	3338600	2146700	1605400	967730	678380	961700	509170	573680	239640
>gi|156231349|ref|NP_057128.2| fumarylacetoacetate hydrolase domain-containing protein 2A [Homo sapiens];>gi|40786394|ref|NP_955368.1| fumarylacetoacetate hydrolase domain-containing protein 2B [Homo sapiens]	2	13	57.3	34.596	314	565	0	0	0	0	1758100	7032900	8030900	6965600	5642000	12464000	14648000	16319000	14060000	8044300	6170200	5194500	2781800	2591500	2513000	1850800	3055000	1691100	2095200	2541600	1878200	787300	1072300	712330	798020	784950	212600	210790	908000	246710	0	299300	394750	94807	0	152130	1252100	0	0
>gi|6005723|ref|NP_009151.1| carbonic anhydrase 5B, mitochondrial precursor [Homo sapiens]	1	4	14.5	36.433	317	53	2.5826e-25	0	0	0	110780	463550	220230	506850	476700	627810	1021200	1225200	611220	515840	196940	423250	0	0	0	0	0	0	0	0	0	0	0	0	133070	0	0	0	0	0	0	0	0	0	0	0	0	0	0
>gi|37594457|ref|NP_932155.1| ADP-ribose pyrophosphatase, mitochondrial isoform b [Homo sapiens];>gi|13129010|ref|NP_076952.1| ADP-ribose pyrophosphatase, mitochondrial isoform a precursor [Homo sapiens];>gi|351722365|ref|NP_001234940.1| ADP-ribose pyropho	3	9	36	33.775	300	97	1.0849e-70	0	0	0	114570	136310	652250	1313000	871060	2536700	3642600	3283100	3557900	1100800	1389900	523080	216550	301060	0	98690	0	38231	110270	320060	131750	0	0	55760	0	34764	0	0	0	0	0	0	0	0	0	0	0	0	0
>gi|70166634|ref|NP_001002020.1| tRNA pseudouridine synthase A, mitochondrial isoform 2 [Homo sapiens];>gi|70166599|ref|NP_001002019.1| tRNA pseudouridine synthase A, mitochondrial isoform 2 [Homo sapiens];>gi|70166645|ref|NP_079491.2| tRNA pseudouridine s	3	17	51.1	44.377	399	245	1.1587e-109	0	0	17698	45853	212570	50281	2488400	2719500	1400800	3444800	3178700	3072900	1472700	1144100	616190	208720	130490	0	0	114830	233480	0	0	0	0	0	0	0	0	0	127800	0	0	0	0	79267	0	0	0	0	0	0
>gi|31542713|ref|NP_060368.2| MOSC domain-containing protein 2, mitochondrial precursor [Homo sapiens];>gi|224600454|ref|NP_073583.3| MOSC domain-containing protein 1, mitochondrial precursor [Homo sapiens]	2	2	8.4	38.023	335	31	7.3729e-09	0	0	0	0	0	0	81280	125160	167080	137050	164330	107340	111880	87832	0	109330	0	0	0	0	0	0	0	0	96026	0	0	0	0	0	0	0	0	0	0	86454	114700	108290	0	0	0	0
>gi|5729820|ref|NP_006558.1| phenylalanine--tRNA ligase, mitochondrial precursor [Homo sapiens]	1	6	14	52.356	451	32	8.3508e-13	0	0	78975	0	69181	0	0	219300	433580	637550	805240	791230	727680	378510	400810	154410	98176	20540	74105	17085	106590	65284	49463	93021	8119	160310	0	0	122790	95792	46013	134610	81687	27439	0	0	0	0	0	0	0	0
>gi|384381468|ref|NP_001244944.1| NADPH:adrenodoxin oxidoreductase, mitochondrial isoform 6 precursor [Homo sapiens]	1	1	2.7	49.424	451	7	0	0	0	0	0	0	0	0	0	232530	248020	345180	289900	451800	0	0	0	0	0	127380	0	0	0	0	0	0	0	0	0	0	0	0	0	0	0	0	0	0	0	0	0	0	0
>gi|261878564|ref|NP_001159735.1| translation initiation factor IF-3, mitochondrial [Homo sapiens];>gi|261878559|ref|NP_001159734.1| translation initiation factor IF-3, mitochondrial [Homo sapiens];>gi|261878554|ref|NP_001159733.1| translation initiation f	4	3	12.2	31.725	278	26	3.0041e-18	0	0	0	0	51585	910030	1122600	950730	890160	497050	525660	301280	159110	0	57965	82089	0	0	0	127180	0	0	0	0	0	0	0	0	0	0	0	0	0	0	0	0	0	0	0	0	0	0
>gi|4501853|ref|NP_001598.1| 3-ketoacyl-CoA thiolase, peroxisomal isoform a [Homo sapiens];>gi|194353979|ref|NP_001123882.1| 3-ketoacyl-CoA thiolase, peroxisomal isoform b [Homo sapiens]	2	21	68.6	44.292	424	728	0	0	0	0	0	112950	9352700	22972000	16857000	18160000	14063000	10535000	7068000	4325400	3001400	3181400	2783500	2584100	1029900	607140	623850	2569600	2085200	391280	1113900	972020	1386800	1610500	1752500	3365300	3178900	2475100	1773600	1055000	573230	0	100440	0	0	0	0	0	0
>gi|205360989|ref|NP_710156.3| UPF0565 protein C2orf69 precursor [Homo sapiens]	1	2	9.1	43.448	385	12	1.8e-15	0	0	0	0	0	0	0	155690	232220	0	0	0	0	0	0	0	0	0	0	0	0	0	0	0	0	0	0	0	0	0	0	0	0	0	0	0	0	0	0	0	0	0
>gi|9845297|ref|NP_063940.1| diablo homolog, mitochondrial isoform 1 precursor [Homo sapiens];>gi|21070976|ref|NP_620307.1| diablo homolog, mitochondrial isoform 3 precursor [Homo sapiens]	2	7	31.8	27.131	239	87	3.0024e-176	0	0	0	0	0	0	826640	4073100	8801300	6538900	1987300	221790	0	0	141510	278370	0	0	0	0	484620	0	0	0	820290	296690	971320	378390	0	388340	1829800	329160	297700	367920	554300	312880	350230	476530	398130	0	338880	910920
>gi|14249680|ref|NP_116295.1| protein preY, mitochondrial precursor [Homo sapiens]	1	3	27.2	12.654	114	7	2.0935e-10	0	0	0	0	0	0	0	0	0	0	376560	0	0	0	0	0	0	0	0	0	0	0	0	0	0	0	0	0	0	0	0	0	0	0	0	0	204530	243370	0	0	0	0
>gi|22538442|ref|NP_001327.2| cathepsin Z preproprotein [Homo sapiens]	1	8	26.7	33.868	303	186	5.4493e-47	0	0	0	341370	359700	531520	277110	322510	493970	445280	501270	2355000	4109600	2892900	3354600	3265300	1261200	686040	494700	123220	0	0	0	0	0	0	0	0	0	0	0	0	245640	133310	0	139460	0	0	0	0	0	0
>gi|51243055|ref|NP_057582.2| mitochondrial fission process protein 1 isoform a [Homo sapiens];>gi|51243057|ref|NP_001003704.1| mitochondrial fission process protein 1 isoform b [Homo sapiens]	2	2	14.5	18.01	166	11	6.9984e-08	0	0	0	0	0	0	0	0	0	0	0	0	0	0	0	0	0	0	0	0	0	0	0	0	0	0	0	0	0	0	0	0	0	0	0	0	0	0	0	0	0	0
>gi|116642885|ref|NP_001070867.1| probable hydrolase PNKD isoform 3 precursor [Homo sapiens];>gi|116642887|ref|NP_056303.3| probable hydrolase PNKD isoform 1 precursor [Homo sapiens]	2	2	18.3	15.396	142	39	3.6564e-16	0	0	744230	592900	631260	474210	0	0	0	0	0	0	0	0	0	0	0	0	0	0	0	0	0	0	0	0	0	0	243850	0	0	0	0	0	0	0	0	0	0	0	0	0
>gi|283837866|ref|NP_001164626.1| uncharacterized protein C19orf79 [Homo sapiens]	1	1	13.7	9.1135	73	16	7.4698e-08	0	2425300	2842000	0	471280	0	0	0	0	0	0	0	0	0	0	0	0	0	0	0	0	0	774470	1204300	0	0	0	0	0	0	2686100	1591600	0	0	0	0	0	0	0	0	0	0
>gi|15277342|ref|NP_055049.1| estradiol 17-beta-dehydrogenase 8 [Homo sapiens]	1	4	17.6	26.973	261	19	8.5345e-13	0	0	0	0	0	0	0	0	0	0	0	0	0	0	0	0	0	0	0	0	0	0	0	0	162640	111630	192090	162540	0	219720	96550	0	0	126410	0	0	0	0	0	0	0	0
>gi|21361331|ref|NP_001866.2| carbamoyl-phosphate synthase [ammonia], mitochondrial isoform b precursor [Homo sapiens];>gi|169790915|ref|NP_001116105.1| carbamoyl-phosphate synthase [ammonia], mitochondrial isoform a precursor [Homo sapiens];>gi|170295797|	3	41	36.6	164.94	1500	261	0	0	0	0	32061	0	0	0	0	0	0	0	0	0	0	0	0	0	0	93445	98783	0	66862	276010	276150	215830	917470	809100	513090	266870	216760	115420	85129	49542	22266	58878	0	0	0	30920	151450	0	36344
>gi|74271837|ref|NP_001028216.1| glutamine synthetase [Homo sapiens];>gi|74271826|ref|NP_001028228.1| glutamine synthetase [Homo sapiens];>gi|19923206|ref|NP_002056.2| glutamine synthetase [Homo sapiens]	3	6	19	42.064	373	8	6.8171e-15	0	0	0	0	0	0	0	0	0	0	0	0	123940	0	117100	101500	192460	0	0	0	0	0	103570	0	0	0	0	0	343510	0	0	0	0	0	0	0	0	0	0	0	0	0
>gi|190194365|ref|NP_060579.3| poly(A) RNA polymerase, mitochondrial precursor [Homo sapiens]	1	10	25.9	66.171	582	99	1.5095e-37	0	0	0	0	0	0	0	0	0	0	0	363340	642400	562930	169570	307340	99696	0	163770	185360	211660	386690	472570	441790	437050	393770	360680	309950	310040	310120	284040	379250	206840	171990	0	201720	328190	190210	137260	0	0	0
>gi|20070344|ref|NP_079426.2| threonine--tRNA ligase, mitochondrial [Homo sapiens]	2	18	33.4	81.035	718	88	3.7649e-100	0	0	0	0	0	104730	101820	0	81701	0	0	0	0	0	199750	288890	100000	175470	33648	79478	178060	66874	229430	595180	465830	628000	341940	108730	149750	149670	83033	12667	0	41162	78346	15137	0	0	0	0	0	0
>gi|383209673|ref|NP_001244292.1| carnitine O-acetyltransferase isoform 2 [Homo sapiens];>gi|21618331|ref|NP_000746.2| carnitine O-acetyltransferase isoform 1 precursor [Homo sapiens]	2	20	38.3	68.586	605	528	7.3932e-140	0	169370	0	512080	0	293590	274920	233500	261540	242720	186730	1711500	3567700	4156100	5180200	3274700	3103800	2628000	3379800	2437400	3150200	2134000	2441700	2670300	3977400	4520400	5740500	3962500	5646700	3491900	2272500	3751600	1764400	714450	346170	410240	0	0	0	0	0	0
>gi|26892295|ref|NP_758454.1| methylmalonic aciduria type A protein, mitochondrial precursor [Homo sapiens]	1	7	19.9	46.538	418	68	1.7076e-27	0	0	111150	0	0	0	0	0	238320	86274	0	237580	0	0	100830	242640	547480	196000	508640	0	671800	392600	463490	239620	480610	82826	385610	260220	0	142410	304140	333770	70897	0	0	188860	0	0	0	0	0	0
>gi|62244044|ref|NP_001014446.1| OCIA domain-containing protein 2 isoform 1 [Homo sapiens]	1	3	20.8	16.953	154	74	1.4124e-10	0	0	256140	417010	119510	0	0	0	0	99779	134560	145050	124220	156510	0	180880	242910	429080	367590	845300	1273400	953720	693260	383110	722890	1464300	728440	626560	630280	601070	0	773000	0	474260	0	0	0	0	0	0	0	0
>gi|5031645|ref|NP_005685.1| cytochrome c oxidase copper chaperone [Homo sapiens]	1	1	25.4	6.9151	63	14	9.3059e-05	0	0	0	0	0	0	0	0	0	0	0	0	0	0	0	0	0	0	0	0	0	0	0	0	0	0	0	0	0	0	0	0	0	0	0	0	0	0	0	0	0	0
>gi|133922590|ref|NP_653251.2| hydroxyacid-oxoacid transhydrogenase, mitochondrial [Homo sapiens]	1	4	15.8	50.307	467	2	2.6515e-12	0	0	0	0	0	0	0	0	0	0	0	0	0	0	0	0	0	0	0	0	0	0	0	0	0	0	0	0	115880	0	0	0	0	0	0	0	0	0	0	0	0	0
>gi|4885281|ref|NP_005262.1| glutamate dehydrogenase 1, mitochondrial precursor [Homo sapiens];>gi|31377775|ref|NP_036216.2| glutamate dehydrogenase 2, mitochondrial precursor [Homo sapiens]	2	49	74.7	61.397	558	1551	0	0	0	0	72732	0	117980	0	0	0	162610	581490	274310	522710	614360	702820	594710	193700	269700	273810	573180	1415200	242250	0	188600	54879	318480	371430	2844700	474000000	887300000	82551000	60584000	48004000	24820000	7185200	3527400	1886100	1075300	815580	232320	214670	527120
>gi|70887790|ref|NP_009146.2| DNA polymerase subunit gamma-2, mitochondrial [Homo sapiens]	1	2	4.7	54.91	485	3	2.8794e-07	0	0	0	0	0	0	0	0	0	0	0	0	0	0	0	0	0	0	0	0	0	0	0	0	0	0	0	0	0	0	0	0	0	0	0	0	0	0	0	0	0	0
>gi|25777732|ref|NP_000681.2| aldehyde dehydrogenase, mitochondrial isoform 1 precursor [Homo sapiens];>gi|325910904|ref|NP_001191818.1| aldehyde dehydrogenase, mitochondrial isoform 2 precursor [Homo sapiens]	2	32	67.5	56.381	517	1039	0	0	0	379310	525820	231000	250350	86129	0	93666	87434	0	46757	118710	131760	92509	173270	448240	152920	218780	159300	1530000	160440	154900	4856400	17965000	12169000	10608000	4969400	1118000	296140	75794	0	0	0	0	0	2766100	0	0	1322600	271850	0
>gi|12025678|ref|NP_004915.2| alpha-actinin-4 [Homo sapiens]	1	86	85.4	104.85	911	3719	0	0	195680	24355	0	0	219490	109930	123000	78358	26710	362420	292880	317170	113960	69837	71326	120750	176930	336530	364610	959380	1944100	5870800	3595800	514950000	556870000	33403000	14200000	11205000	11798000	6217200	4449800	4567200	5284600	3804800	4429100	3967300	2180900	2252900	1531100	1623700	1282500
>gi|194097350|ref|NP_001123476.1| alpha-actinin-1 isoform a [Homo sapiens];>gi|194097352|ref|NP_001123477.1| alpha-actinin-1 isoform c [Homo sapiens]	2	55	63.6	105.57	914	2559	0	0	92818	506760	201330	35023	84522	62241	47775	0	41359	99333	0	196930	110660	244930	266470	260490	210250	346560	276540	307110	652820	1613100	764770	178380000	451620000	29916000	11569000	9506400	8794500	5991500	4545500	4076200	4946700	4779600	4544200	3229600	2864500	2354500	863700	1107900	1071000
>gi|38093659|ref|NP_938023.1| transmembrane protein 173 [Homo sapiens]	1	15	61.7	42.192	379	425	0	0	0	0	0	0	0	0	0	0	0	0	654830	0	0	0	0	0	174720	266680	0	140420	524360	1841900	4740300	9543700	15655000	7601100	1538100	894580	900610	1286000	1220600	396520	459440	449200	434200	408680	478600	436550	166430	188020	96864
>gi|18034692|ref|NP_536856.2| choline transporter-like protein 1 [Homo sapiens]	1	16	24.5	73.301	657	355	0	0	0	0	0	0	148740	0	103770	0	0	0	0	0	457620	511780	352530	329900	159830	0	0	219520	183400	680670	2416100	9911400	17174000	3778100	1140200	367460	139870	134360	78195	91991	73301	0	34849	0	0	29251	0	0	0
>gi|386642860|ref|NP_001245366.1| threonine--tRNA ligase, cytoplasmic isoform 1 [Homo sapiens];>gi|38202255|ref|NP_689508.3| threonine--tRNA ligase, cytoplasmic isoform 1 [Homo sapiens];>gi|386642862|ref|NP_001245367.1| threonine--tRNA ligase, cytoplasmic	3	39	57.8	83.434	723	556	0	0	0	262230	0	399540	145510	123310	0	0	0	0	222600	0	86164	76277	77454	49129	0	96661	179750	116880	25253	69721	2405700	9673000	11975000	6162800	1222600	483380	226010	219690	137970	86746	35966	0	0	73391	90529	0	129340	124060	134290
>gi|65787364|ref|NP_001018080.1| coronin-1B [Homo sapiens];>gi|14149734|ref|NP_065174.1| coronin-1B [Homo sapiens]	2	13	36.8	54.234	489	397	1.4109e-145	0	0	0	0	0	157770	580300	531910	1009700	1873300	1982900	2453400	2749500	3922200	3493800	1951100	1604100	761370	836230	695510	2217900	1955600	3034600	9261800	12718000	15911000	6692500	2185900	1853400	2165500	1572100	436720	318860	544400	192600	602530	537300	175250	121980	0	0	57069
>gi|7656991|ref|NP_055140.1| coronin-1C isoform 1 [Homo sapiens]	2	26	46.4	53.248	474	1046	0	0	0	0	0	0	0	0	0	0	139520	493360	1029500	3257300	2955200	2042200	1880200	2213600	713740	983420	1542400	2148900	3405600	10137000	35817000	41950000	39974000	21597000	11759000	9201700	6164600	4454300	3575700	3014800	1921900	1481300	470690	1000200	464400	224850	0	137200	348240
>gi|25777730|ref|NP_000683.3| aldehyde dehydrogenase X, mitochondrial precursor [Homo sapiens]	1	34	70.4	57.249	517	2765	0	0	56939	0	0	0	152280	228280	133050	819450	4756700	11608000	15226000	15072000	14269000	14549000	13517000	15411000	11808000	9312200	7287600	6127600	4805300	4532300	32073000	236300000	226040000	119730000	74298000	71965000	37867000	17256000	7313700	3332500	1759100	1019300	619020	636980	0	82572	56943	10935	136700
>gi|62414289|ref|NP_003371.2| vimentin [Homo sapiens]	1	69	92.3	53.651	466	11782	0	2015800	3985500	8931700	11390000	10008000	6745800	3479700	2338000	1536800	1782000	2393200	2408400	2230600	1758400	2178200	1371300	2841600	2041700	835510	1502200	6470800	30729000	163000000	736100000	1157200000	1034600000	582260000	281210000	212600000	130800000	93412000	70481000	47754000	36921000	27553000	26785000	22544000	15361000	13131000	17883000	33929000	55468000
>gi|19743875|ref|NP_000134.2| fumarate hydratase, mitochondrial [Homo sapiens]	1	28	66.1	54.636	510	2269	0	0	0	108860	0	0	253570	0	271520	806420	2986100	5071900	4918400	2326300	1837900	3617300	592760	1564600	2147800	3666000	2983900	5628900	4476000	6686400	142510000	353360000	373770000	221370000	92253000	57719000	24440000	9103100	4458700	2798100	2003000	802540	444860	404960	0	0	101100	0	0
>gi|156416003|ref|NP_004159.2| succinate dehydrogenase [ubiquinone] flavoprotein subunit, mitochondrial [Homo sapiens]	1	35	70.8	72.691	664	2813	0	64146	0	29617	14849	0	0	0	0	23864	35252	266890	905030	1299700	829190	559450	1268400	3583700	3618000	5408000	4898600	6878000	19542000	72349000	191770000	401920000	638560000	155610000	26975000	13270000	5860100	3758500	3819300	1839500	1895900	1056000	435110	549200	424800	0	51465	37242	527070
>gi|115387094|ref|NP_002991.2| succinate dehydrogenase [ubiquinone] iron-sulfur subunit, mitochondrial precursor [Homo sapiens]	1	21	70.7	31.629	280	1208	0	0	86649	0	378200	458090	161280	281280	0	944780	1430900	232830	0	325930	0	0	0	863070	1192000	942200	1583900	2775200	14070000	51086000	123830000	314820000	463340000	82554000	16266000	8492600	3008200	2376100	2253400	1404400	1259100	262370	386140	277000	0	0	604480	0	318960
>gi|4506863|ref|NP_002992.1| succinate dehydrogenase cytochrome b560 subunit, mitochondrial isoform 1 precursor [Homo sapiens];>gi|78711824|ref|NP_001030590.1| succinate dehydrogenase cytochrome b560 subunit, mitochondrial isoform 4 precursor [Homo sapiens	4	5	53.3	18.61	169	273	3.6911e-99	0	0	0	0	0	0	0	0	0	0	0	0	0	0	0	0	0	0	0	256340	1216000	2699300	19401000	52640000	134150000	207400000	25520000	5959800	983930	0	170780	932600	0	0	0	0	0	0	0	0	0	0
>gi|4506865|ref|NP_002993.1| succinate dehydrogenase [ubiquinone] cytochrome b small subunit, mitochondrial precursor [Homo sapiens]	1	3	27	17.043	159	69	5.9556e-116	0	2093300	1077800	0	0	0	0	0	0	0	0	541430	0	0	356920	0	233140	0	976400	320660	713820	4242100	4667300	26999000	100930000	144410000	28012000	5170100	1590300	474520	0	1199200	0	0	0	205890	0	0	89165	0	0	0
>gi|225579078|ref|NP_001139443.1| retinol dehydrogenase 13 isoform 1 precursor [Homo sapiens];>gi|19923931|ref|NP_612421.1| retinol dehydrogenase 13 isoform 2 [Homo sapiens]	2	22	63.1	35.932	331	448	0	0	0	108000	90315	1772800	2592400	1963300	1131800	1089400	1603400	1260200	733080	808440	185390	89361	86316	91206	91288	185880	47038	601130	86121	3607700	19236000	34663000	33215000	12902000	6439200	5776800	2199800	1651600	652430	667100	831570	316480	523250	512340	108920	961340	377870	517360	817730
>gi|6912666|ref|NP_036566.1| sialin [Homo sapiens]	1	8	18	54.639	495	191	4.3255e-129	0	0	0	0	0	0	0	0	0	0	0	0	0	0	0	0	0	0	0	0	0	220050	2716000	18660000	32325000	28638000	11359000	3296000	1328700	1219000	464400	208390	235900	323960	128590	114000	0	0	0	0	0	0
>gi|203098995|ref|NP_443117.3| proton myo-inositol cotransporter [Homo sapiens]	1	3	8.6	70.37	648	9	5.07e-07	0	0	0	0	0	0	0	0	0	0	0	0	0	0	0	0	0	0	0	0	0	0	0	0	212580	702880	0	0	0	0	0	0	0	0	0	0	0	0	0	0	0	0
>gi|4557367|ref|NP_000377.1| bleomycin hydrolase [Homo sapiens]	1	19	53.6	52.562	455	93	0	0	48773	0	0	0	0	0	0	0	0	0	149340	0	0	0	169880	0	0	0	78658	0	0	0	0	0	10108000	391350	209730	0	0	0	0	0	0	0	0	0	0	0	0	0	0
>gi|83700220|ref|NP_001032354.1| geranylgeranyl pyrophosphate synthase [Homo sapiens]	1	6	20.7	34.87	300	16	1.3757e-15	0	0	0	0	0	0	0	0	0	0	0	0	0	0	0	0	196900	220320	0	0	0	164510	0	132790	451000	3723400	53000	0	0	0	0	186930	0	0	0	0	27231	0	0	0	0	0
>gi|153946397|ref|NP_653300.2| sodium/potassium-transporting ATPase subunit alpha-4 isoform 1 [Homo sapiens]	2	1	1.3	114.17	1029	2	0	0	0	0	0	0	0	0	0	0	0	0	0	0	0	0	0	0	0	0	0	0	0	0	0	0	0	588760	0	135670	102490	90990	0	0	0	0	80458	0	82986	0	0	0	0
>gi|20357599|ref|NP_619541.1| histone H2A.V isoform 2 [Homo sapiens];>gi|6912616|ref|NP_036544.1| histone H2A.V isoform 1 [Homo sapiens];>gi|4504255|ref|NP_002097.1| histone H2A.Z [Homo sapiens];>gi|41406071|ref|NP_958925.1| histone H2A.V isoform 5 [Homo s	9	1	14.9	12.146	114	2	1.3136e-13	0	0	0	0	0	0	0	0	0	0	0	0	0	0	0	0	0	0	0	0	0	0	0	0	0	0	0	0	0	0	0	0	0	0	0	0	0	0	0	0	0	0
>gi|24308436|ref|NP_612404.1| methionine--tRNA ligase, mitochondrial precursor [Homo sapiens]	1	2	4.6	66.59	593	2	1.6032e-07	0	0	0	0	0	0	0	0	0	0	0	0	0	0	0	0	0	23088	0	0	30213	0	0	0	0	0	0	0	0	0	0	0	0	0	0	66522	0	0	0	0	0	0
>gi|14165452|ref|NP_112729.1| collagen type IV alpha-3-binding protein isoform 2 [Homo sapiens];>gi|5031717|ref|NP_005704.1| collagen type IV alpha-3-binding protein isoform 1 [Homo sapiens];>gi|194294543|ref|NP_001123577.1| collagen type IV alpha-3-bindin	3	2	4.2	68.006	598	3	7.2245e-06	0	0	0	0	0	0	0	0	0	0	0	0	0	0	0	0	0	0	0	0	0	0	234330	141040	0	0	0	0	51999	0	0	0	0	23562	0	21624	0	0	0	0	0	0
>gi|189083782|ref|NP_001121139.1| gelsolin isoform c [Homo sapiens];>gi|189083780|ref|NP_001121138.1| gelsolin isoform c [Homo sapiens]	2	1	2.4	81.94	742	2	0	0	0	0	0	0	0	0	0	0	0	0	0	0	0	0	0	0	0	0	0	0	0	135950	89041	0	117050	0	0	0	0	0	0	0	0	0	0	0	0	0	0	0	0
>gi|39777597|ref|NP_004604.2| protein-glutamine gamma-glutamyltransferase 2 isoform a [Homo sapiens];>gi|39777599|ref|NP_945189.1| protein-glutamine gamma-glutamyltransferase 2 isoform b [Homo sapiens]	4	10	19.1	77.328	687	20	6.8699e-38	0	0	94243	0	0	0	0	0	0	0	0	0	35946	0	0	0	0	0	0	0	0	0	0	0	0	0	0	0	0	0	0	0	0	0	0	0	0	0	532640	0	0	0
>gi|194272168|ref|NP_001123551.1| putative helicase MOV-10 [Homo sapiens];>gi|14211540|ref|NP_066014.1| putative helicase MOV-10 [Homo sapiens]	2	1	0.8	113.67	1003	112	0.00027182	0	0	29193	400400	0	0	0	0	0	0	2659200	0	0	0	0	73919	193020	115240	115800	119550	104270	0	0	0	0	0	0	79213	152390	117800	90210	309300	94550	60262	188550	0	187250	199450	217190	0	168000	169130
>gi|19263340|ref|NP_597700.1| alanine aminotransferase 2 isoform 1 [Homo sapiens];>gi|215599424|ref|NP_001135938.1| alanine aminotransferase 2 isoform 2 [Homo sapiens]	2	6	17	57.903	523	10	3.9379e-18	0	0	0	0	0	0	0	0	0	0	0	0	0	0	0	0	0	0	0	0	0	0	0	0	0	0	0	0	0	0	0	0	0	0	0	0	0	0	0	0	0	0
>gi|260763926|ref|NP_001159590.1| cytosolic 5-nucleotidase 3 isoform 3 [Homo sapiens];>gi|70608211|ref|NP_057573.2| cytosolic 5-nucleotidase 3 isoform 2 [Homo sapiens];>gi|70608080|ref|NP_001002009.1| cytosolic 5-nucleotidase 3 isoform 2 [Homo sapiens];	4	3	13	32.558	285	7	2.781e-14	0	0	0	0	164790	0	0	0	208250	104380	209970	256520	0	0	0	0	0	0	0	0	0	0	0	0	0	0	0	0	0	0	0	0	0	0	0	0	0	0	0	0	0	0
>gi|119943100|ref|NP_000523.2| propionyl-CoA carboxylase beta chain, mitochondrial isoform 1 [Homo sapiens];>gi|295821216|ref|NP_001171485.1| propionyl-CoA carboxylase beta chain, mitochondrial isoform 2 [Homo sapiens]	2	35	80.7	58.215	539	879	0	0	0	0	0	0	0	0	0	0	0	0	70108	0	0	150340	444080	829780	655960	490150	293860	642380	148790	0	167160	237520	81850	65097	0	0	60131	22566	0	0	73287	86888	310900	614180	925870	421610	2572200	45957000	148860000
>gi|65506442|ref|NP_000273.2| propionyl-CoA carboxylase alpha chain, mitochondrial isoform a precursor [Homo sapiens];>gi|189095269|ref|NP_001121164.1| propionyl-CoA carboxylase alpha chain, mitochondrial isoform b [Homo sapiens];>gi|295821183|ref|NP_00117	3	50	68.1	80.058	728	1106	0	0	115960	0	57727	0	56812	0	0	202050	0	0	0	1368300	0	616430	37159	322630	87638	47448	136250	187830	110620	978070	227430	1061200	517390	133040	256340	372540	269470	95707	383330	0	41079	0	1563900	0	107090	0	1870400	42429000	132510000
>gi|68989263|ref|NP_001957.2| peroxisomal bifunctional enzyme isoform 1 [Homo sapiens];>gi|261878539|ref|NP_001159887.1| peroxisomal bifunctional enzyme isoform 2 [Homo sapiens]	2	14	27.1	79.494	723	55	7.5368e-58	0	0	38705	0	0	23120	0	0	25260	0	0	0	0	205600	0	0	0	0	0	68368	282500	454420	449400	112280	191050	195290	222470	180380	389350	450640	521800	1093700	1282200	1991100	2314200	2796500	3834700	3784100	5993300	6031300	10114000	9854900
>gi|32171254|ref|NP_060743.2| transmembrane protein 143 [Homo sapiens]	1	1	3.1	51.714	459	5	1.109e-05	0	0	0	0	0	0	0	0	0	0	0	0	0	0	0	0	0	0	0	0	0	39177	83067	0	0	0	70603	0	0	36801	51745	0	0	0	43043	36369	0	0	0	0	0	0
>gi|4505937|ref|NP_002684.1| DNA polymerase subunit gamma-1 [Homo sapiens];>gi|187171277|ref|NP_001119603.1| DNA polymerase subunit gamma-1 [Homo sapiens]	2	11	10.3	139.56	1239	31	1.8019e-28	0	0	0	0	54967	0	74618	28706	0	43739	0	0	0	0	0	0	0	0	0	0	0	0	61077	0	71359	225150	97917	73748	49616	13964	62573	20059	25713	0	0	0	0	0	0	38821	0	0
>gi|48375180|ref|NP_001001548.1| platelet glycoprotein 4 [Homo sapiens];>gi|48375178|ref|NP_000063.2| platelet glycoprotein 4 [Homo sapiens];>gi|48375176|ref|NP_001001547.1| platelet glycoprotein 4 [Homo sapiens];>gi|188536065|ref|NP_001120916.1| platelet	5	2	6.4	53.053	472	2	1.2781e-08	0	0	0	0	0	0	0	0	0	0	0	0	0	0	0	0	0	0	0	0	0	0	0	0	0	0	0	0	0	0	0	0	0	0	0	0	0	0	0	0	0	0
>gi|181337167|ref|NP_066000.2| probable cationic amino acid transporter [Homo sapiens]	1	4	7	84.051	771	15	9.4709e-26	0	0	0	0	0	0	0	0	0	0	0	0	0	0	0	0	130780	0	167360	139460	207500	0	0	41947	204320	1248300	203120	0	154280	0	0	0	0	0	0	0	0	0	229300	109210	0	0
>gi|4758668|ref|NP_004854.1| serine palmitoyltransferase 2 [Homo sapiens]	1	6	18.5	62.924	562	10	2.5467e-37	0	0	0	0	0	0	61711	0	0	360490	0	0	0	0	0	0	0	0	102180	0	0	0	0	0	0	0	0	0	0	0	608080	247960	0	99411	78753	0	123030	75201	0	0	0	0
>gi|46275839|ref|NP_660310.2| UPF0369 protein C6orf57 precursor [Homo sapiens]	1	1	24.1	12.213	108	1	8.7916e-05	0	0	0	0	0	0	0	0	0	0	0	0	0	0	0	0	0	0	0	0	0	0	0	0	0	0	0	0	0	0	0	0	0	0	0	0	0	0	0	0	0	0
>gi|22547189|ref|NP_683718.1| serine hydroxymethyltransferase, cytosolic isoform 2 [Homo sapiens];>gi|22547186|ref|NP_004160.3| serine hydroxymethyltransferase, cytosolic isoform 1 [Homo sapiens]	2	2	5	49.027	444	2	6.2911e-53	0	0	0	0	0	0	0	0	0	0	0	0	0	0	0	0	0	0	0	0	0	0	0	0	0	232280	0	0	0	0	0	0	0	0	0	0	0	0	0	0	0	0
>gi|156415992|ref|NP_057104.2| dimethyladenosine transferase 1, mitochondrial [Homo sapiens]	1	8	34.1	39.542	346	32	4.5355e-25	0	0	0	0	0	0	0	51791	128930	243250	68316	100310	29494	47747	0	76972	86507	78991	0	0	0	0	0	0	0	0	0	0	353290	137340	163990	2080200	1786100	699510	330350	261130	193140	136820	0	0	0	0
>gi|156105681|ref|NP_036618.2| presenilin-2 isoform 2 [Homo sapiens];>gi|156105679|ref|NP_000438.2| presenilin-2 isoform 1 [Homo sapiens]	2	5	14.8	50.011	447	9	2.0669e-39	0	0	0	0	0	0	0	0	0	0	0	0	0	0	0	0	0	0	0	0	0	0	0	0	0	0	0	0	0	0	1130800	481260	1642600	270110	0	0	0	0	0	0	0	0
>gi|195947397|ref|NP_015557.2| presenilin-1 isoform I-463 [Homo sapiens];>gi|4506163|ref|NP_000012.1| presenilin-1 isoform I-467 [Homo sapiens]	2	8	20.3	52.197	463	85	2.1719e-284	0	0	0	0	0	0	45431	0	32459	0	0	0	0	0	0	111040	70732	0	55378	80977	0	0	0	0	25674	0	49539	0	0	0	201160	904660	6292000	1219000	357870	348970	563310	270600	218630	159110	198750	119640
>gi|21362030|ref|NP_115550.2| mitochondrial import receptor subunit TOM40B [Homo sapiens]	1	7	30.5	33.916	308	82	1.6533e-94	0	0	0	0	0	0	0	0	0	0	0	203000	0	0	0	0	0	0	0	281830	0	0	0	0	0	0	0	0	0	0	0	3810900	11001000	4723700	2068500	1637900	778310	219770	642410	0	0	52451
>gi|91199540|ref|NP_000099.2| dihydrolipoyl dehydrogenase, mitochondrial precursor [Homo sapiens]	1	26	71.7	54.177	509	3434	0	0	0	0	0	0	0	0	0	165100	328420	1107100	2386800	4401100	4758300	4397100	2122900	1880400	1293900	1668300	2628500	4638500	5803300	6942000	13128000	17480000	35744000	42600000	42033000	73234000	88651000	142210000	321040000	246930000	76631000	36126000	34744000	22673000	14778000	13907000	7433900	9341400	11295000
>gi|21361454|ref|NP_037460.2| pyrroline-5-carboxylate reductase 2 [Homo sapiens]	1	9	37.5	33.637	320	180	4.2515e-204	0	0	0	0	456350	858580	538700	390430	148510	188590	192610	161440	0	171440	0	0	0	0	0	0	0	0	0	0	0	0	0	0	0	0	225150	2855100	723480	1495500	637910	449490	105930	375760	0	0	0	152000
>gi|24797097|ref|NP_008838.2| pyrroline-5-carboxylate reductase 1, mitochondrial isoform 1 [Homo sapiens];>gi|24797095|ref|NP_722546.1| pyrroline-5-carboxylate reductase 1, mitochondrial isoform 2 [Homo sapiens]	2	13	58.6	33.36	319	421	5.0933e-152	0	0	275990	163560	677740	595730	721980	579520	494170	856800	284890	253320	208330	0	0	159920	264980	571100	363690	0	172620	348620	262360	126970	0	408840	472250	0	687750	168190	2470400	12438000	4414900	2743900	2017300	1828800	1123900	852840	757090	455230	488520	541950
>gi|398303805|ref|NP_001257609.1| calcium uniporter protein, mitochondrial isoform 3 [Homo sapiens];>gi|24308400|ref|NP_612366.1| calcium uniporter protein, mitochondrial isoform 1 precursor [Homo sapiens];>gi|398303803|ref|NP_001257608.1| calcium uniporte	3	17	52.6	35.158	302	1666	0	0	121320	0	694040	255510	0	205720	0	0	0	0	0	0	334990	0	0	0	0	0	0	358750	517250	366120	753860	342970	1123100	0	193770	3170900	18118000	53513000	61901000	67794000	61395000	36376000	25978000	21726000	17401000	20083000	13517000	17968000	15704000
>gi|333609242|ref|NP_201575.3| UPF0466 protein C22orf32, mitochondrial precursor [Homo sapiens]	1	4	51.4	11.441	107	199	2.1189e-63	0	767370	2352500	2564600	853950	2775500	2792600	1270400	1386100	438460	202900	0	0	0	0	0	0	0	0	0	0	0	0	0	0	0	0	243560	646860	636200	4613100	9063800	7398500	5366100	3801300	2470800	998790	2440700	1874500	1081000	1651000	2050800
>gi|223029410|ref|NP_006280.3| talin-1 [Homo sapiens]	1	163	75.6	269.76	2541	7434	0	0	319600	479900	319460	96365	347000	81075	176440	63973	184650	990340	2435200	2306100	1271500	1150500	1035900	699170	192220	797620	255700	245480	185940	92159	211470	375720	331990	366560	737540	1752400	10684000	24405000	46019000	66091000	38616000	15287000	10335000	7225300	4280700	3729100	1870700	1803400	1223400
>gi|48255945|ref|NP_001673.2| plasma membrane calcium-transporting ATPase 1 isoform 1b [Homo sapiens];>gi|48255947|ref|NP_001001323.1| plasma membrane calcium-transporting ATPase 1 isoform 1a [Homo sapiens]	4	38	33.9	134.68	1220	572	0	0	0	5631.4	0	0	0	0	0	11797	40597	50309	0	0	0	52744	150120	210240	0	317490	405000	151620	113160	550260	275990	492120	52081	205240	0	26482	64558	3359700	14909000	15466000	4966400	689680	284770	180020	140040	91122	121530	223200	178360
>gi|156104864|ref|NP_003492.2| peroxisomal acyl-coenzyme A oxidase 3 isoform a [Homo sapiens];>gi|156104866|ref|NP_001095137.1| peroxisomal acyl-coenzyme A oxidase 3 isoform b [Homo sapiens]	2	23	44.4	77.628	700	207	5.4465e-189	0	0	0	45760	0	18188	0	0	0	0	72001	0	0	79895	0	0	0	0	0	0	202710	308440	369940	471300	651190	728150	865350	703960	1009200	0	537930	5244600	952340	2094800	1208400	1739100	1471800	628790	538550	122360	80820	0
>gi|11321571|ref|NP_003053.1| slit homolog 3 protein precursor [Homo sapiens]	1	8	7.4	167.68	1523	13	1.1296e-20	0	31116	0	0	0	0	0	0	0	0	0	0	0	0	0	0	0	0	0	0	0	0	0	0	0	16922	21600	0	0	0	0	14863	337730	50849	573140	131050	179470	104230	56872	23660	23720	23559
>gi|151301035|ref|NP_064536.2| stAR-related lipid transfer protein 7, mitochondrial precursor [Homo sapiens]	1	3	10.3	43.113	370	9	2.0402e-08	0	0	0	135020	433820	100740	0	78774	94279	70558	96666	211110	0	0	0	0	0	0	0	0	0	0	0	0	102550	0	0	0	285850	0	0	0	971740	1287300	1332900	1096300	0	1067000	0	0	490640	0
>gi|110618253|ref|NP_005026.3| DNA-directed RNA polymerase, mitochondrial precursor [Homo sapiens]	1	4	4.1	138.62	1230	20	2.5436e-09	0	0	0	0	0	0	0	0	0	0	0	0	0	0	0	0	0	0	75116	0	118240	0	0	0	0	0	0	0	39312	27387	0	0	213650	350110	106220	127980	0	0	0	0	0	29604
>gi|14149680|ref|NP_056107.1| extended synaptotagmin-1 isoform 2 [Homo sapiens];>gi|296317244|ref|NP_001171725.1| extended synaptotagmin-1 isoform 1 [Homo sapiens]	2	45	56.2	122.85	1104	3466	0	0	0	125100	242450	226210	179090	85874	0	260470	201770	54345	0	0	0	116610	407360	76883	61795	176610	0	115250	0	82815	105090	130800	203720	256350	134640	167890	867280	2473200	4684600	12171000	19514000	21479000	18245000	12538000	9653500	12115000	9214600	14457000	12228000
>gi|19920317|ref|NP_006816.2| cytoskeleton-associated protein 4 [Homo sapiens]	1	47	74.1	66.022	602	7354	0	0	150620	176750	0	55931	0	76399	2210600	1336400	53174	103440	0	0	125820	171010	123580	0	0	0	59494	320080	252310	0	150830	257490	406850	0	120980	0	475870	9456500	66829000	110730000	119860000	150060000	145460000	133210000	101500000	106380000	76953000	80819000	80616000
>gi|281604136|ref|NP_001164014.1| serine/threonine-protein phosphatase PGAM5, mitochondrial isoform 1 [Homo sapiens];>gi|281604151|ref|NP_612642.2| serine/threonine-protein phosphatase PGAM5, mitochondrial isoform 3 [Homo sapiens];>gi|281604138|ref|NP_0011	3	14	54	32.004	289	411	2.4799e-44	0	0	0	0	0	0	0	0	0	0	64696	743190	377370	265530	455720	272090	0	0	57849	150680	376340	162760	121550	0	0	286930	0	119240	297320	0	0	1225900	1617600	3962100	3703500	3270500	3189400	2449700	3252900	2247700	2746100	2149500
>gi|25188179|ref|NP_005653.3| voltage-dependent anion-selective channel protein 3 isoform 1 [Homo sapiens];>gi|208879465|ref|NP_001129166.1| voltage-dependent anion-selective channel protein 3 isoform 2 [Homo sapiens]	2	18	64.7	30.658	283	1653	0	0	85760	0	0	653310	0	0	1067800	152400	242720	399440	383360	934740	683930	1376600	1143500	1042600	1728400	710190	3710600	4030300	3050300	1763600	2159400	5423200	5250200	5162100	14078000	12183000	4750400	6997300	23223000	44334000	95532000	76269000	72797000	63143000	51835000	53660000	43970000	38271000	33182000
>gi|42476281|ref|NP_003366.2| voltage-dependent anion-selective channel protein 2 isoform 2 [Homo sapiens];>gi|296317339|ref|NP_001171752.1| voltage-dependent anion-selective channel protein 2 isoform 2 [Homo sapiens];>gi|296317337|ref|NP_001171712.1| volt	3	20	71.1	31.566	294	4695	0	0	84108	134320	349330	1586100	1804100	1087400	884520	1826200	4522200	7119300	11655000	11789000	12825000	13540000	14191000	17803000	17544000	26823000	25397000	43081000	26541000	18968000	30175000	45302000	45525000	30933000	33305000	38648000	32917000	33281000	96939000	127680000	235900000	206910000	204960000	180110000	134990000	148770000	116770000	138150000	121850000
>gi|4507879|ref|NP_003365.1| voltage-dependent anion-selective channel protein 1 [Homo sapiens]	1	21	87.3	30.772	283	8367	0	0	375660	1168300	3298000	23963000	15555000	6185900	4310400	6526000	15219000	29016000	51919000	80662000	82930000	98337000	81370000	117280000	111110000	120050000	112250000	190730000	89818000	46833000	66222000	117000000	82528000	43679000	78946000	61550000	42295000	45888000	168730000	240110000	495600000	376470000	330430000	299990000	235090000	261000000	166050000	193720000	179050000
>gi|255918129|ref|NP_149977.2| lipase maturation factor 2 [Homo sapiens]	1	11	19.5	79.697	707	548	5.1125e-163	0	0	74139	0	0	0	0	0	0	0	0	0	0	0	0	0	0	0	0	0	0	133180	0	88111	444250	482310	900760	378670	724150	1355700	1230100	1222600	1455900	1820500	1976900	2981900	1659800	1711100	1551500	1018000	2001400	2429700
>gi|89886466|ref|NP_778233.4| ER membrane protein complex subunit 10 isoform 1 precursor [Homo sapiens];>gi|45580696|ref|NP_996261.1| ER membrane protein complex subunit 10 isoform 2 precursor [Homo sapiens]	2	2	9.8	26.806	254	37	9.0913e-78	0	0	0	0	0	0	0	0	0	0	0	0	0	0	0	0	0	0	0	0	0	0	0	0	0	0	0	0	0	0	0	0	278770	1118000	519290	347010	0	0	231880	0	342740	377500
>gi|22095331|ref|NP_055862.1| ER membrane protein complex subunit 1 precursor [Homo sapiens]	1	34	46.6	111.76	993	643	0	0	0	101830	309680	1023100	684870	419560	287850	471360	0	520500	548400	98564	514310	348320	220350	144780	116810	111360	157460	103620	86084	169720	0	39371	0	27348	115990	233190	0	107220	0	2563700	7342600	4063800	2475700	1819400	1287400	1050900	586930	759870	1312400
>gi|5174615|ref|NP_006058.1| ER membrane protein complex subunit 8 isoform 1 [Homo sapiens];>gi|214010229|ref|NP_001135760.1| ER membrane protein complex subunit 8 isoform 2 [Homo sapiens]	2	4	26.2	23.773	210	53	2.5367e-16	0	0	0	0	0	0	165050	0	0	0	0	0	0	0	0	0	0	0	0	0	0	0	0	0	0	0	0	0	0	0	0	0	1177300	4256200	1131400	1622800	972750	742740	613780	621490	671240	474990
>gi|7661910|ref|NP_055488.1| ER membrane protein complex subunit 2 [Homo sapiens]	1	10	48.1	34.833	297	110	2.7467e-106	0	0	0	189790	0	0	0	0	0	200270	0	0	0	0	0	0	0	0	0	0	0	0	0	0	0	0	0	756220	0	0	0	0	1359100	6213000	1453500	1889600	1306100	1271800	1629200	669910	869340	1312000
>gi|4503823|ref|NP_002028.1| tyrosine-protein kinase Fyn isoform a [Homo sapiens];>gi|23510364|ref|NP_694593.1| tyrosine-protein kinase Fyn isoform c [Homo sapiens];>gi|23510362|ref|NP_694592.1| tyrosine-protein kinase Fyn isoform b [Homo sapiens]	6	2	4.3	60.761	537	19	9.0462e-21	0	0	0	0	0	0	0	0	0	0	0	59577	117540	78831	114840	0	88316	0	0	0	0	0	0	71770	0	0	0	0	0	0	0	815630	789850	0	0	0	0	0	0	94284	0	0
>gi|6005701|ref|NP_009099.1| ATP-binding cassette sub-family A member 8 [Homo sapiens]	1	5	4.6	179.24	1581	10	3.1687e-09	0	0	0	0	0	0	0	0	0	0	0	0	0	0	32511	0	0	0	0	0	28518	0	0	0	0	0	0	0	0	40505	0	79413	0	21854	0	17505	0	0	0	0	0	0
>gi|8051608|ref|NP_002125.3| heme oxygenase 2 [Homo sapiens];>gi|187761311|ref|NP_001120678.1| heme oxygenase 2 [Homo sapiens];>gi|187761309|ref|NP_001120677.1| heme oxygenase 2 [Homo sapiens];>gi|187761307|ref|NP_001120676.1| heme oxygenase 2 [Homo sapien	4	5	27.8	36.032	316	12	1.3677e-10	0	0	0	0	0	0	0	0	0	442940	288350	407530	153470	465180	0	0	232990	0	0	610180	747780	233220	0	0	0	324810	194590	0	0	0	0	122500	0	0	0	0	0	345610	0	436910	0	0
>gi|48976061|ref|NP_079523.3| acyl-CoA dehydrogenase family member 10 isoform b [Homo sapiens];>gi|211971008|ref|NP_001130010.1| acyl-CoA dehydrogenase family member 10 isoform a [Homo sapiens]	2	16	20.2	118.83	1059	85	1.835e-87	0	0	0	0	0	0	322530	0	866240	178230	443800	1331500	499300	276910	128310	134110	176510	34925	75082	21019	69805	75390	75352	519910	398790	213210	70782	42858	74073	36367	562820	25933	0	74713	0	52606	38063	0	0	0	41338	28792
>gi|18201880|ref|NP_543012.1| ovarian cancer-associated gene 2 protein [Homo sapiens]	1	9	65.6	24.418	227	29	1.6759e-38	0	0	693900	882400	645940	1262900	334050	512250	615580	1381200	6110800	9480600	6782900	3426400	3231700	191170	0	0	269460	0	0	0	0	0	0	0	0	0	0	0	0	0	0	0	0	0	0	0	0	0	0	0
>gi|344179101|ref|NP_001230657.1| ATP synthase mitochondrial F1 complex assembly factor 1 isoform 3 [Homo sapiens];>gi|374081865|ref|NP_001243347.1| ATP synthase mitochondrial F1 complex assembly factor 1 isoform 4 [Homo sapiens];>gi|344179096|ref|NP_07358	4	11	45.8	27.438	240	192	1.7331e-72	0	0	0	2188000	5624000	5678500	1532000	709950	734630	5534800	12668000	20614000	17718000	15855000	0	353000	1422800	984340	2047700	1699800	3828300	4083400	2708800	2133800	2687200	2319900	1661200	993030	1347200	934140	842900	668740	663190	0	466380	0	0	0	0	446250	0	236650
>gi|41327764|ref|NP_003680.2| aflatoxin B1 aldehyde reductase member 2 [Homo sapiens]	2	18	63	39.589	359	616	0	0	725050	527820	25538000	34104000	18998000	8000500	5912000	4708800	17610000	52375000	71010000	29386000	9707600	4996900	1187500	1961000	991500	681810	569450	0	194690	108510	189710	22541	0	0	1420900	1103700	1304800	0	330590	0	0	0	0	125000	144760	175950	174690	0	0
>gi|5730120|ref|NP_006546.1| synaptobrevin homolog YKT6 [Homo sapiens]	1	8	47.5	22.417	198	82	4.6738e-51	0	0	699970	653010	537690	109100	200970	0	351260	857760	4933300	2732300	1385900	864090	677580	519970	108700	353620	182650	0	0	0	0	126270	919320	243870	985080	873550	0	0	0	0	0	0	0	0	0	0	0	491900	0	0
>gi|4503685|ref|NP_001995.1| farnesyl pyrophosphate synthase isoform a [Homo sapiens];>gi|209571582|ref|NP_001129293.1| farnesyl pyrophosphate synthase isoform a [Homo sapiens];>gi|338797808|ref|NP_001229753.1| farnesyl pyrophosphate synthase isoform b [Ho	5	14	38.7	48.275	419	218	0	0	0	0	0	191580	409430	0	0	0	874120	18610000	98892000	36481000	2566600	241480	258530	299560	230550	91405	291200	182360	119920	177170	243910	134120	909350	0	0	230010	0	0	0	0	0	0	0	89399	166640	0	0	0	0
>gi|30089974|ref|NP_009223.2| peroxisomal acyl-coenzyme A oxidase 1 isoform b [Homo sapiens];>gi|30089972|ref|NP_004026.2| peroxisomal acyl-coenzyme A oxidase 1 isoform a [Homo sapiens];>gi|297206874|ref|NP_001171968.1| peroxisomal acyl-coenzyme A oxidase	3	20	42.4	74.423	660	150	3.5913e-148	0	0	0	0	0	0	0	0	16103	0	76952	0	65506	0	207590	62915	0	0	0	456240	3884800	4804700	2693500	1191600	311100	122920	0	0	0	0	0	0	0	118800	268580	401320	239100	188810	20787	0	0	0
>gi|15553127|ref|NP_000180.2| hexokinase-2 [Homo sapiens];>gi|194097330|ref|NP_002106.2| hexokinase-3 [Homo sapiens]	2	2	2.6	102.38	917	3	2.7838e-25	0	0	0	0	0	0	0	0	0	0	0	0	0	0	0	0	0	0	0	0	0	0	0	0	0	0	0	0	0	0	0	0	0	0	0	0	0	0	0	0	0	0
>gi|17921987|ref|NP_004367.2| cytochrome c oxidase assembly protein COX15 homolog isoform 2 [Homo sapiens];>gi|17921985|ref|NP_510870.1| cytochrome c oxidase assembly protein COX15 homolog isoform 1 [Homo sapiens]	2	5	15.5	43.835	388	55	1.6817e-13	0	0	0	0	0	0	0	0	0	0	106260	392020	626530	484720	660570	71166	199290	149100	779010	519810	545440	0	57641	0	0	0	0	0	0	0	0	0	0	0	0	0	0	0	0	0	0	0
>gi|39812447|ref|NP_000339.2| 3-oxo-5-alpha-steroid 4-dehydrogenase 2 [Homo sapiens]	1	5	23.2	28.407	254	59	1.0899e-42	0	0	0	0	0	0	0	0	0	0	0	2089300	552120	251360	131140	0	0	0	66652	0	0	0	0	0	0	0	0	0	0	0	0	0	0	0	0	0	0	0	0	0	0	441700
>gi|16117791|ref|NP_000987.2| 60S ribosomal protein L35a [Homo sapiens]	1	6	39.1	12.538	110	41	3.9559e-14	0	0	0	268000	0	0	65341	0	0	0	0	306940	387580	54395	0	0	487890	350930	726940	232480	1024600	514300	1154300	1956900	337450	1782100	635320	338160	0	0	213920	287980	0	0	0	0	265800	25533	0	292800	678860	369650
>gi|31711992|ref|NP_001922.2| dihydrolipoyllysine-residue acetyltransferase component of pyruvate dehydrogenase complex, mitochondrial precursor [Homo sapiens]	1	22	45.9	68.996	647	623	7.6384e-251	0	0	0	0	0	0	0	0	0	0	0	0	0	0	0	101400	683280	805160	282810	0	41744	0	0	0	0	0	0	89784	0	0	0	0	76404	0	63759	0	160740	177760	225140	241410	228360	303210
>gi|15431288|ref|NP_009035.3| 60S ribosomal protein L10a [Homo sapiens]	1	9	43.3	24.831	217	164	6.9534e-70	0	0	0	0	3317400	3844000	2630600	1817100	2554600	1613800	1460600	451850	353720	0	0	0	0	254930	104860	0	0	110410	0	0	0	0	0	99161	0	0	0	96321	0	0	0	178330	164800	476580	0	0	0	232730
>gi|67189747|ref|NP_001019833.1| 60S ribosomal protein L6 [Homo sapiens];>gi|16753227|ref|NP_000961.2| 60S ribosomal protein L6 [Homo sapiens]	2	11	39.9	32.728	288	238	2.07e-97	0	0	0	0	0	0	0	0	0	0	0	82229	164500	122600	221400	421320	742450	601460	2328200	1360800	1835000	1729600	1820100	1525200	2201400	2240000	1585500	1017900	1712900	1467100	1431300	1602100	1438400	1572100	1322900	1552000	1216100	1982100	1832400	1136800	2001500	1981300
>gi|92087058|ref|NP_115686.3| bcl10-interacting CARD protein [Homo sapiens]	1	6	38.3	20.625	183	69	7.7947e-17	0	0	0	0	0	0	0	0	0	0	0	0	0	0	0	0	0	0	0	0	0	676080	0	0	0	0	0	0	0	0	0	0	0	0	0	0	0	0	0	0	0	0
>gi|15431301|ref|NP_000962.2| 60S ribosomal protein L7 [Homo sapiens]	1	12	45.6	29.225	248	291	1.364e-99	0	0	0	0	0	0	444150	3182700	5497100	4054600	2342400	2406700	1684200	903660	1107200	541420	638980	354350	924620	334750	483450	975270	1200800	453750	456760	462190	1627900	1947400	1734600	4956400	556190	4432500	3509500	3069700	1957700	1617900	1722200	1874800	1806400	1332000	1234600	962810
>gi|4506663|ref|NP_000964.1| 60S ribosomal protein L8 [Homo sapiens];>gi|15431306|ref|NP_150644.1| 60S ribosomal protein L8 [Homo sapiens]	2	6	36.2	28.024	257	205	4.0464e-19	0	0	0	0	0	997570	4719900	5704100	4045000	3464100	2983900	2594800	2066500	1441000	1117300	721320	1950500	1033200	1838600	700820	615610	710330	758020	1040400	1202400	1367500	1194200	1153900	1228700	0	0	1079000	1609600	1363700	1368000	1770600	2089500	1329300	1625300	903320	1718100	1552200
>gi|16579885|ref|NP_000959.2| 60S ribosomal protein L4 [Homo sapiens]	1	17	41.2	47.697	427	658	1.6889e-77	0	0	0	201250	0	0	0	85374	11150	89202	0	0	0	0	0	476500	1011900	1086400	1671300	1120200	1989700	1632800	1618100	2876300	2190100	2877900	3330100	3771300	3389500	2977500	3489300	3488600	4607200	5900400	5046200	6658300	6887200	4357800	6278900	5326900	6108900	4476400
>gi|4506609|ref|NP_000972.1| 60S ribosomal protein L19 [Homo sapiens]	1	3	17.9	23.466	196	266	7.3022e-28	0	0	0	625140	628970	1523300	3109500	2398600	2094000	1972600	0	921670	1813100	0	920230	1685700	2388000	938710	1251800	1904600	1206900	1041600	1273100	874370	1063100	1199900	2209800	1029200	1275600	2194400	1694600	1718300	882880	1084700	797710	2752500	2838100	3114200	2620300	2772300	2988200	3907400
>gi|11415026|ref|NP_000971.1| 60S ribosomal protein L18a [Homo sapiens]	1	7	39.2	20.762	176	195	4.9199e-20	0	0	335020	614580	5094200	5669100	2128900	893610	779790	546190	878940	234640	531490	204690	927240	542800	206520	161380	554510	0	458020	213470	300200	0	197410	441840	679860	600390	767210	896880	499230	396500	300450	805980	1063900	1094200	1366400	745130	1278700	614860	1152400	1148700
>gi|16117789|ref|NP_296374.1| 60S ribosomal protein L34 [Homo sapiens];>gi|16117787|ref|NP_000986.2| 60S ribosomal protein L34 [Homo sapiens]	2	3	21.4	13.293	117	115	2.3471e-09	0	0	412090	7466900	7540000	8413500	2317900	916520	1090600	800010	0	0	0	0	0	436300	0	0	320930	0	0	0	0	0	1032800	160570	360160	0	0	0	0	326510	0	593790	601030	483090	740260	0	0	0	7348400	0
>gi|4506623|ref|NP_000979.1| 60S ribosomal protein L27 [Homo sapiens]	1	5	36.8	15.798	136	183	4.1e-64	0	0	939480	14938000	23353000	18528000	11025000	4622600	3661100	988700	959040	713950	565450	334180	546570	297690	0	410160	320600	424310	0	344260	1063500	357640	0	0	0	0	263860	0	931160	1023000	333820	0	0	318130	0	0	1420400	0	0	0
>gi|4506607|ref|NP_000970.1| 60S ribosomal protein L18 isoform 1 [Homo sapiens];>gi|395132436|ref|NP_001257419.1| 60S ribosomal protein L18 isoform 2 [Homo sapiens]	2	8	42.6	21.634	188	409	7.9002e-91	0	0	0	0	4607300	23662000	13630000	7861300	6604100	4815500	4323900	5045000	3075300	2613400	1370700	1735700	2702000	1374200	1703500	578290	1068300	856620	692010	0	1908600	1659200	679190	740200	779160	818250	766040	0	981790	2414500	1448200	3595100	2052900	1656100	2514700	645470	1838000	4426000
>gi|78000183|ref|NP_001030168.1| 60S ribosomal protein L14 [Homo sapiens];>gi|78000181|ref|NP_003964.3| 60S ribosomal protein L14 [Homo sapiens]	2	8	37.2	23.432	215	197	7.51e-59	0	0	0	0	3624800	11228000	16309000	12309000	4092600	2707000	1559100	1392600	363590	1899600	709650	942050	494340	736010	728930	472030	968230	0	703920	0	0	0	0	746580	914800	910870	2107700	3468700	1334800	1254100	1937700	1514300	381960	1648500	1624900	1067700	1498100	1916900
>gi|4506631|ref|NP_000980.1| 60S ribosomal protein L30 [Homo sapiens]	1	7	66.1	12.784	115	195	2.9489e-110	0	0	3063200	14453000	13270000	9276300	6253400	8049800	9887200	12026000	16780000	14233000	7379500	3734500	1229900	0	0	0	0	0	0	0	0	0	0	695980	179520	256110	0	0	0	0	0	101120	0	0	0	0	0	0	0	0
>gi|22538497|ref|NP_115693.2| dnaJ homolog subfamily C member 30 precursor [Homo sapiens]	1	3	18.6	25.961	226	4	7.968e-12	0	0	0	15794000	264770	0	0	0	0	0	0	0	0	0	0	0	0	0	0	0	0	0	0	0	0	0	0	0	0	0	208170	0	0	0	0	0	0	0	0	0	0	0
>gi|296011030|ref|NP_001171607.1| pseudouridine-5-monophosphatase isoform d [Homo sapiens];>gi|296011028|ref|NP_001171606.1| pseudouridine-5-monophosphatase isoform c [Homo sapiens];>gi|197382691|ref|NP_036212.3| pseudouridine-5-monophosphatase isoform	4	1	6.5	20.528	185	9	3.756e-13	0	0	0	1049000	476720	0	0	0	0	0	0	0	0	0	0	0	0	0	0	0	0	0	0	0	0	0	0	0	0	0	0	0	0	0	0	0	0	0	0	0	0	0
>gi|4502107|ref|NP_001145.1| annexin A5 [Homo sapiens]	2	46	92.2	35.936	320	2614	0	0	795030	103340000	5401200000	634400000	20099000	4682500	2507400	5340000	2443000	1328900	920850	87749	180880	0	361370	58804	0	507920	46066	1698900	17697	139310	290140	688570	0	0	101740	0	247020	1132300	2490000	264800	0	0	151880	281300	0	139490	0	0	95105
>gi|8923417|ref|NP_060295.1| poly(ADP-ribose) glycohydrolase ARH3 [Homo sapiens]	1	14	52.6	38.946	363	110	7.3484e-202	0	0	378150	15221000	3199900	2292200	1197700	1105900	1107500	1655900	1111800	673810	677590	400860	635790	87819	145910	0	0	0	0	0	0	0	0	0	0	0	0	0	0	0	0	1558100	0	0	0	0	0	0	0	0
>gi|4502015|ref|NP_003479.1| A-kinase anchor protein 1, mitochondrial precursor [Homo sapiens];>gi|339275976|ref|NP_001229832.1| A-kinase anchor protein 1, mitochondrial precursor [Homo sapiens];>gi|339275974|ref|NP_001229831.1| A-kinase anchor protein 1,	3	1	1	97.34	903	7	0.00013274	0	0	0	3609100	212830	0	0	0	0	0	0	0	0	0	0	0	0	0	0	0	0	0	0	0	0	0	0	0	0	0	0	0	0	0	0	0	0	0	0	0	0	0
>gi|16554616|ref|NP_115865.1| 28S ribosomal protein S6, mitochondrial [Homo sapiens]	1	6	56.8	14.226	125	178	9.6037e-26	0	0	1129800	10871000	2327700	0	757550	0	0	88929	0	0	0	101760	0	0	0	0	0	0	0	0	119020	0	71406	0	0	280510	354880	1317800	3037200	2492600	1915800	2070300	1414800	1374700	1875900	468200	1146300	0	458080	310210
>gi|7661730|ref|NP_054737.1| 28S ribosomal protein S28, mitochondrial [Homo sapiens]	1	8	46.5	20.843	187	486	1.1756e-167	0	122360	10518000	15290000	11035000	8541900	3283700	1928200	1118900	958750	731580	521040	904340	0	183130	258110	460150	51245	0	0	0	0	909690	869290	0	0	0	0	0	0	216760	0	0	0	0	0	0	232310	216510	0	0	0
>gi|52426768|ref|NP_112202.2| iron-sulfur cluster assembly 1 homolog, mitochondrial precursor [Homo sapiens]	1	3	31	14.179	129	24	3.8455e-08	0	0	738580	411230	921800	472500	549860	1690900	1108600	1042300	538630	548180	462240	360560	575730	565120	1526900	511620	555790	728930	0	328720	600050	0	0	0	0	267220	0	0	0	0	0	0	0	0	0	0	0	0	0	0
>gi|7524354|ref|NP_039268.1| N(G),N(G)-dimethylarginine dimethylaminohydrolase 2 [Homo sapiens]	1	17	71.2	29.644	285	304	0	0	0	0	0	0	0	0	0	155050	0	357730	1163700	502280	592380	36294000	70804000	17874000	455260	178620	887990	564080	0	0	0	0	325320	0	0	0	0	0	0	0	0	0	0	0	0	746900	1825600	0	0
>gi|4504011|ref|NP_002052.1| glutamate--cysteine ligase regulatory subunit [Homo sapiens]	1	2	11.3	30.727	274	9	4.3057e-08	0	0	0	0	413370	237530	0	0	285620	0	0	0	0	0	0	280790	384940	0	0	0	0	0	0	0	0	0	0	0	0	0	0	0	0	0	0	0	0	0	0	0	0	0
>gi|10947139|ref|NP_000036.2| arginase-1 isoform 2 [Homo sapiens];>gi|346986435|ref|NP_001231367.1| arginase-1 isoform 1 [Homo sapiens]	2	4	14.9	34.735	322	4	4.0784e-14	0	0	143290	253480	0	0	0	192250	0	0	0	0	0	0	0	0	0	0	0	0	116750	0	0	0	0	0	0	1462700	0	0	0	0	151380	0	0	0	0	0	0	0	0	132300
>gi|13775208|ref|NP_112581.1| ADP/ATP translocase 4 [Homo sapiens]	1	1	3.8	35.021	315	1	5.7892e-46	0	0	0	0	0	0	0	0	0	0	0	0	0	0	0	0	0	0	0	0	0	0	0	0	0	0	0	0	0	0	0	0	0	0	0	0	0	0	0	0	0	0
>gi|21536286|ref|NP_001814.2| creatine kinase B-type [Homo sapiens]	2	14	56.2	42.644	381	96	1.5965e-261	0	0	152310	350100	183460	215290	1164400	23988000	12212000	371370	0	0	193710	0	0	206590	0	0	333330	0	0	0	0	0	259560	0	0	0	0	0	0	0	1108500	1427100	0	0	0	0	0	0	0	24666
>gi|4757900|ref|NP_004334.1| calreticulin precursor [Homo sapiens]	1	32	81.3	48.141	417	1278	0	0	0	119200	0	0	167430	6238000	1451400000	631560000	31542000	3202200	1235900	515490	764710	1036600	0	114690	411770	1924100	642610	390770	159620	280380	0	0	0	159300	167900	188370	92955	138620	130840	73956	0	0	0	0	0	0	0	0	0
>gi|20336214|ref|NP_037399.2| glutaminase liver isoform, mitochondrial [Homo sapiens]	1	1	2.3	66.322	602	1	1.3992e-30	0	0	0	0	0	0	0	0	0	0	0	0	0	0	0	0	0	0	0	0	0	0	0	0	0	0	0	0	0	0	0	0	0	0	0	0	0	0	0	0	0	0
>gi|116256462|ref|NP_694943.2| tetratricopeptide repeat protein 39C isoform 2 [Homo sapiens];>gi|209862743|ref|NP_001129465.1| tetratricopeptide repeat protein 39C isoform 1 [Homo sapiens]	2	6	15.9	59.217	522	28	4.5496e-30	0	0	0	0	0	0	0	0	0	0	0	0	639270	258960	566870	611300	186710	133570	51872	0	0	0	0	0	0	0	0	0	0	0	0	136630	77600	0	0	0	0	0	0	0	0	0
>gi|375493516|ref|NP_001243608.1| mitochondrial ribonuclease P protein 3 isoform 3 [Homo sapiens];>gi|375493513|ref|NP_001243607.1| mitochondrial ribonuclease P protein 3 isoform 2 [Homo sapiens];>gi|62988276|ref|NP_055487.2| mitochondrial ribonuclease P p	5	3	10.5	56.486	488	33	1.3829e-11	0	0	0	0	0	0	0	0	0	0	0	41956	179310	192410	240350	155510	44644	177080	82818	0	0	0	54795	0	0	42459	0	0	0	0	0	0	0	0	0	0	0	0	0	0	0	0
>gi|134152683|ref|NP_001077059.1| transmembrane protein 214 isoform 2 [Homo sapiens];>gi|134152721|ref|NP_060197.4| transmembrane protein 214 isoform 1 [Homo sapiens]	2	11	21.1	72.039	644	83	2.4166e-32	0	0	0	0	0	0	0	0	0	0	0	0	96882	0	0	0	0	0	0	218080	549080	552120	530610	234590	435060	255390	158470	130230	56714	247850	36227	67313	122200	130720	241570	151140	305080	488640	579540	524680	684740	337610
>gi|13559514|ref|NP_060895.1| phosphatidylinositol 4-kinase type 2-alpha [Homo sapiens]	1	19	51.4	54.022	479	421	1.3798e-282	0	0	0	0	0	0	49241	0	0	60795	0	0	557730	1126400	3578400	3371900	3933800	4309200	6373900	6510800	6669500	2505100	1615000	2153600	2118800	2895400	2096300	1394100	2441100	1519200	840330	982400	1121700	1523500	1486100	1135900	1006500	621700	857030	0	159310	260110
>gi|4502043|ref|NP_000685.1| aldehyde dehydrogenase family 3 member B1 isoform a [Homo sapiens];>gi|238814371|ref|NP_001154945.1| aldehyde dehydrogenase family 3 member B1 isoform a [Homo sapiens];>gi|71773324|ref|NP_001025181.1| aldehyde dehydrogenase fam	5	4	11.5	51.839	468	13	3.1557e-14	0	0	0	0	0	0	0	182830	0	0	0	0	0	0	149070	119850	525770	391040	486300	501750	1142300	219210	473530	655960	156350	647370	234660	306550	0	0	152390	0	0	0	157390	0	192090	0	0	0	0	0
>gi|32967514|ref|NP_861969.1| merlin isoform 7 [Homo sapiens];>gi|32967264|ref|NP_861968.1| merlin isoform 7 [Homo sapiens];>gi|32967260|ref|NP_861966.1| merlin isoform 5 [Homo sapiens];>gi|32967262|ref|NP_861967.1| merlin isoform 6 [Homo sapiens];>gi|3296	8	2	3.7	59.095	507	17	2.4564e-06	0	0	0	0	0	0	0	0	0	0	0	0	0	0	0	0	0	0	314730	309670	221250	133140	211990	107350	108110	26679	0	0	0	0	0	0	0	0	0	0	0	0	0	0	0	0
>gi|115387104|ref|NP_000687.3| 4-trimethylaminobutyraldehyde dehydrogenase [Homo sapiens]	1	27	55.6	56.291	518	1802	0	0	0	29987	0	0	262070	425350	905690	259180	1280300	463800	168810	376440	0	250480	3492900	18140000	33847000	70169000	66040000	69380000	24044000	13238000	9694000	8551400	19549000	54842000	74275000	55714000	31297000	28659000	20076000	11060000	868080	49195	0	0	0	0	0	0	0
>gi|21361497|ref|NP_054768.2| acyl-CoA dehydrogenase family member 9, mitochondrial [Homo sapiens]	1	40	68	68.76	621	2100	0	114360	0	0	0	143720	45044	181450	400530	146240	277190	255680	228120	371860	544490	757070	906150	4702900	23342000	44204000	36570000	34316000	16227000	12891000	10500000	6423400	7635400	8048600	6406200	7794000	5527800	3459000	5393900	5765300	13147000	12399000	7829800	6538400	3584600	5543900	6763100	4428700	3638900
>gi|337756507|ref|NP_001229697.1| monofunctional C1-tetrahydrofolate synthase, mitochondrial isoform 3 [Homo sapiens];>gi|36796743|ref|NP_056255.2| monofunctional C1-tetrahydrofolate synthase, mitochondrial isoform 2 precursor [Homo sapiens];>gi|337756501|	5	36	51.4	99.31	913	1505	3.8583e-301	46390	0	0	53358	0	0	0	114350	0	0	0	0	406920	0	20518	269830	2441600	6166300	9140000	6014100	5496900	2254100	2567800	3459800	2264400	3100800	3240600	2595000	2754300	2176700	1424700	1331200	1078000	959220	786510	804210	1145900	398900	622600	157230	345720	180440
>gi|9945306|ref|NP_064696.1| microsomal glutathione S-transferase 1 isoform a [Homo sapiens];>gi|386869519|ref|NP_001247440.1| microsomal glutathione S-transferase 1 isoform a [Homo sapiens];>gi|22035638|ref|NP_665735.1| microsomal glutathione S-transferas	7	10	73.5	17.598	155	1285	1.1348e-298	0	0	0	0	0	0	0	0	0	0	579710	661050	1934900	8272600	19036000	28867000	49270000	62540000	71479000	74093000	175860000	135340000	93692000	78213000	67452000	82248000	74804000	54951000	60118000	44916000	32024000	35918000	33620000	34575000	28378000	30700000	26160000	27507000	26921000	21013000	27025000	22054000
>gi|45269137|ref|NP_284941.2| mitofusin-1 [Homo sapiens]	1	4	7.7	84.159	741	49	2.6358e-24	0	0	44926	0	0	0	0	0	0	0	0	0	0	0	0	28197	0	0	152530	419620	399610	409320	244270	295560	144350	177660	81225	168690	210830	138180	135480	71404	110870	54879	34243	65526	68253	0	0	0	0	0
>gi|7662004|ref|NP_055689.1| mitofusin-2 [Homo sapiens];>gi|189083768|ref|NP_001121132.1| mitofusin-2 [Homo sapiens]	2	22	33.7	86.401	757	413	1.1714e-120	0	0	66287	690850	0	0	0	0	0	0	143430	63626	30047	0	0	48309	155710	572170	1321300	1738700	4022500	3593800	3004800	2553700	1147900	1104600	895530	673580	1005400	2030700	2713900	3111200	1223000	2312200	1811900	1707800	1052900	387120	213880	48036	336450	92648
>gi|194239674|ref|NP_001123514.1| quinone oxidoreductase isoform a [Homo sapiens];>gi|13236495|ref|NP_001880.2| quinone oxidoreductase isoform a [Homo sapiens];>gi|194239676|ref|NP_001123515.1| quinone oxidoreductase isoform b [Homo sapiens]	4	19	73.3	35.206	329	1571	0	0	0	0	0	0	97957	252450	39447	0	766850	0	409850	3722400	14862000	45386000	36060000	26599000	12397000	13089000	8644600	22453000	22505000	28831000	32292000	30743000	30674000	18772000	14066000	9304500	7282400	4956800	3810800	6211600	4649300	4332400	3477200	4024300	4033300	3689700	2314700	4670100	5422900
>gi|16418349|ref|NP_443077.1| cob(I)yrinic acid a,c-diamide adenosyltransferase, mitochondrial precursor [Homo sapiens]	1	5	26	27.388	250	50	1.1561e-85	0	0	0	269260	542320	157320	0	0	0	0	144740	214290	997870	2816500	4348000	5642500	3525100	1480000	2851400	1270400	2057800	2510000	1930500	1679800	0	269380	947620	1271700	844570	814320	873980	971850	450030	535590	269960	497320	392200	0	147470	0	0	0
>gi|24119277|ref|NP_699204.1| alanine--glyoxylate aminotransferase 2-like 2 [Homo sapiens]	1	5	13.3	49.71	450	22	4.7143e-32	0	99096	0	0	0	0	0	0	0	19681	0	0	0	0	227690	1069100	132980	0	0	0	0	142640	0	1989000	706220	0	846450	570760	376000	413820	201190	0	132960	171420	0	0	175110	163340	0	0	0	0
>gi|116805340|ref|NP_002038.2| glycine--tRNA ligase precursor [Homo sapiens]	1	35	62.1	83.165	739	2231	0	0	0	0	0	34317	0	0	0	0	32848	0	352120	412800	1166800	5232600	12203000	19767000	17743000	14311000	6547500	6125300	4930100	4965600	4998300	5166700	6091000	6211200	4522800	6725500	2005800	330240	333880	273430	57410	0	125540	13874	0	10109	0	0	0
>gi|20149594|ref|NP_031381.2| heat shock protein HSP 90-beta [Homo sapiens]	1	33	42.5	83.263	724	1567	0	0	0	65177	154400	153670	0	0	0	23799	0	0	0	0	290950	4454900	36729000	44593000	28024000	27575000	14833000	11809000	6727300	5544800	11578000	39489000	12649000	4027900	1898000	3013000	1895500	2318600	1415300	392860	294680	106230	24178	34658	43471	59759	0	350370	673720
>gi|38202257|ref|NP_938148.1| neutral alpha-glucosidase AB isoform 2 precursor [Homo sapiens]	1	1	2.2	106.87	944	108	0	0	0	0	0	0	0	0	0	0	0	0	0	0	294020	2445800	3175400	2934100	1656800	2292600	990820	1493300	1193100	1882300	3832200	3825500	700630	325760	198350	202840	124650	0	0	0	48998	0	0	0	0	0	0	0	0
>gi|48255891|ref|NP_001001329.1| glucosidase 2 subunit beta isoform 2 precursor [Homo sapiens];>gi|48255889|ref|NP_002734.2| glucosidase 2 subunit beta isoform 1 precursor [Homo sapiens]	2	25	50.3	59.177	525	1074	0	0	0	0	0	235640	160400	363870	244220	112530	189700	76711	88444	3253900	3867600	126850	48653000	121180000	29289000	20723000	11535000	27039000	20151000	28230000	57129000	51116000	13068000	5770600	4036600	4078000	1478500	1218200	1094100	1731100	1283900	1011000	647330	356910	328910	675010	355770	601850	1204500
>gi|300863126|ref|NP_001180241.1| caiB/baiF CoA-transferase family protein C7orf10 isoform 2 [Homo sapiens];>gi|13376042|ref|NP_079004.1| caiB/baiF CoA-transferase family protein C7orf10 isoform 4 [Homo sapiens];>gi|300863128|ref|NP_001180242.1| caiB/baiF	4	3	9.6	43.445	397	67	6.1703e-11	0	0	0	0	0	0	0	0	0	85072	181960	75808	59473	54128	445200	663750	848740	668380	726930	310350	763470	482440	429560	343660	0	0	0	0	0	0	0	0	0	0	0	0	0	0	0	0	101950	0
>gi|33469966|ref|NP_057190.2| sec1 family domain-containing protein 1 isoform a [Homo sapiens];>gi|383792154|ref|NP_001244305.1| sec1 family domain-containing protein 1 isoform c [Homo sapiens];>gi|33469978|ref|NP_878255.1| sec1 family domain-containing pr	3	19	43.6	72.379	642	363	1.4934e-264	0	169500	0	0	0	46663	0	0	0	140650	118720	776580	828540	1580300	2083800	1598700	1951300	1321900	1416600	1326600	1617200	2343100	3244800	3504900	939480	677660	0	0	68820	0	0	0	0	0	0	105530	0	0	0	0	0	0
>gi|4758138|ref|NP_004387.1| probable ATP-dependent RNA helicase DDX5 [Homo sapiens]	1	6	11.2	69.147	614	21	3.1309e-17	0	0	41416	0	0	0	0	0	115120	0	0	114020	21750	217780	267900	748870	1062900	152550	656560	334790	358590	383160	665470	360410	249640	299270	57223	108030	117330	0	324680	319590	0	0	0	0	0	0	0	0	0	0
>gi|16507237|ref|NP_005338.1| 78 kDa glucose-regulated protein precursor [Homo sapiens]	3	49	62.8	72.332	654	11043	0	165250	105550	281770	880350	59199	601480	207340	92879	311460	125620	427100	2065000	18309000	218000000	161280000	103980000	187090000	165860000	198640000	148150000	161160000	121720000	137790000	129970000	101640000	121780000	125190000	114220000	136850000	103310000	81284000	71294000	59380000	61385000	58912000	53093000	50019000	40573000	46056000	30927000	42871000	41676000
>gi|197100773|ref|NP_064716.2| probable arginine--tRNA ligase, mitochondrial precursor [Homo sapiens]	1	13	23.2	65.505	578	447	2.0641e-99	0	0	0	0	202530	52026	0	350480	0	462810	124770	72215	430040	614800	1008600	1149800	1599900	1668200	1579300	1331500	1090500	490860	915520	743190	592710	572230	665840	488040	1054600	511820	428010	391540	835450	587050	402570	409200	193120	188390	221200	0	82125	67906
>gi|225903430|ref|NP_001139630.1| mannosyl-oligosaccharide glucosidase isoform 2 [Homo sapiens];>gi|149999606|ref|NP_006293.2| mannosyl-oligosaccharide glucosidase isoform 1 [Homo sapiens]	2	22	37.9	80.702	731	735	1.8084e-150	0	0	0	31013	0	0	65221	0	146720	0	0	171810	0	0	795920	3839200	5600400	4185700	2942300	2350600	2042300	1696700	1804500	1927400	1963700	2136000	1893200	1442600	1407600	1608500	1299400	908790	1007400	1310100	874700	1035000	958910	741650	788710	596300	904890	865320
>gi|194248072|ref|NP_005336.3| heat shock 70 kDa protein 1A/1B [Homo sapiens];>gi|167466173|ref|NP_005337.2| heat shock 70 kDa protein 1A/1B [Homo sapiens]	2	31	55.5	70.051	641	2002	0	0	0	0	0	88909	0	0	0	86358	0	0	0	327700	1197200	4948600	14989000	22081000	22306000	26035000	15473000	10959000	10873000	9323800	8094100	7145300	7700700	6821500	4640600	6267900	4694700	2851800	3207900	2249600	2493200	2104000	2726700	2685900	1437700	1724100	966510	1789300	874210
>gi|5729877|ref|NP_006588.1| heat shock cognate 71 kDa protein isoform 1 [Homo sapiens];>gi|24234686|ref|NP_694881.1| heat shock cognate 71 kDa protein isoform 2 [Homo sapiens]	2	37	61.6	70.897	646	6353	0	0	60798	0	121570	162060	214770	152960	612310	218520	185370	177070	286040	4729000	9132900	26297000	45046000	77963000	70898000	76621000	55294000	64319000	47667000	45292000	42392000	38205000	42061000	38558000	29705000	29796000	24883000	21708000	20625000	17433000	16730000	15470000	15671000	12074000	10078000	11387000	8916900	9218800	9421600
>gi|38524616|ref|NP_940982.1| long-chain fatty acid transport protein 1 [Homo sapiens]	1	11	22.8	71.107	646	146	4.0085e-29	0	0	0	0	0	0	0	0	0	0	0	0	18312	331430	633380	779570	1076400	795230	1018800	842380	783840	702690	587710	651570	394540	289280	379810	260840	427580	282750	459450	280450	407450	382080	384180	325510	609930	548920	521970	370390	894340	1045100
>gi|4506649|ref|NP_000958.1| 60S ribosomal protein L3 isoform a [Homo sapiens];>gi|76496472|ref|NP_001029025.1| 60S ribosomal protein L3 isoform b [Homo sapiens]	3	10	26.1	46.108	403	209	4.8239e-43	0	0	0	70441	0	0	0	0	0	0	0	68821	431760	352400	866650	492040	1800600	1652600	2207000	1918000	2092700	1831700	1414900	1794800	1759800	1873900	1676400	1749800	2497800	1523300	1487500	1407100	879140	1183200	1411000	861750	1264700	1086900	1043400	393010	1026500	773130
>gi|134142062|ref|NP_001084.3| acetyl-CoA carboxylase 2 precursor [Homo sapiens]	1	3	2.2	276.54	2458	37	2.3653e-07	0	0	26177	0	0	33054	40244	35296	0	42453	53076	56008	67531	51385	74535	49203	103660	76222	152240	176240	231370	208730	200840	203430	214850	246320	202630	151740	144480	141670	104740	104590	111470	91337	87949	85663	66045	107740	72850	23148	76435	106240
>gi|20270303|ref|NP_620124.1| mitochondrial Rho GTPase 2 [Homo sapiens]	1	14	38.5	68.117	618	705	3.3193e-226	0	0	0	0	0	0	94240	188660	511910	527820	359380	243190	181990	430350	1287900	2222900	3977600	2816600	3833800	3460800	4630500	1915800	3489700	3840000	3619200	4199100	3758100	2634500	2746000	1823500	968710	1479000	950940	1041100	806230	513260	888170	428530	650750	291760	480420	609210
>gi|6912396|ref|NP_036335.1| glyoxylate reductase/hydroxypyruvate reductase [Homo sapiens]	1	14	59.5	35.668	328	997	0	0	0	0	0	1536800	6312900	3139800	2173300	2014000	2688900	2034200	2508400	2858100	3804000	5707500	5998700	9484400	8845100	14922000	14951000	19819000	21717000	18520000	20146000	12101000	24509000	20029000	14428000	14646000	14181000	9718300	9496700	7897600	6166700	5135300	4516000	3814800	2500800	1873900	468740	171210	308890
>gi|4505591|ref|NP_002565.1| peroxiredoxin-1 [Homo sapiens];>gi|32455266|ref|NP_859048.1| peroxiredoxin-1 [Homo sapiens];>gi|32455264|ref|NP_859047.1| peroxiredoxin-1 [Homo sapiens];>gi|320461711|ref|NP_001189360.1| peroxiredoxin-1 [Homo sapiens]	4	14	69.8	22.11	199	1531	2.6892e-234	0	510860	5728100	4119000	1132200	4779700	7221000	7276100	12355000	13628000	23596000	36724000	34957000	23672000	26635000	23347000	30215000	26614000	28787000	27185000	39370000	33259000	31427000	30992000	24925000	33979000	26144000	21751000	17275000	12142000	10259000	14940000	13435000	13194000	12519000	11484000	10027000	5974500	4750900	4205900	3263800	3479200
>gi|32189392|ref|NP_005800.3| peroxiredoxin-2 isoform a [Homo sapiens]	2	11	57.1	21.892	198	842	8.4026e-155	0	0	2505800	1460200	1375600	1755600	2563000	2136900	3751000	5392400	8823000	9224000	10669000	8026000	9588900	5744800	6675500	6583200	5901800	6449900	11893000	8776700	6916000	6578900	9183200	14165000	4932300	3014000	1342600	1108200	1235300	1284400	2195500	3676100	2351000	1754200	996700	238000	182780	202030	292030	0
>gi|49169841|ref|NP_001001795.1| UPF0598 protein C8orf82 [Homo sapiens]	1	10	52.8	23.889	216	365	3.2158e-88	0	0	555580	781510	2821900	3955000	1848300	1123300	1223900	1129200	2509100	3402900	3164800	2265300	3520100	2868700	2799600	2602100	3131800	2708700	1879300	1329000	2968800	2831000	2601500	3540800	3528200	3708400	2482700	588070	1000400	180300	102720	114830	269600	0	0	0	0	0	0	0
>gi|6857820|ref|NP_005019.2| phosphatidylinositol 5-phosphate 4-kinase type-2 alpha [Homo sapiens]	1	2	6.2	46.224	406	22	2.0827e-07	0	0	0	0	0	0	0	0	0	0	0	0	0	0	153700	181430	219900	138530	191950	255400	215740	260660	296010	0	160420	0	0	0	0	188420	0	0	0	0	0	0	0	0	0	0	0	0
>gi|7661556|ref|NP_056494.1| probable tRNA pseudouridine synthase 2 [Homo sapiens]	1	2	7.6	36.694	331	4	1.8629e-05	0	0	0	0	0	0	0	0	0	0	76084	112760	0	156950	141600	0	0	0	0	243160	0	0	0	0	0	0	0	0	0	0	0	0	0	0	0	0	0	0	0	0	0	0
>gi|46255045|ref|NP_000402.3| biotin--protein ligase [Homo sapiens];>gi|338753400|ref|NP_001229714.1| biotin--protein ligase [Homo sapiens];>gi|338753397|ref|NP_001229713.1| biotin--protein ligase [Homo sapiens]	3	3	4.3	80.759	726	3	7.8193e-07	0	9174.2	0	0	0	0	0	0	0	0	0	0	0	32905	0	186490	0	0	0	0	0	0	0	0	0	0	0	0	0	0	0	0	0	0	0	0	0	0	0	0	0	0
>gi|19923977|ref|NP_612455.1| mitochondrial assembly of ribosomal large subunit protein 1 [Homo sapiens]	1	4	17.1	26.17	234	18	2.5487e-30	0	0	0	0	780240	871010	0	0	0	1040800	0	0	0	339130	0	0	0	0	288070	0	0	0	0	0	0	0	0	0	0	0	0	0	0	0	0	0	0	0	0	0	0	0
>gi|21264345|ref|NP_006253.2| peripherin [Homo sapiens]	1	1	1.9	53.65	470	1	1.1421e-109	0	0	0	0	0	0	0	0	0	0	0	0	0	0	0	0	0	0	0	0	0	0	0	0	0	0	0	0	0	0	0	0	0	0	0	0	0	0	0	0	0	0
>gi|190014623|ref|NP_055768.3| exosome complex exonuclease RRP44 isoform a [Homo sapiens];>gi|190014625|ref|NP_001121698.1| exosome complex exonuclease RRP44 isoform b [Homo sapiens]	2	2	3.7	109	958	1	1.1379e-05	0	0	0	0	0	0	0	0	0	0	0	0	0	0	0	0	0	0	0	0	27395	0	0	0	0	0	0	0	0	0	0	0	0	0	0	0	0	0	0	0	0	0
>gi|222136639|ref|NP_005947.3| C-1-tetrahydrofolate synthase, cytoplasmic [Homo sapiens]	1	32	42.1	101.53	935	261	0	0	21192	111510	98312	302700	336680	281940	144360	71849	63221	301310	240400	565830	370910	621210	347570	511280	773790	1700500	686310	588910	653960	773370	5379300	6425300	1936900	502800	275310	96039	68736	15211	0	0	150850	18339	0	0	146930	0	0	101270	0
>gi|261337165|ref|NP_996826.2| latent-transforming growth factor beta-binding protein 1 isoform LTBP-1L precursor [Homo sapiens];>gi|261337173|ref|NP_001159738.1| latent-transforming growth factor beta-binding protein 1 isoform 5 precursor [Homo sapiens];>	5	2	0.8	186.77	1721	7	0.00011722	0	0	0	0	0	0	0	0	0	0	0	0	0	0	59537	0	0	14806	0	0	0	0	0	237260	534480	17970	302930	97748	92257	28535	0	0	0	0	0	0	0	0	0	0	0	0
>gi|45545437|ref|NP_996531.1| citrate lyase subunit beta-like protein, mitochondrial precursor [Homo sapiens]	1	6	22.4	37.359	340	16	2.4077e-77	0	0	0	0	0	0	0	0	0	0	0	0	59745	0	0	0	0	0	0	0	0	0	98456	264110	417750	0	0	0	0	0	0	0	0	0	0	0	0	0	0	0	0	0
>gi|4885609|ref|NP_005408.1| proto-oncogene tyrosine-protein kinase Src [Homo sapiens];>gi|38202217|ref|NP_938033.1| proto-oncogene tyrosine-protein kinase Src [Homo sapiens]	8	6	14.9	59.834	536	58	1.1143e-50	0	0	0	0	0	0	0	0	37564	90218	0	151220	0	0	121390	289870	98714	0	179120	0	0	0	0	58391	0	0	103020	99459	238310	184890	223340	250050	178120	107850	0	0	37409	0	0	0	0	0
>gi|5902034|ref|NP_008993.1| periodic tryptophan protein 1 homolog [Homo sapiens]	1	2	8.8	55.827	501	2	5.8142e-06	0	0	0	0	0	220560	0	0	0	0	0	0	0	0	0	0	0	168770	0	0	0	0	0	0	0	0	0	0	0	0	0	0	0	0	0	0	0	0	0	0	0	0
>gi|4758328|ref|NP_004093.1| fatty acid-binding protein, heart [Homo sapiens]	1	9	64.7	14.858	133	95	3.1473e-72	0	2808300	2972300	1901400	392000	304980	329290	722580	481090	645680	1003200	1333800	709270	1839500	3313700	6411100	13214000	27357000	50872000	14246000	4339700	0	0	0	0	0	0	0	0	0	0	0	137680	0	0	0	0	0	0	0	0	273900
>gi|148839292|ref|NP_078800.3| probable cation-transporting ATPase 13A3 [Homo sapiens]	1	7	7.6	138.04	1226	15	1.5553e-20	0	0	0	0	45031	5353800	66193	2205100	79531	2401400	0	0	0	387880	286090	0	0	0	0	0	0	0	0	0	0	0	0	0	42499	124430	72676	0	0	0	0	0	0	0	0	27089	0	0
>gi|21361535|ref|NP_057485.2| protein Hikeshi [Homo sapiens]	1	1	6.6	21.627	197	3	9.725e-05	0	0	0	0	0	1102000	0	0	0	0	0	0	0	0	0	0	0	0	0	0	0	0	0	0	0	0	0	0	0	0	0	0	0	0	0	0	0	0	0	0	0	0
>gi|31543667|ref|NP_003162.2| ATP-dependent RNA helicase SUPV3L1, mitochondrial precursor [Homo sapiens]	1	24	36.4	87.99	786	165	1.3267e-131	0	0	39192	0	0	0	0	88144	0	78164	0	161140	154620	328370	2761000	3786300	4524600	3632600	1816400	660110	0	0	70482	406440	1320200	2906900	1299000	271420	199300	253520	1185600	7886100	2785700	654180	0	635640	211440	119720	74249	0	116480	198140
>gi|237681109|ref|NP_001153705.1| sodium/potassium-transporting ATPase subunit alpha-1 isoform c [Homo sapiens];>gi|21361181|ref|NP_000692.2| sodium/potassium-transporting ATPase subunit alpha-1 isoform a [Homo sapiens];>gi|237681111|ref|NP_001153706.1| so	10	55	52.1	113	1023	2012	0	0	0	43867	96105	52751	149480	108410	0	0	109170	10890	0	0	52632	184480	30140	114280	0	177050	0	41055	500430	236410	285930	185830	1337100	26898000	31201000	15112000	33005000	84553000	126870000	24036000	7307800	4611000	4852400	1876400	1867800	1283300	616680	303230	348890
>gi|4502105|ref|NP_001144.1| annexin A4 [Homo sapiens]	1	34	79.4	36.085	321	2084	0	0	1035700	129590	19443000	72961000	34168000	19749000	10721000	10368000	7880000	4958500	3154600	1783700	968120	350220	337410	510230	361350	727010	358570	1311100	1005200	2263900	3211600	2073600	6672700	12250000	6791100	10571000	19613000	221520000	387350000	99375000	28014000	18254000	15911000	16236000	14427000	11959000	3277800	3733800	2240300
>gi|41327760|ref|NP_940933.3| probable phospholipid-transporting ATPase IIB [Homo sapiens]	1	5	5	129.3	1147	4	5.223e-16	0	0	0	0	0	0	0	0	0	0	0	0	0	40846	0	0	0	0	0	0	0	0	0	0	0	0	0	0	0	0	79303	142890	39389	0	35618	0	0	0	0	0	0	0
>gi|16506297|ref|NP_443097.1| uncharacterized protein C20orf72 [Homo sapiens]	1	6	27.9	39.42	344	24	7.0714e-71	0	0	0	128250	795430	792360	200340	97470	184430	0	0	0	0	0	169780	0	0	0	0	0	295530	0	0	723270	0	0	0	359490	0	118390	0	0	0	0	0	0	0	0	0	0	0	0
>gi|50978624|ref|NP_789788.1| glutamyl-tRNA(Gln) amidotransferase subunit C, mitochondrial [Homo sapiens]	1	4	39.7	15.086	136	8	1.4106e-13	0	336360	636090	306700	889230	265850	0	0	0	0	0	355620	0	0	0	0	0	0	0	0	0	0	0	0	0	315470	0	0	0	0	0	0	0	0	0	0	0	0	0	0	0	98680
>gi|149408153|ref|NP_001092271.1| protein FAM210A [Homo sapiens];>gi|116268105|ref|NP_689565.2| protein FAM210A [Homo sapiens]	2	7	33.5	30.776	272	215	4.9078e-82	0	0	568980	5099900	9704200	6645700	4348800	3442000	3509000	4205100	4040800	3123000	1362000	1047300	882580	500050	635370	232850	848460	100470	0	112960	971540	970500	581940	349990	222650	213790	189990	184080	0	306770	0	0	69399	0	0	0	0	325750	0	0
>gi|8051579|ref|NP_037542.1| adenylate kinase isoenzyme 4, mitochondrial [Homo sapiens];>gi|53832003|ref|NP_001005353.1| adenylate kinase isoenzyme 4, mitochondrial [Homo sapiens];>gi|53832001|ref|NP_982289.1| adenylate kinase isoenzyme 4, mitochondrial [H	4	18	82.1	25.268	223	1195	0	0	0	15933000	110700000	117920000	102400000	68770000	40712000	40714000	41125000	29873000	18626000	13619000	10024000	5456000	4383100	3623100	2123000	1539900	683760	674560	117700	544380	163470	416470	0	0	0	0	0	0	0	0	0	0	0	0	0	0	0	0	0
>gi|13435356|ref|NP_006109.2| HCLS1-associated protein X-1 isoform a [Homo sapiens];>gi|66363694|ref|NP_001018238.1| HCLS1-associated protein X-1 isoform b [Homo sapiens]	2	8	46.2	31.62	279	98	2.5823e-37	0	0	0	1519700	2263400	854540	1859200	1465000	1380100	944500	0	176640	95886	0	31178	0	0	0	0	0	0	0	0	0	0	0	0	0	131390	0	0	239980	0	0	0	0	0	0	0	0	0	0
>gi|13569840|ref|NP_054786.2| O-acetyl-ADP-ribose deacetylase MACROD1 [Homo sapiens]	1	13	49.5	35.505	325	371	0	0	0	0	7575600	19873000	28313000	19342000	12026000	8388800	5840900	3506300	1193600	1135100	725380	687250	605840	586300	0	443200	0	0	0	0	0	0	0	0	167620	0	0	0	100390	0	0	0	0	0	0	0	2424000	178760	0
>gi|4759068|ref|NP_004580.1| protein SCO1 homolog, mitochondrial [Homo sapiens]	1	12	38.5	33.814	301	224	6.9734e-120	0	0	1945300	8368300	10200000	22393000	21574000	13126000	14301000	13263000	4399900	3647300	3651100	1730900	721430	522170	359450	0	146520	385280	163880	405910	602960	627880	0	0	0	0	267900	159240	0	270480	298170	0	0	0	0	0	0	142410	0	0
>gi|148224884|ref|NP_783859.1| protein-tyrosine phosphatase mitochondrial 1 isoform 1 [Homo sapiens]	2	7	42.8	22.843	201	159	2.9158e-33	0	0	0	2369400	4139900	2862700	1236700	467570	1210000	477820	1477600	2800000	1461000	1262800	0	0	159130	0	0	76571	1597300	140710	0	0	0	0	0	0	0	89598	108030	71527	405820	305450	0	257540	163840	104650	201690	0	82388	117350
>gi|281182727|ref|NP_001162582.1| protein SCO2 homolog, mitochondrial precursor [Homo sapiens];>gi|281182722|ref|NP_001162581.1| protein SCO2 homolog, mitochondrial precursor [Homo sapiens];>gi|281182716|ref|NP_001162580.1| protein SCO2 homolog, mitochondr	4	10	60.5	29.81	266	345	7.6442e-247	0	0	6265200	14931000	16176000	14993000	9144000	5092200	4270300	3864400	1929200	1640100	1159500	246350	183380	83578	203940	0	96843	71657	187780	100390	121710	0	77080	0	0	0	0	0	0	0	0	0	0	0	0	0	0	0	117590	0
>gi|29789409|ref|NP_777549.1| mimitin, mitochondrial [Homo sapiens]	1	13	74	19.856	169	269	0	0	0	6239900	24262000	32488000	43392000	18957000	9179700	5615500	5474500	3654600	2242900	723210	1044800	812040	0	915890	0	1092300	1551600	1715800	355700	862410	999150	373830	555720	412530	604220	331460	0	0	0	128880	0	0	0	0	0	0	117810	0	0
>gi|55769543|ref|NP_115487.2| 39S ribosomal protein L14, mitochondrial [Homo sapiens]	1	7	55.2	15.947	145	221	1.8295e-91	0	0	4983700	10217000	11331000	9379100	4183100	2545900	2208900	2586800	1694100	1444500	1040100	536440	862740	1063600	778330	290450	336430	766410	825590	669500	0	0	410290	136530	0	63113	261970	0	0	0	0	111950	0	238080	0	0	0	0	0	172700
>gi|23200008|ref|NP_683710.1| abhydrolase domain-containing protein 11 isoform 1 [Homo sapiens];>gi|23200012|ref|NP_683711.1| abhydrolase domain-containing protein 11 isoform 2 [Homo sapiens];>gi|223941839|ref|NP_001138836.1| abhydrolase domain-containing	3	16	67.3	34.69	315	412	0	0	0	415230	19380000	20616000	20246000	11930000	5887800	4478000	4759100	2784100	1601700	475990	0	0	58264	0	334760	0	0	0	0	0	0	0	0	0	0	0	0	335120	0	0	0	0	0	0	0	535990	1375400	0	0
>gi|24308295|ref|NP_079472.1| grpE protein homolog 1, mitochondrial precursor [Homo sapiens]	1	16	63.1	24.279	217	755	7.6373e-240	0	0	3417400	64565000	62337000	50122000	33078000	23305000	20898000	15233000	9554500	5545100	3052200	2049300	894280	478650	246890	464120	79234	0	331220	294500	65039	217370	0	0	0	0	0	0	0	196080	0	0	0	0	0	98215	0	0	0	447900
>gi|4507319|ref|NP_003163.1| surfeit locus protein 1 [Homo sapiens]	1	8	39.3	33.331	300	168	7.076e-132	0	0	0	2897100	4905700	4200900	2368800	1266800	1176800	1246800	684020	403210	0	0	0	198060	0	0	0	0	0	0	0	749510	2079100	1908800	625880	0	159220	0	0	0	66303	0	0	47689	0	0	0	0	0	0
>gi|16950591|ref|NP_203527.1| 28S ribosomal protein S12, mitochondrial precursor [Homo sapiens];>gi|16950589|ref|NP_203526.1| 28S ribosomal protein S12, mitochondrial precursor [Homo sapiens];>gi|11056056|ref|NP_066930.1| 28S ribosomal protein S12, mitocho	3	5	46.4	15.173	138	39	1.0492e-34	0	0	1972300	7725700	6653600	2600800	1756900	1057000	882120	88059	1065200	1108100	0	0	51279	0	246030	64403	0	0	64211	0	58913	0	0	0	0	0	0	0	0	0	0	0	0	846510	0	0	0	0	0	631550
>gi|211057411|ref|NP_001129970.1| CDGSH iron-sulfur domain-containing protein 3, mitochondrial precursor [Homo sapiens]	1	3	28.3	14.215	127	14	1.6045e-11	0	0	1589700	2390100	1998900	955420	429920	0	0	0	0	0	215360	0	0	0	0	0	0	0	0	0	0	0	0	0	0	0	0	0	0	0	0	0	0	0	0	0	0	0	0	0
>gi|32483357|ref|NP_066284.2| dehydrogenase/reductase SDR family member 4 [Homo sapiens]	5	15	67.3	29.537	278	555	0	0	279920	8522800	24162000	24176000	19253000	13084000	7925600	9147500	8083200	6300000	4457200	3258500	5337300	10639000	9718500	8240300	2498600	328450	119200	173980	104260	0	0	0	0	0	0	0	0	0	0	0	181230	0	0	0	78498	120390	86803	0	0
>gi|7705704|ref|NP_057001.1| glutathione S-transferase kappa 1 isoform a [Homo sapiens];>gi|219842333|ref|NP_001137152.1| glutathione S-transferase kappa 1 isoform c [Homo sapiens];>gi|219842335|ref|NP_001137153.1| glutathione S-transferase kappa 1 isoform	3	15	74.3	25.497	226	1153	0	0	74354	70876000	166340000	142800000	96860000	51789000	35487000	32205000	41546000	28671000	19632000	12614000	7946600	7889300	4826500	5825900	3873900	5460900	3805400	4288000	4038500	3130500	3310900	3109100	3145200	2501900	2005200	2902900	472830	153130	59638	229630	627780	0	704710	224140	0	453580	0	0	0
>gi|11128019|ref|NP_061820.1| cytochrome c [Homo sapiens]	2	9	62.9	11.749	105	699	4.0595e-129	0	17384000	63852000	72421000	58746000	52910000	35035000	26172000	33957000	45494000	48139000	48866000	47412000	43393000	29006000	20796000	34470000	18266000	22233000	15031000	11064000	8056500	5830000	5347700	2348000	1797100	1441900	0	570210	317350	0	0	0	0	0	128750	0	0	0	0	0	0
>gi|49355721|ref|NP_055182.3| protein FAM162A [Homo sapiens]	1	10	40.9	17.342	154	827	0	0	5110800	91899000	82987000	82008000	51804000	35350000	26424000	30308000	36448000	28611000	15783000	13451000	7990200	6832900	4710600	4295600	3664200	4597200	2896900	3723400	2526000	2596700	3050400	2579100	2320300	1990200	718860	1530600	1854700	4743300	3826500	1790700	2096200	0	189110	166760	342970	353480	1561300	233390	456780
>gi|148613880|ref|NP_689663.2| protein FAM81A [Homo sapiens]	4	3	8.4	42.391	368	52	8.8722e-11	73049	2845000	993540	1961900	1936600	1297500	556370	317180	320580	283760	287850	243900	0	0	0	0	0	110050	0	0	208040	157680	0	0	0	0	0	198630	0	0	0	0	0	0	0	0	0	0	0	0	199680	269830
>gi|5031951|ref|NP_005784.1| nucleoside diphosphate kinase 6 [Homo sapiens]	1	3	16.5	22.003	194	10	7.3192e-13	0	0	0	306850	285270	239580	218660	0	0	0	0	0	0	0	0	0	157470	0	0	0	0	0	0	0	36523	0	0	0	0	0	0	0	0	0	0	0	0	0	0	0	0	0
>gi|116008154|ref|NP_001070148.1| UPF0631 protein C17orf108 [Homo sapiens]	1	4	44.9	9.3738	78	16	4.1396e-11	0	392470	0	0	211250	0	0	0	0	0	0	0	0	0	107790	0	0	0	0	0	0	0	0	1158200	0	0	0	0	0	0	0	0	0	0	0	0	0	0	0	0	0	0
>gi|8923565|ref|NP_060370.1| aurora kinase A-interacting protein [Homo sapiens];>gi|187829360|ref|NP_001120702.1| aurora kinase A-interacting protein [Homo sapiens];>gi|187829340|ref|NP_001120701.1| aurora kinase A-interacting protein [Homo sapiens]	3	1	5	22.354	199	12	0.00032918	0	0	0	973290	804240	0	0	0	0	0	0	0	0	0	0	0	0	0	0	0	0	0	0	0	0	0	0	0	0	0	0	0	0	0	0	0	0	0	0	0	0	0
>gi|15150811|ref|NP_150597.1| 28S ribosomal protein S36, mitochondrial [Homo sapiens]	1	6	69.9	11.466	103	320	1.4435e-151	0	4591800	24761000	15607000	19568000	19174000	8996100	4470900	5992800	8679000	4510600	3686200	1487000	3548800	3708200	2223600	0	948020	329680	1927100	1226800	2951300	2447100	2107000	964490	1262300	0	604570	669030	422630	0	2048300	0	0	0	0	0	0	0	1010900	0	0
>gi|19923748|ref|NP_001924.2| dihydrolipoyllysine-residue succinyltransferase component of 2-oxoglutarate dehydrogenase complex, mitochondrial isoform 1 precursor [Homo sapiens]	2	33	64.5	48.755	453	2119	0	0	143680	0	0	0	340800	0	0	105770	0	297390	0	0	0	978910	61330	160580	47060	214440	60497	185700	241630	321750	130710	154780	113460	628800	4571700	7196500	1430400	300990	723420	93174	139440	152730	654740	167350	60921	269700	618500	0	104840
>gi|51873036|ref|NP_002532.2| 2-oxoglutarate dehydrogenase, mitochondrial isoform 1 precursor [Homo sapiens];>gi|259013553|ref|NP_001158508.1| 2-oxoglutarate dehydrogenase, mitochondrial isoform 3 precursor [Homo sapiens]	6	76	67.8	115.93	1023	4791	0	0	0	0	386740	491450	441960	62108	0	0	0	48384	145500	279080	240660	144930	66563	60502	923870	184250	351290	251750	40731	83845	8778200	123150000	157310000	68357000	38667000	30320000	12687000	6095700	3713700	2727200	2901500	2056100	2556600	2083700	1381800	1332500	384630	594820	769880
>gi|73486658|ref|NP_002071.2| aspartate aminotransferase, mitochondrial precursor [Homo sapiens]	1	39	80.2	47.517	430	3520	0	0	24827	276020	429920	0	0	0	0	161670	86697	0	0	0	274300	42129	168550	182480	0	164810	248020	0	0	516300	105140	78024	0	315730	1049000	337520	380840	644020	198540	643170	764170	1262500	1591800	1596800	1884000	3381200	4483100	6108600	8418200
>gi|380503849|ref|NP_002281.3| laminin subunit alpha-4 isoform 2 precursor [Homo sapiens];>gi|380503846|ref|NP_001098677.2| laminin subunit alpha-4 isoform 2 precursor [Homo sapiens];>gi|380503843|ref|NP_001098676.2| laminin subunit alpha-4 isoform 1 precu	5	55	38.1	201.82	1816	409	0	0	0	0	1003400	48019	0	0	0	33255	46834	73941	160330	98331	94947	45014	47285	125150	21673	47908	26082	34588	694850	0	0	13523	0	166960	105810	0	18791	22880	0	0	42255	0	0	11048	0	0	0	0	0
>gi|4758012|ref|NP_004850.1| clathrin heavy chain 1 [Homo sapiens]	3	120	79.2	191.61	1675	5258	0	34986	16631	34823	54256	45367	136470	82430	48970	195710	29968	93464	264070	106180	106250	406070	197920	144780	119890	91496	15010	145240	141640	91634	186530	179990	0	162900	134510	34001	112540	105980	183730	82349	149960	78411	666710	273190	78783	15583	128980	246700	394220
>gi|16950593|ref|NP_061870.1| 28S ribosomal protein S21, mitochondrial [Homo sapiens];>gi|13994257|ref|NP_114107.1| 28S ribosomal protein S21, mitochondrial [Homo sapiens]	2	3	37.9	10.741	87	99	7.8467e-13	0	282850	775210	1606700	1946000	1705000	779060	565690	1620200	2480400	949650	1603300	409100	1867500	0	0	0	0	0	0	0	0	0	0	0	0	0	0	0	684440	0	0	425050	0	0	0	321670	490230	0	0	0	525830
>gi|13994259|ref|NP_114108.1| 28S ribosomal protein S5, mitochondrial [Homo sapiens]	1	21	49.5	48.006	430	467	9.0144e-186	0	0	0	0	0	0	0	0	1422700	2930800	2033100	1493100	571610	185140	311040	594030	645770	0	0	0	0	0	90465	0	0	0	0	0	0	0	0	344940	203970	535720	317940	414560	586190	402980	635200	151260	325260	178580
>gi|16554609|ref|NP_073750.2| 28S ribosomal protein S11, mitochondrial isoform a [Homo sapiens];>gi|28872740|ref|NP_789775.1| 28S ribosomal protein S11, mitochondrial isoform b [Homo sapiens]	2	6	43.8	20.616	194	365	4.0483e-237	0	0	182400	1661000	2421200	3424600	2436700	2330700	2585400	2796200	2415000	2390600	2406400	485940	1176500	1035100	1335500	777620	1289400	737590	712400	329550	160160	495840	691720	0	137410	259090	217970	43820	0	587740	234490	877330	1159700	2042100	831760	767940	981870	365150	1266800	910210
>gi|11559927|ref|NP_071383.1| 28S ribosomal protein S14, mitochondrial [Homo sapiens]	1	2	21.9	15.139	128	236	1.3596e-102	0	0	3055500	4375500	3891400	1693000	574100	0	342250	0	0	0	0	0	0	0	258090	0	0	0	0	0	0	0	0	0	0	0	0	0	0	0	0	0	0	460460	696280	657490	1701500	587480	1233400	2531600
>gi|16554607|ref|NP_060611.2| 28S ribosomal protein S10, mitochondrial [Homo sapiens]	1	7	51.7	22.999	201	263	9.6531e-256	0	0	0	0	0	0	0	0	0	0	0	0	0	0	0	136140	0	0	0	0	0	0	0	0	0	0	0	0	0	0	0	0	0	0	0	123460	278380	109240	276150	595970	780330	2437700
>gi|186928854|ref|NP_005821.2| 28S ribosomal protein S31, mitochondrial [Homo sapiens]	2	24	60	45.318	395	612	0	0	0	0	0	103230	0	0	0	0	0	0	0	0	79176	0	115550	0	0	0	115500	0	0	0	0	0	146830	0	0	0	0	0	0	14351	89790	252540	608800	479110	322040	1001800	1049100	1540500	2007700
>gi|16950603|ref|NP_068593.2| 28S ribosomal protein S35, mitochondrial isoform 1 [Homo sapiens];>gi|300068923|ref|NP_001177793.1| 28S ribosomal protein S35, mitochondrial isoform 2 [Homo sapiens]	2	17	58.2	36.844	323	483	1.906e-258	0	0	0	0	0	345640	0	354610	608820	1264100	99041	0	184800	1140100	834920	512720	601600	600730	0	421190	742030	701780	1226600	1137500	853890	744840	769250	606100	345120	272930	314490	32062	229600	0	0	0	1070200	639570	1634300	872690	2172900	1879800
>gi|315434216|ref|NP_001186780.1| 28S ribosomal protein S29, mitochondrial isoform 3 [Homo sapiens];>gi|4758118|ref|NP_004623.1| 28S ribosomal protein S29, mitochondrial isoform 1 [Homo sapiens];>gi|315434212|ref|NP_001186778.1| 28S ribosomal protein S29,	5	23	76.2	41.044	357	840	0	0	0	362540	0	110990	0	0	0	267720	876790	536950	986930	274380	332490	0	245230	411530	236290	246730	45212	0	0	190010	505780	282080	0	0	0	0	0	0	0	0	0	0	112550	247180	524400	1117600	391450	2081800	3144600
>gi|38683855|ref|NP_060422.4| pentatricopeptide repeat-containing protein 3, mitochondrial precursor [Homo sapiens]	1	28	56.9	78.549	689	975	0	21632	0	129350	0	0	0	0	0	108950	77856	91760	304300	215710	60436	0	53443	0	0	83962	178120	75054	0	0	0	161880	27475	0	161100	0	0	0	0	44892	109010	78921	268630	597800	575130	991430	972370	1417600	1765300
>gi|33188463|ref|NP_872578.1| 28S ribosomal protein S9, mitochondrial [Homo sapiens]	1	21	54	45.834	396	704	5.5842e-229	0	0	218420	165220	127410	1421600	0	0	0	0	0	0	39344	0	0	0	143330	0	0	0	0	0	445050	0	95774	221030	0	0	0	0	0	0	0	0	25450	219420	259920	52114	351410	412310	337940	1447900
>gi|7706349|ref|NP_057155.1| 28S ribosomal protein S33, mitochondrial [Homo sapiens];>gi|16950597|ref|NP_444263.1| 28S ribosomal protein S33, mitochondrial [Homo sapiens]	2	3	28.3	12.629	106	141	2.3697e-38	0	0	0	0	0	0	0	0	0	0	0	0	0	0	0	0	0	0	0	0	0	0	0	0	0	0	0	0	0	0	0	0	601400	0	0	284530	0	0	0	0	0	1169400
>gi|186928852|ref|NP_057055.2| 28S ribosomal protein S7, mitochondrial [Homo sapiens]	1	14	51.2	28.134	242	466	3.2012e-238	0	0	0	0	1954200	3138900	2607600	503650	524580	0	0	0	0	0	0	0	118400	0	494270	639070	1205100	1363500	1118700	729490	0	476660	0	200090	287030	267330	0	0	796140	0	0	0	139070	336550	248150	0	1719200	1787700
>gi|16554604|ref|NP_057154.2| 28S ribosomal protein S23, mitochondrial [Homo sapiens]	1	9	44.7	21.77	190	400	2.1227e-86	0	0	0	400510	1041100	1337100	986060	701870	385500	219510	0	73602	386660	195570	473850	98174	0	0	111550	197990	324230	0	0	0	0	0	70813	0	141140	0	0	498900	462510	551990	352550	1292500	733780	1982000	1209200	955880	2376800	2515400
>gi|15721937|ref|NP_114403.1| 28S ribosomal protein S24, mitochondrial precursor [Homo sapiens]	1	7	41.3	19.015	167	228	5.0337e-76	0	0	0	0	0	0	0	0	0	0	0	0	0	0	433570	0	423090	0	0	0	0	0	0	0	233060	0	581660	424470	0	246240	274790	0	0	0	0	759660	651810	368630	825170	1296100	915640	2170600
>gi|7705805|ref|NP_057118.1| 28S ribosomal protein S2, mitochondrial [Homo sapiens]	1	15	49.7	33.249	296	355	0	0	0	0	0	19178	111400	0	734660	0	88751	0	1266800	0	368780	173770	130730	1408900	1160700	1016900	491620	259740	163690	209730	130620	0	108490	25939	0	0	0	0	0	0	85690	211080	1056300	797930	1255400	1628100	716960	1306200	2322500
>gi|21687102|ref|NP_660304.1| mitochondrial import inner membrane translocase subunit TIM14 isoform 1 [Homo sapiens];>gi|298231213|ref|NP_001177162.1| mitochondrial import inner membrane translocase subunit TIM14 isoform 2 [Homo sapiens]	2	6	62.1	12.498	116	165	1.263e-162	0	0	0	0	215060	1472100	1149500	545490	548860	564300	0	470810	424910	611850	0	0	0	0	0	0	0	0	0	0	0	0	0	0	0	0	0	0	0	0	0	0	0	0	0	0	0	0
>gi|7705630|ref|NP_057151.1| 28S ribosomal protein S18c, mitochondrial [Homo sapiens]	1	1	13.4	15.85	142	65	3.6257e-200	0	0	0	0	0	0	0	0	0	0	0	0	0	0	0	0	0	0	0	0	0	0	0	0	0	0	0	0	0	0	0	0	857500	0	0	0	0	0	0	0	0	0
>gi|13994261|ref|NP_114109.1| 39S ribosomal protein L32, mitochondrial precursor [Homo sapiens]	1	7	40.4	21.405	188	246	0	0	73318	1724900	1465600	1390800	1033200	552260	0	0	0	0	0	0	0	154460	0	0	38301	0	0	0	0	0	0	0	3987400	7158800	12862000	21343000	534870	586270	524270	502550	10235000	5035100	3839000	3890500	1905400	1721100	0	0	1656800
>gi|359718987|ref|NP_001240795.1| ATP-dependent zinc metalloprotease YME1L1 isoform 4 [Homo sapiens];>gi|7657689|ref|NP_055078.1| ATP-dependent zinc metalloprotease YME1L1 isoform 3 [Homo sapiens];>gi|21327685|ref|NP_647473.1| ATP-dependent zinc metallopro	3	13	28.4	75.981	683	305	8.24e-134	0	0	0	0	0	0	0	0	0	0	0	102710	0	0	22633	0	0	0	0	0	38772	0	0	0	0	0	257650	698570	96533	85257	128480	97813	194620	187410	438420	188450	266000	184720	301410	157870	194970	300630
>gi|392494079|ref|NP_001909.3| lipoamide acyltransferase component of branched-chain alpha-keto acid dehydrogenase complex, mitochondrial precursor [Homo sapiens]	1	22	63.3	53.486	482	460	0	0	0	190450	129410	0	51342	0	0	0	0	0	97575	3998000	74966	241250	49495	1679500	41968	2042700	0	0	0	107600	0	0	75210	0	0	0	0	133120	0	0	0	343400	0	481420	374640	0	107080	0	0
>gi|13027606|ref|NP_076426.1| 39S ribosomal protein L34, mitochondrial [Homo sapiens]	1	3	25	10.165	92	107	2.198e-11	0	661470	3286800	3891900	1975600	1706000	845770	0	0	0	0	0	523730	0	0	0	0	0	0	0	0	528130	0	418600	0	0	378550	0	0	0	9854000	0	0	0	0	0	0	0	0	0	0	0
>gi|13128970|ref|NP_076931.1| ribosomal protein 63, mitochondrial [Homo sapiens]	1	5	39.2	12.266	102	115	9.2955e-55	0	0	1183600	1802500	639280	0	0	0	0	0	0	0	0	0	0	0	0	0	0	0	0	1508500	3951400	19587000	16501000	15983000	8840800	9974300	16677000	14208000	6168200	4823600	4197600	5149800	5879000	2565900	3320900	2510400	2720800	1842300	1647600	1268900
>gi|83641878|ref|NP_001032728.1| presenilins-associated rhomboid-like protein, mitochondrial isoform 2 preproprotein [Homo sapiens];>gi|20127652|ref|NP_061092.3| presenilins-associated rhomboid-like protein, mitochondrial isoform 1 preproprotein [Homo sapi	2	6	21.6	36.589	329	111	1.4818e-49	0	0	0	0	0	0	0	0	0	0	0	0	0	0	0	0	0	0	0	0	247930	0	199680	0	0	0	0	0	0	0	228850	0	223300	108000	0	148400	21603	0	0	0	0	0
>gi|7662637|ref|NP_054769.1| 39S ribosomal protein L42, mitochondrial precursor [Homo sapiens];>gi|26667171|ref|NP_751917.1| 39S ribosomal protein L42, mitochondrial precursor [Homo sapiens]	2	5	58.5	16.661	142	32	3.146e-27	0	0	0	0	0	0	0	0	0	0	0	0	0	0	0	0	0	0	0	0	0	0	0	0	0	0	0	0	0	0	0	0	0	0	0	0	0	0	0	0	0	0
>gi|4759048|ref|NP_004882.1| 39S ribosomal protein L33, mitochondrial isoform a [Homo sapiens]	1	3	41.5	7.6191	65	87	1.9667e-15	0	464550	4953100	8944700	5355400	2646800	1703700	0	959260	1168200	533830	0	0	0	238940	0	0	0	0	0	0	0	0	0	0	0	0	0	0	0	0	0	0	0	0	0	0	0	0	0	0	0
>gi|8923812|ref|NP_060943.1| acyl-coenzyme A thioesterase 13 isoform 1 [Homo sapiens];>gi|231567183|ref|NP_001153566.1| acyl-coenzyme A thioesterase 13 isoform 2 [Homo sapiens]	2	6	55.7	14.96	140	491	1.1445e-125	0	513980	0	1286600	13827000	15605000	1462600	11403000	12543000	13685000	23153000	19332000	15207000	13605000	9516100	9354200	9711800	9311800	10597000	8308500	13304000	10440000	10213000	10157000	7194700	10988000	1404400	5248000	2049400	6369100	3381700	5088400	3718700	5775200	2597600	2519500	2529000	2190000	1455300	1757700	3994000	2285400
>gi|11596859|ref|NP_071344.1| 39S ribosomal protein L17, mitochondrial [Homo sapiens]	1	14	66.3	20.05	175	350	7.9982e-170	0	301840	180340	0	56465	0	9100.7	0	380350	0	2153300	2510400	2097300	394560	62703	97653	135060	163440	0	93865	115900	538500	290440	888820	153230	0	148670	108530	106490	114890	97171	162290	409560	274770	136600	84309	0	207270	179280	0	132510	0
>gi|14165270|ref|NP_054797.2| 39S ribosomal protein L13, mitochondrial [Homo sapiens]	1	16	86	20.692	178	573	9.6528e-298	0	72721	1753100	930250	239130	0	0	0	0	147610	0	0	0	0	0	0	207460	0	0	0	0	456730	652940	0	497490	1161500	0	455390	419870	490500	297470	422030	664630	372470	0	0	779120	2324300	111050	0	0	0
>gi|21265040|ref|NP_054899.2| 39S ribosomal protein L22, mitochondrial isoform a [Homo sapiens];>gi|62530388|ref|NP_001014990.1| 39S ribosomal protein L22, mitochondrial isoform b [Homo sapiens]	2	10	47.1	23.64	206	418	2.1165e-127	0	0	0	2115100	2313500	1735300	1632100	393550	802020	0	0	0	0	106650	0	0	154990	0	0	0	192880	0	0	0	0	0	0	0	0	0	110930	0	175960	0	0	216550	337520	0	0	0	225780	0
>gi|4826649|ref|NP_004918.1| 39S ribosomal protein L49, mitochondrial [Homo sapiens]	1	10	51.8	19.198	166	422	6.5731e-278	0	182820	660940	680740	445200	0	266240	0	0	0	432470	618130	0	0	0	12942	0	0	0	0	0	0	216130	0	0	0	0	0	0	0	0	0	448460	698520	340420	225140	0	0	0	0	0	449940
>gi|27886582|ref|NP_059142.2| 39S ribosomal protein L39, mitochondrial isoform a [Homo sapiens];>gi|27886570|ref|NP_542984.2| 39S ribosomal protein L39, mitochondrial isoform b [Homo sapiens]	2	21	66	38.721	338	713	1.6569e-214	0	0	0	0	81158	266090	403440	84867	42558	72003	0	0	0	328750	91428	98094	49822	0	624500	99197	0	48968	170930	371620	320780	512600	287920	0	650700	0	148430	123300	62491	205610	98337	209840	0	0	135350	0	79848	82715
>gi|26638657|ref|NP_060441.2| 39S ribosomal protein L20, mitochondrial [Homo sapiens]	1	8	40.9	17.442	149	276	1.4165e-108	0	0	0	0	0	0	0	0	0	0	0	0	0	0	0	0	0	0	0	0	0	0	0	0	134330	271690	182600	128670	426230	0	0	0	0	4535700	0	0	0	0	0	0	0	0
>gi|21265093|ref|NP_115866.1| 39S ribosomal protein L41, mitochondrial [Homo sapiens]	1	8	65	15.383	137	360	1.3159e-138	0	0	393760	0	0	0	0	0	0	0	0	0	0	0	0	0	1802800	0	0	0	729080	1538200	1410300	2104200	608850	251450	1472300	1543000	590450	709270	532970	340080	266980	175220	230050	445950	230910	1965500	0	0	327130	349590
>gi|22035590|ref|NP_663781.1| 39S ribosomal protein L24, mitochondrial [Homo sapiens];>gi|22035588|ref|NP_078816.2| 39S ribosomal protein L24, mitochondrial [Homo sapiens]	2	15	69.4	24.915	216	393	2.0454e-294	0	0	0	0	0	0	0	0	0	0	0	169700	0	0	0	0	0	160340	0	0	823670	0	592440	575590	1091200	276250	74614	626100	797260	119470	0	270660	246000	0	57057	0	229060	0	0	0	0	0
>gi|26051229|ref|NP_006419.2| 39S ribosomal protein L28, mitochondrial [Homo sapiens]	1	19	70.3	30.156	256	545	0	0	332610	904230	0	1007400	235100	0	0	0	0	41565	0	0	0	0	0	0	0	0	0	0	167650	486600	1041800	152460	1245300	1085400	1046100	1790200	557380	607080	634240	0	61200	0	443590	0	0	0	0	0	240620
>gi|29826287|ref|NP_065142.2| 39S ribosomal protein L47, mitochondrial isoform a [Homo sapiens];>gi|29826285|ref|NP_817125.1| 39S ribosomal protein L47, mitochondrial isoform b [Homo sapiens]	2	13	42.8	29.45	250	408	2.8103e-88	0	92699	164390	298800	384950	0	0	0	0	0	0	1658700	0	388830	0	0	0	172360	67194	90402	488600	813180	973340	1385000	731070	986400	842760	839050	1348900	600950	294560	321830	346580	206530	50113	83060	395210	26530	63410	0	90039	147350
>gi|223468571|ref|NP_066957.3| 39S ribosomal protein L23, mitochondrial [Homo sapiens]	1	6	35.9	17.781	153	435	7.4678e-162	0	0	0	0	0	0	0	0	0	0	0	0	0	0	0	149690	0	174260	0	486620	728720	2075400	2051600	2680100	1240600	1679400	1464800	1098900	1696700	940730	813430	280650	247110	0	298420	0	285120	0	241170	0	239710	0
>gi|21265070|ref|NP_057034.2| 39S ribosomal protein L2, mitochondrial [Homo sapiens]	1	11	39.3	33.3	305	343	6.1121e-276	0	0	0	0	127580	770210	829160	0	175350	0	0	0	0	0	0	0	384650	0	0	0	0	266000	0	0	0	0	0	0	0	60341	0	0	212390	546010	195080	0	183550	91718	0	0	0	0
>gi|13899231|ref|NP_113608.1| 39S ribosomal protein L9, mitochondrial [Homo sapiens]	1	11	43.1	30.243	267	541	0	0	0	0	0	784670	160070	91490	0	0	0	0	0	86570	197160	435620	186690	316610	163650	283040	34299	0	0	0	237040	0	0	0	0	0	0	0	0	0	0	0	0	0	0	0	0	0	0
>gi|12597661|ref|NP_075066.1| 39S ribosomal protein L44, mitochondrial [Homo sapiens]	1	21	60.5	37.535	332	939	0	0	0	174840	74666	59809	302690	0	187370	200390	208700	166300	178160	109620	0	52656	39906	0	0	0	0	0	0	329950	342910	267690	288300	978550	0	416590	161640	173700	91576	65188	147900	45907	190160	143780	267720	164320	0	98301	107600
>gi|143770802|ref|NP_064621.3| 39S ribosomal protein L1, mitochondrial precursor [Homo sapiens]	1	15	56.3	36.908	325	456	0	0	130080	0	0	0	65306	351460	620470	597730	851970	765070	0	485910	579450	187850	487070	688800	519000	345520	215490	242870	0	0	0	116630	0	0	0	0	0	0	0	0	0	0	0	0	0	0	0	0	246530
>gi|22547138|ref|NP_666499.1| 39S ribosomal protein L4, mitochondrial isoform a [Homo sapiens];>gi|22547136|ref|NP_057040.2| 39S ribosomal protein L4, mitochondrial isoform a [Homo sapiens];>gi|22547140|ref|NP_666500.1| 39S ribosomal protein L4, mitochondr	3	15	69.8	34.919	311	753	0	0	0	0	0	62946	26650	0	100350	12787	9934	170940	232110	249640	0	123950	0	0	101480	729680	298100	162040	244170	252760	328670	573300	1090300	1011600	796440	1215400	657830	447400	0	135990	270350	0	0	0	0	0	780820	0	0
>gi|31543415|ref|NP_443082.2| growth arrest and DNA damage-inducible proteins-interacting protein 1 [Homo sapiens]	1	14	59.5	25.384	222	661	9.3472e-199	0	0	0	0	297020	191330	0	0	0	0	0	0	0	73525	0	0	0	0	84859	0	856900	0	0	0	0	228050	190730	383870	182930	182490	240840	101940	0	97492	95387	243130	819850	35085	0	284220	1915200	30826
>gi|21265096|ref|NP_061924.1| 39S ribosomal protein L50, mitochondrial [Homo sapiens]	1	11	67.1	18.325	158	462	0	0	0	0	0	0	0	0	0	0	0	512770	0	1156100	0	0	0	0	0	0	0	0	0	0	0	0	0	0	0	0	0	207460	0	0	0	0	0	0	0	0	0	0	0
>gi|31652226|ref|NP_852615.1| 39S ribosomal protein L21, mitochondrial isoform d [Homo sapiens];>gi|31652228|ref|NP_852616.1| 39S ribosomal protein L21, mitochondrial isoform a [Homo sapiens]	2	12	58.5	22.814	205	582	1.5936e-229	0	258370	0	0	0	0	0	0	0	0	0	0	0	0	0	0	0	0	0	0	0	0	54018	273440	180650	432600	545390	276780	386760	247650	440060	0	94293	112630	164610	0	141200	0	0	134860	0	0
>gi|7661806|ref|NP_054894.1| 39S ribosomal protein L15, mitochondrial [Homo sapiens]	1	22	76	33.419	296	984	0	0	0	0	202460	0	0	235500	0	80208	68344	0	116210	0	76003	62215	0	0	0	0	169000	304800	0	173580	147270	1036500	661150	114400	280610	389870	261510	323560	324200	0	0	0	0	596470	443030	0	70757	0	109540
>gi|31083060|ref|NP_851313.1| 39S ribosomal protein L52, mitochondrial isoform c [Homo sapiens];>gi|31083035|ref|NP_848026.1| 39S ribosomal protein L52, mitochondrial isoform a [Homo sapiens];>gi|31083077|ref|NP_851823.1| 39S ribosomal protein L52, mitocho	5	4	42.6	13.592	122	102	6.8706e-142	0	0	0	0	0	0	0	0	0	0	0	0	0	0	0	0	0	0	0	0	0	0	0	0	0	0	0	0	0	0	0	0	0	0	0	0	0	0	0	0	0	0
>gi|22035592|ref|NP_057706.2| 39S ribosomal protein L35, mitochondrial isoform a [Homo sapiens];>gi|22035594|ref|NP_663619.1| 39S ribosomal protein L35, mitochondrial isoform b [Homo sapiens]	2	5	14.9	21.514	188	145	1.1484e-16	0	0	0	0	0	0	0	0	0	0	0	0	0	0	0	0	0	0	0	0	0	0	0	0	0	0	0	0	0	0	0	0	0	0	0	0	0	267980	263800	0	306650	189870
>gi|28872734|ref|NP_115488.2| 39S ribosomal protein L43, mitochondrial isoform a [Homo sapiens];>gi|28872736|ref|NP_789763.1| 39S ribosomal protein L43, mitochondrial isoform c [Homo sapiens];>gi|28872732|ref|NP_789762.1| 39S ribosomal protein L43, mitocho	4	11	72.3	17.853	159	297	9.5635e-96	0	0	0	0	0	0	0	0	0	0	0	0	0	0	0	177910	0	0	1203000	4402300	0	0	128640	371310	410710	0	0	0	0	0	0	0	0	0	0	109730	0	0	0	0	186730	0
>gi|16950607|ref|NP_057581.2| 39S ribosomal protein L51, mitochondrial [Homo sapiens]	1	2	22.7	15.095	128	84	3.0809e-55	0	0	0	0	0	0	0	0	0	0	0	0	0	0	0	0	0	0	0	0	0	0	0	0	0	0	0	0	0	0	0	0	0	0	0	0	0	0	0	0	0	0
>gi|21265080|ref|NP_054880.2| 39S ribosomal protein L18, mitochondrial [Homo sapiens]	1	5	27.2	20.576	180	205	4.7643e-45	0	0	0	0	0	0	0	0	0	0	0	0	0	0	0	0	0	0	0	0	0	0	0	0	0	0	0	1054800	0	0	0	0	332000	321810	0	0	0	0	0	0	0	0
>gi|21735604|ref|NP_660213.1| 39S ribosomal protein L30, mitochondrial precursor [Homo sapiens]	1	6	39.1	18.546	161	140	5.9112e-74	0	0	0	0	0	0	0	0	0	0	0	0	0	0	0	0	0	0	0	0	0	0	0	0	0	0	0	0	0	0	0	0	0	0	0	0	0	0	0	158330	0	0
>gi|169636418|ref|NP_115867.2| 39S ribosomal protein L38, mitochondrial [Homo sapiens]	1	24	54.7	44.596	380	796	0	0	0	0	0	417340	135310	0	0	643790	0	34601	387310	0	275610	601210	535100	0	0	0	34228	0	0	0	0	0	0	437420	209440	0	0	0	142910	0	0	0	40187	128520	0	0	114890	0	108870
>gi|4557657|ref|NP_001536.1| peptidyl-tRNA hydrolase ICT1, mitochondrial precursor [Homo sapiens]	1	12	50	23.63	206	368	1.9239e-105	0	500440	0	289380	409540	314770	0	0	0	0	0	0	0	0	0	0	0	0	0	0	0	0	0	0	0	0	155470	0	0	0	0	0	0	0	0	0	0	0	0	0	0	0
>gi|7706057|ref|NP_057588.1| 39S ribosomal protein L27, mitochondrial [Homo sapiens]	1	5	35.8	16.073	148	167	4.6556e-56	0	0	0	0	585580	0	0	0	0	0	0	0	0	514790	1642500	308420	0	0	0	0	0	0	188340	0	0	0	0	487420	0	0	0	0	0	0	0	0	0	0	0	0	0	0
>gi|8922511|ref|NP_060605.1| 28S ribosomal protein S18a, mitochondrial isoform 1 [Homo sapiens];>gi|301069365|ref|NP_001180272.1| 28S ribosomal protein S18a, mitochondrial isoform 2 [Homo sapiens]	2	12	52	22.184	196	164	7.7923e-92	0	0	0	613120	827360	624770	123970	0	0	135750	0	0	0	0	0	0	0	368860	0	199720	0	247160	0	0	0	0	0	218850	433970	154030	72119	0	0	0	0	0	0	0	0	0	0	0
>gi|6005862|ref|NP_009139.1| 39S ribosomal protein L3, mitochondrial [Homo sapiens]	1	10	45.1	38.632	348	332	9.5032e-127	0	0	0	0	0	0	165400	435680	0	107480	0	261870	413690	1152500	2229500	1906700	1336600	2008100	1086600	268320	661720	84405	263910	284120	658370	247050	297110	206050	0	221730	363940	403670	148200	644990	846060	881290	750910	0	0	0	220210	93535
>gi|94557305|ref|NP_055578.2| 39S ribosomal protein L19, mitochondrial [Homo sapiens]	1	13	46.6	33.535	292	449	2.5832e-111	0	0	0	0	652260	2753300	593030	472670	696820	478170	272640	223250	151770	811360	4274000	2142500	1529900	1072300	2050700	1593200	826620	1149300	1116500	633260	670140	723440	846760	605870	144220	314470	415850	899780	405250	513510	367210	392830	320220	148180	351990	0	0	541970
>gi|300192933|ref|NP_006787.2| AFG3-like protein 2 [Homo sapiens]	4	42	54.3	88.583	797	1569	0	0	123250	0	0	0	0	0	182290	46733	0	17040	16116	0	100840	48292	147710	77946	27415	225020	921520	1658800	1265700	929090	1203300	1142000	941540	1757600	1561700	1934600	757130	1226000	1090700	960360	1366000	1522700	1099300	941670	671720	454320	251170	421560	399810
>gi|4507173|ref|NP_003110.1| paraplegin isoform 1 precursor [Homo sapiens];>gi|40806173|ref|NP_955399.1| paraplegin isoform 2 precursor [Homo sapiens]	2	25	37.2	88.234	795	389	0	0	0	0	0	117070	140130	83029	0	0	53459	0	0	8501.1	0	91087	0	0	0	0	0	0	16955	0	0	0	0	0	0	0	85878	205430	0	0	0	0	0	48736	0	0	0	0	0
>gi|267844826|ref|NP_001010891.4| metaxin-3 isoform 2 [Homo sapiens];>gi|267844828|ref|NP_001161213.1| metaxin-3 isoform 1 [Homo sapiens]	2	6	22.2	27.901	248	64	3.5949e-14	0	0	0	275640	146450	0	74957	0	0	0	0	0	0	0	140240	0	0	0	0	0	0	0	0	0	0	0	291370	0	0	0	0	0	0	314300	0	0	0	0	0	0	0	0
>gi|18201905|ref|NP_000166.2| glucose-6-phosphate isomerase isoform 2 [Homo sapiens];>gi|296080693|ref|NP_001171651.1| glucose-6-phosphate isomerase isoform 1 [Homo sapiens]	3	30	63.4	63.146	558	1669	0	0	0	0	380000	175160	56153	0	0	94608	427140	253710	816280	159740	144890	81572	1220100	116080	0	0	238830	0	0	0	0	0	0	416600	80981	142940	0	0	0	0	32793	0	62189	56014	179670	64657	249370	608020	917740
>gi|22547134|ref|NP_057575.2| 39S ribosomal protein L37, mitochondrial [Homo sapiens]	1	31	81.3	48.117	423	1565	0	0	71759	0	0	0	1625000	5294400	3464600	4253800	3520600	2313400	1121400	683910	274230	426610	877240	1033800	668290	536970	80121	0	243960	0	0	120780	257710	500150	518460	1432500	574090	545270	473480	377870	526980	120920	263480	224720	704920	250250	1161600	431430	98335
>gi|58331150|ref|NP_057724.2| 28S ribosomal protein S30, mitochondrial [Homo sapiens]	1	23	62	50.364	439	605	5.3228e-261	0	0	0	0	0	0	359240	337720	523220	345150	739590	646250	359340	522490	535730	573110	860840	446120	259980	0	248110	0	305380	101740	80079	295040	386120	427080	613830	205160	218540	336170	168710	289730	92502	0	0	379860	502870	2618500	117810	77927
>gi|7305503|ref|NP_038470.1| stomatin-like protein 2 [Homo sapiens]	1	25	68.3	38.534	356	3227	0	0	0	0	0	347880	8442500	32681000	33900000	42262000	46016000	37154000	30711000	21488000	12412000	6423600	4620600	1941200	1443700	1162300	1175700	888010	579690	1119700	969800	311220	213220	178380	89697	73410	100040	207200	74886	127610	162700	0	371610	334060	794940	767770	486310	1196300	1895600
>gi|14043022|ref|NP_004981.2| methionine--tRNA ligase, cytoplasmic [Homo sapiens]	1	13	21.4	101.11	900	319	6.0814e-147	0	0	0	0	0	0	0	0	0	0	0	0	0	0	0	0	0	0	0	0	20099	0	54580	20408	0	0	0	0	20402	141630	48609	0	0	0	0	0	8349.2	0	0	0	26420	42191
>gi|15149476|ref|NP_002878.2| arginine--tRNA ligase, cytoplasmic [Homo sapiens]	1	24	45.6	75.378	660	767	8.3853e-121	0	0	76897	1957600	106630	1492500	0	173060	0	136510	72622	1625300	805860	984900	1163300	890190	95046	291450	617220	0	53914	0	218290	0	44737	254120	0	0	35315	139790	115600	0	0	51675	0	0	0	55587	137740	126240	277420	516730
>gi|4826960|ref|NP_005042.1| glutamine--tRNA ligase [Homo sapiens]	1	20	28.3	87.798	775	223	3.7681e-59	0	0	190010	87328	0	0	92769	0	0	0	0	0	0	0	0	41551	583490	356330	140040	132160	219000	33028	93864	22829	0	27933	23487	0	94508	29103	75311	0	21560	0	0	0	0	0	25072	74712	69270	145370
>gi|8922720|ref|NP_060717.1| cell cycle control protein 50A isoform 1 [Homo sapiens];>gi|221139888|ref|NP_001137430.1| cell cycle control protein 50A isoform 2 [Homo sapiens]	3	8	24.4	40.683	361	96	1.2879e-87	0	0	0	0	0	0	0	21961	0	0	0	0	0	148410	0	0	38030	0	283010	0	0	0	0	183170	0	0	0	0	2389300	3574500	3851900	645160	2065600	1548800	917880	1190700	542050	793530	486740	499990	61311	164080
>gi|262206105|ref|NP_775897.3| sodium-independent sulfate anion transporter [Homo sapiens];>gi|262206075|ref|NP_001159821.1| sodium-independent sulfate anion transporter [Homo sapiens];>gi|262206069|ref|NP_001159820.1| sodium-independent sulfate anion tran	4	5	8.7	65.298	606	31	1.7375e-21	44042	24560	0	0	0	52117	0	0	0	0	0	0	0	0	0	53578	0	36756	0	1604400	0	0	0	105660	328000	0	0	319530	0	160060	1092900	450750	0	0	45979	75643	88602	83676	0	0	0	0
>gi|150378452|ref|NP_689632.2| heparan-alpha-glucosaminide N-acetyltransferase precursor [Homo sapiens]	1	4	9	70.495	635	80	1.6431e-20	0	0	0	0	0	293280	0	0	0	0	0	0	0	0	0	596710	825540	469610	593390	0	0	433670	0	0	0	0	0	0	0	875010	2087800	953820	707870	907960	807300	284800	200560	424850	139330	0	0	53915
>gi|194018570|ref|NP_060388.2| coiled-coil domain-containing protein 109B [Homo sapiens]	1	11	32.4	39.082	336	169	3.7227e-46	0	0	49825	0	0	0	119780	0	0	0	0	614450	815340	747000	59602	134210	678180	269970	815460	190520	219370	101810	104050	154500	144430	121440	118530	0	368050	809280	5552000	6068700	4058400	2752400	1176500	1053900	715140	712150	440620	0	127390	22036
>gi|47271479|ref|NP_849155.2| mitochondrial sodium/hydrogen exchanger 9B2 [Homo sapiens]	1	5	11.5	57.563	537	18	5.1972e-10	0	0	0	0	0	0	0	0	0	0	0	0	0	0	0	0	0	0	0	0	0	0	0	0	283460	0	0	0	0	0	215490	222510	0	0	0	0	0	0	0	0	0	0
>gi|258679435|ref|NP_001158283.1| protein PET117 homolog, mitochondrial precursor [Homo sapiens]	1	2	22.2	9.2227	81	19	1.4548e-100	0	0	0	0	0	0	0	0	0	0	0	0	0	0	0	0	0	0	0	0	0	0	0	0	0	0	0	0	0	2680300	2666800	1721300	551740	0	0	0	0	0	0	0	0	0
>gi|21361103|ref|NP_003696.2| calcium-binding mitochondrial carrier protein Aralar1 [Homo sapiens]	1	46	73.5	74.761	678	3019	0	0	0	0	0	0	0	0	0	101570	119940	49403	50175	37896	136160	1743100	3865000	4976500	4284700	4600700	4396200	8066600	7842300	12102000	11646000	8110200	6898700	6058200	5657600	18589000	60320000	82905000	47366000	25658000	18741000	7655600	3587100	3132200	1418800	713990	0	51350	0
>gi|7657581|ref|NP_055066.1| calcium-binding mitochondrial carrier protein Aralar2 isoform 2 [Homo sapiens];>gi|237649019|ref|NP_001153682.1| calcium-binding mitochondrial carrier protein Aralar2 isoform 1 [Homo sapiens]	2	28	57	74.175	675	1247	0	0	0	75595	138260	57746	179680	0	156060	169830	45420	48232	34423	17462	0	35460	96334	65478	289340	317740	325890	503150	960190	2034000	3627500	1937200	2280500	1574600	2250200	6274500	20098000	29770000	17030000	10074000	8617000	3217600	1524000	1074300	188370	77923	222470	0	0
>gi|11545863|ref|NP_071415.1| methylcrotonoyl-CoA carboxylase beta chain, mitochondrial [Homo sapiens]	1	34	74.2	61.332	563	970	0	0	0	239940	0	0	0	0	0	0	0	0	0	0	49514	52328	0	0	137550	939530	788800	1148600	158190	233880	192890	387220	1216800	2654700	1015700	6423100	88196000	35474000	14757000	8602200	6391800	5717300	3755000	1392200	498630	528530	196000	61346	88035
>gi|4502987|ref|NP_001855.1| cytochrome c oxidase subunit 7A1, mitochondrial precursor [Homo sapiens]	1	3	31.6	9.1174	79	115	2.8496e-51	0	0	0	0	0	0	0	0	0	0	0	0	0	0	0	0	0	0	0	0	0	0	0	0	0	0	0	0	10808000	88413000	70920000	21422000	6694700	5601100	0	3697700	7117600	1520200	823460	3271500	0	0
>gi|24308410|ref|NP_612367.1| uncharacterized protein C19orf52 [Homo sapiens]	1	13	53.1	29.233	260	285	0	0	0	0	0	0	0	0	0	0	0	0	0	0	0	0	0	0	0	0	0	0	0	0	0	93227	489230	3359600	2160900	19190000	48093000	32396000	13510000	6581800	3817900	508550	532790	676200	0	0	0	0	0
>gi|56606061|ref|NP_037469.2| mitochondrial import inner membrane translocase subunit Tim22 [Homo sapiens]	1	5	50	20.031	194	133	1.7518e-253	0	0	512690	0	0	0	0	0	489120	629640	900290	0	0	0	0	0	0	0	0	0	0	0	0	0	0	0	0	800590	6776000	22767000	16251000	8131300	3108000	1958400	1149100	1441300	1035600	378660	797700	0	0	0
>gi|215490098|ref|NP_001135921.1| protein spinster homolog 1 isoform 4 [Homo sapiens];>gi|215490102|ref|NP_001135923.1| protein spinster homolog 1 isoform 3 [Homo sapiens];>gi|215490096|ref|NP_001135920.1| protein spinster homolog 1 isoform 1 [Homo sapiens	5	15	49.8	49.012	454	168	0	0	0	0	0	0	0	0	0	0	0	0	0	0	251270	0	0	0	0	0	0	0	376380	0	0	0	0	135380	605850	523230	13624000	12652000	1779400	439320	0	0	225990	0	0	0	0	0	0
>gi|4505143|ref|NP_002386.1| NADP-dependent malic enzyme [Homo sapiens]	1	21	55.1	64.149	572	136	0	0	0	87878	0	0	0	0	0	52119	0	84309	83061	0	99133	0	0	125990	0	0	0	0	0	0	0	0	0	312140	194030	463640	2804600	7059200	98745	84344	64828	75473	0	31736	0	0	34348	0	0
>gi|153085470|ref|NP_001093139.1| HIG1 domain family member 1A isoform b [Homo sapiens];>gi|153085463|ref|NP_054775.2| HIG1 domain family member 1A isoform b [Homo sapiens];>gi|153085461|ref|NP_001093138.1| HIG1 domain family member 1A isoform a [Homo sapi	4	5	63.4	10.143	93	184	6.2167e-112	0	0	8617700	5021500	2739400	6575200	1164700	1272500	2414500	1184500	0	0	0	0	0	0	0	0	0	0	0	0	671630	0	0	0	0	619030	1767100	49424000	13381000	15233000	11548000	0	318330	0	0	0	0	0	0	0
>gi|4502985|ref|NP_001854.1| cytochrome c oxidase subunit 6B1 [Homo sapiens]	1	5	58.1	10.192	86	39	4.0369e-90	0	1702700	793150	1094800	1138900	677430	0	0	0	0	0	0	0	0	0	0	0	0	0	0	0	0	0	0	0	0	0	0	2198400	6937600	2559400	175440	0	0	0	0	0	0	538080	0	101770	0
>gi|17999528|ref|NP_004364.2| cytochrome c oxidase subunit 6A1, mitochondrial [Homo sapiens]	1	2	43.1	12.155	109	82	1.1645e-27	0	0	0	0	0	0	0	0	0	0	0	0	0	0	0	0	0	0	0	0	0	0	0	0	0	0	0	0	46370000	207900000	102780000	19475000	11685000	2732100	0	1249600	3671500	0	0	3610700	0	0
>gi|251831109|ref|YP_003024028.1| cytochrome c oxidase subunit I [Homo sapiens]	1	4	13.6	57.041	513	286	4.4777e-70	0	0	0	0	0	0	731280	0	0	0	0	0	0	0	0	0	0	0	0	0	301210	6601300	14770000	13771000	4183000	5077800	1181200	641860	22396000	134480000	74617000	18833000	41966000	6677000	2097200	3703200	7177800	3781000	1977700	625890	2387800	2879900
>gi|251831110|ref|YP_003024029.1| cytochrome c oxidase subunit II [Homo sapiens]	1	9	44.9	25.565	227	1327	0	0	0	259440	302310	0	1297300	318860	286720	3005000	4734400	1877800	2932900	2334300	5778700	6225900	4075200	7755800	5801200	2311300	9237600	1740200	899880	696990	720230	1251800	1748500	1894700	6213200	222140000	1136700000	653560000	166990000	99381000	54238000	23477000	37544000	62580000	29572000	17172000	26862000	22840000	19660000
>gi|262118227|ref|NP_001856.2| cytochrome c oxidase subunit 7A2, mitochondrial precursor [Homo sapiens]	1	5	42.6	12.844	115	529	3.2408e-260	0	1055000	1410500	863420	0	0	0	0	0	0	0	0	0	0	0	0	0	327220	0	0	0	447130	0	0	0	0	0	1208900	120970000	619280000	370920000	101250000	58920000	29094000	6737400	22812000	17128000	10164000	5683600	5333400	3659300	4564600
>gi|190885499|ref|NP_004246.2| cytochrome c oxidase subunit 5A, mitochondrial precursor [Homo sapiens]	1	10	61.3	16.762	150	957	0	0	2091800	4756700	2975300	4139000	1858100	369860	350660	477830	716340	764290	964040	0	0	363100	618020	1033900	1339600	1942200	4616500	4118500	6398600	5375800	3834000	1276700	672680	920080	856830	33834000	192720000	88499000	24033000	12273000	10701000	2231500	8862400	9942700	4119700	1709200	8262700	1935600	3120900
>gi|4505357|ref|NP_002480.1| NADH dehydrogenase [ubiquinone] 1 alpha subcomplex subunit 4 [Homo sapiens]	1	6	58	9.3697	81	507	6.7045e-99	0	15625000	28749000	28715000	20482000	13899000	13405000	12741000	14093000	13836000	9120100	2888000	4412600	3906900	1599200	3812500	3549900	1745300	3931700	2737400	4187900	3625300	3455100	3362300	5425700	5496500	1322500	2707100	62142000	333500000	197370000	57688000	34348000	16001000	8158700	12518000	20631000	9325300	6130900	16666000	9514900	3949100
>gi|17017988|ref|NP_001853.2| cytochrome c oxidase subunit 5B, mitochondrial precursor [Homo sapiens]	1	10	66.7	13.696	129	839	3.6785e-159	0	10468000	13975000	12482000	11883000	12737000	20153000	13889000	11253000	6569100	3510400	1771900	643720	821920	318660	0	0	0	0	0	0	0	368110	537650	1262000	953540	304160	269060	41196000	185040000	124490000	35452000	15902000	10558000	1763200	6067400	10269000	3609300	2015300	9271100	3190800	3186300
>gi|251831113|ref|YP_003024032.1| cytochrome c oxidase subunit III [Homo sapiens]	1	3	13	29.95	261	347	2.8446e-33	0	0	0	0	0	0	0	0	0	0	253380	0	0	0	0	814910	2804100	2636200	5775000	6120100	11407000	13083000	2804700	2985400	2174200	2439000	3117700	2876400	174450000	857790000	592250000	182870000	96481000	43429000	22420000	33122000	35896000	21401000	10938000	18726000	10907000	9214400
>gi|4502981|ref|NP_001852.1| cytochrome c oxidase subunit 4 isoform 1, mitochondrial precursor [Homo sapiens]	1	16	57.4	19.576	169	1659	7.8124e-298	0	0	2648500	10476000	10303000	9468100	2550400	1510800	3467800	4049700	2095600	3185000	903310	458220	494650	333950	429080	340950	344990	544900	270960	0	513120	1171200	1624600	3118000	2268600	4135200	131560000	691720000	398890000	135220000	73301000	38651000	12575000	24329000	40632000	17085000	8683100	17508000	9318100	10126000
>gi|4758040|ref|NP_004365.1| cytochrome c oxidase subunit 6C proprotein [Homo sapiens]	1	10	76	8.7813	75	563	1.9517e-106	0	1531300	1977300	1881600	1086600	876190	250100	0	386820	0	0	0	0	695220	0	728740	0	0	1710700	0	0	446950	1751200	1311200	806550	1580100	2760400	7960000	119360000	800600000	448710000	96050000	55864000	28508000	9472400	19392000	28014000	14795000	5781900	19450000	5761900	9977300
>gi|4502993|ref|NP_001858.1| cytochrome c oxidase subunit 7C, mitochondrial precursor [Homo sapiens]	1	3	55.6	7.2454	63	376	1.4907e-130	0	0	0	0	0	0	0	0	0	0	0	0	0	0	0	0	0	0	0	0	0	0	0	0	0	0	0	499320	32574000	157870000	98737000	28069000	4485800	1157700	612010	5515200	8605200	3086700	2536500	3446100	1763800	201640
>gi|4758044|ref|NP_004065.1| cytochrome c oxidase subunit 8A, mitochondrial [Homo sapiens]	1	1	13	7.579	69	39	0.00019454	0	0	0	0	0	0	0	0	0	0	0	0	0	0	0	0	0	0	0	0	0	0	0	0	0	0	0	0	9976600	28921000	15636000	871480	2040600	2181200	0	1017700	0	0	0	230810	0	0
>gi|6912382|ref|NP_036324.1| mitochondrial import inner membrane translocase subunit Tim9 B [Homo sapiens]	1	2	16.5	11.586	103	6	1.1674e-05	0	246370	257210	0	0	0	0	0	0	0	0	0	0	0	0	0	0	0	0	0	0	0	0	0	0	0	0	108000	296590	891050	803370	0	228760	0	0	0	0	0	0	0	0	0
>gi|56682959|ref|NP_002023.2| ferritin heavy chain [Homo sapiens]	1	14	74.9	21.225	183	285	4.5016e-245	0	0	0	338160	387680	0	0	0	0	0	0	0	472680	0	0	0	0	0	0	0	0	479750	0	370850	0	0	0	0	0	34961000	224150000	74916000	16670000	20764000	15975000	9873700	8312700	4068700	6781000	1397900	2758800	3247600
>gi|93004078|ref|NP_036392.2| 2-hydroxyacyl-CoA lyase 1 [Homo sapiens]	1	4	9.3	63.728	578	58	6.6472e-34	0	0	0	0	0	0	0	0	0	0	0	0	0	0	0	0	0	0	0	0	0	0	0	0	0	0	0	178580	507790	836780	864260	833810	570000	364470	0	0	0	0	0	2246300	0	0
>gi|5454158|ref|NP_006286.1| valine--tRNA ligase [Homo sapiens]	1	13	12.6	140.47	1264	80	2.7999e-52	0	0	49697	35918	0	0	0	0	0	0	0	0	63594	35260	0	0	39460	0	0	0	59906	35894	47677	38804	86627	145090	146930	208230	27371	89063	92111	90282	21569	114960	115750	11008	133950	337480	227510	230910	160400	113000
>gi|4504067|ref|NP_002070.1| aspartate aminotransferase, cytoplasmic [Homo sapiens]	1	23	66.6	46.247	413	301	0	0	0	0	29734	0	0	0	0	0	0	0	0	0	316060	88166	71845	463860	0	223110	255950	520700	0	0	0	962490	2057900	4409100	8303400	10266000	11178000	1839200	0	0	141260	0	0	0	0	0	441860	0	0
>gi|332635095|ref|NP_060935.2| plasminogen receptor (KT) [Homo sapiens]	1	5	34	17.201	147	117	2.7121e-20	0	0	475380	0	0	0	0	0	0	0	0	149850	0	0	153420	0	0	0	0	0	0	0	0	0	0	0	4255600	6058200	22647000	20603000	12571000	10235000	4580400	1944300	2374200	1917300	2465300	2577900	4301300	802210	0	0
>gi|21361370|ref|NP_002853.2| glycogen phosphorylase, brain form [Homo sapiens]	1	48	60.6	96.695	843	1119	0	0	0	0	0	0	0	41133	0	0	0	0	0	0	150610	39847	611020	2621900	2248400	1948200	1111100	1094600	536130	1048700	981550	1291000	5218200	14897000	16415000	12341000	10745000	14455000	6628000	1012800	691480	896230	912750	484310	71075	0	174170	0	88729
>gi|4826686|ref|NP_004930.1| ATP-dependent RNA helicase DDX1 [Homo sapiens]	1	17	30.8	82.431	740	123	1.1994e-202	0	0	0	0	0	106770	0	0	0	0	0	0	0	0	0	0	38999	41712	175710	189090	58803	0	0	0	0	0	0	715540	1306100	1443700	1080400	1118500	400100	355660	423170	151330	106530	0	0	164330	30184	0
>gi|148536853|ref|NP_004362.2| coatomer subunit alpha isoform 2 [Homo sapiens];>gi|148536855|ref|NP_001091868.1| coatomer subunit alpha isoform 1 [Homo sapiens]	2	58	54.9	138.34	1224	1712	0	0	0	0	24800	0	44138	13878	0	0	12818	0	0	0	46379	0	198870	0	8399.8	84713	56481	238060	778320	89744	248770	747040	1122800	2315200	6518800	10351000	5271700	2392400	2383400	3687700	4276800	3699200	2648500	1536200	2001500	3225200	3624500	4903000	2277100
>gi|87196339|ref|NP_001839.2| collagen alpha-1(VI) chain precursor [Homo sapiens]	1	32	47.6	108.53	1028	2733	0	0	23357	56245	0	0	164860	0	0	43792	89926	349690	552220	935410	1017100	498160	355430	423950	539020	613530	549020	1350000	1222400	1545300	1839900	2799500	6986500	8518100	11667000	24135000	11141000	4090300	3749000	3492500	5508100	7003000	8344700	7649400	4748500	4157100	3010900	4488100	4318700
>gi|4557797|ref|NP_000260.1| nucleoside diphosphate kinase A isoform b [Homo sapiens];>gi|38045913|ref|NP_937818.1| nucleoside diphosphate kinase A isoform a [Homo sapiens]	2	1	9.2	17.149	152	67	5.9552e-83	0	0	0	0	0	0	0	0	0	0	0	0	0	0	0	0	0	0	0	436570	0	582860	696860	767110	703950	848130	656000	1653000	2066700	1697300	2141300	2077200	2046900	1129100	0	0	0	0	0	0	0	0
>gi|20336290|ref|NP_055781.2| putative ATP-dependent RNA helicase DHX30 isoform 2 [Homo sapiens];>gi|20336294|ref|NP_619520.1| putative ATP-dependent RNA helicase DHX30 isoform 1 [Homo sapiens]	2	12	14.3	129.44	1155	52	1.2064e-91	0	19868	46326	0	0	0	0	0	55845	33992	60497	0	0	0	0	0	0	0	0	0	0	0	0	0	0	0	95925	152390	110330	100770	53269	34424	73419	40440	29100	43930	59906	33836	0	66863	0	0
>gi|20127408|ref|NP_000173.2| trifunctional enzyme subunit alpha, mitochondrial precursor [Homo sapiens]	1	55	76.8	82.999	763	15042	0	199160	79282	124470	188870	77777	26289	0	0	28678	191820	146620	405380	107980	654640	14791000	64770000	93744000	79581000	82120000	68408000	99250000	88857000	67048000	49303000	31721000	57825000	187310000	246470000	229960000	145450000	173910000	313060000	330660000	318390000	281780000	202870000	151490000	142400000	231250000	182970000	131740000	60840000
>gi|4504327|ref|NP_000174.1| trifunctional enzyme subunit beta, mitochondrial precursor [Homo sapiens]	1	37	76.8	51.294	474	6900	0	1918700	399970	0	623750	323840	0	0	301850	1667600	3735500	6917100	7754100	5460000	2912000	2826200	2067300	2737700	2387400	4918000	2954500	3140300	3404300	3348900	4450700	6436600	51413000	328380000	446420000	420360000	236900000	219000000	321360000	307780000	305260000	243690000	197630000	130300000	129580000	197750000	167450000	115350000	47739000
>gi|4557587|ref|NP_000128.1| fumarylacetoacetase [Homo sapiens]	1	5	15	46.374	419	104	2.8378e-27	0	0	0	0	0	0	0	0	0	0	0	0	0	0	0	0	0	0	0	0	101650	115010	280180	411730	510400	583240	692640	712760	814110	951420	451330	1087100	878160	925720	475040	728870	752870	120830	160130	0	0	0
>gi|112380628|ref|NP_005552.3| lysosome-associated membrane glycoprotein 1 precursor [Homo sapiens]	1	10	21.3	44.882	417	1712	0	0	0	0	0	0	0	194580	190110	213140	442690	793790	491230	353400	0	155020	838820	624160	2001900	4247900	6887400	15331000	23982000	26649000	21076000	8201200	25878000	97306000	179760000	267080000	257280000	179450000	146220000	116560000	74207000	59239000	40601000	26009000	15188000	12104000	5178600	4214400	4668300
>gi|38569405|ref|NP_000037.2| arylsulfatase B isoform 1 precursor [Homo sapiens];>gi|38569407|ref|NP_942002.1| arylsulfatase B isoform 2 precursor [Homo sapiens]	2	9	24.2	59.687	533	164	3.2361e-70	0	0	0	0	0	0	0	0	0	0	56368	0	0	0	14033	0	0	0	0	0	0	107490	118670	329320	246290	176180	798570	855900	1145400	1327000	1561100	1303500	1019200	964350	606930	423390	163670	47473	64232	362530	0	128840
>gi|5453832|ref|NP_006380.1| hypoxia up-regulated protein 1 precursor [Homo sapiens];>gi|195976805|ref|NP_001124463.1| hypoxia up-regulated protein 1 precursor [Homo sapiens]	3	50	59.8	111.33	999	1641	0	0	0	54433	134700	289380	37792	255840	195730	45258	131150	174480	127050	0	149520	194000	94320	54512	69399	119130	999610	1482500	119830	454540	500520	625330	2187900	2917900	6535000	28049000	17027000	14210000	17534000	15499000	12445000	4934100	2377200	765610	150960	284950	227290	0	648110
>gi|21361368|ref|NP_002851.2| delta-1-pyrroline-5-carboxylate synthase isoform 1 [Homo sapiens];>gi|62912457|ref|NP_001017423.1| delta-1-pyrroline-5-carboxylate synthase isoform 2 [Homo sapiens]	2	48	69.4	87.301	795	3765	0	0	0	43494	0	0	140150	0	114500	170050	27186	0	71112	224900	31118	350080	1516900	3461000	2615600	2752900	2560600	6028900	11717000	19545000	25544000	19782000	21448000	21279000	25709000	29112000	37290000	70778000	79255000	49485000	32144000	16354000	11246000	6437200	4496100	3485900	1574700	1872000	1637300
>gi|71565154|ref|NP_000662.3| alcohol dehydrogenase class-3 [Homo sapiens]	1	22	74.1	39.724	374	1404	0	217310	0	0	0	128410	333400	609470	680040	1005500	0	0	0	993720	700420	5430900	9238800	9518100	9704800	11177000	8355400	6977900	5777200	7945700	9803100	8369400	16383000	29090000	32709000	48560000	44680000	49756000	47625000	46842000	14312000	4019000	875760	40088	127700	0	0	0	56170
>gi|33286422|ref|NP_872271.1| pyruvate kinase isozymes M1/M2 isoform b [Homo sapiens];>gi|33286420|ref|NP_872270.1| pyruvate kinase isozymes M1/M2 isoform b [Homo sapiens];>gi|332164781|ref|NP_001193728.1| pyruvate kinase isozymes M1/M2 isoform f [Homo sap	4	5	10	58.061	531	227	0	0	174960	317660	0	95071	68735	0	0	0	104260	607400	786910	403150	275510	345580	0	185980	91599	208380	230040	582900	460820	581660	480840	696930	1227500	1693400	3154600	5299100	6625700	5598100	3148500	1153800	842120	419330	116490	247730	55080	0	37989	43306	0
>gi|7669492|ref|NP_002037.2| glyceraldehyde-3-phosphate dehydrogenase isoform 1 [Homo sapiens];>gi|378404908|ref|NP_001243728.1| glyceraldehyde-3-phosphate dehydrogenase isoform 2 [Homo sapiens]	3	28	92.5	36.053	335	7391	0	2230500	822030	1441000	0	1172000	658660	33022	0	1031800	904180	0	0	0	2069000	1146500	0	1147100	5301400	7216700	2466600	2207400	5575200	8129500	19965000	40133000	111270000	189500000	327930000	666700000	825250000	944730000	743300000	428100000	260700000	165600000	97797000	66120000	65944000	36729000	35586000	39924000	43137000
>gi|5453549|ref|NP_006397.1| peroxiredoxin-4 precursor [Homo sapiens]	1	18	66.1	30.54	271	904	1.5471e-296	0	0	1359600	125630	851570	343310	369150	385510	970320	1302700	1433600	3254500	2534900	1875800	2116200	2431300	5137700	4739000	7377000	5725800	10234000	3285400	6064400	7566800	5312900	7063900	5621600	14743000	59080000	28986000	46934000	22318000	27202000	20007000	12776000	10242000	7980900	5455500	4825000	3065400	2799000	2300600
>gi|21361621|ref|NP_002624.2| phosphoglucomutase-1 isoform 1 [Homo sapiens];>gi|290463102|ref|NP_001166289.1| phosphoglucomutase-1 isoform 2 [Homo sapiens];>gi|290463104|ref|NP_001166290.1| phosphoglucomutase-1 isoform 3 [Homo sapiens]	3	26	61.4	61.448	562	745	5.2713e-236	0	0	0	35450	0	0	0	0	248280	1117000	1849500	1984200	1551200	889010	2394700	685020	948930	436170	761260	256010	2287200	205390	307430	460250	789430	1562900	2291100	2279700	3353700	2515000	3495200	3846900	3643000	8042100	4526300	1854000	274920	66051	292090	422040	252020	0
>gi|392583865|ref|NP_001254792.1| SRA stem-loop-interacting RNA-binding protein, mitochondrial isoform 2 precursor [Homo sapiens];>gi|13654278|ref|NP_112487.1| SRA stem-loop-interacting RNA-binding protein, mitochondrial isoform 1 [Homo sapiens];>gi|392583	3	12	81.3	12.122	107	601	3.8876e-191	0	0	457470	0	179520	0	0	0	0	0	0	0	0	0	0	0	0	0	0	170680	0	279730	3503100	8210500	24746000	61150000	110090000	99845000	103820000	79404000	57997000	40294000	25217000	16750000	12296000	14293000	8837700	2871400	3359800	3915600	2550400	2620900
>gi|31621305|ref|NP_573566.2| leucine-rich PPR motif-containing protein, mitochondrial precursor [Homo sapiens]	1	109	79.1	157.9	1394	6967	0	0	9190.1	60500	1597200	175310	110680	100940	111430	169890	122760	201080	211340	182690	156400	29202	20859	44135	85693	168350	34412	156200	209120	961220	5310800	16315000	49640000	77399000	82904000	91215000	66439000	42587000	28398000	19022000	12879000	10012000	9121500	10368000	7872800	7192500	2798400	3228100	2310100
>gi|5031857|ref|NP_005557.1| L-lactate dehydrogenase A chain isoform 1 [Homo sapiens];>gi|260099723|ref|NP_001158886.1| L-lactate dehydrogenase A chain isoform 3 [Homo sapiens];>gi|207028494|ref|NP_001128711.1| L-lactate dehydrogenase A chain isoform 2 [Ho	9	33	86.4	36.688	332	6166	0	2074500	1063800	1300600	790800	4328600	26615000	27785000	21212000	20906000	21290000	15011000	12231000	9076400	7030900	7274300	5110500	5445900	3467300	3413900	4125500	16942000	30648000	54757000	132940000	218780000	379890000	501210000	467350000	564940000	375140000	221360000	185520000	177940000	197790000	156640000	182400000	119490000	83928000	69115000	39634000	31723000	21268000
>gi|88702793|ref|NP_612449.2| vasorin precursor [Homo sapiens]	1	14	23.2	71.712	673	492	0	0	0	0	0	0	0	0	0	0	628110	1456800	1749200	1153500	269980	314680	422980	364400	790430	1522700	947430	1348300	209170	805200	1297000	1667400	3210900	10610000	17911000	17582000	7936300	4798500	4008100	3401100	2823900	1683300	1282700	957980	624530	382380	417270	619670	502010
>gi|4507229|ref|NP_001071.1| succinate-semialdehyde dehydrogenase, mitochondrial isoform 2 precursor [Homo sapiens];>gi|25777721|ref|NP_733936.1| succinate-semialdehyde dehydrogenase, mitochondrial isoform 1 precursor [Homo sapiens]	2	3	5.4	57.214	535	11	8.4265e-08	0	0	0	0	0	0	0	0	0	0	0	0	0	0	0	0	0	0	0	0	0	0	0	0	0	56689	464090	211440	144610	0	0	0	0	33151	0	0	0	0	0	356860	0	0
>gi|157388927|ref|NP_060379.2| required for meiotic nuclear division protein 1 homolog [Homo sapiens]	1	14	37	51.603	449	216	2.7542e-147	0	0	0	0	0	0	0	0	0	123630	0	0	0	234050	403080	523610	483080	287540	240270	262620	0	148930	130290	99715	72415	2214100	3462400	4173900	4915600	1932100	3746400	1516400	1798500	1047400	610450	277390	357600	0	954930	11277000	1058500	182120
>gi|57863271|ref|NP_055873.1| uncharacterized protein KIAA0564 isoform a precursor [Homo sapiens];>gi|57863273|ref|NP_001009814.1| uncharacterized protein KIAA0564 isoform b precursor [Homo sapiens]	2	33	20.2	214.82	1905	185	4.2089e-153	0	0	0	0	0	0	0	93139	0	36383	0	0	0	0	0	20085	18115	18776	0	0	17346	16387	86638	117080	124720	76586	219540	330650	980110	766550	495300	465400	334600	504700	102380	52622	76823	54195	22406	0	23772	40459
>gi|45267832|ref|NP_055744.2| FAST kinase domain-containing protein 2 [Homo sapiens];>gi|209969832|ref|NP_001129666.1| FAST kinase domain-containing protein 2 [Homo sapiens];>gi|209969830|ref|NP_001129665.1| FAST kinase domain-containing protein 2 [Homo sa	3	12	22.3	81.462	710	89	6.3276e-70	0	0	0	0	328150	196860	0	25834	0	0	253630	112700	190470	559120	1020700	930080	560170	402820	156830	143230	72596	0	0	26563	61350	0	0	0	0	0	0	0	0	324590	220700	191830	0	228940	299910	3959500	475170	164350
>gi|18105007|ref|NP_004332.2| CAD protein [Homo sapiens]	1	12	9.2	242.98	2225	41	1.5078e-25	0	0	0	0	0	0	0	0	0	0	0	0	0	0	0	0	0	11478	14613	17061	64224	56005	40891	54901	29479	33171	28515	31910	10723	5685.7	0	16894	0	11981	22517	0	9071	4623.6	0	283200	10936	10597
>gi|221219008|ref|NP_001137408.1| uncharacterized protein C15orf61 precursor [Homo sapiens]	1	4	42	18.091	157	21	2.5203e-76	0	0	0	0	0	0	0	0	0	0	0	0	0	0	0	0	0	0	0	0	0	0	0	0	0	0	0	0	0	0	0	0	0	0	0	0	0	0	0	3164300	228920	0
>gi|50345988|ref|NP_001001973.1| ATP synthase subunit gamma, mitochondrial isoform L (liver) precursor [Homo sapiens]	1	1	4.4	32.996	298	105	0	0	0	0	0	472220	388840	321970	345410	250880	0	0	0	0	0	0	0	0	0	0	0	0	0	0	0	0	0	0	0	0	0	0	180180	370490	748960	481370	0	397070	217520	815860	15960000	3367800	948780
>gi|50345982|ref|NP_001001935.1| ATP synthase subunit alpha, mitochondrial isoform c [Homo sapiens];>gi|382546190|ref|NP_001244264.1| ATP synthase subunit alpha, mitochondrial isoform c [Homo sapiens]	2	1	1.4	54.493	503	6	0	0	0	0	0	0	0	0	0	0	0	0	0	0	0	0	0	201540	64550	0	0	0	0	0	0	0	0	0	0	0	0	0	0	0	0	0	0	0	0	0	867960	0	0
>gi|330340389|ref|NP_001193356.1| up-regulated during skeletal muscle growth protein 5 [Homo sapiens];>gi|330340387|ref|NP_001193355.1| up-regulated during skeletal muscle growth protein 5 [Homo sapiens];>gi|14249376|ref|NP_116136.1| up-regulated during sk	3	4	44.8	6.4575	58	483	2.1923e-126	0	10805000	14251000	7810400	6352400	3683600	4732700	2835800	4604700	6833000	4152900	811450	0	0	0	0	1851200	0	446990	0	0	0	0	0	0	897830	0	770210	0	2007200	25690000	50466000	109750000	150030000	87328000	48803000	48933000	19572000	86768000	1019800000	130550000	27441000
>gi|251831112|ref|YP_003024031.1| ATP synthase F0 subunit 6 [Homo sapiens]	1	3	10.2	24.817	226	255	5.1366e-25	0	0	0	0	0	0	0	0	0	0	889210	1378200	1883300	2906900	3873700	2985800	2291900	1610600	801370	779130	0	0	0	0	0	0	0	0	0	4855300	33821000	74493000	147410000	191670000	109730000	59332000	65866000	45192000	127440000	1123000000	146570000	40895000
>gi|5453559|ref|NP_006347.1| ATP synthase subunit d, mitochondrial isoform a [Homo sapiens];>gi|51479152|ref|NP_001003785.1| ATP synthase subunit d, mitochondrial isoform b [Homo sapiens]	2	23	93.2	18.491	161	2373	0	0	850340	1248100	0	0	377620	504580	0	0	800530	0	0	446000	189900	0	3764800	0	0	0	562410	507120	0	0	0	0	0	466680	499500	0	2835900	25848000	62013000	140410000	204640000	103410000	72626000	80465000	41452000	122850000	1595500000	169780000	56434000
>gi|21361565|ref|NP_001679.2| ATP synthase subunit b, mitochondrial precursor [Homo sapiens]	1	23	60.9	28.908	256	2793	0	0	0	0	0	2726500	951770	399490	187290	489250	248480	160300	65595	197190	137150	0	82426	0	0	0	0	0	380400	230240	0	493870	337410	0	166960	358840	2415200	40233000	53436000	129690000	203740000	88267000	46280000	62972000	40409000	113890000	1536900000	130710000	40495000
>gi|51479156|ref|NP_006467.4| ATP synthase subunit g, mitochondrial [Homo sapiens]	2	11	84.5	11.428	103	1180	0	0	0	0	0	0	0	0	0	0	308790	972780	0	1087000	1142700	0	0	0	0	0	0	243500	970400	498990	0	0	1229800	265550	0	2407200	7663100	40744000	70091000	152290000	295760000	110250000	70807000	61901000	31673000	101870000	1731700000	162000000	48671000
>gi|6005717|ref|NP_009031.1| ATP synthase subunit e, mitochondrial [Homo sapiens]	4	7	76.8	7.9331	69	661	4.6051e-112	0	646320	1102200	0	0	0	1669300	0	0	0	0	0	0	0	0	434760	0	0	2197700	1624900	0	0	0	0	0	0	0	617680	0	0	9586400	41916000	43432000	135350000	61840000	41620000	35450000	4243400	78727000	1526200000	112860000	30993000
>gi|251831111|ref|YP_003024030.1| ATP synthase F0 subunit 8 [Homo sapiens]	1	4	52.9	7.9916	68	296	5.8777e-24	0	0	453280	0	0	0	0	0	0	0	0	0	0	0	0	0	0	0	0	0	0	0	0	0	0	0	897230	0	406720	0	5989000	6457900	17501000	23971000	17382000	8232500	11111000	7875800	8485600	303560000	21874000	6159800
>gi|51479132|ref|NP_001003714.1| ATP synthase subunit f, mitochondrial isoform 2c [Homo sapiens];>gi|4757812|ref|NP_004880.1| ATP synthase subunit f, mitochondrial isoform 2a [Homo sapiens]	2	2	27.3	6.2953	55	62	3.3638e-123	0	0	0	0	545180	0	0	0	0	0	0	0	0	0	0	0	0	0	0	0	0	0	0	0	0	1894100	2373700	1281500	2420100	0	0	0	7952000	12001000	6213200	1390700	1294100	0	9033400	93392000	15398000	0
>gi|50345991|ref|NP_001001975.1| ATP synthase subunit delta, mitochondrial precursor [Homo sapiens];>gi|4502297|ref|NP_001678.1| ATP synthase subunit delta, mitochondrial precursor [Homo sapiens]	2	6	61.9	17.49	168	491	0	0	0	24777000	20411000	10057000	7421400	2795500	1221000	0	1586400	648610	548740	0	0	450330	0	625950	967570	0	1238600	612200	0	0	0	0	707810	0	0	0	0	5647600	8984800	22249000	31879000	22921000	15564000	21376000	17129000	50473000	899810000	67083000	20648000
>gi|4758940|ref|NP_004885.1| 6.8 kDa mitochondrial proteolipid isoform 1 [Homo sapiens];>gi|188528661|ref|NP_001120865.1| 6.8 kDa mitochondrial proteolipid isoform 2 [Homo sapiens]	2	4	79.3	6.662	58	195	4.0766e-30	0	1787400	2238400	0	821180	669790	364790	0	0	0	0	0	0	0	0	0	0	0	0	0	0	0	0	0	0	0	0	0	0	181340	2961800	9775500	18048000	33961000	8175300	10608000	12925000	6851000	28056000	764910000	39140000	8936800
>gi|4502303|ref|NP_001688.1| ATP synthase subunit O, mitochondrial precursor [Homo sapiens]	1	18	77	23.277	213	2318	0	0	0	52604000	181230000	176250000	109090000	70580000	36619000	40022000	37128000	24909000	17445000	17918000	10529000	7533900	6044900	8228800	5793400	6294500	6176300	6211200	4440500	2544600	2194900	1945600	1153400	1231300	898900	868320	494190	444480	839950	1113900	14016000	25179000	16388000	33265000	21436000	103100000	2260100000	198550000	39856000
>gi|32189394|ref|NP_001677.2| ATP synthase subunit beta, mitochondrial precursor [Homo sapiens]	1	41	85.8	56.559	529	16453	0	0	120980	160120	425370	4062100	117770000	1045400000	776390000	205630000	156440000	207370000	236900000	187380000	132760000	104330000	60793000	48587000	25408000	24129000	16686000	18052000	13906000	9309600	9509700	9156400	10287000	10308000	6947600	9451500	12216000	61012000	89475000	50335000	18929000	18578000	20139000	31621000	65603000	457960000	6374500000	905980000	247980000
>gi|5901896|ref|NP_008817.1| ATP synthase subunit epsilon, mitochondrial [Homo sapiens]	1	3	45.1	5.7797	51	437	1.0463e-25	0	13879000	31672000	65030000	39487000	25033000	17783000	9588200	9017900	8290500	6479500	5595200	5761700	4679400	2802400	3100000	2731300	2943600	2385100	0	791620	0	0	0	585610	700150	993730	686720	1682800	2254500	9784500	12919000	36373000	64428000	39587000	32912000	39593000	30206000	101340000	1212200000	112730000	26900000
>gi|24307999|ref|NP_055956.1| glycerol-3-phosphate dehydrogenase 1-like protein [Homo sapiens]	1	4	11.7	38.418	351	6	2.5141e-09	0	0	0	28366	0	109140	0	0	0	0	0	0	0	0	0	0	0	0	0	0	0	0	0	0	0	0	0	0	0	0	0	0	0	0	0	0	0	0	0	0	0	0
>gi|56550047|ref|NP_001008225.1| uveal autoantigen with coiled-coil domains and ankyrin repeats isoform 2 [Homo sapiens];>gi|59850762|ref|NP_060473.2| uveal autoantigen with coiled-coil domains and ankyrin repeats isoform 1 [Homo sapiens]	2	8	7.6	161.51	1403	14	2.0218e-13	0	0	0	0	23968	0	0	0	0	0	0	0	0	0	0	0	0	0	28225	0	0	0	0	0	22152	33120	6615.1	0	18120	11445	0	0	0	0	0	0	0	0	0	0	0	32384
>gi|47132549|ref|NP_997639.1| fibronectin isoform 6 preproprotein [Homo sapiens];>gi|47132553|ref|NP_997641.1| fibronectin isoform 5 preproprotein [Homo sapiens];>gi|47132555|ref|NP_997643.1| fibronectin isoform 4 preproprotein [Homo sapiens];>gi|16933542|	6	21	17.2	239.63	2176	85	2.3179e-120	0	0	0	0	9761	0	0	0	0	0	0	0	0	0	0	0	0	0	0	0	0	0	0	0	32226	0	0	0	0	0	32448	0	35732	84214	65759	84334	71827	42989	36084	29734	28205	94462
>gi|14269586|ref|NP_110438.1| 28S ribosomal protein S26, mitochondrial [Homo sapiens]	1	11	51.2	24.211	205	315	4.1809e-60	0	0	545830	0	0	0	0	0	0	0	0	595030	894740	0	1623100	153030	75970	0	49606	0	39579	0	0	0	354930	912560	0	1152300	2552600	4415600	4272800	4068800	5809100	3774400	3493900	3889400	4304200	2305400	2437200	901890	494510	1160600
>gi|14028877|ref|NP_071942.1| 28S ribosomal protein S25, mitochondrial [Homo sapiens]	1	12	70.5	20.116	173	403	1.2103e-90	0	0	73966	0	0	0	0	0	0	0	0	1878800	6357200	0	0	0	0	0	0	0	0	0	0	0	0	0	1536300	1429900	4417300	9609300	13297000	14816000	10204000	14567000	7454700	11648000	6891700	3885100	4314800	2697700	2070500	1497400
>gi|186928850|ref|NP_055899.2| 28S ribosomal protein S27, mitochondrial [Homo sapiens]	1	23	55.8	47.611	414	1128	0	0	0	18463	0	0	2803900	2273100	1688500	1839600	1987700	1510000	913790	883640	546320	667420	198910	155170	247400	186640	370120	488870	260650	140140	187250	131020	163440	176040	484180	1926900	4924100	7064700	6957900	6502800	8149300	5935700	6610900	5954000	3134200	3102100	1557900	1388100	1808000
>gi|13027604|ref|NP_076425.1| 28S ribosomal protein S34, mitochondrial [Homo sapiens]	1	10	49.5	25.65	218	479	1.1056e-150	0	0	0	0	0	0	0	0	0	0	0	0	0	0	0	0	0	0	0	0	0	0	0	0	0	142460	1066000	2743400	5852000	10106000	11631000	11015000	10951000	12209000	8286200	7538300	5276900	3638500	4181500	1756000	1540600	1518100
>gi|9910244|ref|NP_064576.1| 28S ribosomal protein S22, mitochondrial [Homo sapiens]	1	24	65.6	41.28	360	1158	0	0	46654	0	0	55360	0	0	141980	0	0	0	0	0	0	0	0	560780	0	0	0	0	0	0	96779	0	339880	843460	3357400	7273200	12025000	14481000	16142000	13058000	12903000	10111000	9771700	8883300	6088600	6069000	2715800	4109700	3213800
>gi|7662645|ref|NP_054765.1| 28S ribosomal protein S18b, mitochondrial [Homo sapiens]	1	10	51.9	29.395	258	295	9.7247e-137	0	0	0	0	0	319460	0	372600	0	216560	254150	404120	0	0	0	0	0	0	0	0	0	0	326360	0	0	0	0	588280	1939300	5638800	4527900	5023300	5776900	5964000	3903500	3948000	2825500	2638500	2377800	885260	1005200	604150
>gi|7705626|ref|NP_057149.1| 28S ribosomal protein S16, mitochondrial [Homo sapiens]	1	5	48.9	15.345	137	338	1.9317e-54	289760	0	0	0	0	0	0	0	0	0	0	0	0	0	0	505810	0	466770	0	668110	1132500	571890	0	0	163470	262040	626210	1449100	2529200	7642800	7691300	6981100	9655400	7409900	5490200	5443300	3342800	2035100	2632700	2109600	1267600	788440
>gi|7705425|ref|NP_057053.1| 28S ribosomal protein S17, mitochondrial [Homo sapiens]	1	6	60.8	14.502	130	418	2.2208e-133	0	0	0	0	0	0	0	0	343930	0	0	547160	0	0	0	0	0	0	0	0	0	0	0	0	0	228290	763530	1831200	7273300	12196000	13563000	8900800	9518800	11750000	13053000	11410000	8662600	9084900	6225700	4714400	4065100	3610200
>gi|4506341|ref|NP_002849.1| ATP-binding cassette sub-family D member 3 isoform a [Homo sapiens]	2	12	21.7	75.475	659	299	5.2784e-55	0	0	0	0	0	0	0	0	0	0	0	63853	103530	0	0	0	0	0	0	0	0	0	55087	95131	291390	585620	761110	812240	1610800	1076100	936750	656590	649550	771580	422380	436280	746750	268390	407970	201290	1072200	1123500
>gi|11559925|ref|NP_071381.1| probable Xaa-Pro aminopeptidase 3 isoform 1 [Homo sapiens]	1	9	30	57.033	507	128	4.9074e-115	0	0	0	0	0	0	0	0	0	0	0	69921	0	0	0	0	0	0	51382	0	181520	333320	225700	256370	629140	708920	509730	248450	710670	1016500	1352700	1641400	1513400	1062000	503410	94350	26849	0	0	0	0	0
>gi|40789249|ref|NP_060592.2| aspartate--tRNA ligase, mitochondrial [Homo sapiens]	1	21	41.2	73.562	645	249	1.8964e-160	0	0	0	0	0	0	0	0	0	0	0	0	69025	546110	614170	366990	263120	176060	87185	0	78638	361770	1217700	1198700	728620	839030	773480	905340	1790000	1558900	1473300	1938300	1365800	1707100	1449000	800650	491110	130360	112410	165690	0	0
>gi|45643119|ref|NP_006108.2| enoyl-CoA delta isomerase 2, mitochondrial isoform 1 [Homo sapiens];>gi|260275230|ref|NP_001159482.1| enoyl-CoA delta isomerase 2, mitochondrial isoform 1 [Homo sapiens];>gi|260274832|ref|NP_996667.2| enoyl-CoA delta isomerase	3	17	51.6	40.183	364	302	0	0	0	0	0	129740	365980	1624000	1295700	1179200	723780	962810	250400	205160	298520	245950	206820	101140	612300	392060	128160	419520	0	96526	0	146380	0	0	0	163010	115840	13862000	21601000	4791100	3578600	13238000	10866000	3724800	1296500	293710	337160	0	61104
>gi|38505218|ref|NP_115545.3| acyl-CoA dehydrogenase family member 11 [Homo sapiens]	1	11	17.1	87.263	780	104	2.6452e-131	0	0	0	0	0	0	0	0	0	0	0	12749	0	0	14119	0	47452	0	0	0	0	0	0	0	0	0	0	0	0	0	310400	2619100	2484400	2275600	1771300	1365900	839110	176700	0	0	34017	0
>gi|11095441|ref|NP_005580.1| methylmalonate-semialdehyde dehydrogenase [acylating], mitochondrial precursor [Homo sapiens]	1	29	62.1	57.839	535	1341	0	0	0	0	0	0	0	0	0	0	760290	4845700	6890000	5916800	3369900	1164800	818840	694810	1108600	1177600	2540700	3354800	2604300	2731900	2562400	2447300	3335500	4455200	6634000	14377000	15599000	19350000	25493000	24839000	29017000	20061000	16209000	10143000	4940800	3364900	586350	965330	286770
>gi|50301238|ref|NP_000628.2| glutathione reductase, mitochondrial isoform 1 precursor [Homo sapiens];>gi|305410789|ref|NP_001182031.1| glutathione reductase, mitochondrial isoform 2 precursor [Homo sapiens];>gi|305410791|ref|NP_001182032.1| glutathione re	4	17	50.6	56.256	522	570	0	0	0	0	0	0	0	0	0	0	230880	163810	0	0	0	0	0	0	0	0	0	0	319340	379790	695850	921800	1797100	2016400	2810100	3494900	3202200	3587300	4301800	6508200	10098000	13108000	13569000	8090000	4518700	1288900	268620	127420	107100
>gi|4557014|ref|NP_001743.1| catalase [Homo sapiens]	1	31	62.6	59.755	527	872	0	0	0	0	0	0	0	0	0	78730	37864	0	0	0	79907	0	95690	0	374660	0	0	49219	0	0	2359000	0	0	0	1906100	1385000	3473400	4608400	9218000	17318000	26328000	26828000	17677000	8455600	1632400	777740	362170	225800	426160
>gi|222831587|ref|NP_060380.3| potential tRNA (adenine(58)-N(1))-methyltransferase catalytic subunit TRMT61B precursor [Homo sapiens]	1	9	26.8	52.965	477	28	1.1629e-33	0	0	0	0	0	0	0	0	0	0	0	0	0	0	0	0	0	0	0	0	0	0	0	0	0	0	0	91284	0	95712	142350	260730	221140	481370	314100	574380	312540	328260	376110	0	149990	0
>gi|30410790|ref|NP_839952.1| tumor suppressor candidate 3 isoform b precursor [Homo sapiens];>gi|30410788|ref|NP_006756.2| tumor suppressor candidate 3 isoform a precursor [Homo sapiens]	2	5	11.5	39.558	347	46	5.3028e-13	0	0	0	0	51183	0	0	0	0	272160	253130	0	304280	0	0	319360	403550	391630	0	0	0	0	0	0	0	0	0	0	0	0	0	0	0	0	0	0	0	749630	647020	0	0	73077
>gi|116063573|ref|NP_001447.2| filamin-A isoform 1 [Homo sapiens];>gi|160420317|ref|NP_001104026.1| filamin-A isoform 2 [Homo sapiens]	2	161	72.6	280.01	2639	17285	0	34617	366970	434480	418110	203840	45893	42186	0	150180	77667	181980	137160	195080	317800	717790	640710	1588800	1725200	2232000	2270400	2211900	1721100	1250300	1654300	2089100	2782200	3086900	4205700	11479000	9566200	21417000	83948000	57094000	31447000	22603000	27495000	23897000	18930000	48922000	36644000	29949000	20103000
>gi|334085252|ref|NP_001229238.1| presequence protease, mitochondrial isoform 3 precursor [Homo sapiens]	1	1	1.4	106.06	939	3	0	0	0	0	0	0	0	0	0	0	0	0	0	0	0	0	0	0	0	0	0	0	0	0	0	0	0	0	0	0	0	0	1385800	0	0	0	0	0	0	0	0	0	0
>gi|338968899|ref|NP_001229811.1| ATP-dependent (S)-NAD(P)H-hydrate dehydratase isoform c [Homo sapiens];>gi|338968897|ref|NP_001229810.1| ATP-dependent (S)-NAD(P)H-hydrate dehydratase isoform b [Homo sapiens];>gi|338968901|ref|NP_001229812.1| ATP-dependen	4	7	31.3	35.139	329	37	6.916e-48	0	0	0	0	0	0	0	0	0	0	0	0	0	0	0	0	0	0	0	0	0	160240	154340	0	183920	302560	642530	442790	350620	602450	626010	588590	359820	404480	240040	123420	0	168620	120800	0	146240	91110
>gi|58331173|ref|NP_006575.2| T-complex protein 1 subunit zeta-2 isoform 1 [Homo sapiens];>gi|302058290|ref|NP_001180458.1| T-complex protein 1 subunit zeta-2 isoform 2 [Homo sapiens]	2	1	2.3	57.821	530	25	7.0001e-35	0	0	0	0	0	0	0	0	0	0	0	0	0	0	0	0	0	0	319840	267550	312560	227980	165420	0	325320	163970	126790	0	0	0	0	0	0	0	0	0	0	0	0	0	0	0
>gi|21389447|ref|NP_653229.1| TBC1 domain family member 20 [Homo sapiens]	1	4	14.6	45.854	403	17	3.5856e-09	0	0	93277	0	0	22346	0	27517	42818	0	190870	44918	40325	33693	0	0	0	0	0	0	0	0	0	0	262300	388610	0	315000	0	0	135700	0	0	0	0	0	0	0	78509	0	0	0
>gi|14211923|ref|NP_115982.1| histidine triad nucleotide-binding protein 2, mitochondrial precursor [Homo sapiens]	1	7	62	17.162	163	455	0	0	1791000	4518000	3557600	2904100	1178300	0	176110	206780	253620	271040	0	169710	532210	622310	547420	1747000	4384000	5323300	3882800	29595000	20804000	12529000	35243000	89781000	27160000	559550	318950	0	0	0	0	0	0	0	0	197260	0	411050	247140	350540	208890
>gi|5174419|ref|NP_006003.1| putative ATP-dependent Clp protease proteolytic subunit, mitochondrial precursor [Homo sapiens]	1	13	56	30.18	277	457	0	0	0	0	592570	2811000	2496100	1448100	1340600	1093700	738650	734110	660260	62798	0	0	76817	167160	49113	0	53620	48603	0	44301	484470	88413000	62612000	10121000	1623900	407760	52240	296820	0	158690	0	0	0	0	0	0	259500	0	0
>gi|215272362|ref|NP_001135828.1| NIF3-like protein 1 isoform 3 [Homo sapiens]	1	1	2.8	32.164	285	1	1.2529e-50	0	0	0	0	0	0	0	0	0	0	85318	0	0	0	0	0	0	0	0	0	0	0	0	0	0	0	0	0	0	0	0	0	0	0	0	0	0	0	0	0	0	0
>gi|41349497|ref|NP_065837.1| [Pyruvate dehydrogenase [acetyl-transferring]]-phosphatase 2, mitochondrial precursor [Homo sapiens]	1	2	5.3	59.977	529	2	4.0457e-09	0	0	0	0	0	0	82592	0	0	0	0	0	0	0	0	0	0	0	0	0	0	0	0	0	0	0	0	0	0	0	0	0	0	0	0	0	0	0	0	0	0	0
>gi|50897284|ref|NP_001002913.1| probable peptidyl-tRNA hydrolase [Homo sapiens]	1	1	11.7	22.936	214	4	2.7794e-06	0	0	0	0	0	0	0	0	0	0	0	0	0	0	0	0	0	0	0	0	0	0	0	0	0	0	0	0	0	0	0	0	0	0	0	0	0	0	0	0	0	0
>gi|239582767|ref|NP_060327.3| protein phosphatase Slingshot homolog 3 [Homo sapiens]	1	4	8	72.995	659	11	2.1936e-10	0	0	0	0	0	0	0	0	0	0	0	0	0	0	0	0	0	271420	188200	278340	641450	154680	55066	0	91963	0	24067	0	51156	0	0	0	0	0	629040	859400	0	0	0	0	0	0
>gi|57222563|ref|NP_055571.2| cytoskeleton-associated protein 5 isoform b [Homo sapiens];>gi|57164942|ref|NP_001008938.1| cytoskeleton-associated protein 5 isoform a [Homo sapiens]	2	5	3	218.52	1972	9	2.4233e-11	0	0	0	0	0	0	0	7984.1	12388	0	11145	8226.9	0	16967	30662	20779	5986.2	0	8570.2	0	28520	34174	0	0	0	0	0	0	3852.9	0	0	0	0	0	225420	0	0	0	0	0	0	0
>gi|20270389|ref|NP_620175.1| HIG1 domain family member 2A [Homo sapiens]	1	5	80.2	11.528	106	107	1.3428e-226	0	529220	2469600	1602100	5275300	0	0	0	2677800	2263300	2236500	0	0	0	0	0	0	0	0	2155600	0	2987200	0	301480	0	0	0	0	0	3796500	0	3458600	0	0	0	0	0	262240	0	0	0	0
>gi|4758034|ref|NP_004366.1| cytochrome c oxidase assembly protein COX11, mitochondrial isoform 1 [Homo sapiens];>gi|242247057|ref|NP_001156333.1| cytochrome c oxidase assembly protein COX11, mitochondrial isoform 2 [Homo sapiens];>gi|242247061|ref|NP_0011	3	3	15.2	31.43	276	71	1.3262e-110	0	0	204780	0	615960	728480	175410	0	257270	425230	0	0	0	0	0	0	0	0	0	0	0	0	0	0	0	0	0	0	0	957950	1077200	327770	0	0	0	279430	0	0	0	0	0	0
>gi|4507129|ref|NP_003085.1| small nuclear ribonucleoprotein E [Homo sapiens]	1	1	12	10.803	92	0	0.0031828	0	0	0	0	0	0	0	0	0	0	0	0	0	0	0	0	0	0	0	0	0	0	0	0	0	0	0	0	0	0	0	0	0	0	0	0	0	0	0	0	0	0
>gi|186928860|ref|NP_001119594.1| mitochondrial thiamine pyrophosphate carrier [Homo sapiens];>gi|186928858|ref|NP_001119593.1| mitochondrial thiamine pyrophosphate carrier [Homo sapiens];>gi|186928856|ref|NP_068380.3| mitochondrial thiamine pyrophosphate	3	3	9.7	35.511	320	4	1.267e-09	0	0	0	0	0	0	0	0	0	0	0	0	0	14275	0	0	0	0	100250	112330	0	0	0	0	0	0	49271	0	0	0	0	0	0	0	0	0	0	0	0	0	0	0
>gi|258645172|ref|NP_001158255.1| 2-oxoisovalerate dehydrogenase subunit alpha, mitochondrial isoform 2 precursor [Homo sapiens];>gi|11386135|ref|NP_000700.1| 2-oxoisovalerate dehydrogenase subunit alpha, mitochondrial isoform 1 precursor [Homo sapiens]	2	18	55	50.399	444	287	0	0	0	0	0	0	0	105740	123780	91985	82468	117610	366310	399010	373310	356100	187770	0	561180	14815000	21888000	8371700	2354700	1375000	866400	932520	203510	88968	0	0	0	0	0	0	0	0	0	0	0	0	0	0	0
>gi|4557353|ref|NP_000047.1| 2-oxoisovalerate dehydrogenase subunit beta, mitochondrial precursor [Homo sapiens];>gi|34101272|ref|NP_898871.1| 2-oxoisovalerate dehydrogenase subunit beta, mitochondrial precursor [Homo sapiens]	2	14	57.1	43.122	392	306	0	0	0	0	0	149880	0	0	0	0	0	0	142530	137860	199060	260990	388030	295520	581070	14129000	18685000	8709700	2975600	2320400	1428300	426120	881830	0	0	190760	0	0	0	0	0	0	0	0	0	0	0	0	0
>gi|4505891|ref|NP_001075.1| procollagen-lysine,2-oxoglutarate 5-dioxygenase 3 precursor [Homo sapiens]	1	31	56.1	84.784	738	393	0	0	0	0	0	0	0	0	0	0	0	74166	0	121330	276670	602360	476340	1075800	4728500	17996000	17188000	3645700	329080	376870	128520	231320	1172300	542500	472080	548190	2028800	2557500	1377800	631030	495840	482240	301210	261100	0	0	0	0	54930
>gi|63252888|ref|NP_001017962.1| prolyl 4-hydroxylase subunit alpha-1 isoform 2 precursor [Homo sapiens];>gi|217272849|ref|NP_001136067.1| prolyl 4-hydroxylase subunit alpha-1 isoform 2 precursor [Homo sapiens]	2	2	3.4	61.049	534	90	0	0	0	0	0	0	0	0	0	0	0	0	0	681120	237110	116540	158870	149370	139010	1162600	6161500	6025100	1360000	405000	185690	127310	105700	154790	803360	299890	0	0	0	100290	0	0	0	0	0	37228	0	79793	0
>gi|14150082|ref|NP_115691.1| solute carrier family 25 member 33 [Homo sapiens];>gi|157388991|ref|NP_060625.2| solute carrier family 25 member 36 isoform b [Homo sapiens];>gi|157388989|ref|NP_001098117.1| solute carrier family 25 member 36 isoform a [Homo	3	2	15.6	35.375	321	10	6.525e-06	0	0	0	391450	0	0	0	0	0	0	0	0	0	90072	205060	0	192950	244940	265690	402880	521190	0	0	0	0	0	0	0	0	0	63140	0	0	0	0	0	0	0	0	0	0	0
>gi|13489112|ref|NP_055153.1| phosphatidylserine decarboxylase proenzyme [Homo sapiens]	1	3	11.2	43.046	375	41	5.7767e-13	0	0	0	0	71210	0	341920	273220	273860	93471	0	222910	80716	310240	487680	667810	0	80238	0	104630	2797700	1697600	503070	251620	323630	302640	262190	0	0	0	0	0	0	0	0	0	0	0	37582	0	0	0
>gi|30578418|ref|NP_849189.1| sideroflexin-2 [Homo sapiens]	1	4	13	36.231	322	57	3.2841e-14	0	0	0	0	0	0	0	14593	0	0	0	0	0	48356	157740	78934	155900	243840	272660	699040	518320	351740	56395	0	0	0	0	0	0	0	0	0	0	0	0	0	0	0	0	0	0	0
>gi|31621303|ref|NP_112233.2| sideroflexin-3 [Homo sapiens]	1	21	82.5	35.978	325	2928	0	0	0	0	0	242190	2257000	5858200	5569200	6674500	8267800	9176700	10959000	21568000	37486000	73295000	89644000	126650000	126460000	168740000	197300000	382330000	239840000	78118000	33522000	24735000	22043000	9903200	2463400	901240	641490	942640	9648700	7402100	2924400	1389600	0	696040	297760	358130	1896700	823570	161130
>gi|4557403|ref|NP_000378.1| mitochondrial carnitine/acylcarnitine carrier protein [Homo sapiens]	1	22	76.4	32.943	301	913	0	0	0	0	88903	50866	305540	325580	443440	577460	496490	256610	0	1990400	3741900	19948000	38968000	52643000	60060000	79999000	72843000	109350000	56199000	19403000	8080200	9567300	5223800	2848700	317630	337010	795920	0	202850	1051900	470600	174450	34090	0	1625700	101330	92034	3281000	4259900
>gi|7661602|ref|NP_056230.1| mitochondrial pyruvate carrier 2 [Homo sapiens];>gi|219521872|ref|NP_001137146.1| mitochondrial pyruvate carrier 2 [Homo sapiens]	2	8	60.6	14.279	127	540	5.0634e-141	0	0	1390800	2199100	1119200	0	216670	192330	0	575040	176670	2255600	5615200	12713000	21026000	26849000	42025000	36996000	44438000	49290000	95589000	50743000	13728000	4726200	4311300	2472400	1025700	0	0	0	0	0	0	0	0	0	0	0	0	0	562530	0
>gi|23618867|ref|NP_073591.2| sideroflexin-1 [Homo sapiens]	1	17	59.6	35.619	322	1122	0	0	0	0	0	0	1374000	1576600	547560	1102800	2474400	1783000	5521400	14745000	29069000	42864000	39563000	42536000	43542000	69988000	72446000	133810000	46796000	12419000	7725600	5762800	4168300	1281700	117890	214320	0	0	456360	581080	0	326460	377640	0	89005	208460	0	0	0
>gi|47132595|ref|NP_998776.1| phosphate carrier protein, mitochondrial isoform b precursor [Homo sapiens];>gi|4505775|ref|NP_002626.1| phosphate carrier protein, mitochondrial isoform b precursor [Homo sapiens];>gi|6031192|ref|NP_005879.1| phosphate carrie	3	23	69.5	39.958	361	4431	0	1498700	1526800	1255100	487350	199820	1687400	5447000	9874600	24323000	54005000	97898000	136160000	169160000	237450000	351560000	500230000	627680000	625620000	831590000	854350000	1354100000	513390000	148140000	51013000	25368000	17421000	11950000	6367600	4141800	3212900	2790000	2596000	2526500	3765900	3909300	3918400	574730	153420	703310	574470	631730	1031100
>gi|7706369|ref|NP_057182.1| mitochondrial pyruvate carrier 1 isoform 1 [Homo sapiens];>gi|399567832|ref|NP_001257808.1| mitochondrial pyruvate carrier 1 isoform 2 [Homo sapiens]	2	8	78	12.347	109	184	0	0	72327	163670	0	0	0	0	0	0	0	0	645850	1405300	7973600	10913000	11574000	10839000	16862000	14063000	18295000	93820000	35855000	8839200	1297700	1165500	372720	317310	186910	0	0	0	0	456050	0	0	68055	0	0	0	0	0	0
>gi|384475554|ref|NP_001244970.1| histidine--tRNA ligase, cytoplasmic isoform 3 [Homo sapiens];>gi|6996014|ref|NP_002100.2| histidine--tRNA ligase, cytoplasmic isoform 1 [Homo sapiens];>gi|384475556|ref|NP_001244971.1| histidine--tRNA ligase, cytoplasmic i	4	10	26	54.846	489	120	2.5349e-93	0	0	0	0	0	0	0	0	0	0	0	0	0	0	0	0	0	519810	3594300	2413300	2181000	1727300	793080	963140	636790	266560	487750	130050	0	0	0	0	0	0	0	0	0	0	0	286340	0	0
>gi|21389351|ref|NP_653180.1| sideroflexin-5 [Homo sapiens]	1	3	17.9	37.124	340	6	4.5986e-41	0	0	0	0	0	0	0	0	0	0	0	0	0	0	0	0	0	0	0	0	0	0	0	0	0	0	0	0	0	0	0	0	0	0	0	0	0	0	0	0	0	0
>gi|122937442|ref|NP_001073970.1| transmembrane protein 223 [Homo sapiens]	1	2	9.9	22.049	202	6	2.2754e-05	0	0	0	217380	0	0	0	0	0	219480	661330	355960	365780	0	0	0	317000	0	0	0	0	0	0	0	0	0	0	0	0	0	85362	0	0	0	0	0	0	0	0	0	0	0
>gi|38679950|ref|NP_000654.2| 4-aminobutyrate aminotransferase, mitochondrial precursor [Homo sapiens];>gi|38679946|ref|NP_065737.2| 4-aminobutyrate aminotransferase, mitochondrial precursor [Homo sapiens];>gi|188536080|ref|NP_001120920.1| 4-aminobutyrate	3	29	72	56.438	500	616	0	0	0	0	0	0	0	0	0	0	51946	72139	36321	0	56928	49618	0	139970	622390	549690	827260	886200	1035000	275580	88194	52773	77586	61125	32280	50814	44510	94968	109090	189980	464090	768720	2816200	6164200	8078300	18217000	29652000	45667000	28168000
>gi|14150134|ref|NP_115719.1| coiled-coil-helix-coiled-coil-helix domain-containing protein 6, mitochondrial [Homo sapiens]	1	3	17	26.457	235	65	2.5029e-24	0	0	0	0	0	0	0	0	0	0	0	0	0	0	0	0	0	0	0	0	0	0	0	0	0	0	0	0	0	0	0	0	0	0	0	0	0	124930	390390	0	2280500	985180
>gi|13129148|ref|NP_077027.1| apolipoprotein O precursor [Homo sapiens]	1	5	34.3	22.284	198	186	7.8225e-52	0	0	505170	841130	717050	775630	112740	605010	564700	1388400	1076800	843950	284120	750110	165270	0	0	0	0	0	0	0	0	0	0	0	0	0	0	0	0	0	0	0	0	0	0	294530	3103100	2496800	4574200	5262100
>gi|45387955|ref|NP_991330.1| protein QIL1 precursor [Homo sapiens]	1	5	74.6	13.087	118	363	7.9644e-178	0	0	420690	424090	407660	568560	0	0	0	0	0	0	0	0	0	0	0	0	0	0	0	0	0	0	0	0	0	0	0	0	0	0	0	0	0	0	0	3718600	13795000	7661100	18015000	15189000
>gi|116812610|ref|NP_940852.3| apolipoprotein O-like precursor [Homo sapiens]	1	12	57.1	29.159	268	627	1.8588e-115	0	0	0	436290	1225000	1347500	2412200	3058000	4813200	5640400	3764200	3048400	1563300	872400	394410	105040	0	188310	0	0	0	0	109300	0	0	0	0	0	0	0	0	1092000	0	0	0	0	0	82586	1951600	6445100	16376000	14758000
>gi|154354964|ref|NP_006830.2| mitochondrial inner membrane protein isoform 1 [Homo sapiens]	1	61	77.2	83.677	758	4556	0	0	171960	191950	217250	836580	646470	340350	424660	245120	129270	132160	231920	737840	846200	964310	253890	607280	0	252340	231260	236260	56432	86455	62806	0	35342	0	0	18121	0	275660	0	0	98798	242990	1131300	3425900	11492000	31092000	41226000	50929000	39965000
>gi|8923390|ref|NP_060282.1| coiled-coil-helix-coiled-coil-helix domain-containing protein 3, mitochondrial precursor [Homo sapiens]	1	19	60.4	26.152	227	1030	2.1439e-151	0	0	306260	1570500	625870	160970	0	120370	23789	24966	20564	0	0	0	0	167290	0	44317	0	277900	0	0	0	0	0	323360	277790	0	0	17429	0	289630	471600	329970	186760	274230	2916200	7113200	19283000	28962000	38199000	29065000
>gi|13027640|ref|NP_005754.2| alpha-aminoadipic semialdehyde synthase, mitochondrial [Homo sapiens]	1	38	49.8	102.13	926	1055	0	0	69681	82106	58791	113030	161570	234190	228760	547030	1125800	1211000	1788400	1905000	0	1885800	0	100940	53384	45556	527160	927670	1056700	675190	130860	804510	0	879240	127210	856910	668100	150290	882190	902290	1373900	83663	1493500	7440400	7767200	9925600	7791200	10385000	9180500
>gi|56549640|ref|NP_006146.1| septin-2 [Homo sapiens];>gi|56549638|ref|NP_001008492.1| septin-2 [Homo sapiens];>gi|56549636|ref|NP_001008491.1| septin-2 [Homo sapiens];>gi|4758158|ref|NP_004395.1| septin-2 [Homo sapiens]	4	19	72.9	41.487	361	1677	0	0	0	0	0	0	0	79577	102460	84638	174970	0	71801	536310	44713	1119500	0	0	291740	2047300	2640300	5419000	5069300	2580700	601270	704980	626400	3154200	2897700	2979300	3427400	6661600	8954600	8809800	15557000	22412000	38683000	29546000	35666000	68213000	77031000	94525000	106450000
>gi|67782307|ref|NP_001019636.1| superoxide dismutase [Mn], mitochondrial isoform A precursor [Homo sapiens];>gi|67782305|ref|NP_000627.2| superoxide dismutase [Mn], mitochondrial isoform A precursor [Homo sapiens];>gi|67782309|ref|NP_001019637.1| superoxi	4	25	91.4	24.75	222	6433	0	801910	1110400	1938600	2342600	2410100	1226200	822160	572080	812910	501040	496080	245670	489140	1032100	890470	1215400	800830	1482400	3950400	7665000	13204000	21305000	31531000	46513000	59568000	103990000	172130000	203400000	317840000	393650000	576820000	747010000	1083500000	1100700000	1040600000	1941900000	2369300000	2462600000	3649500000	3651800000	4601200000	4038300000
>gi|4507645|ref|NP_000356.1| triosephosphate isomerase isoform 1 [Homo sapiens];>gi|226529917|ref|NP_001152759.1| triosephosphate isomerase isoform 2 [Homo sapiens];>gi|384475517|ref|NP_001244955.1| triosephosphate isomerase isoform 3 [Homo sapiens]	3	22	91.2	26.669	249	2209	0	0	0	164890	0	178890	169610	155730	210530	503280	299080	89448	215900	307950	1430600	916210	879160	1099300	894490	1131700	821640	1017000	1168300	987890	3690700	1194600	1809800	1993800	3458900	4702500	5138300	16172000	40481000	11739000	8091600	9407100	37262000	53286000	75732000	112150000	236300000	759030000	127730000
>gi|188497754|ref|NP_000179.2| hexokinase-1 isoform HKI [Homo sapiens];>gi|188497750|ref|NP_277035.2| hexokinase-1 isoform HKI-td [Homo sapiens];>gi|15991831|ref|NP_277033.1| hexokinase-1 isoform HKI-ta/tb [Homo sapiens];>gi|15991829|ref|NP_277032.1| hexok	5	53	53.7	102.48	917	3684	0	0	0	0	0	72668	240240	58591	36305	32317	107030	0	58499	30223	46876	21126	2816	3517700	10046000	12780000	10621000	14378000	9838400	7707600	6522500	5269200	4225300	2849600	2501400	1938500	922910	642260	766010	1108000	943530	791710	2217600	11524000	25726000	25454000	13814000	10627000	12037000
>gi|41872631|ref|NP_004095.4| fatty acid synthase [Homo sapiens]	3	97	53.9	273.42	2511	1825	0	0	18987	0	16430	12572	0	59339	95774	70081	63003	98737	28603	13869	156540	113200	88604	59397	106640	17490	0	29589	25069	10629	0	8164.5	129580	50548	81250	38133	0	39832	5954.7	8816.5	23479	49616	41761	383800	1500700	14538000	10524000	10184000	7554300
>gi|268832172|ref|NP_060505.2| ATP synthase subunit s-like protein isoform 4 [Homo sapiens];>gi|268830752|ref|NP_001161339.1| ATP synthase subunit s-like protein isoform 1 [Homo sapiens];>gi|268832194|ref|NP_001161343.1| ATP synthase subunit s-like protein	6	9	38.5	29.267	257	94	7.3495e-41	0	0	0	0	0	563020	352650	0	405420	462260	70881	0	0	26234	0	0	151290	0	0	0	0	0	0	0	0	0	0	0	0	0	0	0	0	0	0	0	68527	1424000	2159100	2978200	2931800	1432300
>gi|8923708|ref|NP_060017.1| FAD-dependent oxidoreductase domain-containing protein 1 [Homo sapiens]	1	12	32.1	53.811	486	175	1.0563e-139	0	0	0	0	0	0	46617	427270	1351100	1057300	468210	659370	918900	553980	620620	384920	909550	635220	604490	382410	328620	258920	153070	0	134370	240000	0	0	0	0	0	0	0	0	381950	0	701590	1690100	2772200	1189900	1644700	1554600
>gi|27777632|ref|NP_003038.2| sodium/hydrogen exchanger 1 [Homo sapiens]	2	11	16.7	90.762	815	71	4.7506e-102	0	0	0	0	0	0	0	0	0	0	0	0	0	0	0	0	0	0	0	218740	186800	0	0	0	0	0	0	46722	0	0	49856	65799	139780	50880	203930	601460	592310	888860	1467900	1464000	834030	219010
>gi|6005731|ref|NP_009167.1| calcineurin B homologous protein 1 [Homo sapiens]	1	10	62.6	22.456	195	245	8.1211e-121	0	3054700	4043200	834660	591130	129660	83840	0	0	642970	0	0	0	0	382640	382300	0	0	0	362990	2127400	1314700	1159000	608640	99718	0	346760	0	0	0	631970	191410	808890	363510	1340100	4518600	2594800	3716100	7655700	9346000	5656900	2409600
>gi|5730102|ref|NP_004612.2| short transient receptor potential channel 6 [Homo sapiens]	6	3	4	106.33	931	4	6.8153e-08	0	0	0	0	0	0	0	0	0	0	0	0	0	45148	0	0	0	0	0	0	0	0	0	0	0	0	0	0	0	0	0	0	0	0	0	0	0	0	0	0	0	0
>gi|19913424|ref|NP_001681.2| V-type proton ATPase catalytic subunit A [Homo sapiens]	1	40	81.5	68.303	617	2183	0	0	0	21888	60669	216190	256380	68391	81767	5143900	23252000	28297000	8966100	5270800	5040300	3659400	2501300	2664000	1123100	797830	486910	466470	504370	195080	88456	71209	291110	0	3954200	4853600	842320	5922700	2184900	2869300	1873500	2244300	2311200	3286800	4969300	3104500	558100	1175700	10165000
>gi|19913428|ref|NP_001684.2| V-type proton ATPase subunit B, brain isoform [Homo sapiens]	2	29	81.6	56.5	511	1478	0	0	0	0	0	54742	0	680820	5776600	19495000	18951000	10310000	6731200	2425700	1733800	1234500	549660	510430	463290	564530	330670	362990	55571	0	120010	0	173010	215340	3327700	3172500	624600	5178400	1410400	1986200	1457800	1716200	2919200	3199500	4816500	2315700	612830	731300	7450200
>gi|4502317|ref|NP_001687.1| V-type proton ATPase subunit E 1 isoform a [Homo sapiens];>gi|87159818|ref|NP_001034456.1| V-type proton ATPase subunit E 1 isoform c [Homo sapiens];>gi|87159816|ref|NP_001034455.1| V-type proton ATPase subunit E 1 isoform b [H	4	18	70.4	26.145	226	267	0	0	0	3007500	571240	3102100	3814100	8284800	5666000	7881700	4517400	2939800	1107500	723500	1216100	940980	364030	0	0	0	0	0	0	0	227800	0	106220	0	0	77233	0	1182000	564930	669300	265400	681650	545510	1828800	1958800	581240	254520	664470	5169800
>gi|33350932|ref|NP_001367.2| cytoplasmic dynein 1 heavy chain 1 [Homo sapiens]	1	268	66.8	532.4	4646	11625	0	16162	40343	17658	11861	38910	7291	10485	29981	19577	51923	90559	78132	102140	45072	46722	54304	74932	47646	115780	78472	95599	97789	77899	208970	151500	98348	139030	131280	118170	139300	118830	243390	88465	24724	58574	24215	17429	164080	95991	73990	1699900	10260000
>gi|55770888|ref|NP_003557.2| early endosome antigen 1 [Homo sapiens]	1	109	68.5	162.46	1411	3846	0	0	51889	0	148240	48739	42642	85030	16947	0	20738	130280	137970	15218	68579	196330	264680	28389	26378	134340	81401	140210	101940	159260	147870	108050	0	31985	28110	15103	38700	29734	246650	0	258850	280300	22284	64558	74704	0	57355	1242900	48243000
>gi|42734430|ref|NP_036364.2| polymerase I and transcript release factor [Homo sapiens]	1	19	38.7	43.476	390	1962	0	0	392470	438210	843530	2558300	5890900	6445300	5685200	5746800	5278900	6440600	6403800	5481300	3659500	2726400	1616600	1717500	1303000	1802000	1871500	4046500	6301100	7225100	9926600	10598000	17476000	20599000	17827000	24498000	21266000	18946000	23308000	23146000	29711000	29096000	37799000	42336000	33575000	43363000	30942000	32007000	27030000
>gi|4757860|ref|NP_004322.1| BCL2/adenovirus E1B 19 kDa protein-interacting protein 3-like [Homo sapiens]	2	3	21.5	23.93	219	186	3.9327e-82	0	0	0	0	0	0	0	0	0	0	0	0	0	0	0	0	0	0	0	0	0	0	0	0	1917900	1572000	1011300	403830	561560	616210	497150	638760	0	894140	1441700	1708000	3325300	1646600	2082800	2675900	2206300	1835700
>gi|52630440|ref|NP_036313.3| peptidyl-prolyl cis-trans isomerase FKBP8 [Homo sapiens]	1	6	19.4	44.648	413	145	3.0355e-61	0	0	0	0	0	0	0	0	0	0	0	0	0	232390	462080	229480	0	178260	308950	0	0	0	0	0	0	0	297850	416550	344230	159390	0	0	183580	159520	129880	366730	659900	1149700	1465600	716570	653110	668710
>gi|83776598|ref|NP_065797.2| mitochondrial antiviral-signaling protein isoform 1 [Homo sapiens];>gi|330688443|ref|NP_001193420.1| mitochondrial antiviral-signaling protein isoform 2 [Homo sapiens]	2	9	31.9	56.527	540	197	1.297e-116	0	0	0	0	0	0	0	0	0	148220	0	0	0	0	0	0	0	0	0	0	0	0	0	0	0	426840	240300	337230	755900	310640	788250	433140	380190	697710	303250	965960	306340	1150200	1499400	0	1430800	814860
>gi|283046680|ref|NP_001164263.1| regulator of microtubule dynamics protein 2 isoform 2 [Homo sapiens];>gi|283046674|ref|NP_001164262.1| regulator of microtubule dynamics protein 2 isoform 2 [Homo sapiens];>gi|283046684|ref|NP_001164264.1| regulator of mic	4	7	21.5	47.399	410	276	1.9028e-58	0	0	0	77049	0	0	0	0	0	0	0	0	0	0	0	0	0	0	0	0	49473	0	0	0	306570	0	0	0	0	0	153960	0	228440	297260	579630	1127100	1828400	1591700	1820700	1440100	2869200	2832800
>gi|8922532|ref|NP_060615.1| regulator of microtubule dynamics protein 3 [Homo sapiens]	1	13	35.7	52.118	470	602	0	0	0	0	280590	99066	0	0	0	0	281400	0	0	0	0	0	0	0	170580	0	0	471300	313650	0	0	0	194880	129720	0	0	0	1023300	876480	1266500	1389300	1767500	1498600	2517500	2476400	3080900	2066700	5295100	7166000
>gi|4504001|ref|NP_000156.1| gap junction alpha-1 protein [Homo sapiens]	1	1	5.2	43.008	382	97	5.246e-37	0	0	0	0	0	0	0	0	0	0	0	0	0	0	150750	0	0	0	0	0	0	0	0	0	0	0	0	395860	0	607470	607110	0	247380	0	290990	298470	529910	382580	968650	0	740280	593210
>gi|7262393|ref|NP_000024.2| ATP-binding cassette sub-family D member 1 [Homo sapiens]	1	4	8.1	82.936	745	9	4.431e-12	0	0	0	0	0	0	0	0	0	0	0	0	0	0	0	0	0	0	0	0	0	0	0	154340	0	0	0	0	35877	125130	133220	141830	133280	110880	245610	118590	170220	0	87378	0	61103	224360
>gi|261490706|ref|NP_060331.3| phosphatidylinositol-glycan biosynthesis class X protein isoform 2 precursor [Homo sapiens];>gi|261490708|ref|NP_001159776.1| phosphatidylinositol-glycan biosynthesis class X protein isoform 1 precursor [Homo sapiens]	2	1	7	28.788	258	8	2.6528e-20	0	0	0	0	0	0	0	0	0	0	0	0	0	0	0	0	0	0	0	0	0	0	0	0	0	0	0	0	0	0	0	0	0	0	0	0	0	0	0	1156000	0	0
>gi|193804850|ref|NP_660160.2| dehydrogenase/reductase SDR family member on chromosome X precursor [Homo sapiens]	1	4	20	36.443	330	26	4.8921e-57	0	0	0	0	0	0	0	0	0	308670	745680	196520	476950	565970	335320	0	385160	482180	375280	0	0	0	0	0	0	0	0	0	0	0	0	0	0	0	0	0	0	0	0	0	0	0
>gi|386268046|ref|NP_001245382.1| F-box only protein 18 isoform 4 [Homo sapiens];>gi|386268044|ref|NP_001245381.1| F-box only protein 18 isoform 3 [Homo sapiens];>gi|30795119|ref|NP_835363.1| F-box only protein 18 isoform 2 [Homo sapiens];>gi|30795117|ref|	4	1	0.8	109.1	969	6	0.0032762	0	0	0	0	0	0	0	0	0	0	0	0	0	0	0	183680	182800	0	0	0	0	0	0	0	0	0	0	0	0	0	0	0	0	0	0	0	0	0	0	0	0	0
>gi|355594753|ref|NP_001822.3| clusterin preproprotein [Homo sapiens]	1	4	12.5	52.494	449	15	1.2298e-09	0	0	0	0	0	0	0	0	0	0	0	0	0	159130	787230	685470	465750	63727	50714	36349	0	340390	0	0	0	0	0	108090	0	0	0	0	0	0	0	0	0	0	0	0	0	0
>gi|32880229|ref|NP_113642.1| selenoprotein O [Homo sapiens]	1	7	17.3	73.488	669	41	1.5529e-86	0	0	0	0	0	0	0	0	0	0	276830	482600	534110	308060	212190	142640	0	0	0	0	0	0	0	0	0	0	0	0	0	0	0	0	0	0	0	0	0	107010	0	0	0	0
>gi|7661734|ref|NP_054745.1| m7GpppX diphosphatase [Homo sapiens]	1	5	18.1	38.608	337	8	7.9101e-16	0	0	0	0	0	0	0	0	0	0	0	0	475880	289510	0	0	0	0	0	0	0	102830	0	44967	0	0	0	90060	0	0	0	0	0	0	0	0	0	0	0	0	0	0
>gi|24308113|ref|NP_056449.1| KIF1-binding protein [Homo sapiens]	1	1	2.1	71.813	621	6	0.0001981	0	0	0	0	0	0	0	0	0	0	0	165310	120780	0	0	0	0	0	0	0	0	0	0	0	0	0	0	0	0	0	0	0	0	0	0	0	0	0	0	0	0	0
>gi|4502551|ref|NP_001210.1| calumenin isoform a precursor [Homo sapiens];>gi|314122177|ref|NP_001186600.1| calumenin isoform c precursor [Homo sapiens];>gi|314122183|ref|NP_001186603.1| calumenin isoform f [Homo sapiens];>gi|314122181|ref|NP_001186602.1|	4	31	75.6	37.106	315	1232	0	0	0	1244200	1948900	1929600	380040	0	343480	619000	1094600	8331900	73761000	480280000	250260000	27455000	4622500	3440500	2170800	2266300	776690	2645900	2221900	9406100	5214800	2399900	3344400	8765700	9832900	14852000	8480500	2387300	1150100	1410200	625250	517370	269090	597080	0	162960	144250	0	0
>gi|91984773|ref|NP_658985.2| NAD(P)H-hydrate epimerase precursor [Homo sapiens]	1	15	53.1	31.674	288	261	0	0	0	0	0	0	0	79314	165870	318190	1373800	4805900	19716000	86945000	17565000	2985500	0	0	0	0	0	0	0	145160	461850	159870	0	314620	0	0	0	0	828820	398960	0	0	0	0	0	0	0	0	0
>gi|4758304|ref|NP_004902.1| protein disulfide-isomerase A4 precursor [Homo sapiens]	1	65	73.2	72.932	645	1280	0	0	0	92935	0	73329	317560	0	40282	0	0	567850	39449000	508570000	15985000	4385700	4725200	5845900	7060400	9223800	7048100	5876900	3899700	3635100	2415700	1130600	1475900	1882100	1654600	750760	917970	687490	450300	460010	987880	148220	123880	62503	0	125240	73636	0	111240
>gi|5031789|ref|NP_005527.1| inositol monophosphatase 1 isoform 1 [Homo sapiens];>gi|221625487|ref|NP_001138350.1| inositol monophosphatase 1 isoform 2 [Homo sapiens]	3	12	48	30.188	277	68	4.4545e-86	137600	361110	935720	0	0	0	0	0	71102	0	232210	3636100	7498000	1679100	0	0	0	0	0	97015	0	370250	0	856110	0	0	0	0	0	0	0	0	0	0	446250	0	0	0	0	0	0	0
>gi|7657069|ref|NP_055399.1| ERO1-like protein alpha precursor [Homo sapiens]	2	28	69.4	54.392	468	924	0	0	0	0	618400	598900	398220	2078300	5508500	8701000	12201000	24182000	50961000	78402000	29836000	2523300	4782900	11636000	1774000	484130	53929	0	355000	0	40693	93507	104670	0	0	110090	0	75923	0	280400	137710	0	0	217790	0	0	0	0	0
>gi|6912660|ref|NP_036371.1| NAD-dependent protein deacetylase sirtuin-3, mitochondrial isoform a [Homo sapiens]	1	8	31.8	43.573	399	120	4.8035e-182	0	0	0	366470	922370	801240	332620	222750	315470	558760	1014100	7051900	14210000	3145300	707410	289500	155590	0	100410	243860	152050	0	0	0	0	0	0	0	0	0	121060	0	0	0	0	0	0	0	0	0	245080	0
>gi|166795303|ref|NP_061914.3| peptide chain release factor 1-like, mitochondrial isoform a [Homo sapiens];>gi|166795305|ref|NP_001107656.1| peptide chain release factor 1-like, mitochondrial isoform b [Homo sapiens]	2	2	7.6	43.599	380	4	1.1994e-05	0	0	0	0	0	0	0	0	0	94088	0	0	0	0	0	0	0	0	0	0	0	0	0	0	0	0	0	383260	0	0	112470	241710	165810	0	0	0	0	0	0	0	0	0
>gi|4505351|ref|NP_001534.1| bifunctional heparan sulfate N-deacetylase/N-sulfotransferase 1 [Homo sapiens]	1	4	6.1	100.87	882	6	1.547e-10	0	0	0	0	0	0	0	0	0	0	0	0	0	0	0	0	0	0	0	0	0	0	0	0	41327	53454	0	371680	0	0	0	0	0	0	0	0	0	0	0	0	0	0
>gi|37595756|ref|NP_919417.1| probable D-lactate dehydrogenase, mitochondrial isoform 2 [Homo sapiens];>gi|37595754|ref|NP_705690.2| probable D-lactate dehydrogenase, mitochondrial isoform 1 [Homo sapiens]	2	1	5.4	52.144	484	1	2.2937e-40	0	0	0	0	0	0	0	0	0	0	0	0	0	0	0	0	0	0	0	0	0	0	0	0	0	0	0	0	0	0	0	0	0	0	0	0	0	0	0	0	0	0
>gi|11024700|ref|NP_036590.1| mitochondrial import inner membrane translocase subunit Tim13 [Homo sapiens]	1	3	36.8	10.5	95	34	1.2542e-44	0	8334800	3823900	765680	0	209400	0	0	0	0	879230	1451200	523820	750060	0	1189600	1836800	1423900	1269300	644650	0	0	0	0	0	0	0	0	0	0	0	0	0	0	0	607780	0	725200	0	0	0	0
>gi|4504025|ref|NP_002055.1| glutaredoxin-1 [Homo sapiens];>gi|343887376|ref|NP_001230588.1| glutaredoxin-1 [Homo sapiens];>gi|343887374|ref|NP_001230587.1| glutaredoxin-1 [Homo sapiens];>gi|169646776|ref|NP_001112362.1| glutaredoxin-1 [Homo sapiens]	4	5	66	11.776	106	112	7.6171e-171	130410	10158000	5835700	2080800	4361800	1904400	1920400	1536700	4525100	5802200	4564500	2701100	1809700	649900	536360	438510	773520	0	1173100	0	0	0	0	0	0	0	0	0	0	0	0	0	0	0	0	0	0	0	0	0	0	0
>gi|21361403|ref|NP_036605.2| thioredoxin, mitochondrial precursor [Homo sapiens]	1	7	51.8	18.383	166	66	1.1424e-129	0	32008000	4054900	384860	519630	0	0	0	326620	400110	0	0	0	0	0	0	857670	0	0	0	0	0	0	0	0	0	0	0	0	0	0	0	0	0	0	0	0	0	0	0	178280	0
>gi|50592994|ref|NP_003320.2| thioredoxin isoform 1 [Homo sapiens];>gi|349732256|ref|NP_001231867.1| thioredoxin isoform 2 [Homo sapiens]	2	10	65.7	11.737	105	206	1.8905e-66	0	121340000	68195000	5921000	1063000	2245700	3306200	3187100	3548600	3622600	1682800	1494300	526260	2883200	752490	584680	1297800	563380	2082500	1704900	4037800	5773700	2657200	918910	2663300	2951600	0	350570	1202100	0	493090	0	310350	0	229040	380090	267740	391170	452290	328290	0	751460
>gi|62988355|ref|NP_001017928.1| coiled-coil domain-containing protein 58 [Homo sapiens]	1	3	28.5	16.62	144	16	6.9311e-16	0	5353900	1427700	0	0	0	0	449530	0	0	0	0	0	0	0	405280	0	0	0	0	0	0	0	0	0	0	0	0	0	0	586110	0	0	0	0	0	0	0	0	0	0	0
>gi|50593025|ref|NP_056515.2| NFU1 iron-sulfur cluster scaffold homolog, mitochondrial isoform 1 [Homo sapiens];>gi|50593021|ref|NP_001002755.1| NFU1 iron-sulfur cluster scaffold homolog, mitochondrial isoform 2 [Homo sapiens];>gi|50593023|ref|NP_001002756	3	7	33.5	25.923	230	102	7.3518e-68	105930	41714000	1732700	527000	447030	0	0	907910	679860	147030	165820	249580	168420	0	147970	119150	0	0	588390	341690	922560	414660	536580	251830	205430	0	206960	0	0	0	0	71908	0	87545	0	0	0	0	0	0	0	0
>gi|7657176|ref|NP_055070.1| protein canopy homolog 2 isoform 1 precursor [Homo sapiens]	2	4	32.4	20.652	182	11	1.4153e-37	0	2476600	0	0	0	0	0	0	0	0	0	0	0	0	0	0	0	0	0	0	0	0	0	0	0	0	0	0	0	0	0	0	269220	0	0	0	0	0	0	0	0	0
>gi|33356154|ref|NP_874356.1| ubiquitin-conjugating enzyme E2 H isoform 2 [Homo sapiens];>gi|4507783|ref|NP_003335.1| ubiquitin-conjugating enzyme E2 H isoform 1 [Homo sapiens]	2	3	26.3	17.174	152	9	1.6155e-09	0	1701700	832010	0	275930	0	0	0	0	0	0	0	0	0	0	0	0	0	0	0	0	0	0	0	0	0	0	0	0	0	0	0	0	0	0	0	0	0	0	0	0	0
>gi|4758352|ref|NP_004100.1| adrenodoxin, mitochondrial precursor [Homo sapiens]	1	6	37.5	19.393	184	55	3.6438e-30	1060600	3235900	0	0	280550	0	0	0	0	0	0	1272400	1005600	991730	1296900	698520	232730	307060	546050	0	0	0	0	0	0	0	0	0	0	0	0	0	0	0	43392	0	0	0	0	0	0	0
>gi|344925834|ref|NP_001230710.1| redox-regulatory protein FAM213A isoform 2 precursor [Homo sapiens];>gi|344925836|ref|NP_001230711.1| redox-regulatory protein FAM213A isoform 3 precursor [Homo sapiens];>gi|344925832|ref|NP_001230709.1| redox-regulatory p	6	8	32.6	24.462	218	63	6.1895e-34	0	0	0	75841	0	0	0	0	137850	128160	0	0	0	49746	0	0	0	0	147480	0	0	0	0	0	0	0	0	0	0	0	0	0	0	0	0	0	125040	0	0	0	0	0
>gi|5901998|ref|NP_009011.1| U6 snRNA-associated Sm-like protein LSm6 [Homo sapiens]	1	2	23.8	9.1275	80	7	3.9901e-06	0	0	0	0	0	0	0	0	531030	2339100	725220	643330	0	0	0	0	0	0	0	0	0	0	0	0	0	0	0	0	0	0	0	0	0	0	0	0	0	0	0	0	0	0
>gi|112382250|ref|NP_003119.2| spectrin beta chain, non-erythrocytic 1 isoform 1 [Homo sapiens];>gi|112382252|ref|NP_842565.2| spectrin beta chain, non-erythrocytic 1 isoform 2 [Homo sapiens]	2	85	47.4	274.61	2364	1747	0	0	0	12371	26360	0	0	0	0	0	0	0	15396	19124	0	15769	11419	26178	16897	0	12971	0	0	0	0	33500	131840	0	42268	61637	52879	53257	80870	156170	4041.3	0	63511	0	0	36902	121120	46542	13685
>gi|154759259|ref|NP_003118.2| spectrin alpha chain, non-erythrocytic 1 isoform 2 [Homo sapiens];>gi|194595509|ref|NP_001123910.1| spectrin alpha chain, non-erythrocytic 1 isoform 1 [Homo sapiens]	2	120	57.7	284.54	2472	1963	0	3301.4	0	17377	0	66146	52672	18477	0	0	14807	0	24233	0	81962	52959	33267	36956	42517	0	7969.6	94179	14047	0	0	63056	7791.8	43590	23586	57927	125040	193910	66623	48660	32739	61620	86249	45807	38314	55880	172550	27176	48309
>gi|27436925|ref|NP_115807.1| E3 ubiquitin-protein ligase synoviolin isoform a precursor [Homo sapiens];>gi|27436927|ref|NP_757385.1| E3 ubiquitin-protein ligase synoviolin isoform b precursor [Homo sapiens]	2	7	11.9	67.613	616	113	1.5597e-24	0	0	0	0	0	0	0	0	0	0	113700	0	83018	0	0	0	0	0	0	0	0	0	0	0	0	0	0	0	0	0	0	0	0	0	129470	72145	42554	299430	312150	113640	398030	0
>gi|7706645|ref|NP_057231.1| protein phosphatase methylesterase 1 [Homo sapiens]	1	2	8.8	42.315	386	3	1.3726e-10	0	0	0	0	0	0	0	0	0	0	0	0	0	0	0	0	0	0	0	0	0	0	0	0	0	0	0	0	0	0	0	0	0	0	0	0	0	0	0	0	0	0
>gi|40556376|ref|NP_115958.2| putative oxidoreductase GLYR1 [Homo sapiens]	1	2	4.2	60.547	553	4	6.562e-06	0	0	0	0	0	0	0	0	0	0	0	0	0	0	0	0	0	0	0	0	0	209910	189150	54045	0	0	0	0	0	0	0	0	0	0	0	0	0	0	0	0	0	0
>gi|4506439|ref|NP_002884.1| histone-binding protein RBBP7 isoform 2 [Homo sapiens];>gi|311078508|ref|NP_001185648.1| histone-binding protein RBBP7 isoform 1 [Homo sapiens]	2	3	14.4	47.82	425	6	1.6579e-37	0	0	0	592570	313190	0	0	0	0	0	0	0	0	0	0	0	0	0	0	0	0	0	0	0	0	0	0	0	0	0	0	0	0	0	0	0	0	0	0	0	0	0
>gi|16117796|ref|NP_378669.1| 60S ribosomal protein L36 [Homo sapiens];>gi|16117794|ref|NP_056229.2| 60S ribosomal protein L36 [Homo sapiens]	2	3	21.9	12.254	105	14	1.1494e-08	0	0	1756500	4443000	7843400	0	0	0	0	0	0	0	0	0	0	0	0	0	0	0	0	0	1252400	1160700	0	0	0	0	0	0	0	0	0	0	0	0	0	0	0	0	0	0
>gi|190570176|ref|NP_690870.3| uncharacterized protein C22orf25 [Homo sapiens]	1	5	26.8	30.937	276	14	5.8527e-60	0	0	228860	676510	712150	435540	0	0	0	0	0	0	0	0	0	0	0	0	0	0	0	0	0	0	0	858010	564710	243470	209410	0	0	106920	0	148730	0	0	0	0	0	0	0	0
>gi|14150066|ref|NP_115682.1| probable alpha-ketoglutarate-dependent dioxygenase ABH7 precursor [Homo sapiens]	1	3	24.9	24.516	221	4	5.6171e-30	0	0	0	777490	1025600	831040	643980	0	349370	0	0	0	0	0	0	66944	0	0	0	0	0	0	0	0	0	0	0	0	0	0	0	0	0	0	0	0	0	0	0	0	0	0
>gi|156142176|ref|NP_054896.2| mitochondrial import inner membrane translocase subunit Tim21 precursor [Homo sapiens]	1	5	21.8	28.202	248	22	8.6297e-10	0	0	0	416120	1206100	447810	522270	534530	223820	320360	243240	185530	326310	547100	408340	0	126740	134570	0	0	0	0	0	0	0	100920	133240	0	0	0	0	0	0	0	0	0	0	0	0	0	0	0
>gi|14150017|ref|NP_115649.1| transmembrane protein 126A isoform 1 [Homo sapiens];>gi|347921141|ref|NP_001231664.1| transmembrane protein 126A isoform 2 [Homo sapiens]	2	13	69.7	21.527	195	601	3.1726e-85	0	421700	7690900	24019000	23380000	15335000	10098000	6273000	8884700	9456200	13771000	10376000	7086100	6198900	3442700	1478500	992240	1111600	3897700	4651700	2149500	373580	725430	326550	103250	250040	398050	299930	0	3023100	918960	678870	0	721530	0	600710	128060	0	0	273550	128220	0
>gi|239582772|ref|NP_078796.2| uncharacterized protein C2orf47, mitochondrial precursor [Homo sapiens]	1	7	25.8	32.544	291	286	2.5278e-41	0	0	1871000	4514100	3618500	3254200	2134300	1482000	2270900	4017800	2346900	1325500	569240	436300	493770	218640	499500	130360	91997	81234	0	134790	270660	0	137590	86174	188010	156090	0	216320	309490	0	0	0	0	0	0	0	0	440790	0	186010
>gi|116875831|ref|NP_057117.2| regulator of microtubule dynamics protein 1 [Homo sapiens]	1	20	48.1	35.808	314	738	0	50532	0	8637400	19864000	21141000	17562000	14246000	12548000	12857000	14124000	10360000	7419600	4263500	3917900	4315900	4019100	3468100	2929600	1806000	1582300	1563600	1182100	688750	570160	172010	220310	158440	51041	0	0	0	0	0	0	0	0	0	0	0	0	0	0
>gi|13654274|ref|NP_112485.1| acylpyruvase FAHD1, mitochondrial isoform 2 [Homo sapiens];>gi|215422413|ref|NP_001135870.1| acylpyruvase FAHD1, mitochondrial isoform 3 [Homo sapiens];>gi|66348062|ref|NP_001018114.1| acylpyruvase FAHD1, mitochondrial isoform	3	14	77.2	24.843	224	1244	0	0	34924	10939000	61082000	86561000	91020000	63723000	47795000	50751000	43061000	37880000	23305000	23076000	18307000	18212000	14628000	13024000	6932200	8776900	8571100	6159600	7469400	3924200	3756400	4410700	3226500	3121200	2186100	2592200	2028900	1134900	1414900	1788300	1245000	1134600	1084200	609200	304410	836720	0	898640	870960
>gi|19923437|ref|NP_057366.2| GTP:AMP phosphotransferase, mitochondrial isoform a [Homo sapiens];>gi|315434220|ref|NP_001186781.1| GTP:AMP phosphotransferase, mitochondrial isoform b [Homo sapiens];>gi|315434229|ref|NP_001186785.1| GTP:AMP phosphotransfera	5	24	81.1	25.565	227	2504	0	0	0	10902000	263490000	387230000	310650000	235870000	170370000	179130000	176780000	143830000	102380000	72373000	49998000	36515000	27792000	26569000	19411000	18263000	15117000	14943000	9824200	7374400	5149800	3542800	2736900	1607100	909210	1255500	473750	33414	149060	67954	0	0	65585	340230	237530	229130	0	500340	53158
>gi|70906441|ref|NP_001020419.1| deoxyuridine 5-triphosphate nucleotidohydrolase, mitochondrial isoform 1 precursor [Homo sapiens];>gi|4503423|ref|NP_001939.1| deoxyuridine 5-triphosphate nucleotidohydrolase, mitochondrial isoform 2 [Homo sapiens];>gi|70	3	12	54.4	26.563	252	681	0	0	0	8220300	31217000	37759000	31366000	22365000	14831000	12274000	9867100	11323000	16858000	15361000	8739200	6467600	5154500	3253000	2522300	2027000	867670	357880	878090	163830	932570	175990	87100	219920	0	0	0	174480	0	139390	0	0	0	0	0	0	0	151880	130600
>gi|124249392|ref|NP_001074318.1| DNL-type zinc finger protein [Homo sapiens]	1	1	5.1	19.204	178	43	0.00014829	0	0	1086600	2229900	2652100	2032400	2439700	1875900	0	0	1231700	0	0	0	0	0	0	0	0	0	0	0	0	0	0	0	0	0	0	0	0	0	0	0	0	0	0	0	0	0	0	0
>gi|4506693|ref|NP_001012.1| 40S ribosomal protein S17 [Homo sapiens];>gi|312284072|ref|NP_001185986.1| 40S ribosomal protein S17-like [Homo sapiens]	2	10	65.9	15.55	135	261	5.051e-133	0	0	3927700	17944000	12844000	23083000	16331000	10833000	7039800	8797100	5655300	2724800	2277400	1040600	1071400	856480	1781500	265980	691190	117530	109590	87737	0	0	0	0	0	0	0	0	0	0	0	0	0	0	0	0	0	0	0	0
>gi|11968182|ref|NP_072045.1| 40S ribosomal protein S18 [Homo sapiens]	1	14	59.9	17.718	152	241	1.2691e-99	0	0	3248400	15458000	30360000	35102000	15219000	6848500	6338800	3342000	2962000	2839000	8239200	213250	0	0	0	0	0	0	0	0	607000	785500	0	0	0	0	0	95930	56650	0	0	51120	0	0	0	0	0	0	0	0
>gi|15431290|ref|NP_000966.2| 60S ribosomal protein L11 isoform 1 [Homo sapiens];>gi|315221152|ref|NP_001186731.1| 60S ribosomal protein L11 isoform 2 [Homo sapiens]	2	11	57.3	20.252	178	302	7.2916e-67	0	0	4545000	24871000	33054000	23944000	15076000	5212200	3608300	3246100	2411900	1968000	1209900	927680	790570	441780	477740	371440	941450	326140	406950	679950	675650	727780	444340	353980	319030	0	0	258580	176240	0	0	0	232890	254360	340110	284280	0	675780	221020	400950
>gi|4506685|ref|NP_001008.1| 40S ribosomal protein S13 [Homo sapiens]	1	10	53.6	17.222	151	243	7.9688e-95	0	0	1906200	24930000	38283000	33434000	19500000	6750100	4465000	3098700	1805500	1555100	619950	291460	447520	403290	239440	174210	223890	0	162360	0	0	0	0	0	59540	0	0	138050	0	0	0	0	0	0	0	0	0	0	0	0
>gi|4506695|ref|NP_001013.1| 40S ribosomal protein S19 [Homo sapiens]	1	13	56.6	16.06	145	229	1.7605e-65	0	0	15389000	24411000	26698000	20072000	6653300	3963900	3188200	1799100	1161200	904340	699800	0	0	77200	0	0	0	0	0	0	0	0	0	0	0	0	0	0	0	0	0	128060	156670	45399	0	0	0	0	2176300	0
>gi|4506691|ref|NP_001011.1| 40S ribosomal protein S16 [Homo sapiens]	1	11	62.3	16.445	146	448	7.5746e-55	0	327700	6728900	22779000	23338000	16852000	7857200	4863200	3964200	3678200	3552100	2732600	2109900	1245300	1302100	1190300	1061300	1281700	1274300	1309400	738640	896990	892160	724460	1283700	1369200	623670	607350	323660	667390	338150	355660	797920	0	429360	268520	207620	156840	212430	0	135040	184790
>gi|4506613|ref|NP_000974.1| 60S ribosomal protein L22 proprotein [Homo sapiens]	1	4	39.8	14.787	128	205	3.1327e-123	0	12951000	29076000	61704000	68496000	55392000	22527000	13411000	16518000	13849000	11269000	7705900	5868400	4454000	3486300	1327300	2444600	1570600	864270	0	0	0	453230	0	0	0	0	0	0	0	0	0	0	0	0	0	0	0	0	0	0	0
>gi|4506597|ref|NP_000967.1| 60S ribosomal protein L12 [Homo sapiens]	1	7	55.8	17.818	165	429	0	0	0	17441000	51149000	47427000	35799000	23848000	16813000	12760000	9260900	7705200	4972200	3910400	3346300	2284500	1404900	2445800	587940	921420	404300	440960	444630	386180	0	0	519550	225180	152690	0	191860	143490	157390	215630	426680	206150	267510	720090	268660	0	0	582800	296010
>gi|68160922|ref|NP_001020242.1| 40S ribosomal protein S14 [Homo sapiens];>gi|68160915|ref|NP_001020241.1| 40S ribosomal protein S14 [Homo sapiens];>gi|5032051|ref|NP_005608.1| 40S ribosomal protein S14 [Homo sapiens]	3	7	38.4	16.273	151	172	7.4453e-51	0	0	11294000	29249000	33501000	27823000	13668000	8441800	7183900	4386400	3650600	2661300	1370200	0	0	0	0	0	1263100	0	0	0	0	0	0	0	0	0	0	0	0	0	0	0	0	0	0	1199800	0	0	0	0
>gi|20986512|ref|NP_620581.1| mitogen-activated protein kinase 14 isoform 2 [Homo sapiens];>gi|20986514|ref|NP_620582.1| mitogen-activated protein kinase 14 isoform 3 [Homo sapiens];>gi|20986516|ref|NP_620583.1| mitogen-activated protein kinase 14 isoform	19	11	41.7	41.293	360	72	7.4491e-66	0	0	0	3303700	3778400	2778700	853730	806050	990450	1362000	1000700	259020	0	0	34114	283540	0	424660	0	173210	663080	106790	82703	0	0	0	0	368000	117600	0	104960	0	0	0	137150	0	0	309250	0	0	371110	157960
>gi|226874831|ref|NP_001152862.1| guanylate kinase isoform a [Homo sapiens];>gi|4504221|ref|NP_000849.1| guanylate kinase isoform b [Homo sapiens];>gi|338827696|ref|NP_001229768.1| guanylate kinase isoform b [Homo sapiens];>gi|226874833|ref|NP_001152863.1|	5	13	83	23.782	218	493	0	0	0	6318300	16232000	23363000	25734000	19365000	11688000	10317000	9730900	4735300	3420500	699370	1076500	750440	110250	442920	266890	68304	0	0	0	94720	487160	0	0	0	0	182120	149890	198280	126300	0	0	0	1741600	0	0	0	975360	0	0
>gi|7705793|ref|NP_057111.1| beta-lactamase-like protein 2 [Homo sapiens]	1	14	60.1	32.805	288	255	4.9838e-148	0	0	98349	11133000	17413000	18882000	13042000	6595500	6463200	4578900	3537200	1119700	432750	156220	90595	253630	249250	289270	360580	338340	288280	190330	375460	291850	356100	0	0	0	878180	0	0	0	0	0	0	0	0	0	0	0	0	0
>gi|14251209|ref|NP_001279.2| chloride intracellular channel protein 1 [Homo sapiens]	1	19	84.2	26.922	241	927	0	0	5294400	75152000	103250000	107950000	44037000	17835000	11009000	13489000	12417000	7714500	4979000	3275200	2947000	3328000	8413200	7822600	1850300	2061600	1407300	2652600	1413500	1077000	1229300	1075700	1070000	1822100	350090	347270	306350	325730	189160	373080	290600	685110	404090	709560	247670	224780	178510	140110	164990
>gi|7524346|ref|NP_037543.1| adenylate kinase 2, mitochondrial isoform b [Homo sapiens];>gi|4502013|ref|NP_001616.1| adenylate kinase 2, mitochondrial isoform a [Homo sapiens];>gi|312836806|ref|NP_001186128.1| adenylate kinase 2, mitochondrial isoform c [H	3	16	77.6	25.614	232	1101	0	0	0	37567000	269180000	163960000	98791000	72097000	50261000	52823000	49566000	20147000	11674000	6683100	2701300	1268500	1121000	1143100	394610	333180	226230	515510	0	181180	151080	131290	0	144280	0	0	0	0	0	384880	0	0	0	0	0	0	0	0	0
>gi|4506643|ref|NP_000989.1| 60S ribosomal protein L37a [Homo sapiens]	1	2	28.3	10.275	92	23	6.772e-08	0	0	1138600	4151700	3282100	1418500	1405100	466950	282010	0	0	0	0	0	0	0	0	0	0	0	0	0	0	0	0	0	0	0	0	0	0	0	0	0	0	0	0	0	0	0	0	0
>gi|4503057|ref|NP_001876.1| alpha-crystallin B chain [Homo sapiens]	1	16	92	20.159	175	610	5.1182e-285	0	0	17868000	30366000	40030000	37745000	14505000	8091300	8452700	4270500	3452900	2887800	2412800	3471200	4052500	1689900	3787500	3228900	3105200	2595000	4073600	2483000	1435700	1762200	1480000	2606800	1074000	2462500	1930800	1106300	1544700	1593300	1299300	844120	1882700	1981200	2082200	1751400	968640	0	386450	0
>gi|4506605|ref|NP_000969.1| 60S ribosomal protein L23 [Homo sapiens]	1	6	49.3	14.865	140	349	5.7624e-110	0	0	2458600	11654000	9728700	5847700	5233900	824230	901440	2978200	3243000	3823000	573960	1576800	536850	0	384410	0	1310000	910730	1207300	839370	615790	1108300	453000	919250	1023700	568860	1695300	384800	2786400	498740	878070	1218700	893680	1268700	1721700	1175400	1183800	0	822350	1043700
>gi|189491675|ref|NP_116211.2| protein FAM136A [Homo sapiens]	1	6	41.3	15.641	138	69	1.1944e-14	0	345570	4080200	5134400	3883200	4175200	1817600	762650	1377700	0	0	0	0	0	0	0	0	0	0	58995	107140	79068	0	0	0	0	0	0	0	295570	0	550580	429350	0	0	309080	0	0	0	0	0	0
>gi|42544174|ref|NP_036277.2| thymidylate kinase isoform 1 [Homo sapiens];>gi|259013537|ref|NP_001158503.1| thymidylate kinase isoform 2 [Homo sapiens]	2	16	71.7	23.819	212	550	9.9218e-144	0	1019200	42122000	59863000	47345000	36842000	22967000	13646000	12082000	9633100	5592500	2412200	1833700	372820	385280	256790	0	0	188040	0	0	0	0	0	0	0	0	0	0	0	61794	0	210530	376900	0	415020	0	832120	143660	0	0	0
>gi|4502011|ref|NP_000467.1| adenylate kinase isoenzyme 1 [Homo sapiens]	1	15	75.3	21.635	194	530	1.7665e-241	0	751240	61436000	63548000	47516000	41735000	28935000	14551000	14053000	9483900	3939100	2174900	1381900	1307100	818370	213890	192580	124610	248860	234920	294390	223060	0	0	54095	0	0	0	0	0	0	0	0	0	0	0	0	0	68436	0	0	0
>gi|52487191|ref|NP_055866.1| endoplasmic reticulum resident protein 44 precursor [Homo sapiens]	1	21	68	46.971	406	619	0	0	0	0	5246400	158150000	18974000	7013900	2617000	1953300	1369900	1192400	546440	853510	1094000	1868400	2034900	2359700	1082600	950690	1225200	1632400	1748300	1232600	1222700	1284600	782010	495050	846210	175170	322130	429830	273340	132470	0	261810	129420	75391	0	0	0	0	59712
>gi|406601114|ref|NP_060245.3| tetratricopeptide repeat protein 19, mitochondrial isoform 1 precursor [Homo sapiens]	1	3	8.7	42.456	380	8	1.2796e-09	0	0	0	363930	496170	235720	58852	130290	180880	0	263990	174040	0	104200	0	0	0	0	0	0	217210	170820	135860	30430	0	0	0	0	0	0	0	0	0	0	0	0	0	0	0	0	0	0
>gi|19923959|ref|NP_612441.1| serine dehydratase-like [Homo sapiens]	1	3	17	34.674	329	7	2.751e-29	0	0	0	0	180170	0	0	0	0	0	0	0	0	0	0	0	0	0	0	0	0	0	0	0	0	0	0	0	0	0	0	0	0	0	0	0	0	0	0	0	0	0
>gi|24371248|ref|NP_076423.2| FUN14 domain-containing protein 2 [Homo sapiens]	1	10	51.3	20.675	189	379	1.4383e-101	0	1244600	18127000	23975000	19187000	11287000	7235800	5023200	13369000	15965000	9493700	8641200	6293500	2311000	601750	2047700	1687000	1578800	3893900	5794900	15379000	22346000	12145000	5224200	4039600	3831100	4463900	3151600	2583800	1611600	616620	1367200	1239800	1308500	957390	0	258340	493970	233230	0	0	0
>gi|71772415|ref|NP_001025180.1| 40S ribosomal protein S15a [Homo sapiens];>gi|14165469|ref|NP_001010.2| 40S ribosomal protein S15a [Homo sapiens]	2	6	53.8	14.839	130	71	3.9908e-41	0	39936	8076500	7773800	10243000	7270600	3962300	1416700	1196800	1761700	2105100	285000	1654400	2116300	582100	1158600	1727600	924960	816840	1085400	1363200	779540	722030	207080	633570	724450	1515600	419460	0	777680	1218800	0	0	859170	0	0	0	0	0	0	0	0
>gi|5802966|ref|NP_006861.1| destrin isoform a [Homo sapiens];>gi|58530848|ref|NP_001011546.1| destrin isoform b [Homo sapiens]	4	16	75.8	18.506	165	1470	1.0121e-168	0	4564000	44211000	54659000	39970000	35930000	21957000	13761000	13882000	17825000	15400000	15477000	12508000	13283000	11553000	9452500	11525000	7593400	8147800	7517100	9639900	19346000	7946500	8693400	7401500	7934200	8802500	6398300	7166200	5405200	5096000	2377900	2803600	4493400	1663600	2384600	2650800	1481700	1028300	354340	1102900	323730
>gi|4758638|ref|NP_004896.1| peroxiredoxin-6 [Homo sapiens]	1	20	77.7	25.035	224	2000	0	0	62548	63965000	70009000	38503000	21002000	14316000	9316800	8467000	8206100	6210800	6438700	5260700	5815500	5757500	5603700	7564700	6910900	7106300	5818300	7623600	7021000	7445700	15053000	8556900	7490900	17374000	9775400	5757000	6443800	8828300	3332000	469580	522100	513690	228270	117980	210700	66713	0	0	0
>gi|148612885|ref|NP_001658.2| ADP-ribosylation factor-like protein 2 isoform 1 [Homo sapiens]	2	9	54.9	20.878	184	233	5.6505e-100	0	2872800	13701000	12737000	9599100	6228500	2900400	1403000	827670	941450	0	224710	0	0	0	0	0	0	384940	0	132840	7193000	753460	0	211110	0	0	0	357940	737650	0	0	0	0	0	0	0	0	0	0	0	0
>gi|5031635|ref|NP_005498.1| cofilin-1 [Homo sapiens]	1	27	93.4	18.502	166	4181	0	0	36961000	746000000	739410000	671810000	565300000	319210000	218640000	196940000	155610000	128720000	103840000	93744000	74840000	62793000	47339000	46242000	35635000	33877000	25357000	30879000	28054000	26353000	21425000	18729000	22470000	23799000	23500000	26282000	21402000	19665000	19856000	19176000	23192000	26063000	24288000	40149000	29124000	39942000	30625000	35481000	28941000
>gi|4507789|ref|NP_003338.1| ubiquitin-conjugating enzyme E2 L3 isoform 1 [Homo sapiens];>gi|373432682|ref|NP_001243285.1| ubiquitin-conjugating enzyme E2 L3 isoform 3 [Homo sapiens]	2	10	68.8	17.861	154	292	0	0	1819100	33748000	31732000	38670000	18897000	12378000	7505200	5348200	1388000	967080	507120	540000	484630	267210	526300	245940	0	467290	1579000	1194800	458080	300580	0	477620	0	0	0	185110	0	223870	321190	0	0	0	0	469210	0	0	0	0	0
>gi|4506647|ref|NP_000991.1| 60S ribosomal protein L39 [Homo sapiens]	1	1	19.6	6.4066	51	66	1.3752e-07	0	0	47480000	89256000	66474000	42224000	29908000	17193000	15339000	17363000	14178000	8489000	11517000	8101100	6251800	0	6073100	0	5982100	0	0	0	0	0	0	0	0	0	0	0	0	0	0	3474000	0	0	0	0	0	0	1780800	0
>gi|4502491|ref|NP_001203.1| complement component 1 Q subcomponent-binding protein, mitochondrial precursor [Homo sapiens]	1	12	63.1	31.362	282	700	0	0	6805900	102830000	125820000	56730000	19899000	10458000	44951000	27428000	1290000	802250	474910	0	462570	324570	274450	361830	311940	0	358410	0	223750	417570	0	383170	356770	519890	210280	473310	462730	122030	0	0	0	96087	0	0	0	0	0	0	0
>gi|54607072|ref|NP_478061.1| rRNA maturation factor homolog isoform 1 [Homo sapiens];>gi|54607074|ref|NP_001006114.1| rRNA maturation factor homolog isoform 2 [Homo sapiens]	2	5	25.7	19.298	167	54	5.1782e-15	0	189400	5276900	4660300	4752800	3553400	536960	1263800	0	0	0	267340	0	0	0	0	0	0	0	0	0	0	0	0	0	0	0	0	0	0	0	0	572360	0	0	0	0	0	0	0	0	0
>gi|4504981|ref|NP_002296.1| galectin-1 [Homo sapiens]	1	13	95.6	14.716	135	1327	0	5707100	314270000	478740000	405090000	207470000	412430000	41749000	13268000	10814000	13125000	13820000	7499600	5908400	2869800	3949600	3862400	3980900	4799400	5374100	4101600	5887400	3240900	4044300	2773500	4330400	2999500	4598600	5636700	5333000	5423000	3920800	3167700	2388400	3720300	2560300	2290700	2914900	3345400	3005400	2186100	2670300	959280
>gi|7705477|ref|NP_057488.1| tRNA methyltransferase 112 homolog [Homo sapiens]	1	3	32.8	14.199	125	40	4.3056e-16	0	1211400	1480600	1931900	1171400	0	0	0	0	0	0	0	0	0	0	0	377250	346980	0	311370	248560	0	0	0	0	0	0	225480	0	0	0	0	0	0	0	0	0	0	0	0	0	0
>gi|334358861|ref|NP_001229290.1| nardilysin isoform c [Homo sapiens];>gi|156071452|ref|NP_001095132.1| nardilysin isoform b precursor [Homo sapiens];>gi|156071450|ref|NP_002516.2| nardilysin isoform a precursor [Homo sapiens]	3	7	7.1	125.12	1087	10	5.6839e-13	0	0	0	0	0	0	0	0	0	0	0	0	0	0	0	99138	463450	125140	30369	35292	123890	0	0	0	0	0	0	0	0	0	0	16662	0	0	46228	0	0	0	23177	0	0	0
>gi|11034825|ref|NP_037415.1| methionine adenosyltransferase 2 subunit beta isoform 1 [Homo sapiens];>gi|33519455|ref|NP_877725.1| methionine adenosyltransferase 2 subunit beta isoform 2 [Homo sapiens]	2	6	24.6	37.551	334	60	1.4647e-21	0	0	0	0	0	0	0	0	0	0	116740	0	0	0	0	1589200	3931100	1794800	376470	179680	178870	203380	162970	487950	193480	0	182950	287310	446510	265160	214180	0	0	0	0	0	0	137810	0	0	0	0
>gi|28178825|ref|NP_005887.2| isocitrate dehydrogenase [NADP] cytoplasmic [Homo sapiens]	1	25	58.2	46.659	414	844	0	0	0	34253	0	113350	1591400	3090400	2764000	5217900	5708100	5620000	4156100	3565300	6668200	23564000	53877000	71081000	35152000	20036000	6894200	2837200	1114800	348290	60962	0	0	0	64210	0	0	0	0	55319	0	0	119040	245260	237110	0	269410	0	0
>gi|14149738|ref|NP_065777.1| neurolysin, mitochondrial [Homo sapiens]	1	34	53.8	80.651	704	553	0	0	0	0	192880	0	234140	0	0	0	0	0	0	0	40227	691300	5420800	22223000	20787000	8384700	1266700	412080	0	0	97341	18702	229910	174590	105090	91165	0	46211	73877	0	0	17321	0	0	215470	70431	0	0	0
>gi|23510340|ref|NP_695012.1| ubiquitin-like modifier-activating enzyme 1 [Homo sapiens];>gi|23510338|ref|NP_003325.2| ubiquitin-like modifier-activating enzyme 1 [Homo sapiens]	2	55	66.2	117.85	1058	1539	0	0	0	119850	144180	96656	100160	0	34108	0	0	26841	0	35943	0	629780	24632000	75811000	76553000	18767000	8603700	6131700	3169400	2019600	1394600	1082200	519180	353250	297940	70415	143470	183830	18125	51625	216700	0	154050	56830	0	40712	0	0	87154
>gi|11342666|ref|NP_004521.1| 72 kDa type IV collagenase isoform a preproprotein [Homo sapiens];>gi|189217853|ref|NP_001121363.1| 72 kDa type IV collagenase isoform b [Homo sapiens]	3	15	33.3	73.881	660	186	7.2447e-171	0	0	52915	546180	796330	649870	306120	236170	1899900	135410	71119	165490	487960	1331600	1859800	2038700	2565900	1951200	1292200	415340	121000	220040	51532	0	206080	80910	129660	93937	0	0	25202	0	92947	0	67786	0	75658	0	0	0	0	35660
>gi|60218913|ref|NP_001007215.1| calcyclin-binding protein isoform 2 [Homo sapiens];>gi|7656952|ref|NP_055227.1| calcyclin-binding protein isoform 1 [Homo sapiens]	2	5	38.9	21.228	185	19	3.5793e-12	0	0	0	0	0	0	0	0	0	0	0	206460	0	283150	773990	1146300	1322500	661810	477080	658070	0	781030	691470	409780	431110	991040	424060	288790	529290	207980	127120	0	128920	147080	0	0	0	0	0	0	0	0
>gi|8659555|ref|NP_002188.1| cytoplasmic aconitate hydratase [Homo sapiens]	4	31	49.3	98.398	889	591	0	0	0	45605	0	0	0	0	114670	0	349430	67417	0	0	111070	9210800	15171000	13578000	9680100	9495900	6334200	5975400	3767200	2658400	1883600	2621800	3893200	2531700	1267000	688040	234900	296940	106580	28203	69592	57919	211090	256390	0	80208	0	0	0
>gi|94420683|ref|NP_001026882.2| tRNA (guanine(10)-N2)-methyltransferase homolog [Homo sapiens]	1	3	10.2	53.42	463	45	7.7342e-18	0	0	0	0	0	0	0	0	0	0	0	0	0	116100	316840	93296	364440	110910	172930	217810	143280	0	0	187650	0	88987	150110	0	0	0	0	0	0	0	0	0	0	0	101070	0	0	0
>gi|9845502|ref|NP_002286.2| 40S ribosomal protein SA [Homo sapiens];>gi|59859885|ref|NP_001012321.1| 40S ribosomal protein SA [Homo sapiens]	2	14	63.4	32.854	295	772	0	0	0	0	0	0	0	132440	0	664040	3357700	9626000	12747000	15322000	22233000	30266000	48025000	36200000	17290000	10923000	5782200	4482100	2010000	1517400	748850	1064300	1160800	979570	899950	149360	154650	0	0	0	0	0	0	0	0	0	0	0	0
>gi|146134341|ref|NP_001078880.1| NAD kinase domain-containing protein 1 isoform 1 [Homo sapiens];>gi|23308515|ref|NP_694558.1| NAD kinase domain-containing protein 1 isoform 2 [Homo sapiens]	2	23	51.6	49.432	442	821	0	0	0	0	0	815080	8458700	5425400	4202700	3526900	3262600	3036700	2040100	2320500	11604000	24027000	23282000	16268000	6511100	3057000	1297600	1728700	818830	1332500	978080	864700	708620	743980	367720	396990	181570	209630	88068	88945	150920	71971	47081	46016	0	100620	0	0	0
>gi|156671217|ref|NP_683723.2| epsin-2 isoform a [Homo sapiens];>gi|156671215|ref|NP_055779.2| epsin-2 isoform b [Homo sapiens]	3	4	6.7	62.299	584	27	2.834e-12	0	0	0	0	0	0	0	0	0	0	0	122760	0	0	71834	91076	115480	148140	0	250140	199780	89883	0	0	82446	146260	0	0	0	0	0	0	0	0	0	0	0	0	0	0	0	0
>gi|13489087|ref|NP_109591.1| leukocyte elastase inhibitor [Homo sapiens]	1	6	17.4	42.741	379	35	6.8026e-17	0	0	0	0	44080	0	0	0	90011	85944	213100	168940	191220	197100	139690	0	1916100	1261400	1100800	729360	629190	92685	608710	928880	473930	854840	812840	189400	213290	232810	343410	0	776120	0	0	0	0	0	0	0	0	0
>gi|52632385|ref|NP_001005335.1| heterogeneous nuclear ribonucleoprotein L isoform b [Homo sapiens];>gi|52632383|ref|NP_001524.2| heterogeneous nuclear ribonucleoprotein L isoform a [Homo sapiens]	2	2	9.4	50.56	456	1	5.0537e-16	0	0	0	0	0	0	0	0	0	0	0	144640	0	0	0	117910	0	0	0	0	0	0	0	0	0	0	0	0	0	0	0	0	0	0	0	0	0	0	0	0	0	0
>gi|285002259|ref|NP_001165462.1| cytochrome c-type heme lyase [Homo sapiens];>gi|169790851|ref|NP_001116080.1| cytochrome c-type heme lyase [Homo sapiens];>gi|169790849|ref|NP_005324.3| cytochrome c-type heme lyase [Homo sapiens]	3	17	66	30.601	268	349	9.5849e-115	0	0	0	129100	186160	152150	137520	173820	356450	582220	2287800	4764100	5623800	3779100	2490600	2392800	2943800	2705300	2816800	1915800	2250900	1219700	714830	355850	469000	1211700	1779100	894120	1200400	734660	0	522920	643550	280200	355620	548540	0	279180	510440	505940	93898	733570
>gi|11321583|ref|NP_003841.1| succinyl-CoA ligase [ADP-forming] subunit beta, mitochondrial precursor [Homo sapiens]	1	28	54	50.317	463	1418	0	0	0	0	0	0	0	2656600	10794000	17792000	28887000	33468000	43391000	43921000	47901000	59379000	79856000	85479000	56344000	45101000	26870000	27045000	14636000	11879000	7729800	5714600	4846400	3323800	2220900	1079700	656430	390540	223780	85710	196680	61775	0	61140	294750	202020	454170	0	631480
>gi|6552328|ref|NP_015565.1| NADH-cytochrome b5 reductase 3 isoform 2 [Homo sapiens];>gi|284448553|ref|NP_001165132.1| NADH-cytochrome b5 reductase 3 isoform 2 [Homo sapiens];>gi|193794826|ref|NP_001123291.1| NADH-cytochrome b5 reductase 3 isoform 2 [Homo	5	29	89.6	31.628	278	8143	0	138170	256180	396590	7044300	45892000	101270000	100900000	93994000	179710000	296970000	547130000	835520000	973810000	927560000	756090000	615640000	692630000	610230000	840490000	840310000	456660000	150200000	119230000	108940000	79609000	80480000	63593000	42892000	47005000	40309000	33315000	35781000	30508000	31800000	35311000	36372000	40095000	27886000	30978000	22072000	26086000	20572000
>gi|387527984|ref|NP_001248348.1| interleukin-1 receptor type 2 isoform 2 precursor [Homo sapiens];>gi|4758598|ref|NP_004624.1| interleukin-1 receptor type 2 isoform 1 precursor [Homo sapiens]	2	1	4.4	33.621	296	57	0.00028589	0	0	0	0	0	0	0	182500	341940	580210	1098500	1648500	2234400	1708300	1348100	1277400	2243400	1922900	1905300	1170200	739780	288220	479010	417380	174640	0	0	0	0	0	95359	0	0	0	0	0	0	0	0	0	0	0
>gi|20270311|ref|NP_620128.1| solute carrier family 25 member 46 [Homo sapiens]	1	12	39.2	46.173	418	200	4.1855e-175	0	0	0	0	0	0	0	52404	310220	1107400	2380300	3948900	6006000	5638900	4744400	3111200	2455800	2026800	2996400	2566300	2628300	1503300	750330	267720	305180	604750	456950	80826	460510	340330	0	396860	385590	268480	220850	0	225370	144450	162260	63711	0	184060
>gi|74275350|ref|NP_000705.2| translocator protein [Homo sapiens];>gi|375065827|ref|NP_001243460.1| translocator protein [Homo sapiens];>gi|375065825|ref|NP_001243459.1| translocator protein [Homo sapiens]	3	5	42.6	18.828	169	539	4.0716e-172	0	0	0	0	187800	698400	311360	1113500	8329400	50103000	126080000	248330000	326210000	266230000	230590000	182770000	193970000	86683000	222150000	213600000	185010000	24344000	16264000	11451000	10220000	8944600	820070	3182600	2009600	1702600	3001700	1962300	0	788510	1529800	1478700	1586600	786650	1553400	1140500	1340600	9255300
>gi|19557691|ref|NP_149351.1| surfeit locus protein 4 [Homo sapiens]	1	7	30.5	30.394	269	745	0	0	0	0	0	0	0	0	0	0	81264	1643900	13837000	61828000	65103000	75259000	49909000	42197000	32765000	26015000	45544000	20650000	1293500	556500	462270	3167000	6797400	5037800	1805700	877900	0	459050	247250	0	198890	0	0	276630	0	372080	179910	225690	0
>gi|24308456|ref|NP_714913.1| ELMO domain-containing protein 2 [Homo sapiens]	1	13	43	34.96	293	154	2.0199e-53	0	0	178300	247990	0	0	0	0	0	318220	1496600	2570300	3399500	7370900	9116700	6010200	5184700	3670100	7341600	6016000	1133500	0	225490	180290	237910	306220	253420	375210	280510	0	0	0	0	0	0	0	0	0	0	0	0	0
>gi|8393516|ref|NP_057006.1| sterol-4-alpha-carboxylate 3-dehydrogenase, decarboxylating [Homo sapiens];>gi|193211614|ref|NP_001123237.1| sterol-4-alpha-carboxylate 3-dehydrogenase, decarboxylating [Homo sapiens]	2	15	52.5	41.9	373	601	0	0	54833	214210	73396	410120	96691	0	52780	119680	845960	2070300	4565100	6560000	9660600	11471000	8997400	10053000	7102200	8990400	6384500	2145700	0	151860	191640	0	355200	0	179940	56724	278480	25484	86139	0	0	0	0	0	27475	54975	0	0	0
>gi|41350216|ref|NP_061982.3| chitobiosyldiphosphodolichol beta-mannosyltransferase [Homo sapiens]	1	6	15.7	52.518	464	191	1.0618e-127	0	0	0	0	0	0	0	0	0	0	0	854460	2138100	1990700	2555900	1792400	2223900	1453200	2658600	2164000	1055400	90710	114370	121020	42326	0	0	0	0	0	0	0	0	0	0	0	0	0	0	0	43240	0
>gi|55770836|ref|NP_057086.2| saccharopine dehydrogenase-like oxidoreductase [Homo sapiens]	1	15	60.8	47.151	429	845	0	0	387950	623840	401890	0	0	139330	0	760880	2545200	4918400	8849500	12486000	16927000	16791000	13974000	16029000	14335000	14280000	15324000	12872000	6860800	4030600	6046500	4438100	5243300	3960500	1728400	3192400	1684600	1722300	1544100	2074800	2222300	1988600	1666000	1801500	1150100	1377500	899860	1239900	1396000
>gi|119703746|ref|NP_004444.2| electron transfer flavoprotein-ubiquinone oxidoreductase, mitochondrial precursor [Homo sapiens]	1	32	65	68.495	617	1474	0	0	0	32942	0	0	54966	0	0	63799	538510	3092500	11834000	29482000	54701000	66142000	45481000	52872000	50932000	58664000	38188000	12587000	2425800	2294700	1775000	1026800	195330	202590	88333	84120	0	0	0	129830	136170	54556	0	34160	416920	0	0	671660	0
>gi|4503729|ref|NP_002005.1| peptidyl-prolyl cis-trans isomerase FKBP4 [Homo sapiens]	1	15	47.1	51.804	459	157	1.7746e-87	0	0	0	0	0	0	0	0	0	0	0	0	103250	879750	1447900	2342100	3893400	2385300	1866500	571740	314160	278250	0	158420	78817	117290	0	0	0	0	0	108930	0	0	0	30987	0	0	0	0	0	0
>gi|4506455|ref|NP_002892.1| reticulocalbin-1 precursor [Homo sapiens]	1	23	68.3	38.89	331	1112	0	0	0	827600	2152100	1023100	1111900	163720	0	0	0	436660	8260200	32324000	75508000	90162000	73906000	92129000	88365000	76430000	35755000	30141000	15982000	8768400	6131400	2326100	2941600	2513800	1439000	2435500	545830	662130	680680	354540	259180	294910	122060	0	0	0	0	0	0
>gi|5803181|ref|NP_006810.1| stress-induced-phosphoprotein 1 [Homo sapiens]	1	31	54.3	62.639	543	520	9.1045e-173	0	0	0	0	0	0	0	113780	51052	37478	60524	0	199550	3247300	6305200	10547000	11796000	5269700	6267500	2863900	2030700	1953200	946800	380350	208250	276680	25838	100760	50507	0	0	0	0	0	0	0	0	0	52765	0	124560	161260
>gi|9910394|ref|NP_064517.1| 1-acyl-sn-glycerol-3-phosphate acyltransferase gamma [Homo sapiens];>gi|83267874|ref|NP_001032642.1| 1-acyl-sn-glycerol-3-phosphate acyltransferase gamma [Homo sapiens]	2	4	12.5	43.38	376	18	6.7884e-16	0	0	0	0	0	0	0	0	0	0	0	132420	689670	160480	397620	0	571940	624420	371560	535960	0	165330	0	0	0	0	0	0	0	0	0	0	0	0	0	0	0	0	0	0	0	0
>gi|320118922|ref|NP_001188505.1| phospholipid scramblase 3 [Homo sapiens];>gi|31543417|ref|NP_065093.2| phospholipid scramblase 3 [Homo sapiens]	2	6	26.1	31.648	295	150	2.666e-84	0	0	0	0	0	0	0	0	0	367040	404570	1044000	2130000	2743300	4150200	4173000	5202800	3987200	5386300	5940100	2110600	1878200	1954100	441630	0	0	883330	0	0	236070	0	0	0	0	0	0	0	0	0	0	0	0
>gi|5174447|ref|NP_006089.1| guanine nucleotide-binding protein subunit beta-2-like 1 [Homo sapiens]	1	19	78.9	35.076	317	1271	0	0	0	0	43020	4441200	5238800	5748300	3188500	3601300	3722600	5871600	9266500	21293000	27611000	19686000	22491000	29959000	28113000	24391000	13081000	6497200	3058500	1281500	786430	899590	249920	0	949240	0	231440	0	0	114400	0	0	0	0	0	0	262740	0	0
>gi|5453918|ref|NP_006349.1| peroxisomal membrane protein PMP34 [Homo sapiens]	1	4	16.9	34.566	307	30	6.9018e-11	0	0	0	0	0	0	0	0	0	0	0	0	190750	145300	0	0	0	0	112350	0	0	0	0	0	0	0	0	0	0	0	0	0	0	0	0	0	0	0	0	0	0	0
>gi|8923892|ref|NP_061133.1| peroxisomal membrane protein 2 [Homo sapiens]	1	3	14.9	22.252	195	27	5.1109e-10	0	0	0	0	0	0	0	0	0	0	459600	303070	330490	64254	1117400	1165000	1217900	0	0	430130	0	0	0	0	208510	0	0	1564800	0	0	1243200	0	0	0	0	0	0	0	0	0	0	0
>gi|11641243|ref|NP_071736.1| peptide deformylase, mitochondrial precursor [Homo sapiens]	1	3	12.8	27.013	243	28	1.9384e-12	0	0	0	0	0	0	0	0	0	0	187380	812160	0	453690	161090	0	0	0	0	0	0	0	198310	242260	224950	0	0	0	0	0	0	0	0	0	0	0	0	0	0	0	0	0
>gi|7705827|ref|NP_057187.1| GTP-binding protein SAR1b [Homo sapiens];>gi|75709204|ref|NP_001028675.1| GTP-binding protein SAR1b [Homo sapiens]	2	2	24.2	22.41	198	16	2.6761e-51	0	0	0	0	0	0	0	0	0	208030	199350	0	0	0	0	0	0	0	0	0	0	0	0	0	0	0	0	0	0	0	0	0	0	0	0	0	0	0	0	0	0	0
>gi|9506859|ref|NP_061932.1| mitochondrial import receptor subunit TOM7 homolog [Homo sapiens]	1	2	32.7	6.2484	55	34	1.7541e-20	0	0	0	0	0	0	0	0	0	0	0	0	0	0	0	0	0	0	0	0	0	0	0	0	0	0	0	0	0	0	255040	0	19759000	3374900	2676500	0	0	0	0	0	0	0
>gi|197927201|ref|NP_001127965.1| mitochondrial import receptor subunit TOM6 homolog [Homo sapiens]	1	2	56.8	8.0019	74	11	4.2733e-43	0	0	0	0	0	0	0	462620	0	0	0	197060	0	0	0	0	0	0	0	0	0	0	0	0	0	0	0	0	0	0	0	0	0	3975100	2118200	0	0	0	0	0	0	0
>gi|94536784|ref|NP_078937.3| coiled-coil domain-containing protein 51 isoform 1 [Homo sapiens];>gi|379698839|ref|NP_001243893.1| coiled-coil domain-containing protein 51 isoform 1 [Homo sapiens];>gi|379698851|ref|NP_001243898.1| coiled-coil domain-contain	7	20	51.6	45.811	411	257	4.2647e-191	0	0	0	0	0	0	0	0	0	85127	0	0	214040	0	0	680080	730400	540800	444190	0	0	0	0	0	0	0	0	0	0	590180	400050	4104300	15348000	15346000	4605700	2115400	726810	360220	0	0	0	47896
>gi|49169828|ref|NP_001001790.1| mitochondrial import receptor subunit TOM5 homolog isoform 1 [Homo sapiens];>gi|197333732|ref|NP_001127957.1| mitochondrial import receptor subunit TOM5 homolog isoform 2 [Homo sapiens];>gi|197333730|ref|NP_001127956.1| mit	3	5	68.6	6.0352	51	141	4.2863e-16	0	207860	0	0	0	0	0	0	0	0	0	0	0	0	0	0	0	0	0	0	0	0	0	0	0	0	0	0	0	0	0	3009700	24871000	23653000	13114000	8061300	5639300	1186300	1467300	2269300	3013300	3181300
>gi|294997330|ref|NP_001171122.1| sodium/hydrogen exchanger 6 isoform c [Homo sapiens];>gi|110227626|ref|NP_001036002.1| sodium/hydrogen exchanger 6 isoform a precursor [Homo sapiens];>gi|5454070|ref|NP_006350.1| sodium/hydrogen exchanger 6 isoform b precu	3	6	10.9	72.259	649	49	1.6233e-43	0	0	0	0	121960	0	0	0	0	0	84630	0	0	0	0	101570	0	0	0	0	0	0	0	0	0	0	0	0	0	0	0	435260	1828100	2613400	805610	238810	0	0	0	0	0	0
>gi|5174723|ref|NP_006105.1| mitochondrial import receptor subunit TOM40 homolog [Homo sapiens];>gi|193083122|ref|NP_001122389.1| mitochondrial import receptor subunit TOM40 homolog [Homo sapiens];>gi|193083120|ref|NP_001122388.1| mitochondrial import rece	3	16	67.9	37.893	361	1114	0	0	0	0	0	0	0	273080	187900	0	0	314060	0	137150	337030	0	0	0	0	0	0	0	1154800	0	0	1052800	504950	961930	0	0	0	0	9856300	91760000	161200000	79918000	53060000	34506000	18045000	15611000	7406800	12210000	11739000
>gi|9910382|ref|NP_064628.1| mitochondrial import receptor subunit TOM22 homolog [Homo sapiens]	1	6	77.5	15.521	142	775	0	0	0	0	0	0	0	0	0	410830	1029100	544460	0	0	0	893320	0	0	0	0	0	0	0	0	0	801510	0	0	0	0	0	0	9534900	59913000	114930000	43621000	38459000	30102000	20573000	19192000	12174000	10761000	10157000
>gi|68799814|ref|NP_001020376.1| AP-2 complex subunit mu isoform b [Homo sapiens];>gi|14917109|ref|NP_004059.2| AP-2 complex subunit mu isoform a [Homo sapiens]	2	23	60.5	49.389	433	447	6.4508e-218	0	0	0	1056700	178430	209340	0	33417	0	77838	1802600	3632900	0	0	0	0	0	0	0	0	169930	536210	160720	0	0	166810	573500	643590	1437900	3244600	5492000	8823000	12309000	11875000	7263200	4054900	1789600	1103500	1139000	407580	658790	276590
>gi|4557469|ref|NP_001273.1| AP-2 complex subunit beta isoform b [Homo sapiens];>gi|71773106|ref|NP_001025177.1| AP-2 complex subunit beta isoform a [Homo sapiens]	2	52	58.1	104.55	937	1356	0	0	223590	0	0	35030	65374	0	0	60366	15900	111730	0	0	0	0	0	0	0	0	0	0	0	139180	291510	552510	781490	1720900	2083700	2870000	5363800	6110100	10445000	14968000	16855000	8125200	4853600	3358400	1372300	1868700	1048900	1114600	1179200
>gi|70906430|ref|NP_004060.2| AP-2 complex subunit sigma isoform AP17 [Homo sapiens];>gi|11038643|ref|NP_067586.1| AP-2 complex subunit sigma isoform AP17delta [Homo sapiens]	2	4	29.6	17.018	142	141	1.4131e-39	0	0	0	0	0	0	0	0	0	0	0	0	0	0	0	0	0	0	0	0	0	0	156610	0	0	1191600	662980	1426000	1446700	4392800	7870800	10918000	15146000	15717000	7462800	4208100	2860000	2368500	1723300	1462400	1151000	487560
>gi|4506787|ref|NP_003861.1| ras GTPase-activating-like protein IQGAP1 [Homo sapiens]	1	118	74.4	189.25	1657	6853	0	29205	26311	138090	1762200	175430	169270	130310	98882	16794	131150	95677	301480	51502	139740	287880	123530	344660	1027300	19025000	9915100	9317800	7109600	6527800	6555800	5037600	5351800	4367400	2508500	9067300	37711000	34811000	45540000	73591000	82575000	58186000	36184000	18670000	7790400	5209200	2741700	2364700	2029200
>gi|189458819|ref|NP_001121620.1| transferrin receptor protein 1 [Homo sapiens];>gi|189458817|ref|NP_003225.2| transferrin receptor protein 1 [Homo sapiens]	4	32	52.2	84.87	760	1510	0	0	120000	0	0	0	137190	51850	0	108250	0	0	16710	0	0	0	126860	357640	274140	172500	31212	146460	59550	0	0	34962	164780	40686	69743	2747900	6114400	8333200	11262000	11626000	14366000	12395000	11514000	7081500	4082000	3490500	1629400	2157300	1589800
>gi|27436953|ref|NP_525023.2| ATP-binding cassette sub-family A member 6 [Homo sapiens]	1	12	10	184.28	1617	57	4.1283e-38	0	0	0	40577	0	0	0	0	0	0	0	0	0	7802.9	0	0	0	0	0	0	247290	0	0	0	0	0	19603	193360	0	107530	400530	470510	414910	385310	431540	182360	200130	159110	69535	0	0	0
>gi|4505621|ref|NP_002558.1| phosphatidylethanolamine-binding protein 1 preproprotein [Homo sapiens]	1	12	80.7	21.057	187	809	0	0	0	2282800	1894600	1303400	851560	0	0	1304800	2003900	3430500	3243200	4002800	2046500	1087300	2235000	3197500	2428800	3777400	2530500	4299200	3973200	4564000	5570500	5803000	6211600	11164000	14857000	17759000	29008000	31917000	47541000	63727000	88410000	79119000	64815000	30728000	9072400	5153200	2870600	2131600	1670500
>gi|5031573|ref|NP_005712.1| actin-related protein 3 [Homo sapiens]	5	26	75.8	47.371	418	1494	0	0	0	0	0	0	106940	0	0	0	0	98812	104260	0	77810	170490	174180	0	0	0	0	0	0	0	0	0	0	1826100	769290	3575000	17039000	41009000	55952000	68202000	76108000	78924000	91277000	36391000	10708000	3937100	455260	190950	169410
>gi|61966781|ref|NP_001013685.1| putative peptidyl-tRNA hydrolase PTRHD1 [Homo sapiens]	1	8	70.7	15.805	140	34	5.6188e-26	0	1425800	454150	0	0	0	0	0	0	0	0	0	0	0	455160	477510	519640	413310	700520	0	0	0	315220	0	0	0	0	0	0	1367400	717240	0	1486400	4079900	3587000	1030000	2463200	655570	0	0	0	0
>gi|32698686|ref|NP_055383.1| polypeptide N-acetylgalactosaminyltransferase 5 [Homo sapiens]	1	6	6.6	106.26	940	32	8.9705e-14	0	0	0	0	22893	192920	230170	132080	187540	194160	196030	218440	257610	144760	109560	51053	0	62839	0	0	56510	0	0	0	0	0	0	0	0	31712	36279	175850	351460	460580	230350	156190	161480	100790	98585	0	145150	69628
>gi|28178821|ref|NP_008830.2| isocitrate dehydrogenase [NAD] subunit beta, mitochondrial isoform a precursor [Homo sapiens];>gi|385648280|ref|NP_001245313.1| isocitrate dehydrogenase [NAD] subunit beta, mitochondrial isoform d [Homo sapiens];>gi|28178816|r	3	19	56.6	42.183	385	1489	3.881e-279	0	0	0	0	72904	4437300	8220100	9002300	12139000	14008000	15568000	12542000	10836000	7291100	5201400	3548300	5413800	3233300	4287500	2931700	4199500	2950800	3628600	4176700	3218400	4911600	4452600	4943600	6288700	6140600	6127100	11020000	32804000	69497000	15893000	3443100	938780	1067100	506970	337030	40174	0
>gi|4758582|ref|NP_004126.1| isocitrate dehydrogenase [NAD] subunit gamma, mitochondrial isoform a precursor [Homo sapiens];>gi|28178838|ref|NP_777358.1| isocitrate dehydrogenase [NAD] subunit gamma, mitochondrial isoform b precursor [Homo sapiens]	2	15	48.3	42.794	393	918	0	0	0	0	0	150550	7969000	16653000	14947000	14857000	17741000	14528000	13507000	10600000	6474500	5511700	4077400	4271900	3192700	3615000	3021700	3693400	3012600	2665000	1846900	1507100	2674100	3028800	1688400	1428700	1408900	2698900	8474400	31594000	70666000	19668000	3662900	880040	207390	170900	166890	107890	74782
>gi|5031777|ref|NP_005521.1| isocitrate dehydrogenase [NAD] subunit alpha, mitochondrial precursor [Homo sapiens]	1	22	54.6	39.591	366	2414	0	0	0	346640	20573000	76311000	85138000	65540000	44237000	50016000	41624000	28009000	24085000	13398000	10875000	8956300	8132000	5422600	6044400	6377500	5323600	11155000	7824800	6363900	5709600	5614000	7787100	6396100	6973400	9009400	8663200	9521600	18580000	77639000	133230000	35559000	7688400	2406400	1258300	607300	0	152140	0
>gi|19923907|ref|NP_612390.1| oxidoreductase NAD-binding domain-containing protein 1 precursor [Homo sapiens]	1	3	12.5	34.854	312	5	1.0154e-07	0	0	0	0	0	0	0	0	0	0	0	0	0	0	0	0	0	0	0	0	0	0	0	0	0	0	0	0	0	0	0	0	0	0	0	0	0	0	0	0	0	0
>gi|284507298|ref|NP_001165285.1| ornithine aminotransferase, mitochondrial isoform 2 [Homo sapiens]	1	1	4	32.853	301	1	0	0	0	0	0	0	0	0	0	0	0	0	0	0	0	0	0	0	0	0	0	0	0	0	0	0	0	0	0	0	0	0	0	0	0	0	0	0	0	0	0	0	0
>gi|7705897|ref|NP_057312.1| kynurenine/alpha-aminoadipate aminotransferase, mitochondrial [Homo sapiens];>gi|33469970|ref|NP_872603.1| kynurenine/alpha-aminoadipate aminotransferase, mitochondrial [Homo sapiens]	2	5	15.3	47.351	425	8	4.5727e-14	0	0	0	0	0	0	0	0	0	0	0	0	0	0	0	341600	249330	0	0	0	0	0	0	0	0	0	0	0	0	0	0	0	0	0	0	0	0	0	171280	1929500	225590	0
>gi|7657202|ref|NP_055239.1| heat shock protein beta-7 [Homo sapiens]	1	7	60	18.61	170	124	1.2641e-127	0	508940	1315700	1194300	1327100	2000400	38332	0	79660	0	0	0	0	0	0	0	0	0	0	0	0	0	0	0	0	0	0	0	0	0	0	0	0	0	0	0	0	0	0	12157000	0	0
>gi|12408675|ref|NP_036526.2| prefoldin subunit 2 [Homo sapiens]	1	4	32.5	16.648	154	25	1.0335e-51	0	0	152980	752350	0	0	0	0	0	0	0	0	0	0	0	0	1112200	5521000	7293300	0	391590	0	0	0	369250	0	840210	0	0	0	616280	0	0	0	0	0	0	0	0	0	0	0
>gi|4507149|ref|NP_000445.1| superoxide dismutase [Cu-Zn] [Homo sapiens]	1	7	74	15.936	154	225	0	0	0	0	0	293800	215580	187570	242490	1161900	938750	2571600	6037500	4551400	22148000	16544000	15865000	33287000	146740000	99784000	7858000	7469600	3287600	2590300	0	0	0	126770	212180	0	0	0	0	0	0	0	0	0	0	0	0	0	0
>gi|54860105|ref|NP_060524.4| rho GTPase-activating protein 17 isoform 2 [Homo sapiens];>gi|54860079|ref|NP_001006635.1| rho GTPase-activating protein 17 isoform 1 [Homo sapiens]	2	2	4.1	87.608	803	3	1.4673e-07	0	0	0	0	0	0	0	0	0	0	0	0	0	0	0	0	0	0	0	0	0	0	0	0	0	0	0	0	0	0	0	0	0	0	0	0	0	0	0	0	0	0
>gi|4506067|ref|NP_002728.1| protein kinase C alpha type [Homo sapiens]	4	19	33.8	76.763	672	234	2.2838e-121	0	0	0	0	0	0	0	0	0	0	269860	84850	0	260580	0	248050	764630	1062300	1258900	295100	764290	541710	709840	797610	439940	82439	167190	37548	0	103830	0	0	0	0	0	0	25961	0	86642	0	0	0
>gi|153251270|ref|NP_060810.2| calcineurin-like phosphoesterase domain-containing protein 1 isoform a [Homo sapiens];>gi|153251272|ref|NP_001092925.1| calcineurin-like phosphoesterase domain-containing protein 1 isoform b [Homo sapiens]	2	9	37.6	35.548	314	120	6.3619e-85	0	0	0	59144	191590	285780	137470	72092	86247	125440	333430	543740	462400	802830	1560300	2648600	3404800	2178300	3001500	2578200	1914800	482110	428840	108050	64126	0	0	48493	55884	35863	0	56139	47914	0	118920	0	0	109450	62441	0	0	0
>gi|116517313|ref|NP_004861.2| mannose-P-dolichol utilization defect 1 protein [Homo sapiens]	1	4	21.1	26.638	247	240	1.3004e-20	0	0	0	0	0	0	0	0	0	1310800	5442100	12202000	20711000	23169000	20629000	19089000	22486000	18346000	21705000	22115000	26547000	5193300	4093600	4053300	2505900	1516100	1321700	396720	1959100	1438200	0	0	203510	0	0	0	580490	0	0	0	0	0
>gi|21686999|ref|NP_660286.1| metalloendopeptidase OMA1, mitochondrial precursor [Homo sapiens]	1	6	17.9	60.12	524	114	1.2217e-42	0	0	0	68648	0	0	0	0	0	0	447780	743220	1038200	1202200	983460	987570	891440	422040	1421400	1609600	2186400	747180	400870	0	0	142570	278670	129710	231370	57138	0	127430	0	134410	135600	107750	0	0	0	0	103150	48931
>gi|5729770|ref|NP_000382.3| tripeptidyl-peptidase 1 preproprotein [Homo sapiens]	1	14	42.8	61.247	563	864	0	0	0	0	0	0	0	0	94329	591170	796050	2217400	3458700	4799900	9305700	8955400	7740200	14588000	22334000	24000000	17492000	19840000	7867800	8285800	3608800	4575900	7081600	5237400	4143900	3703300	1188800	747350	262330	545220	114090	154270	435660	337310	494410	242590	251730	234230	263000
>gi|28933465|ref|NP_803173.1| syntaxin-12 [Homo sapiens]	1	8	37.7	31.642	276	285	2.0601e-236	0	102980	595540	420160	145210	512800	350880	756800	388350	190910	780020	244900	1698700	1227300	1320500	1003600	1052400	1908900	2620300	4044800	4040000	1193300	1310800	1841400	1639300	2087400	2011100	858450	1842600	1323400	1502700	1253100	1012700	1611800	1090300	794560	1383400	502190	307580	96793	630430	250190
>gi|66932929|ref|NP_001018657.1| myeloid-associated differentiation marker [Homo sapiens];>gi|66932927|ref|NP_001018656.1| myeloid-associated differentiation marker [Homo sapiens];>gi|66932925|ref|NP_001018655.1| myeloid-associated differentiation marker [	5	7	22	35.273	322	884	7.3851e-233	0	0	0	0	0	0	197650	0	213860	0	0	1347600	1164400	20178000	47370000	52506000	54967000	48171000	45164000	40707000	65073000	11158000	7701800	8679500	8907900	8548700	6069200	4659800	6057100	4361900	3173100	5211900	5571000	6431100	6893500	8419000	4881700	4086300	6674300	5296000	7584800	4997900
>gi|210031210|ref|NP_001129710.1| transmembrane protein with metallophosphoesterase domain isoform 2 [Homo sapiens];>gi|210031196|ref|NP_001034859.2| transmembrane protein with metallophosphoesterase domain isoform 1 [Homo sapiens]	2	3	13.3	34.078	316	7	1.3358e-09	0	0	0	0	0	0	0	0	0	0	0	202070	0	384250	0	596740	406650	494370	1044900	1211900	354930	0	0	0	0	0	0	0	0	0	0	0	0	0	0	0	0	0	0	0	0	0
>gi|45504382|ref|NP_079495.1| dnaJ homolog subfamily C member 5 [Homo sapiens]	1	7	50.5	22.149	198	215	9.0288e-134	0	0	0	0	0	0	0	0	0	0	0	0	948940	2804400	5882100	10747000	10512000	7030600	9805100	21381000	35229000	1847300	4273000	2453600	2120200	1239800	1299500	798490	0	443620	210330	0	0	0	0	423510	1235700	1578200	929680	0	272300	0
>gi|45237193|ref|NP_055470.1| solute carrier family 25 member 44 [Homo sapiens]	1	7	21	35.392	314	59	1.1427e-23	0	0	0	0	111780	67186	74574	59269	0	81832	0	0	138330	0	752220	658700	1612000	1264900	967390	1303000	2010500	0	0	0	0	0	0	0	0	0	0	0	0	0	0	0	0	250970	0	0	0	0
>gi|41462412|ref|NP_958928.1| solute carrier family 25 member 35 [Homo sapiens]	1	1	8.1	31.267	295	3	2.013e-07	0	0	0	0	0	0	0	0	0	168290	256300	217560	141780	0	258250	0	327450	340550	337280	0	574180	0	0	0	0	0	0	0	0	0	0	0	0	0	0	0	0	0	0	0	0	0
>gi|258645122|ref|NP_001158268.1| S-adenosylmethionine mitochondrial carrier protein isoform b [Homo sapiens];>gi|258645120|ref|NP_775742.4| S-adenosylmethionine mitochondrial carrier protein isoform a [Homo sapiens]	2	4	32.3	20.116	186	22	1.2732e-60	0	0	0	0	0	0	0	0	0	0	0	156810	311230	550120	1341000	396800	885810	356380	989340	844500	1068200	0	0	0	0	0	0	0	2061300	0	1016600	0	0	0	0	0	829630	0	0	0	0	0
>gi|221136993|ref|NP_001137484.1| thioredoxin-related transmembrane protein 2 isoform 2 [Homo sapiens];>gi|7705726|ref|NP_057043.1| thioredoxin-related transmembrane protein 2 isoform 1 precursor [Homo sapiens]	2	6	25.6	29.642	258	91	4.0002e-19	0	95970	0	0	0	0	0	0	0	0	101360	487000	597860	799030	315830	564240	191900	219220	709520	772500	1287000	78983	226200	762880	291620	150170	146490	131100	238480	398140	354420	411320	155440	168110	443380	343530	155560	151220	0	0	0	150330
>gi|33946291|ref|NP_079106.3| lysophosphatidylcholine acyltransferase 1 [Homo sapiens]	1	7	17	59.151	534	200	1.9322e-96	0	0	0	0	0	0	0	271100	0	0	37707	269470	998390	922560	1069900	693980	1958800	1238200	1338900	954040	655490	320720	98647	222840	0	0	575060	0	0	0	76902	0	0	0	0	0	0	0	0	0	85882	0
>gi|190014578|ref|NP_054735.3| phosphatidylinositide phosphatase SAC1 [Homo sapiens]	1	22	37.5	66.966	587	625	4.0337e-127	0	0	0	0	0	0	0	0	0	0	0	417660	2854100	3997600	4078000	4439300	5310600	3891500	4646300	4831200	4670900	3013200	2690000	1675300	1959700	1688000	1734600	1280500	1058300	495170	363540	385880	164160	201320	112520	288090	168020	216610	117030	126120	47781	263040
>gi|7706351|ref|NP_057161.1| peptidyl-tRNA hydrolase 2, mitochondrial precursor [Homo sapiens]	1	6	50.8	19.193	179	293	4.6489e-70	0	0	0	715370	0	0	732940	0	695470	1821800	3350100	6578600	9388800	9592300	7800300	6904100	8047500	8018800	12601000	9306000	7129500	3321300	2235300	4112400	2151900	1846200	3583700	2679300	2209400	1231200	1375900	1370900	1662800	1352600	1065400	750990	874870	745120	841580	485910	1884400	991900
>gi|40068518|ref|NP_002622.2| 6-phosphogluconate dehydrogenase, decarboxylating [Homo sapiens]	1	27	59.6	53.139	483	918	0	0	0	69935	503850	0	36016	0	0	143480	48645	0	0	0	0	0	2592700	34882000	35619000	32563000	26285000	23514000	8143500	3108700	2558100	1674600	978190	1090900	455170	735560	573290	516190	454200	508690	66962	0	280570	66924	180640	0	0	79378	135290
>gi|4826878|ref|NP_005100.1| serine/threonine-protein kinase OSR1 [Homo sapiens]	1	8	18.8	58.022	527	86	7.7096e-41	0	0	0	0	0	0	0	92844	0	0	0	44859	65853	136800	308470	484260	1359400	1777100	2610700	1435700	1273100	295660	156470	180490	109760	114540	73007	0	0	58105	0	0	0	0	0	0	0	0	0	0	0	0
>gi|109148542|ref|NP_001596.2| alanine--tRNA ligase, cytoplasmic [Homo sapiens]	1	48	67.3	106.81	968	992	0	35638	0	0	64696	0	36921	0	0	0	405360	0	670640	1575300	732520	234130	193720	82607	7269200	11644000	7727500	5292000	2391600	1500300	714420	296950	0	147550	25762	149750	227790	0	339320	61632	140170	82238	41454	45919	0	0	121180	0	0
>gi|4503483|ref|NP_001952.1| elongation factor 2 [Homo sapiens]	5	58	73.8	95.337	858	4034	0	0	0	79827	218520	837270	0	72474	23059	226820	1151700	2558100	5225500	4991300	4493300	4618900	6126000	35877000	74424000	88594000	62167000	57126000	31388000	22611000	15519000	10890000	11939000	8759500	7034500	5416600	3299400	1857500	1929600	1785100	1640500	1276200	1854400	881240	1011100	1332800	1049100	1042000	757100
>gi|4557537|ref|NP_001379.1| developmentally-regulated GTP-binding protein 2 [Homo sapiens]	1	4	13.5	40.746	364	16	1.6058e-21	0	0	0	0	0	0	0	0	0	0	0	94890	0	0	121950	94461	111970	283090	200340	304620	221690	97662	41169	0	0	0	0	0	0	0	0	0	0	0	0	0	0	0	0	0	0	0
>gi|15529972|ref|NP_219480.1| solute carrier family 25 member 51 [Homo sapiens];>gi|393193618|ref|NP_001029344.3| solute carrier family 25 member 52 [Homo sapiens]	2	5	22.2	33.672	297	63	6.7845e-228	0	0	0	0	0	0	93376	124900	0	147540	257280	249750	484620	417250	713670	637620	512350	729790	986160	986750	1034700	216070	136370	107930	0	64672	0	40591	32023	0	0	0	66964	0	0	0	0	0	0	0	0	0
>gi|7657585|ref|NP_055067.1| mitochondrial ornithine transporter 1 [Homo sapiens]	1	7	27.6	32.736	301	32	2.1196e-18	0	0	0	146600	0	0	0	0	223290	0	0	0	181720	960400	935420	0	904000	884440	832990	905790	1402100	501650	118550	80664	0	0	0	0	0	0	0	0	0	0	0	0	0	0	0	0	0	0
>gi|71852584|ref|NP_001660.2| arylsulfatase D precursor [Homo sapiens]	1	6	14.7	64.859	593	13	3.3748e-15	0	0	0	36462	60039	91519	85130	23205	39211	59831	79238	72496	148840	121910	186380	263910	430030	527540	441800	697610	115230	0	0	0	0	0	0	0	258970	141030	0	105380	50796	35090	0	0	0	0	0	0	0	0
>gi|205360840|ref|NP_001128582.1| dnaJ homolog subfamily A member 3, mitochondrial isoform 2 [Homo sapiens];>gi|205360838|ref|NP_005138.3| dnaJ homolog subfamily A member 3, mitochondrial isoform 1 [Homo sapiens]	2	8	21	49.611	453	219	4.3364e-128	0	0	0	0	0	0	0	0	0	0	0	0	0	0	0	0	0	932230	2179100	714980	522740	131610	119920	151900	0	0	0	0	0	0	0	0	154070	0	266670	470780	279900	229800	223500	126160	561970	704600
>gi|166795301|ref|NP_057381.3| prenylcysteine oxidase 1 precursor [Homo sapiens]	1	28	68.3	56.639	505	2580	0	0	0	28401	1027400	168030	0	79510	58355	42351	571970	1719600	8208800	23393000	47322000	89603000	120480000	193200000	185580000	221480000	193690000	156510000	28026000	19693000	12933000	11499000	10294000	10516000	9160100	6257500	3190700	2485900	2622100	2002800	2392300	1540200	1776400	1885900	2169600	3831400	1202500	1728500	1808600
>gi|297632350|ref|NP_001172023.1| nitrilase homolog 1 isoform 4 [Homo sapiens];>gi|297632348|ref|NP_001172022.1| nitrilase homolog 1 isoform 3 [Homo sapiens];>gi|5031947|ref|NP_005591.1| nitrilase homolog 1 isoform 1 [Homo sapiens]	4	11	49.5	31.858	291	85	1.322e-78	0	0	0	156540	232220	0	79342	0	148710	0	231130	137150	0	0	140820	0	2643700	7355100	11191000	4915500	1766100	0	419080	310690	0	0	0	90678	0	0	0	0	0	0	0	0	0	0	0	0	0	0
>gi|8923421|ref|NP_060297.1| serine--tRNA ligase, mitochondrial isoform b precursor [Homo sapiens];>gi|225579074|ref|NP_001139373.1| serine--tRNA ligase, mitochondrial isoform a precursor [Homo sapiens]	2	21	56.6	58.282	518	614	0	0	0	0	0	0	0	0	0	262030	0	0	34780	56746	0	0	0	2574700	10185000	16932000	6784600	6711500	4536600	3343700	3471400	2243300	2647700	2269600	806390	955440	376270	573970	62946	202260	486130	77599	0	0	0	176930	1782000	0	0
>gi|6912714|ref|NP_036592.1| mitochondrial import inner membrane translocase subunit Tim9 [Homo sapiens]	1	4	56.2	10.378	89	18	1.2072e-16	0	0	0	0	0	0	0	0	0	0	0	0	215960	0	0	0	558160	1493300	5578600	5074200	2579500	0	0	0	0	0	0	0	0	1908500	487650	0	0	0	0	0	0	0	0	0	0	0
>gi|189217863|ref|NP_612638.3| histidine triad nucleotide-binding protein 3 [Homo sapiens]	1	4	29.7	20.361	182	25	4.4578e-17	0	0	251710	0	659860	388660	0	0	700780	3029000	1330200	0	0	0	324390	0	0	0	0	0	0	0	0	432240	266080	0	298840	0	0	0	0	0	0	0	0	0	90769	0	0	0	0	0
>gi|158937236|ref|NP_006301.3| puromycin-sensitive aminopeptidase [Homo sapiens]	1	55	68.3	103.28	919	935	0	0	0	51732	0	0	56210	0	115840	0	66827	0	204990	13861000	102630000	38950000	3327900	2145000	1296300	1054900	1040100	1046300	1038100	1115000	472170	83668	99533	232650	129970	212890	229640	64513	16304	65803	0	50027	65965	152560	0	0	195920	129040	21077
>gi|33469985|ref|NP_009201.2| peptidyl-prolyl cis-trans isomerase FKBP9 precursor [Homo sapiens]	1	34	58.2	63.083	570	970	0	0	65288	0	313580	114660	0	0	234770	136710	0	0	532720	54413000	334010000	112330000	12385000	3457800	1065800	910150	99563	679500	809890	185350	720840	0	673190	532140	197910	66920	86750	54349	568590	0	0	23488	114510	128530	92865	263860	617180	0	58434
>gi|194306651|ref|NP_060460.4| pyruvate dehydrogenase phosphatase regulatory subunit, mitochondrial precursor [Homo sapiens]	1	49	66.8	99.363	879	691	0	0	0	0	0	149880	0	96953	0	49797	0	0	984830	30795000	107660000	13756000	1094800	556630	432610	776850	687710	61385	222680	121560	34989	113830	21297	83309	25509	0	0	121520	0	16394	0	136470	29465	0	44513	90847	86655	0	0
>gi|217330598|ref|NP_057164.3| glyoxalase domain-containing protein 4 [Homo sapiens]	1	17	67.1	33.232	298	269	3.0168e-201	0	0	0	54234	188890	248940	303280	451440	858710	1834900	3923200	11394000	14643000	18677000	765320	169970	378640	132200	0	0	0	0	213090	0	0	0	0	0	0	0	0	0	181340	118820	0	0	0	810130	0	954700	0	327390
>gi|40316915|ref|NP_064601.3| aminopeptidase B [Homo sapiens]	1	35	61.4	72.595	650	479	0	0	52178	78784	284770	0	0	0	0	0	0	774650	11068000	26363000	31250000	14546000	2254700	509470	224750	163190	0	380200	285780	69062	0	185640	0	142750	0	0	0	0	135310	69891	179680	240870	122340	144720	245390	52232	44818	0	0
>gi|71773329|ref|NP_001146.2| annexin A6 isoform 1 [Homo sapiens];>gi|302129652|ref|NP_001180473.1| annexin A6 isoform 2 [Homo sapiens]	4	73	83.5	75.872	673	3784	0	0	0	0	517380	1251600	3138100	4370000	3302000	1810600	1526400	1598700	9116200	112730000	1540800000	1465900000	89953000	18597000	8046900	5379900	2612200	2689900	1478200	1876200	1438500	855500	1121900	458100	290720	270990	211930	932700	86686	196520	209160	36651	470490	376280	306340	0	0	196820	283030
>gi|74099704|ref|NP_001027559.1| sulfite oxidase, mitochondrial [Homo sapiens];>gi|74099702|ref|NP_001027558.1| sulfite oxidase, mitochondrial [Homo sapiens];>gi|74099694|ref|NP_000447.2| sulfite oxidase, mitochondrial [Homo sapiens]	3	22	59.3	60.282	545	115	0	0	0	0	0	0	0	77699	137850	144280	51246	0	0	186510	8189400	11979000	0	0	0	0	0	6713.4	0	99726	204780	132470	0	51311	0	76771	0	0	52209	63109	0	34141	0	0	0	285070	0	134730	0
>gi|118918409|ref|NP_057570.2| transmembrane protein 69 [Homo sapiens]	1	1	5.3	27.55	247	5	2.2139e-05	0	0	0	0	0	0	0	0	88848	0	0	0	0	0	0	0	0	0	0	0	0	0	0	0	0	422250	0	0	247610	0	0	0	0	0	0	0	0	0	0	0	0	0
>gi|116812595|ref|NP_006076.4| 3(2),5-bisphosphate nucleotidase 1 [Homo sapiens]	1	14	59.7	33.392	308	137	3.7048e-132	0	0	42439	0	454270	193900	348140	628390	2107700	3322900	6211500	5619000	8366000	4027500	588910	256720	398020	0	269210	0	0	0	0	0	0	0	558160	146820	0	0	0	0	0	0	0	71874	368140	98387	0	0	73988	0
>gi|343168767|ref|NP_001230208.1| acyl-CoA synthetase family member 3, mitochondrial precursor [Homo sapiens];>gi|187761345|ref|NP_001120686.1| acyl-CoA synthetase family member 3, mitochondrial precursor [Homo sapiens];>gi|187761343|ref|NP_777577.2| acyl-	3	19	38.2	64.129	576	289	1.3093e-191	0	0	0	0	0	389390	303260	102450	139460	708630	2543000	5283200	5506100	4698000	4134200	2211900	1277300	521440	1243400	895580	992160	469890	720540	471530	135200	125870	212850	270980	230110	0	0	0	18055	0	0	0	0	0	88856	0	0	0
>gi|4507231|ref|NP_003134.1| single-stranded DNA-binding protein, mitochondrial precursor [Homo sapiens];>gi|374671789|ref|NP_001243442.1| single-stranded DNA-binding protein, mitochondrial precursor [Homo sapiens];>gi|374671787|ref|NP_001243441.1| single-	5	9	58.8	17.259	148	1403	0	0	0	692700	0	6818800	22640000	19949000	22672000	43611000	68266000	188970000	370410000	233590000	176530000	130620000	58930000	49751000	38263000	33511000	22656000	29438000	20347000	18237000	15961000	8686800	9886700	5041900	2862400	3668900	2624600	1436900	1577400	896770	1924600	977450	1129500	698160	214250	590470	272750	693630	1477200
>gi|111955139|ref|NP_149098.2| GTP-binding protein 10 isoform 2 [Homo sapiens];>gi|111955063|ref|NP_001036182.1| GTP-binding protein 10 isoform 1 [Homo sapiens]	2	9	31.5	42.932	387	41	7.4841e-24	0	0	0	0	253500	0	0	0	478790	636790	1473100	931260	685610	529750	380790	456840	73682	0	40616	0	0	0	0	0	0	0	0	0	0	0	0	0	0	0	0	0	0	0	0	0	0	0
>gi|4505021|ref|NP_002328.1| alpha-2-macroglobulin receptor-associated protein precursor [Homo sapiens]	1	17	43.7	41.465	357	380	2.8215e-146	52561	0	461330	0	0	0	154030	2000200	6255800	11014000	16033000	19290000	17992000	14193000	8914100	4605600	2184100	855590	565510	68484	0	0	0	503370	232430	0	0	0	588760	0	110600	0	0	0	0	0	0	0	0	0	0	0
>gi|224589127|ref|NP_060596.2| transmembrane protein 33 [Homo sapiens]	1	7	26.7	27.978	247	401	9.8803e-109	0	0	0	0	0	116250	0	324460	843700	3119900	5480900	6104300	5112800	2662800	3270500	2745500	2767700	2433700	3597600	2307100	2721200	1668700	1400200	2122500	1810000	1485600	3199300	2326200	2163400	1493600	1633700	2048800	1606000	1835600	1513400	1561700	1460000	1223300	1352600	816560	2101100	1285100
>gi|7705274|ref|NP_057691.1| armadillo repeat-containing X-linked protein 3 [Homo sapiens];>gi|29540566|ref|NP_808817.1| armadillo repeat-containing X-linked protein 3 [Homo sapiens];>gi|29540564|ref|NP_808816.1| armadillo repeat-containing X-linked protei	3	16	51.7	42.5	379	680	1.3952e-221	54799	0	0	0	0	300860	2756900	4829800	5887000	11759000	13314000	14953000	14041000	11722000	8195400	6363500	6691700	4906800	5264100	2794900	4078400	4212700	3732100	3947700	3207800	2832200	3482100	2846800	4315100	5669600	3443000	4255700	3959200	3902600	5168900	6472000	5241200	2903100	3198300	2593800	2155400	1574300
>gi|89145417|ref|NP_054752.3| methyltransferase-like protein 7A precursor [Homo sapiens]	1	5	25.8	28.319	244	123	2.9459e-73	0	0	0	0	0	0	0	0	1916300	2902100	6220300	6396700	5544600	3843800	1985200	1457400	3097300	1967600	969860	2382800	604040	558390	1249900	935070	566890	545260	1754000	397850	672280	0	0	0	0	66823	0	0	0	285020	0	0	0	0
>gi|4503471|ref|NP_001393.1| elongation factor 1-alpha 1 [Homo sapiens];>gi|4503475|ref|NP_001949.1| elongation factor 1-alpha 2 [Homo sapiens]	2	28	68.4	50.14	462	5181	0	0	1477100	2839400	26435000	53782000	65797000	50172000	57464000	67170000	131110000	314300000	510290000	482540000	334050000	243020000	148570000	131340000	99981000	97896000	79165000	86668000	68759000	68694000	70443000	54804000	55026000	55954000	39007000	38231000	49133000	25844000	27341000	27788000	26395000	17343000	19071000	18337000	16848000	19263000	15616000	17137000	17037000
>gi|27363457|ref|NP_079152.3| uncharacterized aarF domain-containing protein kinase 4 isoform a [Homo sapiens];>gi|217416386|ref|NP_001136027.1| uncharacterized aarF domain-containing protein kinase 4 isoform b [Homo sapiens]	2	6	15.4	60.069	544	40	1.9368e-29	0	0	0	0	0	0	0	0	0	0	99875	433190	272670	394880	0	124900	0	0	291390	112550	81774	0	0	68430	0	223750	353770	262670	182550	0	0	0	0	0	0	0	0	0	0	0	0	0
>gi|41393561|ref|NP_056991.2| cytosol aminopeptidase [Homo sapiens]	1	29	74.4	56.166	519	1547	0	0	68341	200230	185740	160760	0	1004400	3852500	11144000	18942000	26641000	24091000	17081000	9854500	6843300	4450700	4626100	4275600	4521300	3121300	3070200	2272800	2196100	2372500	3351700	4700500	3784400	3619400	5079400	11407000	14478000	6843700	1737000	180470	116420	83437	67196	51141	0	239550	242750	0
>gi|8922701|ref|NP_060708.1| acylglycerol kinase, mitochondrial precursor [Homo sapiens]	1	25	66.4	47.137	422	1553	0	0	0	71066	1003100	278820	72851	282240	602670	2988400	8343700	15459000	21668000	20897000	14635000	12937000	7019900	6555100	5523600	6988200	6771700	9334700	6810000	6849700	4616000	2610900	3368000	4383000	5171200	10612000	32660000	17488000	11328000	5520100	3263300	2087300	367190	708310	124900	219830	0	0	175550
>gi|46309463|ref|NP_775788.2| vitamin K epoxide reductase complex subunit 1-like protein 1 [Homo sapiens]	1	5	26.1	19.835	176	217	5.2659e-16	0	0	0	0	0	0	0	0	1771300	4999000	9039200	9086300	6426300	3678200	2518500	1397400	1296600	1673000	1566600	791910	1212200	685550	486410	1192600	193450	361050	150410	283880	0	0	250580	0	0	0	0	170590	0	0	0	267360	401680	299420
>gi|333360851|ref|NP_001193943.1| serpin H1 precursor [Homo sapiens];>gi|32454741|ref|NP_001226.2| serpin H1 precursor [Homo sapiens]	2	27	69.4	46.44	418	5202	0	0	1914000	8773400	16281000	31020000	37103000	27367000	20480000	25825000	54641000	80541000	100620000	74744000	54987000	37045000	23921000	21666000	17479000	22211000	21591000	25738000	25771000	32625000	32341000	26628000	27393000	26814000	25048000	24146000	19509000	16330000	15100000	13974000	15374000	15052000	12248000	13908000	11277000	12620000	9802600	10932000	10423000
>gi|4507357|ref|NP_003555.1| transgelin-2 [Homo sapiens]	1	18	88.9	22.391	199	2671	0	0	9323600	37026000	21159000	12238000	13095000	9518500	7501000	19319000	54987000	77784000	65581000	47133000	25609000	17647000	18672000	11962000	8977900	12191000	8438100	11578000	8039900	3611000	6156000	9889000	11566000	10090000	9272200	15080000	23156000	27452000	25548000	18429000	15159000	13509000	14167000	9481000	4171800	2510100	1247400	666560	105890
>gi|46367787|ref|NP_002559.2| polyadenylate-binding protein 1 [Homo sapiens]	5	18	31.3	70.67	636	579	2.228e-161	0	180020	0	0	0	0	54153	102710	429580	790690	1031900	1695800	2750700	1546900	1487100	702580	841760	566470	498840	286520	63131	57833	47030	163250	190050	107110	0	0	0	0	59414	113230	0	0	34827	0	73863	107280	169250	0	414180	309890
>gi|5453884|ref|NP_006205.1| phytanoyl-CoA dioxygenase, peroxisomal isoform a precursor [Homo sapiens];>gi|83281447|ref|NP_001032626.1| phytanoyl-CoA dioxygenase, peroxisomal isoform b [Homo sapiens]	2	4	11.2	38.538	338	9	3.3044e-10	0	0	0	0	65674	183920	0	190840	136160	154700	112290	318360	497360	470260	501610	305650	206750	145530	123070	0	0	0	0	0	867960	0	692710	0	0	0	0	0	0	0	0	0	0	0	2143800	0	0	0
>gi|8922479|ref|NP_060590.1| armadillo repeat-containing protein 1 [Homo sapiens]	1	6	22	31.28	282	140	4.9084e-32	0	0	0	194960	857350	917910	1150500	666850	1467300	3002100	2228300	1920200	1943800	502750	1099400	0	473870	0	0	249470	307770	250600	180910	317980	33926000	672120	0	0	114330	0	0	0	0	0	0	0	0	11238000	4463200	1386300	607930	0
>gi|149193321|ref|NP_002083.3| G-rich sequence factor 1 isoform 1 [Homo sapiens];>gi|149193319|ref|NP_001091947.1| G-rich sequence factor 1 isoform 2 [Homo sapiens]	2	11	36.2	53.136	480	201	1.8224e-170	0	0	0	0	0	0	0	0	0	176540	344150	712590	1793300	1181600	2551600	1264300	1587700	849030	1197200	104260	159940	0	0	77545	77767	104160	0	0	82531	0	213480	0	0	246780	37758	48732	0	321400	643700	5734700	1300900	625770
>gi|21264315|ref|NP_644670.1| EH domain-containing protein 4 [Homo sapiens]	1	6	13.1	61.174	541	91	1.0642e-54	0	0	0	0	0	0	182800	0	0	0	0	101030	527020	783170	782290	724560	804190	579300	245650	108040	266750	201040	271980	0	112020	0	0	0	0	0	59033	0	0	0	0	0	0	0	0	1547200	0	0
>gi|4758332|ref|NP_004449.1| long-chain-fatty-acid--CoA ligase 4 isoform 1 [Homo sapiens];>gi|12669909|ref|NP_075266.1| long-chain-fatty-acid--CoA ligase 4 isoform 2 [Homo sapiens]	2	21	42.5	74.435	670	348	1.7683e-245	0	0	0	78047	204600	101960	163240	107350	0	25113	68574	189390	1260900	4453700	6012500	5245900	5492700	2452500	2092700	1404700	1792800	1354100	192550	622090	325120	607330	369690	110060	376310	215440	107660	76286	366410	345760	505780	423990	148950	105380	120590	160370	102210	83897
>gi|13375727|ref|NP_078836.1| acyl-CoA synthetase short-chain family member 3, mitochondrial precursor [Homo sapiens]	1	25	47.5	74.777	686	721	0	0	0	0	0	0	423200	0	398440	0	72204	0	125410	3461800	12587000	15564000	11905000	10104000	6954400	5544000	4195100	5178500	3716300	2759300	3657300	2488300	2509500	1644800	695200	1364600	945190	585800	506250	491810	547930	410470	341240	185130	72889	142510	60661	131350	55961
>gi|8923559|ref|NP_060367.1| 3-oxoacyl-[acyl-carrier-protein] synthase, mitochondrial isoform 1 [Homo sapiens];>gi|223972627|ref|NP_001138863.1| 3-oxoacyl-[acyl-carrier-protein] synthase, mitochondrial isoform 2 [Homo sapiens]	2	13	49.9	48.842	459	226	0	0	0	77149	0	0	0	0	63163	0	0	0	0	626500	6180400	7934700	5561300	4601900	5726700	4247300	2284400	1639900	249000	0	0	0	0	0	0	0	239610	162560	0	0	362180	0	0	0	0	0	0	94599	207120
>gi|40807491|ref|NP_001986.2| long-chain-fatty-acid--CoA ligase 1 [Homo sapiens]	4	24	39.8	77.942	698	256	4.6761e-122	0	0	0	0	0	0	0	0	0	0	0	0	1579100	3820900	4193500	3383100	2278800	1208000	550910	453270	378630	361690	180000	216130	176990	437420	348300	335040	225550	67632	43295	84216	46090	94370	10265	21356	97719	80671	110050	51239	0	201360
>gi|21361462|ref|NP_055416.2| EH domain-containing protein 2 [Homo sapiens]	1	30	69.6	61.161	543	1257	0	0	78198	231870	471880	183580	49967	0	0	115100	61290	559230	1796400	3667100	6263600	8699800	9871100	12240000	6681400	6846400	3160800	3255100	2231700	2080400	1934000	2504000	3271600	2992300	1703300	1069800	942730	639000	676930	600800	799950	512830	710940	472620	247670	339700	162840	209180	213710
>gi|156104878|ref|NP_055720.3| glutaminase kidney isoform, mitochondrial isoform 1 [Homo sapiens]	1	41	68.5	73.46	669	4429	0	0	0	0	36535	0	0	28871	0	0	346000	2860400	17459000	43768000	85630000	124160000	127910000	109600000	72073000	59864000	35345000	29102000	19674000	18021000	23712000	27029000	31449000	18556000	8917300	6111500	3809200	2423600	1839400	599150	504530	235070	624140	83329	57056	0	214120	72458	92166
>gi|73760415|ref|NP_001027392.1| syntaxin-binding protein 1 isoform b [Homo sapiens];>gi|4507297|ref|NP_003156.1| syntaxin-binding protein 1 isoform a [Homo sapiens]	2	14	33.2	67.568	594	253	3.5132e-85	0	0	0	231370	0	0	0	0	0	0	0	203110	777140	1672000	1931400	1074400	1552500	666040	841630	724900	1172100	434830	793470	669600	445270	358140	421320	37744	0	0	139540	0	0	49625	0	0	0	0	0	0	85854	37560
>gi|108773784|ref|NP_001035809.1| ATP-binding cassette sub-family E member 1 [Homo sapiens];>gi|108773782|ref|NP_002931.2| ATP-binding cassette sub-family E member 1 [Homo sapiens]	2	21	48.6	67.314	599	284	7.3736e-212	0	47054	517720	0	0	0	19450	0	0	0	0	486110	4634000	7567700	5654300	3418100	2517000	1163600	1430400	399930	731460	420580	434530	444800	469430	242260	364600	140400	153310	139650	47642	53038	49950	99619	79317	85010	68662	0	62645	0	0	0
>gi|5174539|ref|NP_005908.1| malate dehydrogenase, cytoplasmic isoform 2 [Homo sapiens];>gi|312283701|ref|NP_001186040.1| malate dehydrogenase, cytoplasmic isoform 1 [Homo sapiens];>gi|312283703|ref|NP_001186041.1| malate dehydrogenase, cytoplasmic isoform	3	19	58.4	36.426	334	615	0	0	0	0	0	0	0	331730	232490	120940	624690	10150000	54471000	83574000	140600000	130010000	61395000	27775000	10584000	3156600	1848700	789350	279120	0	0	216930	89589	0	48794	442320	0	0	0	0	0	0	0	0	206400	963190	0	372050	0
>gi|5729999|ref|NP_006561.1| ras-related GTP-binding protein A [Homo sapiens];>gi|46249395|ref|NP_006055.3| ras-related GTP-binding protein B short isoform [Homo sapiens];>gi|46249397|ref|NP_057740.2| ras-related GTP-binding protein B long isoform [Homo sa	3	11	47.6	36.566	313	142	1.5798e-130	0	65020	0	0	528820	864190	1539300	718250	772100	905450	324130	2756000	6717600	11544000	11067000	8076400	5299000	2554300	1647000	0	669430	321970	302100	613260	0	482680	327330	116890	171480	99446	0	0	0	0	83790	0	0	0	169880	0	0	0
>gi|153218487|ref|NP_714916.3| KDEL motif-containing protein 2 precursor [Homo sapiens]	1	17	45	58.572	507	367	2.8792e-277	0	0	0	0	0	0	0	0	0	0	120910	4677000	10841000	10093000	8935800	3661000	2232100	2144900	2003900	1008100	682050	154470	109130	0	0	41685	0	0	0	0	0	0	0	0	0	0	0	0	0	0	0	0
>gi|224496106|ref|NP_056338.2| oligoribonuclease, mitochondrial precursor [Homo sapiens]	1	11	47.3	26.832	237	317	0	0	0	0	0	0	0	0	0	187390	501540	8369600	19715000	37279000	45567000	49630000	16338000	13488000	5780700	2962100	0	221460	148140	0	0	0	0	143670	0	0	686380	0	0	0	0	0	0	0	0	0	0	0	0
>gi|18426967|ref|NP_550438.1| deoxyguanosine kinase, mitochondrial isoform a [Homo sapiens];>gi|18426971|ref|NP_550440.1| deoxyguanosine kinase, mitochondrial isoform b [Homo sapiens]	2	10	53.1	32.055	277	104	6.7989e-121	0	0	0	329080	46267	0	0	0	0	0	156550	2141100	10195000	15465000	13935000	9458800	4270500	416980	1369700	526160	1264100	722440	701430	465200	671230	105280	250960	0	297660	0	0	0	0	0	48054	198850	0	463010	147890	407710	0	271240
>gi|4557237|ref|NP_000010.1| acetyl-CoA acetyltransferase, mitochondrial precursor [Homo sapiens]	1	35	76.1	45.199	427	3758	0	0	0	0	0	596650	19806000	76604000	68408000	63426000	56346000	49400000	88078000	351720000	596350000	477910000	285520000	224980000	130500000	135790000	79046000	106700000	168980000	157090000	92455000	57905000	45725000	31668000	18813000	15425000	10812000	7502400	6124000	4202100	4001300	2179100	1699200	421050	377050	199860	0	54447	90260
>gi|33356177|ref|NP_002825.3| tyrosine-protein phosphatase non-receptor type 11 isoform 1 [Homo sapiens];>gi|18375644|ref|NP_542168.1| tyrosine-protein phosphatase non-receptor type 11 isoform 2 [Homo sapiens]	2	17	38.1	68.01	593	130	7.2868e-104	0	0	28899	13329	0	91208	66938	34846	0	0	0	137660	1236700	1906600	3817600	2307300	1832900	1043100	643050	407550	310710	142530	134700	47475	61056	138430	38960	0	0	0	0	22940	48459	0	0	0	14215	0	0	0	34232	0
>gi|4503023|ref|NP_000089.1| carnitine O-palmitoyltransferase 2, mitochondrial precursor [Homo sapiens]	1	40	64.7	73.776	658	1302	0	0	0	0	0	0	104750	0	0	0	98347	0	6372500	18131000	19264000	15427000	10096000	9478000	6603700	7864400	6195900	5401600	2281800	921130	594100	472970	402760	212020	259360	71564	56108	0	24658	207570	67462	0	0	0	0	0	247330	0	24218
>gi|4758762|ref|NP_004530.1| asparagine--tRNA ligase, cytoplasmic [Homo sapiens]	1	18	38.9	62.942	548	373	1.2293e-245	0	0	262090	0	0	0	0	0	0	0	306220	2999900	5524500	8080500	6493400	4993500	3363800	934680	984350	1742000	2615700	649630	582040	78994	92009	61982	146510	0	233030	0	207070	0	0	0	0	95437	0	64191	873450	0	377680	216450
>gi|358248205|ref|NP_001239604.1| acetyl-coenzyme A synthetase 2-like, mitochondrial isoform 2 precursor [Homo sapiens];>gi|28416953|ref|NP_115890.2| acetyl-coenzyme A synthetase 2-like, mitochondrial isoform 1 precursor [Homo sapiens];>gi|358248211|ref|NP	4	25	49.3	74.626	687	285	2.5665e-143	0	0	0	0	0	208450	323880	0	0	180150	1971800	5525100	5683300	4318500	2495000	2874700	2444200	2220100	2273700	1062200	967650	500170	549400	436730	160030	387010	279380	301640	517020	391470	204130	0	0	0	0	0	0	0	0	0	0	0
>gi|24307939|ref|NP_036205.1| T-complex protein 1 subunit epsilon [Homo sapiens]	1	29	61.7	59.67	541	956	0	0	0	74131	0	102480	0	81941	11779	0	0	130150	1027400	4527600	6938100	9260600	8750900	8129300	4502300	3976200	1697500	1683700	766720	813970	683350	307610	299310	284990	141230	130550	41177	0	178180	162110	0	54999	35553	0	0	24064	309220	3927400	11580000
>gi|57863257|ref|NP_110379.2| T-complex protein 1 subunit alpha isoform a [Homo sapiens];>gi|57863259|ref|NP_001008897.1| T-complex protein 1 subunit alpha isoform b [Homo sapiens]	2	25	62.4	60.343	556	1016	0	0	0	188410	6700000	403390	537220	313550	150490	0	142790	172040	1671000	4768300	7529500	9582900	10294000	12599000	6217600	4232500	2605200	2630100	1054700	992510	1002900	833330	545090	717720	303650	333970	127640	119910	0	0	83597	0	45271	0	0	57645	0	4312900	13511000
>gi|5453607|ref|NP_006420.1| T-complex protein 1 subunit eta isoform a [Homo sapiens];>gi|261399877|ref|NP_001159757.1| T-complex protein 1 subunit eta isoform d [Homo sapiens];>gi|261399875|ref|NP_001159756.1| T-complex protein 1 subunit eta isoform c [Ho	4	32	73.5	59.366	543	963	0	0	0	0	0	0	168790	0	0	0	0	0	2260400	6116600	8208000	9670600	6150300	5419800	3072800	3812100	2440200	2076800	1857200	1157100	488170	770120	469960	442370	195060	0	70530	127700	92954	260810	44428	0	0	0	0	191620	150660	4928900	12503000
>gi|38455427|ref|NP_006421.2| T-complex protein 1 subunit delta isoform a [Homo sapiens];>gi|375477430|ref|NP_001243650.1| T-complex protein 1 subunit delta isoform b [Homo sapiens]	2	27	61.6	57.924	539	898	0	0	27486	35081	599150	0	0	0	63324	0	95222	1498600	10494000	16264000	14053000	12060000	7621700	5000800	3195700	2433400	1321700	1690300	745720	816490	634450	458330	370730	307280	138050	69112	0	83400	41264	61271	36523	34200	16150	77640	34058	84215	82980	4676900	16009000
>gi|4502643|ref|NP_001753.1| T-complex protein 1 subunit zeta isoform a [Homo sapiens];>gi|58331171|ref|NP_001009186.1| T-complex protein 1 subunit zeta isoform b [Homo sapiens]	2	24	60.3	58.024	531	655	0	0	0	141040	0	0	23545	43082	83332	401480	2241700	4408500	11530000	13055000	11776000	8581700	4628800	2869900	2372100	1367700	1082700	1043600	483590	1292900	1045700	398490	499110	609270	481790	453130	32926	46151	0	0	134450	0	172650	400590	2576600	258740	159720	4590100	14370000
>gi|63162572|ref|NP_005989.3| T-complex protein 1 subunit gamma isoform a [Homo sapiens];>gi|58761484|ref|NP_001008800.1| T-complex protein 1 subunit gamma isoform c [Homo sapiens]	3	34	66.8	60.533	545	1002	0	0	52867	89252	46091	0	451350	0	453310	0	305140	10573000	19604000	13232000	9561200	9761700	7240600	5597400	4817500	4356300	2333300	2733800	1570900	1822800	1604300	799590	704440	640980	456340	1253000	219470	89218	109210	99334	110510	444510	367080	372710	317500	186940	108670	5881100	17988000
>gi|5453603|ref|NP_006422.1| T-complex protein 1 subunit beta isoform 1 [Homo sapiens];>gi|311771535|ref|NP_001185771.1| T-complex protein 1 subunit beta isoform 2 [Homo sapiens]	2	33	78.5	57.488	535	1295	0	61981	111330	742940	0	148040	372380	21969	71470	319830	2361100	7276500	14497000	14461000	13643000	10003000	7581400	5105700	2741300	2732800	2493900	3261400	1829500	1998000	2442800	3254000	1984900	1564600	1304900	799360	771410	466070	580710	531770	329160	172410	200750	121110	61107	90670	97717	7151900	19724000
>gi|169808399|ref|NP_065114.3| decaprenyl-diphosphate synthase subunit 2 [Homo sapiens]	1	4	12.8	44.128	399	56	7.6551e-19	0	0	147880	0	0	0	42184	85728	102350	60544	44084	81420	117800	208850	182880	141610	141750	51147	41252	0	0	27891	0	0	0	0	22680	0	0	0	0	0	0	0	0	0	0	0	0	0	0	0
>gi|203098816|ref|NP_001128496.1| pyruvate dehydrogenase protein X component, mitochondrial isoform 2 [Homo sapiens];>gi|203098753|ref|NP_003468.2| pyruvate dehydrogenase protein X component, mitochondrial isoform 1 [Homo sapiens]	3	12	32.7	51.459	486	130	1.3945e-69	0	0	146700	0	0	0	0	0	0	0	88256	1248900	2827600	2608800	1750600	711080	441540	106080	102720	0	0	0	56693	85158	0	0	0	0	0	0	942130	0	0	0	86393	0	0	0	0	75697	98222	0
>gi|40217812|ref|NP_004740.2| protein TBRG4 isoform 1 [Homo sapiens];>gi|387912543|ref|NP_001248763.1| protein TBRG4 isoform 3 [Homo sapiens];>gi|40217810|ref|NP_954573.1| protein TBRG4 isoform 2 [Homo sapiens];>gi|13569848|ref|NP_112162.1| protein TBRG4 i	4	25	55.6	70.737	631	494	0	0	0	0	0	0	0	0	0	0	0	1172600	5281100	9575700	9407700	7928600	5354400	2801800	2425800	1539300	594570	526390	326210	0	0	0	127310	36044	0	125860	0	0	41094	0	0	0	0	0	16038	0	0	129240	237370
>gi|385719194|ref|NP_001245321.1| caseinolytic peptidase B protein homolog isoform 2 [Homo sapiens];>gi|13540606|ref|NP_110440.1| caseinolytic peptidase B protein homolog isoform 1 [Homo sapiens];>gi|385719198|ref|NP_001245323.1| caseinolytic peptidase B p	4	23	44.5	75.448	677	178	1.9672e-190	0	0	0	53054	0	0	50773	0	5674.8	0	8422.1	778900	4067400	4380300	3163200	1572600	893100	368760	524180	396490	598070	1764400	146760	58148	74647	0	0	56329	0	163170	0	0	0	0	0	54891	0	17864	58752	0	0	0
>gi|156139135|ref|NP_001095838.1| UPF0317 protein C14orf159, mitochondrial isoform b [Homo sapiens];>gi|156139133|ref|NP_001095837.1| UPF0317 protein C14orf159, mitochondrial isoform a [Homo sapiens];>gi|156139131|ref|NP_001095836.1| UPF0317 protein C14orf	5	28	65.2	66.926	621	1014	0	0	0	0	56567	0	0	0	0	0	144820	1917600	4360800	8655800	17235000	21842000	20012000	18614000	11210000	9836500	7019000	5227400	4110000	2137500	1957400	1054400	1049400	739580	246880	321490	242110	91052	295110	51938	33113	16461	0	0	0	121570	0	7818.5	12079
>gi|37594471|ref|NP_055177.2| 3-hydroxyisobutyryl-CoA hydrolase, mitochondrial isoform 1 precursor [Homo sapiens];>gi|37594469|ref|NP_932164.1| 3-hydroxyisobutyryl-CoA hydrolase, mitochondrial isoform 2 precursor [Homo sapiens]	2	24	59.1	43.482	386	1239	0	0	0	0	40944	2338400	7424700	6997800	7038700	8967200	12928000	15315000	20535000	29523000	35742000	44582000	44656000	42863000	23497000	16408000	7161400	4384700	2103500	505660	97288	296530	0	62437	0	0	0	0	0	122090	0	0	0	0	0	0	0	0	0
>gi|24308013|ref|NP_055975.1| mitochondrial-processing peptidase subunit alpha precursor [Homo sapiens]	1	29	64.2	58.252	525	1406	0	0	246820	0	0	65274	126510	4880100	3021500	4620900	6864500	9259900	16847000	28680000	39185000	38443000	37285000	41157000	27779000	13800000	3847200	2263800	1735600	517190	205510	138690	327100	0	0	0	0	89874	158590	102740	130280	34600	273600	0	0	0	535840	317310	45736
>gi|94538354|ref|NP_004270.2| mitochondrial-processing peptidase subunit beta precursor [Homo sapiens]	1	24	57.7	54.366	489	1342	0	0	0	33747	0	0	0	1223900	2341400	3058200	3401300	5547300	10070000	16013000	20350000	32021000	37516000	32721000	21536000	12602000	5273500	3994400	1598700	1293500	1650800	1239000	1586700	1290900	109210	423670	666830	198510	138390	107430	0	34171	79175	121410	293650	0	0	0	283760
>gi|4758894|ref|NP_004555.1| glutamyl-tRNA(Gln) amidotransferase subunit B, mitochondrial precursor [Homo sapiens]	1	13	31.6	61.863	557	174	5.7856e-88	0	0	0	0	0	99080	143720	70444	66986	0	476950	1601200	3549300	2451400	2404200	1148000	1178600	950230	1417800	1092100	1142100	539590	289780	471630	149160	0	120510	0	0	0	0	0	0	0	77145	0	0	197140	0	206040	230320	352730
>gi|21396487|ref|NP_653337.1| protein midA homolog, mitochondrial isoform 1 [Homo sapiens];>gi|145701028|ref|NP_001077415.1| protein midA homolog, mitochondrial isoform 3 [Homo sapiens]	2	11	32.2	49.237	441	144	3.7568e-59	0	0	0	0	0	0	0	221900	713940	854010	1568100	2000600	1147400	900960	1042000	1160500	1008000	1716700	1102000	977450	504950	563950	397520	225050	0	64044	0	0	0	0	0	0	0	0	0	0	162300	283340	287380	0	0	0
>gi|157779135|ref|NP_003839.2| succinyl-CoA ligase [GDP-forming] subunit beta, mitochondrial isoform 2 precursor [Homo sapiens];>gi|294862256|ref|NP_001171070.1| succinyl-CoA ligase [GDP-forming] subunit beta, mitochondrial isoform 1 precursor [Homo sapien	2	30	67.8	46.51	432	2561	0	0	0	0	21052	0	233040	2969300	6161000	14629000	22371000	38820000	56421000	62644000	73737000	68686000	67822000	68414000	49035000	44942000	38964000	38679000	25547000	18806000	14176000	8577700	7194800	6492200	4160000	3177600	1693200	845060	363990	143540	225390	0	0	0	49982	186200	201140	328500	172460
>gi|4503211|ref|NP_000775.1| sterol 26-hydroxylase, mitochondrial precursor [Homo sapiens]	1	19	43.9	60.234	531	853	5.6254e-199	0	0	0	0	0	0	0	82156	798710	3246200	6062600	8946800	8777500	7783900	8796500	6025400	6232600	4550200	5312300	5083200	5080800	2912800	1994300	1866900	592690	1463800	291600	206710	506370	179750	136600	616800	404490	93270	47637	257350	116800	0	40592	0	162060	39835
>gi|403420580|ref|NP_001258142.1| sulfide:quinone oxidoreductase, mitochondrial [Homo sapiens];>gi|10864011|ref|NP_067022.1| sulfide:quinone oxidoreductase, mitochondrial [Homo sapiens]	2	43	83.6	49.96	450	7266	0	0	70336	248840	229890	128640	16423000	84645000	113030000	188670000	264380000	337450000	407800000	406170000	346740000	298990000	241690000	315220000	269650000	290490000	234470000	192040000	106800000	62772000	63684000	57437000	39515000	23990000	19794000	23275000	18240000	15771000	16650000	17056000	18474000	13526000	14013000	10138000	8140100	9839700	14442000	23551000	8057600
>gi|4503143|ref|NP_001900.1| cathepsin D preproprotein [Homo sapiens]	1	21	60.4	44.552	412	1696	0	0	0	0	288840	1117600	1712500	4591100	4071600	6852700	10326000	19434000	37259000	42089000	32751000	33422000	30796000	37979000	29255000	24691000	21647000	24736000	6886900	3680900	3368000	2573200	5188300	4570400	4990700	3280900	1883600	1380200	602720	380540	458330	165090	111720	171710	0	122050	0	0	54999
>gi|55749577|ref|NP_001142.2| ADP/ATP translocase 1 [Homo sapiens]	1	6	17.1	33.064	298	484	0	0	0	0	0	110150	3064400	5166200	3862500	3980000	8570500	13105000	17012000	18640000	16515000	14773000	11772000	13145000	11228000	12883000	11228000	11793000	4528900	2888700	2053200	1963200	1587000	881500	219730	373670	316610	89349	241120	200310	199760	81894	0	99958	0	262170	98099	320030	0
>gi|58197556|ref|NP_001010867.1| putative transferase CAF17, mitochondrial precursor [Homo sapiens]	1	5	16.9	38.155	356	52	1.1997e-15	0	0	0	88733	0	143600	0	53478	0	86404	122370	734740	650050	146470	155920	357270	424760	347550	107360	95743	231300	180660	151220	64408	133330	0	0	0	0	0	0	0	0	0	51280	0	0	0	0	0	0	0
>gi|157739940|ref|NP_001099040.1| nucleoside diphosphate-linked moiety X motif 19, mitochondrial precursor [Homo sapiens]	1	13	59.5	42.233	375	352	5.27e-201	0	0	0	0	0	320210	1347700	2273000	2428000	4770500	3423400	3709500	5218700	3579000	3087200	3362300	3774000	3816000	5339000	2758300	1078400	327400	174680	196800	0	0	496560	486080	372710	0	0	134070	0	0	0	0	0	0	0	90012	0	0
>gi|226491502|ref|NP_078954.4| probable asparagine--tRNA ligase, mitochondrial isoform 1 precursor [Homo sapiens];>gi|343098477|ref|NP_001230180.1| probable asparagine--tRNA ligase, mitochondrial isoform 2 [Homo sapiens]	2	23	61.4	54.089	477	823	0	0	0	50081	0	0	283440	1738200	5116100	6839200	9595700	11709000	10598000	11499000	9115700	5132300	5823300	15195000	11865000	10485000	6382300	3159800	1718100	1470800	823650	256980	0	11886	124600	65156	118260	177440	0	0	0	0	0	0	0	80113	393600	120760	73429
>gi|4503139|ref|NP_001899.1| cathepsin B preproprotein [Homo sapiens];>gi|22538437|ref|NP_680093.1| cathepsin B preproprotein [Homo sapiens];>gi|22538435|ref|NP_680092.1| cathepsin B preproprotein [Homo sapiens];>gi|22538433|ref|NP_680091.1| cathepsin B pr	5	17	49.6	37.821	339	2109	0	0	88248	9083900	36704000	19220000	19192000	20750000	20660000	27109000	42104000	69731000	88368000	112570000	164810000	82800000	68564000	75739000	133050000	59903000	21820000	23570000	9729300	7010200	5092800	3637400	4983200	4769500	2935500	4688800	3606100	1145000	387010	414440	984070	892410	342330	1168900	2925800	1574100	0	0	230920
>gi|21918872|ref|NP_660358.2| lactation elevated protein 1 [Homo sapiens]	1	8	15.2	54.844	481	172	2.8245e-28	0	0	84513	0	0	0	0	0	0	0	253080	778040	1175900	1187900	1051800	886060	771340	659940	662270	284030	362850	365780	492230	264830	53816	0	0	0	0	0	0	0	0	0	0	0	0	0	0	0	0	0
>gi|13375695|ref|NP_078813.1| probable cysteine--tRNA ligase, mitochondrial [Homo sapiens]	1	24	51.6	62.223	564	813	0	0	163970	327100	0	218010	72823	0	0	362450	3097500	14382000	34561000	43182000	36827000	32151000	21709000	17854000	16213000	14839000	9758900	10127000	6703000	4709300	3015400	2005500	1633400	1883800	803750	751860	238790	150740	259170	268620	75607	74394	0	0	0	0	0	58376	0
>gi|4507185|ref|NP_003115.1| sepiapterin reductase [Homo sapiens]	1	13	66.3	28.048	261	379	0	0	0	0	677820	218950	313360	0	268260	1373500	4529000	9625100	14678000	20703000	22071000	12153000	7562600	7031200	5123800	3797900	1245700	3017200	170220	116580	325260	0	0	0	0	162940	0	0	0	0	0	0	0	0	0	0	0	0	0
>gi|4501993|ref|NP_003650.1| alkyldihydroxyacetonephosphate synthase, peroxisomal precursor [Homo sapiens]	1	17	39.5	72.911	658	201	1.9334e-127	0	0	0	0	0	0	0	0	0	274470	2023800	2530900	2888200	3013200	1980000	1808100	817890	688590	481210	154930	433930	669310	590430	341990	151370	43105	122160	250870	53232	0	0	29487	906810	41774	0	28578	0	0	0	0	0	0
>gi|41327741|ref|NP_055112.2| protein ETHE1, mitochondrial [Homo sapiens]	1	15	79.1	27.873	254	2063	0	0	363250	31242000	53576000	41287000	34538000	32143000	28417000	44049000	80485000	190660000	303660000	328980000	278210000	204990000	110180000	79611000	48070000	42326000	26734000	28349000	16865000	14691000	12142000	11086000	10903000	10353000	6879400	6132300	4664300	4155300	2991400	2386600	3739400	2569200	2746400	2001900	2097300	1733000	1070000	4070200	858040
>gi|8922498|ref|NP_060599.1| pyridoxine-5-phosphate oxidase [Homo sapiens]	1	5	28.7	29.988	261	93	2.7305e-34	0	0	0	0	0	0	0	168710	546950	1216900	3929600	5194000	4927800	6600200	6350500	4390100	2475200	863960	636730	150930	0	93432	0	0	0	0	0	0	0	0	0	595620	641600	0	0	0	0	0	0	0	0	0
>gi|194688147|ref|NP_001124163.1| serine/threonine-protein phosphatase 2B catalytic subunit alpha isoform isoform 2 [Homo sapiens];>gi|6715568|ref|NP_000935.1| serine/threonine-protein phosphatase 2B catalytic subunit alpha isoform isoform 1 [Homo sapiens]	3	13	33.7	57.658	511	152	1.8699e-71	0	0	0	0	0	0	0	0	131520	251140	999310	3391100	3114800	2762700	2308100	1133900	996240	944630	655350	302780	340620	455960	133410	0	0	86022	0	0	0	0	0	0	0	49621	68401	0	0	0	0	500900	0	188370
>gi|30240932|ref|NP_006786.2| EH domain-containing protein 1 [Homo sapiens]	1	33	66.9	60.626	534	774	0	0	78767	199450	304600	148180	178160	184430	72069	634820	1650000	3277500	8092400	12668000	14831000	12242000	6863800	5516700	3730400	2693600	667950	855150	540140	724270	1287600	499230	468840	269070	0	297170	0	0	0	151120	0	0	0	30269	0	0	209110	349000	0
>gi|50592996|ref|NP_006077.2| tubulin beta-3 chain isoform 1 [Homo sapiens];>gi|308235963|ref|NP_001184110.1| tubulin beta-3 chain isoform 2 [Homo sapiens]	2	11	35.6	50.432	450	800	0	0	0	0	223680	161730	0	133800	238660	1096000	3294000	7345600	14073000	17102000	17192000	17314000	13989000	11091000	8147800	9123300	4699000	5282600	5274000	2511900	2672600	1781700	1721500	970010	796820	358060	123120	812100	759200	801030	691960	730050	1078500	619420	542200	683690	305190	563330	819460
>gi|5174735|ref|NP_006079.1| tubulin beta-4B chain [Homo sapiens]	2	6	19.6	49.83	445	1135	0	0	517910	386460	163060	120270	297410	934860	2485700	3567700	7616500	18643000	19726000	21382000	28098000	18336000	17248000	15340000	9303800	7070900	6403700	5308000	6496300	3863800	1381900	1087800	1205000	598020	1406800	1053400	1993100	1512100	363150	773450	3232200	3330100	3554600	2929700	1622400	2516200	2270800	3592400	2684500
>gi|256773275|ref|NP_060850.2| probable ATP-dependent RNA helicase DDX28 [Homo sapiens]	1	7	16.1	59.58	540	13	1.6789e-15	0	0	0	0	0	0	0	0	38507	0	47912	133100	347830	150870	81455	101190	34809	0	0	0	360430	0	20770	35666	0	0	0	0	0	0	0	0	0	0	0	0	89431	0	0	0	0	0
>gi|7656849|ref|NP_055199.1| isobutyryl-CoA dehydrogenase, mitochondrial [Homo sapiens]	1	17	54	45.069	415	205	0	0	0	0	0	0	74927	90265	28387	139760	465980	3185700	11157000	6777500	2062000	948950	806000	885380	289550	2869800	1737000	8494600	1282300	402400	436030	118750	157620	215650	0	0	0	0	110010	0	0	0	0	0	0	0	0	0	0
>gi|190358512|ref|NP_060711.2| transmembrane protein 184C [Homo sapiens]	1	1	3	50.141	438	12	2.332e-14	0	0	0	0	0	0	0	0	0	0	0	0	0	0	0	0	0	0	0	98582	379460	522450	803860	0	0	120940	0	0	0	0	0	0	0	123040	0	0	0	0	0	0	0	0
>gi|157426893|ref|NP_068746.2| translation factor GUF1, mitochondrial [Homo sapiens]	1	2	4	74.327	669	11	8.2428e-12	0	0	0	0	0	0	0	0	0	0	0	0	0	0	0	0	0	0	0	75050	0	0	0	43732	0	0	0	0	0	0	0	0	0	0	0	0	0	0	0	0	0	0
>gi|224451073|ref|NP_005098.2| nuclease EXOG, mitochondrial isoform 1 precursor [Homo sapiens];>gi|224451075|ref|NP_001138936.1| nuclease EXOG, mitochondrial isoform 2 precursor [Homo sapiens]	2	9	35.9	41.084	368	199	1.3909e-63	0	0	0	0	0	0	0	0	0	0	131360	0	0	0	0	41316	54026	0	286460	655970	1759600	3363700	1309700	711550	313830	112550	449040	233010	389060	0	206190	78464	0	0	0	0	0	190170	121920	0	0	0
>gi|148539872|ref|NP_005882.2| acetyl-CoA acetyltransferase, cytosolic [Homo sapiens]	1	11	48.9	41.35	397	142	4.13e-247	0	0	0	0	0	0	0	0	0	0	0	109960	1084500	490460	241780	218900	464820	368460	132450	140960	2082000	3692700	10946000	3843400	148940	0	0	0	127300	0	0	0	692730	0	0	0	351460	0	0	0	0	0
>gi|24234756|ref|NP_703194.1| interleukin enhancer-binding factor 3 isoform c [Homo sapiens];>gi|24234753|ref|NP_004507.2| interleukin enhancer-binding factor 3 isoform b [Homo sapiens];>gi|212549555|ref|NP_001131145.1| interleukin enhancer-binding factor	5	19	37.5	74.606	690	123	1.35e-88	0	0	0	0	0	21863	0	0	0	0	0	0	0	0	43758	0	53894	80208	0	0	0	1298900	3508600	2458400	506710	18716	30836	0	55608	0	0	0	0	0	0	0	0	0	0	0	0	0
>gi|42544159|ref|NP_006635.2| heat shock protein 105 kDa [Homo sapiens]	1	19	28	96.864	858	123	2.0026e-132	0	0	0	0	0	0	0	0	0	525160	65492	0	0	101860	114200	0	0	0	0	0	147350	2561500	4925800	2589000	1015200	721090	649370	340100	238070	195120	172510	0	142710	90207	9534.2	0	0	67911	75655	166220	0	0
>gi|4503943|ref|NP_000150.1| glutaryl-CoA dehydrogenase, mitochondrial isoform a precursor [Homo sapiens];>gi|7669494|ref|NP_039663.1| glutaryl-CoA dehydrogenase, mitochondrial isoform b precursor [Homo sapiens]	2	14	58.9	48.127	438	460	0	0	0	0	0	0	0	534720	1748500	4575000	6464800	4819100	4024600	2575300	2735200	2827400	2574900	3167300	1859300	1397200	475210	788180	19692000	36022000	6701900	659260	288510	348380	129240	110950	112340	0	266400	0	0	0	0	0	0	0	0	0	131030
>gi|5803193|ref|NP_006802.1| serine incorporator 3 precursor [Homo sapiens];>gi|39812106|ref|NP_945179.1| serine incorporator 3 precursor [Homo sapiens]	2	8	13.3	52.58	473	66	1.1586e-36	0	0	88918	0	0	0	0	0	0	0	0	0	0	0	0	0	0	0	131140	202970	3811900	2546200	6110300	3601500	53580	1701000	165800	0	0	0	0	67974	113350	0	0	0	0	0	0	0	0	0
>gi|23308751|ref|NP_689953.1| 3-hydroxyisobutyrate dehydrogenase, mitochondrial precursor [Homo sapiens]	1	21	68.5	35.329	336	1871	0	0	0	0	0	0	0	0	0	0	0	0	0	0	0	53197	0	0	1495700	21997000	68913000	237880000	312220000	333830000	280350000	220040000	284960000	202010000	16470000	3698700	1133400	661180	1165500	603110	706960	0	193450	0	0	0	0	0	0
>gi|116805327|ref|NP_064551.3| methylcrotonoyl-CoA carboxylase subunit alpha, mitochondrial precursor [Homo sapiens]	1	30	53.7	80.472	725	861	0	0	0	0	0	0	0	99220	0	0	86654	163800	0	0	1188600	0	1319200	7154300	6904600	6455400	5649500	9814100	16123000	19315000	16342000	8307800	5331000	3711700	1368000	1206300	752650	622080	456770	508420	562430	736470	375080	309640	106710	238450	144240	229620	414260
>gi|56713256|ref|NP_001008662.1| kynurenine--oxoglutarate transaminase 3 isoform 2 [Homo sapiens];>gi|56713254|ref|NP_001008661.1| kynurenine--oxoglutarate transaminase 3 isoform 1 [Homo sapiens]	2	21	50.5	47.752	420	546	6.7677e-229	0	0	0	91762	269700	655780	290550	594280	692520	0	0	0	223500	190910	514970	352500	779140	3437300	9385700	14706000	34189000	45724000	47339000	38229000	18540000	11121000	597800	0	0	164970	0	0	178060	0	0	0	0	0	194740	0	158950	0
>gi|22035672|ref|NP_006431.2| thioredoxin reductase 2, mitochondrial precursor [Homo sapiens]	1	23	66.2	56.506	524	497	0	0	0	0	0	0	0	0	0	0	0	0	0	0	0	0	0	136030	1408800	2659800	5204500	19398000	30646000	50285000	20770000	1088500	282120	155930	147690	119040	231060	45988	139850	120930	0	159960	0	28303	0	0	0	0	0
>gi|4503607|ref|NP_000117.1| electron transfer flavoprotein subunit alpha, mitochondrial isoform a [Homo sapiens];>gi|189181759|ref|NP_001121188.1| electron transfer flavoprotein subunit alpha, mitochondrial isoform b [Homo sapiens]	2	21	73.3	35.079	333	2237	0	0	0	0	0	69061	528520	1372100	547610	424690	970130	4008700	43779000	141960000	103320000	91302000	57608000	41153000	40708000	78963000	79287000	250620000	407160000	375510000	242510000	42639000	28148000	17034000	8384000	7167700	6009700	2862300	1065000	713540	251030	343700	0	135390	0	0	0	28893	0
>gi|4503609|ref|NP_001976.1| electron transfer flavoprotein subunit beta isoform 1 [Homo sapiens];>gi|62420877|ref|NP_001014763.1| electron transfer flavoprotein subunit beta isoform 2 [Homo sapiens]	2	25	82.7	27.843	255	2122	0	0	0	0	0	2451200	3101100	2067800	1157800	374180	1245600	2367400	50776000	140950000	113000000	93639000	64436000	53647000	49412000	70710000	77375000	260040000	482820000	432750000	336510000	55011000	38948000	21478000	9359200	8276700	4629000	3024600	1472900	1037200	487200	601800	191920	222150	0	691560	0	0	0
>gi|7262378|ref|NP_004205.2| acidic fibroblast growth factor intracellular-binding protein isoform b [Homo sapiens];>gi|38683849|ref|NP_942600.1| acidic fibroblast growth factor intracellular-binding protein isoform a [Homo sapiens]	2	7	23.2	41.21	357	15	7.5979e-24	0	0	0	0	0	0	0	112970	111150	0	0	327640	0	0	0	51997	0	0	0	0	0	446780	730770	866280	143980	79040	0	110290	77638	0	0	0	0	0	0	0	0	0	0	0	0	0
>gi|4506387|ref|NP_002865.1| UV excision repair protein RAD23 homolog B isoform 1 [Homo sapiens];>gi|347800662|ref|NP_001231642.1| UV excision repair protein RAD23 homolog B isoform 2 [Homo sapiens];>gi|347800665|ref|NP_001231653.1| UV excision repair prot	3	17	53.8	43.171	409	563	0	104800	0	0	175150	1087400	7569500	4391300	864730	742400	607830	577460	342590	1305100	3265400	3002400	231320	743900	2615600	6972500	13813000	35653000	54811000	55899000	15827000	2226200	215410	172430	0	0	0	0	0	0	0	133700	0	0	0	0	0	0	0
>gi|31083053|ref|NP_061764.2| protein CLN8 [Homo sapiens]	1	4	21.7	32.787	286	27	9.0151e-73	0	0	0	0	0	0	0	0	0	0	0	0	0	0	0	0	0	0	0	0	1136300	2886900	3430000	451660	0	0	0	0	0	0	0	0	0	0	0	0	0	0	0	0	0	0
>gi|4758874|ref|NP_004791.1| transmembrane 9 superfamily member 2 precursor [Homo sapiens]	1	18	30.9	75.775	663	360	0	0	0	0	0	0	0	0	0	0	0	0	0	0	0	0	0	0	0	2175700	5338300	17969000	47201000	30809000	4866300	1104900	1010300	2654000	2004900	1920700	109890	577050	140080	222440	195650	171000	45593	0	0	0	0	0	31544
>gi|118200356|ref|NP_055209.2| growth hormone-inducible transmembrane protein [Homo sapiens]	1	7	24.6	37.205	345	212	3.6055e-35	0	0	0	0	0	0	0	0	0	0	0	248350	1855000	1400900	917790	1569900	638760	129770	1029600	1851600	1470300	1509200	1868800	2309500	813120	2323300	1633000	1686500	1772100	1294600	1126800	1111900	302500	0	312650	266600	0	251490	0	0	0	170660
>gi|21735621|ref|NP_005909.2| malate dehydrogenase, mitochondrial precursor [Homo sapiens]	1	21	68	35.503	338	5295	0	0	0	36695	0	348030	1182200	947350	605310	534320	719240	1425500	1518300	32280000	158280000	302710000	317030000	346180000	340090000	492110000	420210000	530090000	415340000	401800000	431160000	362110000	381600000	281740000	200480000	178850000	132990000	88525000	65297000	47096000	40829000	29936000	25743000	17209000	10910000	8659000	6051800	5401400	2969600
>gi|24234688|ref|NP_004125.3| stress-70 protein, mitochondrial precursor [Homo sapiens]	1	58	73.6	73.68	679	10104	0	249360	74102	84960	0	0	362450	637480	674980	603250	367110	588790	1182900	8400100	57583000	123960000	133550000	170480000	163510000	196750000	167150000	233650000	172000000	135160000	125850000	104840000	131320000	116980000	96277000	65971000	41398000	52713000	82150000	46620000	32379000	29570000	22362000	13417000	10636000	9319800	7409000	6620500	6618700
>gi|301171475|ref|NP_001180346.1| ATP-dependent RNA helicase DDX3X isoform 3 [Homo sapiens];>gi|301171467|ref|NP_001180345.1| ATP-dependent RNA helicase DDX3X isoform 2 [Homo sapiens];>gi|87196351|ref|NP_001347.3| ATP-dependent RNA helicase DDX3X isoform 1	9	13	25.1	71.354	646	297	7.5028e-67	0	27035	24366	0	0	0	0	0	0	0	0	111190	179560	605930	750350	1066100	669630	638510	409410	407710	615210	1812000	866450	1463200	633470	913000	440120	890770	443300	175500	277750	514730	258870	125180	0	54553	0	29133	0	17180	26117	66504
>gi|21614499|ref|NP_003370.2| ezrin [Homo sapiens];>gi|161702986|ref|NP_001104547.1| ezrin [Homo sapiens]	2	13	25.8	69.412	586	167	6.7087e-197	0	0	0	200470	163650	0	0	0	0	0	0	22295	69729	56458	56078	49545	101240	176040	562440	648250	1063000	1283300	1280200	1175400	905280	948770	953930	356210	592890	360740	358020	409980	289340	10195	0	65874	0	0	0	242840	126850	0
>gi|296434309|ref|NP_001171820.1| FAD synthase isoform 3 [Homo sapiens];>gi|41872403|ref|NP_958800.1| FAD synthase isoform 2 [Homo sapiens];>gi|41872389|ref|NP_079483.3| FAD synthase isoform 1 [Homo sapiens];>gi|296434312|ref|NP_001171821.1| FAD synthase i	4	7	25.1	49.198	446	32	5.345e-49	0	0	0	0	0	0	0	0	0	107550	160190	0	130760	0	34957	0	0	102340	336920	47041	259260	317650	0	45857	140000	88027	51434	60582	56953	0	0	203200	0	0	0	0	0	0	0	0	0	0
>gi|228008407|ref|NP_116250.3| protein SERAC1 [Homo sapiens]	1	10	18.7	74.147	654	206	2.3653e-34	0	32654	52928	51605	0	0	0	0	0	0	0	36355	124110	215530	137620	489840	164470	442660	465410	634440	524790	389540	334050	357330	181840	294930	245970	144610	408020	230380	195520	251380	91841	103800	130910	99460	0	0	11919	0	0	0
>gi|55770895|ref|NP_001006600.1| protein LAP2 isoform 7 [Homo sapiens];>gi|358679316|ref|NP_001240627.1| protein LAP2 isoform 4 [Homo sapiens];>gi|358679323|ref|NP_001240630.1| protein LAP2 isoform 9 [Homo sapiens];>gi|8923909|ref|NP_061165.1| protein LAP2	6	7	6.6	146.08	1302	53	3.8396e-16	0	0	0	0	0	0	0	0	0	0	0	0	0	379620	0	0	17913	0	30839	36293	15964	50024	38484	27077	22138	0	19393	17028	154320	13690	13741	0	8497.9	24443	9572.7	7583.1	17615	0	2368.2	0	4284.4	0
>gi|61835204|ref|NP_001013454.1| 3-mercaptopyruvate sulfurtransferase isoform 2 [Homo sapiens];>gi|194473681|ref|NP_001123989.1| 3-mercaptopyruvate sulfurtransferase isoform 2 [Homo sapiens];>gi|194473668|ref|NP_066949.2| 3-mercaptopyruvate sulfurtransfera	3	13	58.9	33.178	297	764	3.5307e-299	0	0	0	5061000	6791700	4303900	2681500	1739900	1547700	1843200	1702300	1716200	1678900	1389400	1392100	1763700	2668800	4714100	4402000	6823100	8316700	6722600	7250500	7841100	7856900	5471900	4348100	1701500	1159000	574390	75439	0	0	0	0	236300	0	0	0	0	0	0
>gi|40018633|ref|NP_004499.2| isopentenyl-diphosphate Delta-isomerase 1 [Homo sapiens]	1	7	37	32.485	284	50	7.8703e-47	0	0	729330	1719900	1348300	1026500	561380	378450	260710	115570	175130	0	143150	0	0	0	96579	654110	487680	0	270840	185260	496460	1136000	440690	263070	0	0	0	0	0	0	0	91907	57232	186290	129850	0	95042	0	130360	96892
>gi|56605994|ref|NP_001008389.1| CDGSH iron-sulfur domain-containing protein 2 [Homo sapiens]	1	3	25.2	15.278	135	112	4.0819e-13	0	0	0	0	0	0	0	0	381400	0	449800	0	617620	268870	386950	885320	1329100	741260	1332300	1105400	1530300	821260	1321500	415440	552270	0	0	745420	1055300	0	704010	594500	1620700	338040	706100	955020	137930	559030	617940	0	400660	0
>gi|7657347|ref|NP_055157.1| mitochondrial carrier homolog 2 [Homo sapiens]	1	14	59.7	33.331	303	3622	0	0	0	102300	84831	321550	503290	422960	299480	2915300	12611000	38405000	62368000	79504000	69862000	69334000	36006000	51828000	46950000	67628000	67834000	85879000	35124000	28297000	39919000	52170000	58189000	48728000	26376000	32671000	28509000	19103000	23482000	22972000	31203000	41543000	47340000	46234000	38036000	40119000	33482000	36713000	36191000
>gi|7657345|ref|NP_055156.1| mitochondrial carrier homolog 1 [Homo sapiens]	1	11	39.8	39.919	372	1076	1.5421e-91	0	0	0	0	0	0	0	0	0	0	55908	568950	2358000	2383900	2472000	2727300	3410200	3505600	5305100	5128300	7129200	4982800	3391800	3414200	3171200	5317300	3722400	2217400	1541500	2298700	2207200	2361400	2954600	3405500	8771800	7220100	5786400	3650600	4353400	3537600	2902400	4578700
>gi|66933005|ref|NP_001019820.1| calnexin precursor [Homo sapiens];>gi|10716563|ref|NP_001737.1| calnexin precursor [Homo sapiens]	4	44	60.5	67.567	592	4183	0	0	0	0	78472	142140	0	0	85366	0	0	83282	0	0	114840	74294	53371	32121	0	63706	115570	629590	6014200	31827000	163970000	192910000	119690000	75852000	87980000	172610000	107850000	47739000	32384000	29046000	35479000	35083000	27223000	26308000	17394000	18322000	9216100	8408800	7531400
>gi|124494247|ref|NP_001074419.1| unconventional myosin-Ic isoform b [Homo sapiens];>gi|124494238|ref|NP_001074248.1| unconventional myosin-Ic isoform a [Homo sapiens];>gi|124494240|ref|NP_203693.3| unconventional myosin-Ic isoform c [Homo sapiens]	3	47	55.2	119.63	1044	1650	0	0	0	0	14082	111210	0	0	0	18667	0	27369	0	0	0	77389	79200	0	175010	183600	0	518000	4181400	6591700	8276900	7462800	9272400	7328500	5104700	4774500	2745500	1527300	1534500	849310	554150	421910	257560	139580	0	25404	476840	135250	122160
>gi|21396489|ref|NP_004784.2| lon protease homolog, mitochondrial [Homo sapiens]	1	49	58.7	106.49	959	3328	0	0	0	39175	0	100840	18961	1559000	1419800	0	0	83092	14218	77731	32755	15543	0	0	151260	1051400	3203400	11164000	16015000	21885000	32781000	30207000	34593000	37883000	26455000	24771000	17438000	12026000	7814500	5094100	4749500	3367400	3725800	2586600	1582700	1281400	898150	686520	679440
>gi|156105689|ref|NP_000246.2| methylmalonyl-CoA mutase, mitochondrial precursor [Homo sapiens]	1	30	55.6	83.134	750	1003	0	0	0	0	0	0	0	189460	0	0	138310	0	43038	32105	0	0	0	225290	0	352890	561670	2924800	14837000	33112000	43020000	39103000	32049000	22790000	12163000	7568300	3589200	1779100	2043800	487920	335550	29907	322200	85196	0	90324	102030	0	0
>gi|5031815|ref|NP_005539.1| lysine--tRNA ligase isoform 2 [Homo sapiens];>gi|194272210|ref|NP_001123561.1| lysine--tRNA ligase isoform 1 [Homo sapiens]	2	19	33.3	68.047	597	321	1.4881e-114	0	0	0	0	0	0	0	0	0	48282	0	164330	0	102310	66642	0	147780	111660	380680	138190	279490	1655400	2087300	3019800	5604300	7259900	7628400	3876400	1454400	434030	109460	38389	0	32131	0	0	0	0	34242	0	0	0
>gi|4557269|ref|NP_000017.1| adenylosuccinate lyase isoform a [Homo sapiens];>gi|183227688|ref|NP_001116850.1| adenylosuccinate lyase isoform b [Homo sapiens]	2	8	27.1	54.889	484	89	5.396e-32	0	0	0	0	0	0	0	130950	0	0	0	0	9769.6	0	0	0	0	0	0	0	0	0	1259200	1243500	2388500	2461200	1976700	1104500	540920	279330	128120	0	0	701860	0	0	0	0	0	46605	0	0
>gi|4557305|ref|NP_000025.1| fructose-bisphosphate aldolase A isoform 1 [Homo sapiens];>gi|34577112|ref|NP_908932.1| fructose-bisphosphate aldolase A isoform 1 [Homo sapiens];>gi|34577110|ref|NP_908930.1| fructose-bisphosphate aldolase A isoform 1 [Homo sa	6	37	93.1	39.42	364	4110	0	290660	331040	0	116430	0	0	0	0	0	229220	0	0	361040	494350	0	0	90746	0	0	56398	5480700	31792000	116480000	200970000	157050000	120690000	66958000	44389000	37309000	24530000	18940000	16767000	18680000	25157000	22648000	28044000	30738000	26915000	27230000	12555000	11875000	11962000
>gi|4885063|ref|NP_005156.1| fructose-bisphosphate aldolase C [Homo sapiens]	1	10	30.2	39.455	364	482	0	0	0	0	0	0	0	0	0	0	0	0	0	88946	0	0	0	0	95930	0	0	182730	944880	4352300	9539400	5370600	5207700	2506200	1475800	2059600	1176500	800810	759580	839920	842270	671570	1765800	1636100	1847300	1677200	315340	374620	236180
>gi|41327781|ref|NP_951032.1| NADH dehydrogenase [ubiquinone] 1 alpha subcomplex assembly factor 3 isoform a [Homo sapiens];>gi|41327787|ref|NP_951056.1| NADH dehydrogenase [ubiquinone] 1 alpha subcomplex assembly factor 3 isoform b [Homo sapiens];>gi|4132	4	7	52.2	20.35	184	104	2.1566e-121	0	195990	725260	0	181940	736380	325770	731410	625510	2244300	994050	331030	403910	0	308290	272020	0	255760	411960	0	2621700	298890	6979600	16473000	9688400	1604600	4588400	1073300	1435700	906980	0	642780	0	341080	0	194700	0	0	540130	327240	757730	1011800
>gi|7661786|ref|NP_054884.1| NADH dehydrogenase [ubiquinone] 1 alpha subcomplex assembly factor 4 [Homo sapiens]	1	11	63.4	20.266	175	409	1.2157e-114	0	0	1506500	1691100	2279600	3607500	4272500	2233900	3166500	1981200	2415800	1288000	1511100	317600	199120	481060	192260	129990	262890	0	0	408100	8728600	19195000	9351300	5725800	4991300	2067800	1991900	1612900	979470	1138800	657020	904360	142430	0	167790	153650	826650	652450	1375400	706370
>gi|4506667|ref|NP_000993.1| 60S acidic ribosomal protein P0 [Homo sapiens];>gi|16933546|ref|NP_444505.1| 60S acidic ribosomal protein P0 [Homo sapiens]	2	16	50.8	34.273	317	768	0	0	148920	0	271770	175430	746590	1222300	959110	1449300	1611500	1179100	916420	505200	503920	0	493920	312420	660050	1047300	1898400	4413700	12593000	29826000	82812000	79233000	51997000	19041000	10023000	6554200	2786000	4552800	7192900	6175500	3085000	1023400	353010	121340	216770	0	0	97054	79776
>gi|4506671|ref|NP_000995.1| 60S acidic ribosomal protein P2 [Homo sapiens]	1	6	77.4	11.665	115	355	2.3933e-209	0	1099700	906560	7561100	6935500	8130400	3436400	0	0	0	0	0	0	0	0	0	0	0	0	1375300	3459200	11129000	27017000	84476000	74337000	32274000	20290000	8287000	4855000	2179400	2785900	5424900	5463800	0	1588800	976690	458800	180290	730290	719240	642590	538620
>gi|4506669|ref|NP_000994.1| 60S acidic ribosomal protein P1 isoform 1 [Homo sapiens]	1	3	79.8	11.514	114	206	1.5524e-132	0	0	0	3138400	2161300	2181500	1146500	1057300	591370	710640	0	0	0	0	0	0	0	732490	1748200	1865200	4414200	11214000	25310000	57454000	53935000	27277000	15003000	5147500	3896800	2262800	4069400	4480900	4613300	1885300	0	0	0	0	0	0	0	0
>gi|4557735|ref|NP_000231.1| amine oxidase [flavin-containing] A isoform 1 [Homo sapiens];>gi|395132504|ref|NP_001257387.1| amine oxidase [flavin-containing] A isoform 2 [Homo sapiens]	2	25	58.8	59.681	527	793	0	0	0	0	87885	0	301570	0	0	0	0	78715	260580	97048	0	0	83391	244630	716490	1000100	742720	1557700	1304800	7888000	25173000	44395000	30515000	4716900	1304000	678630	676150	111010	57936	46690	1316000	1436100	51217	0	54398	0	374110	0	0
>gi|154146191|ref|NP_005339.3| heat shock protein HSP 90-alpha isoform 2 [Homo sapiens];>gi|153792590|ref|NP_001017963.2| heat shock protein HSP 90-alpha isoform 1 [Homo sapiens]	2	59	67.5	84.659	732	3632	0	0	165760	977520	80297	34789	2667400	127790	0	73297	196690	79467	303040	208580	511800	4904900	85571000	114540000	74016000	63492000	35717000	30115000	16970000	13526000	115620000	332170000	90198000	21980000	9586300	12949000	13571000	11747000	9814400	3463000	1800000	991280	969120	699870	177320	241710	263690	384610	41240
>gi|155969707|ref|NP_004960.2| insulin-degrading enzyme isoform 1 [Homo sapiens];>gi|260099676|ref|NP_001159418.1| insulin-degrading enzyme isoform 2 [Homo sapiens]	2	24	29.1	117.97	1019	237	2.2748e-87	0	0	53338	0	0	0	31565	0	0	0	0	0	0	0	0	204170	1220200	1617100	1235900	257650	158150	166990	0	1265200	3248500	1259600	22453	132210	0	0	0	0	0	0	0	0	0	0	27960	0	0	0
>gi|33519430|ref|NP_877420.1| thioredoxin reductase 1, cytoplasmic isoform 2 [Homo sapiens];>gi|33519428|ref|NP_877419.1| thioredoxin reductase 1, cytoplasmic isoform 2 [Homo sapiens];>gi|33519426|ref|NP_877393.1| thioredoxin reductase 1, cytoplasmic isofo	7	28	73.9	54.753	499	861	0	0	0	0	0	0	62785	81316	0	0	0	60053	0	43020	58678	0	0	0	219750	582730	1631900	9711600	19979000	27631000	19490000	22140000	23924000	10609000	4199900	1150600	495390	0	397490	0	73995	202850	0	0	0	0	376860	0	180640
>gi|4557231|ref|NP_000007.1| medium-chain specific acyl-CoA dehydrogenase, mitochondrial isoform a precursor [Homo sapiens];>gi|187960098|ref|NP_001120800.1| medium-chain specific acyl-CoA dehydrogenase, mitochondrial isoform b precursor [Homo sapiens]	2	29	55.1	46.588	421	636	0	0	23117	373290	132960	75943	0	351170	226060	174830	1017500	872630	104120	361870	1432600	1305000	1211800	1587800	156730	1399700	0	2165100	4296100	39518000	264570000	156270000	6296600	1317700	115970	207270	141680	130690	266380	0	288340	133470	72696	0	0	180820	0	0	0
>gi|4502889|ref|NP_000077.1| battenin [Homo sapiens];>gi|109698601|ref|NP_001035897.1| battenin [Homo sapiens]	2	6	18.9	47.622	438	51	5.2015e-69	0	0	0	0	0	0	0	0	0	0	260150	0	0	0	0	0	0	0	0	0	328380	1242400	5211000	9142700	4507000	2151000	780210	625640	370110	2778800	1054300	635480	204600	151720	0	0	75442	0	0	0	0	0
>gi|9910280|ref|NP_064505.1| UDP-glucose:glycoprotein glucosyltransferase 1 precursor [Homo sapiens]	3	82	63.7	177.19	1555	1777	0	35451	0	0	6168.2	0	0	15958	0	32442	141180	77726	38934	68331	83871	26985	0	78044	0	119940	158990	290180	436830	30374000	87673000	18959000	6463900	3411300	2475300	2092300	1035300	944900	462750	376740	576690	295000	254500	163960	114970	36627	227760	102530	49189
>gi|33457308|ref|NP_872353.2| transmembrane emp24 domain-containing protein 4 precursor [Homo sapiens]	1	8	33.9	25.943	227	125	5.6909e-287	0	97760	0	0	0	0	0	0	0	0	0	29027	0	0	279980	0	0	0	297520	458930	0	1299600	9288900	22330000	16756000	7774400	5525700	1120200	1354700	1116200	354590	154050	10602000	552340	123300	88327	3003800	75218	0	0	0	0
>gi|98986464|ref|NP_006818.3| transmembrane emp24 domain-containing protein 10 precursor [Homo sapiens]	1	17	50.2	24.976	219	888	0	0	0	77411	57902	118520	0	0	0	0	0	0	59533	0	0	0	0	0	0	326600	1365700	11999000	51179000	137260000	199670000	121670000	63239000	27712000	16068000	12399000	7522200	6175700	6493700	4832900	5137000	4343100	2881000	2853800	2387300	2371000	1962500	2407500	1044900
>gi|7706495|ref|NP_057390.1| dnaJ homolog subfamily B member 11 precursor [Homo sapiens]	1	9	36	40.513	358	105	1.9019e-90	0	0	0	187640	0	0	0	0	420170	764360	888730	1284900	544750	0	230940	153510	177210	0	0	0	60525	3745400	9135500	6840000	4285500	4313800	3120900	2321700	796190	466230	327600	478490	1734100	678900	169500	0	0	221550	282100	0	215850	0
>gi|38788380|ref|NP_061176.3| probable 2-oxoglutarate dehydrogenase E1 component DHKTD1, mitochondrial [Homo sapiens]	1	30	46.8	103.04	919	312	0	0	0	0	0	0	0	0	0	0	9198	129360	108450	0	0	0	90807	0	67117	539480	99171	178830	4362300	22436000	9794500	776250	175290	0	257450	125710	0	22094	0	0	0	0	0	0	0	0	0	0	0
>gi|62530384|ref|NP_001910.2| enoyl-CoA delta isomerase 1, mitochondrial isoform 1 precursor [Homo sapiens];>gi|295842266|ref|NP_001171500.1| enoyl-CoA delta isomerase 1, mitochondrial isoform 2 precursor [Homo sapiens]	2	9	45.4	32.816	302	401	0	0	0	0	842230	730940	0	0	0	0	0	0	0	0	0	194940	135110	0	876430	3507200	5066200	17460000	42384000	133110000	116080000	19882000	4872200	1209300	0	0	0	0	0	0	0	98334	0	0	0	0	0	0	0
>gi|6598323|ref|NP_001485.2| rab GDP dissociation inhibitor beta isoform 1 [Homo sapiens];>gi|169646441|ref|NP_001108628.1| rab GDP dissociation inhibitor beta isoform 2 [Homo sapiens]	2	35	80.2	50.663	445	1933	0	0	0	0	0	0	0	193370	4701400	19586000	31316000	22671000	12093000	8018300	5989600	4227600	3268600	4623700	6182000	9224000	12733000	31503000	46619000	54975000	55474000	35069000	10730000	1777500	690870	135430	72833	142680	0	0	0	47650	0	0	80882	1947200	0	0	71181
>gi|13376717|ref|NP_079412.1| optic atrophy 3 protein isoform b [Homo sapiens]	2	10	58.1	19.996	179	153	1.666e-175	0	0	0	0	0	0	0	0	0	0	0	595610	329610	0	338840	389560	678940	611900	1133300	1570700	9485100	6011400	10981000	13411000	6748200	3014900	2552600	2282500	1859500	685820	688780	861160	802120	0	0	0	0	0	0	0	0	0
>gi|7661872|ref|NP_056155.1| probable leucine--tRNA ligase, mitochondrial [Homo sapiens]	3	33	44.4	101.97	903	534	9.9378e-267	0	208420	0	0	0	0	28400	0	0	0	124420	0	211440	162560	0	73151	0	138300	1053600	1297000	2481500	2444800	4736000	6890700	4712500	4151300	3220500	1590600	1684900	1016500	574440	42500	49955	161740	127180	148190	291520	232210	310710	465990	564920	597870
>gi|5031987|ref|NP_005720.1| peptidyl-prolyl cis-trans isomerase F, mitochondrial precursor [Homo sapiens]	3	8	58	22.04	207	276	1.0011e-123	0	0	187300	0	0	0	134490	0	0	110290	244330	1366100	2097000	3251200	3987500	8065900	7418000	6841200	9415200	8894400	15116000	16144000	23252000	22809000	21587000	15805000	10039000	3066800	2217600	964990	407110	476160	0	133920	0	0	0	0	0	501410	0	0
>gi|4501869|ref|NP_003491.1| peroxisomal acyl-coenzyme A oxidase 2 [Homo sapiens]	1	8	17	76.826	681	53	2.395e-58	0	0	0	0	0	0	0	0	0	0	0	0	0	0	0	0	0	43511	0	0	295310	328150	469980	534210	447940	618920	332250	164870	36439	51921	0	0	0	0	0	0	0	0	0	0	0	0
>gi|4507677|ref|NP_003290.1| endoplasmin precursor [Homo sapiens]	1	76	75.2	92.468	803	7362	0	552630	490810	802720	2775300	1734200	1333600	1518100	643730	616150	503960	139340	395920	405790	1014300	2731000	14376000	26613000	24903000	155030000	222170000	251570000	276640000	364560000	401440000	249720000	153350000	69014000	34775000	36760000	22383000	13648000	8312000	6345500	6780200	6965200	8380200	3365300	1393800	636560	260400	553740	510450
>gi|8923415|ref|NP_060294.1| E3 ubiquitin-protein ligase MARCH5 [Homo sapiens]	1	10	48.2	31.231	278	528	2.7053e-66	0	0	0	0	0	0	0	0	0	0	0	0	0	0	0	0	0	0	236490	415220	2364000	5919200	8206300	8552500	8498100	7597200	6931000	4426000	3552100	3354800	2000000	1924500	1046800	1542200	633830	716510	1051600	373290	474160	353550	133000	277450
>gi|56549119|ref|NP_004936.2| dynamin-2 isoform 3 [Homo sapiens];>gi|299758394|ref|NP_001177645.1| dynamin-2 isoform 5 [Homo sapiens];>gi|56549121|ref|NP_001005360.1| dynamin-2 isoform 1 [Homo sapiens];>gi|56549125|ref|NP_001005362.1| dynamin-2 isoform 4 [	5	8	10.7	97.651	866	63	2.2855e-25	0	0	0	0	27968	0	0	0	0	0	0	0	0	0	71908	0	55361	0	113660	200130	491950	597520	799950	1128400	540930	988790	515530	297540	291030	268320	161690	444160	273280	270930	225520	61478	164110	75652	128900	21010	222790	0
>gi|38569417|ref|NP_065796.1| alanine--tRNA ligase, mitochondrial [Homo sapiens]	1	37	57	107.33	985	1151	0	0	0	0	0	0	0	26266	0	43500	0	0	0	0	87206	0	20412	200150	736220	2292900	2775200	5266500	5257600	5548800	6861300	5256100	7473300	5288000	4516700	4180700	2089400	1700300	1256500	902120	953980	341450	464300	188970	0	139130	79630	0	101160
>gi|260166619|ref|NP_001159434.1| zinc phosphodiesterase ELAC protein 2 isoform 3 [Homo sapiens];>gi|260166622|ref|NP_776065.1| zinc phosphodiesterase ELAC protein 2 isoform 2 [Homo sapiens];>gi|145553959|ref|NP_060597.4| zinc phosphodiesterase ELAC protei	3	10	17.8	87.563	786	32	4.5686e-35	0	0	0	0	0	0	0	0	0	0	0	0	0	0	0	0	0	255270	137360	369760	308490	184210	598960	506910	466220	356640	368040	216170	24156	71794	51317	0	7122.1	0	0	0	0	0	0	0	49597	57552
>gi|4557235|ref|NP_000009.1| very long-chain specific acyl-CoA dehydrogenase, mitochondrial isoform 1 precursor [Homo sapiens];>gi|394025723|ref|NP_001257376.1| very long-chain specific acyl-CoA dehydrogenase, mitochondrial isoform 3 [Homo sapiens];>gi|764	4	39	72.7	70.389	655	4103	0	0	0	59648	0	209450	137800	0	36647	0	145190	102890	12456	0	94033	157410	81951	124630	1374200	30272000	55786000	72258000	51087000	42938000	40374000	34038000	37382000	31723000	24349000	24785000	17883000	12220000	12497000	9749200	7787500	6417000	5577200	4293400	2653400	2424900	1607200	2121500	1696700
>gi|94681057|ref|NP_001035526.1| tyrosine--tRNA ligase, mitochondrial precursor [Homo sapiens]	1	10	27.9	53.198	477	216	1.6756e-161	0	0	0	0	0	0	45412	161750	254020	334390	936480	513290	252280	0	189140	154260	0	102300	774190	1031900	2290200	1983300	1795000	1603900	1135300	1394500	1278600	450290	1190500	975190	348070	400210	295770	331020	55498	120230	69330	0	112820	0	0	0
>gi|53759134|ref|NP_004426.2| endonuclease G, mitochondrial precursor [Homo sapiens]	1	3	13.5	32.62	297	12	1.9584e-08	0	0	0	0	0	0	0	0	0	0	0	0	127200	138000	116070	131620	0	126330	0	287490	330100	512950	601270	423580	340550	146090	128110	0	0	0	0	0	0	0	0	0	0	0	0	0	0	0
>gi|194018537|ref|NP_002757.2| phosphoribosyl pyrophosphate synthase-associated protein 1 [Homo sapiens]	1	4	14	42.467	385	10	2.9105e-11	0	0	0	0	0	0	0	0	0	0	0	0	0	0	0	49070	118490	33918	57287	0	205940	554510	423980	360630	0	0	0	0	0	0	0	0	0	0	0	0	0	0	0	0	0	0
>gi|66933014|ref|NP_064524.3| 3-hydroxybutyrate dehydrogenase type 2 [Homo sapiens]	1	6	34.3	26.724	245	95	2.6525e-71	0	0	1538300	0	0	0	0	0	913990	0	0	636680	0	0	0	256830	836090	1238500	534980	1493500	0	1771200	3025100	1827600	0	1094700	1039700	0	807220	746560	309410	159820	369570	849400	261980	0	0	0	0	234290	500800	268260
>gi|156105687|ref|NP_005923.2| mitochondrial intermediate peptidase [Homo sapiens]	1	34	53.4	80.61	713	473	0	0	40333	33997	0	65214	47555	175880	23849	115740	110730	176150	2319900	5239300	2958700	2194800	1024400	890940	523490	462710	100680	939950	2868600	5260500	9012800	3788000	2614300	33125	0	0	0	0	0	0	0	0	0	0	0	0	0	0	0
>gi|14150128|ref|NP_115716.1| mitochondrial nucleoid factor 1 [Homo sapiens]	1	7	46.8	14.875	126	132	1.207e-52	0	187740	1013200	0	0	0	1047000	1452000	3901200	4950200	4474200	4132400	4292900	3890700	2715800	1988900	1542700	1893700	369550	981120	0	556270	2495900	8221500	7144500	3193300	2031200	773020	0	0	0	0	0	0	0	0	0	0	0	0	0	0
>gi|41327685|ref|NP_060714.3| ubiquinol-cytochrome c reductase complex chaperone CBP3 homolog isoform a [Homo sapiens];>gi|296923776|ref|NP_955781.2| ubiquinol-cytochrome c reductase complex chaperone CBP3 homolog isoform b [Homo sapiens];>gi|296923779|ref	3	7	27.1	34.6	299	193	1.6864e-38	0	0	0	0	515950	0	385210	1496000	4316500	4096000	4400900	4217900	3564700	2251900	1471200	1051000	1245200	669510	349650	71382	276680	366360	2015400	9729600	7059200	1758500	1270400	1243000	626520	180830	202200	279850	246420	89005	0	170200	0	0	0	0	0	0
>gi|33636719|ref|NP_006342.2| mitochondrial import inner membrane translocase subunit TIM44 [Homo sapiens]	1	34	60.6	51.355	452	1753	0	0	72354	0	471230	24350	96833	23279	251970	1342600	4044200	5904600	11850000	14738000	13804000	10808000	9209200	8942800	5888800	5251200	3636500	4958200	6164700	15272000	25282000	20859000	11759000	4142600	2759700	1989500	862000	417740	710390	0	817160	53483	0	563460	867050	187370	65561	163450	180210
>gi|189083844|ref|NP_001805.3| dipeptidyl peptidase 1 isoform a preproprotein [Homo sapiens]	3	9	27.4	51.841	463	137	1.5681e-218	0	0	0	0	0	0	0	0	0	0	0	0	0	0	0	0	0	0	0	0	0	0	0	319380	318380	574950	722540	1262700	1328200	82920	0	0	0	0	0	0	0	0	0	0	44103	0
>gi|32698876|ref|NP_872329.1| COX assembly mitochondrial protein homolog [Homo sapiens]	1	4	36.8	12.49	106	44	4.0945e-21	0	5115900	825770	6944900	0	0	0	0	0	0	0	0	0	0	0	0	0	0	564100	0	6596500	17849000	37004000	29507000	9900100	3960000	0	0	871730	691980	0	0	0	443940	0	0	0	0	0	0	0	0
>gi|380254499|ref|NP_001244063.1| cytochrome c oxidase assembly protein COX14 [Homo sapiens];>gi|380254497|ref|NP_001244062.1| cytochrome c oxidase assembly protein COX14 [Homo sapiens];>gi|14249670|ref|NP_116290.1| cytochrome c oxidase assembly protein CO	3	3	63.2	6.5996	57	116	8.8293e-40	0	1658400	1647900	1972000	0	868930	0	0	1570100	900850	779340	0	371860	758790	495070	0	0	0	1411400	2008000	9931600	18537000	40026000	32061000	20158000	13844000	6662800	4490100	3455300	2203600	1576500	1297100	1102600	0	0	372540	0	0	183280	0	798200	707030
>gi|94536771|ref|NP_001035521.1| cytochrome oxidase assembly [Homo sapiens]	1	7	53.8	11.731	106	298	3.0106e-40	0	17420000	23288000	18471000	9381100	5993900	4490300	3008600	4223000	2953500	0	743500	0	451730	681200	882500	0	1275500	3900500	6289900	23667000	63129000	57270000	60236000	30864000	14333000	17520000	6467200	5759200	2654800	437280	0	638990	526860	419400	612250	603230	0	237890	0	0	1297100
>gi|4557303|ref|NP_000373.1| fatty aldehyde dehydrogenase isoform 2 [Homo sapiens];>gi|73466520|ref|NP_001026976.1| fatty aldehyde dehydrogenase isoform 1 [Homo sapiens]	2	19	37.7	54.847	485	861	1.7964e-132	0	0	164450	110080	251240	0	0	0	37260	0	0	98114	61422	0	0	0	0	0	0	853630	6597600	16041000	30533000	22939000	9610400	20249000	9984600	8797700	8482900	6045900	5699500	6476900	5441700	6461400	4342400	6068500	4837200	2977200	5156300	3397600	3758400	3316500
>gi|4503827|ref|NP_001457.1| frizzled-2 precursor [Homo sapiens]	1	5	13.8	63.553	565	100	1.0496e-39	0	0	0	0	0	0	0	0	0	0	0	0	145410	120850	186940	136920	142960	0	117130	0	0	0	956520	2735800	977160	148920	0	0	102380	0	0	251810	123830	249740	113560	185540	161200	0	0	0	0	0
>gi|38202207|ref|NP_000889.3| amine oxidase [flavin-containing] B [Homo sapiens]	1	19	46.7	58.762	520	107	1.782e-251	0	0	0	0	0	0	0	0	56834	0	0	0	0	0	0	0	0	0	0	0	0	37888	851600	637900	0	116100	0	286010	0	0	0	0	0	86177	0	0	0	0	0	0	0	0
>gi|171460918|ref|NP_005681.2| dynamin-1-like protein isoform 3 [Homo sapiens];>gi|171460916|ref|NP_036193.2| dynamin-1-like protein isoform 2 [Homo sapiens];>gi|171460914|ref|NP_036192.2| dynamin-1-like protein isoform 1 [Homo sapiens]	3	9	16.3	78.099	699	41	3.2609e-43	0	0	86227	0	188490	0	281970	187900	145700	134350	105900	79661	63372	0	0	71075	75698	41058	92048	24230	0	0	0	0	0	87276	432800	228430	575270	82564	97543	0	0	0	0	0	0	4509000	0	0	0	0
>gi|208609993|ref|NP_001129142.1| mitochondrial peptide methionine sulfoxide reductase isoform b [Homo sapiens];>gi|6912516|ref|NP_036463.1| mitochondrial peptide methionine sulfoxide reductase isoform a [Homo sapiens];>gi|315013568|ref|NP_001186658.1| mit	4	5	32.8	21.737	195	26	1.0823e-11	0	0	0	0	0	0	0	0	0	0	144100	119630	63104	276200	0	0	0	0	124980	133370	0	154080	303100	0	0	235680	54641	337250	840790	208110	256890	257350	0	1029500	692370	1077700	562090	1489000	929120	352200	106950	0
>gi|25777736|ref|NP_733844.1| delta-1-pyrroline-5-carboxylate dehydrogenase, mitochondrial isoform a precursor [Homo sapiens];>gi|25777734|ref|NP_003739.2| delta-1-pyrroline-5-carboxylate dehydrogenase, mitochondrial isoform a precursor [Homo sapiens];>gi|	3	32	71.6	61.719	563	1215	0	0	0	0	0	0	0	72025	38801	0	0	0	0	0	91409	49627	0	26308	0	47288	23696	23359	46365	0	0	0	54163	123810	73220	644300	1147600	2009500	3167300	7301000	7550300	9459200	19925000	23674000	28274000	77975000	46366000	18616000	7632500
>gi|55743086|ref|NP_001006942.1| dol-P-Man:Man(5)GlcNAc(2)-PP-Dol alpha-1,3-mannosyltransferase isoform d [Homo sapiens];>gi|5031953|ref|NP_005778.1| dol-P-Man:Man(5)GlcNAc(2)-PP-Dol alpha-1,3-mannosyltransferase isoform a [Homo sapiens]	2	1	2.6	44.37	390	12	0.00068023	0	0	0	0	0	0	125920	164090	0	0	0	0	0	0	0	0	0	0	0	0	0	0	0	0	0	39943	45235	78648	90164	88845	57134	112990	93532	0	161590	140500	95295	118170	127770	0	0	77508
>gi|37693993|ref|NP_002504.2| nucleoside diphosphate kinase 3 precursor [Homo sapiens]	1	7	50.3	19.015	169	55	9.7188e-19	0	0	0	0	0	0	0	0	409380	1108400	1162400	0	0	0	0	1205800	1070400	740810	768290	443580	3886300	0	648230	162390	191790	0	0	584240	832420	392870	173510	482640	0	450590	0	1166600	4700600	3628600	2219200	1998700	2634100	1564900
>gi|116805322|ref|NP_001449.3| filamin-C isoform a [Homo sapiens];>gi|188595687|ref|NP_001120959.1| filamin-C isoform b [Homo sapiens]	2	143	73.5	291.02	2725	4982	0	0	1624200	1535900	431240	291770	148200	29471	0	225060	259820	337740	400060	953260	777040	946940	524410	479880	360670	512490	394890	1009200	817290	746230	958670	354810	444850	91301	81894	150570	102360	423640	1125300	930760	1144700	2788900	3715600	16376000	19347000	7028200	2782600	2821100	1812300
>gi|22538465|ref|NP_002786.2| proteasome subunit beta type-3 [Homo sapiens]	1	13	53.7	22.949	205	277	6.1848e-292	0	0	0	0	0	0	80312	0	0	0	0	0	0	0	0	0	0	0	0	0	0	0	254380	198770	174120	0	0	0	0	0	0	0	0	541520	0	0	3919600	151160000	22363000	7548200	2144900	196230
>gi|23110944|ref|NP_002782.1| proteasome subunit alpha type-6 [Homo sapiens]	1	19	71.1	27.399	246	431	0	0	0	0	0	0	0	0	0	0	0	0	0	0	0	0	0	0	0	0	0	0	0	0	77281	270460	386030	0	151570	82386	32763	86073	697730	345110	0	0	0	3939200	133390000	21053000	6090800	1695600	956920
>gi|44921615|ref|NP_787072.2| exocyst complex component 8 [Homo sapiens]	1	4	7.7	81.798	725	9	6.0728e-09	0	0	92365	99042	0	0	0	0	0	0	0	0	0	0	0	6676.9	0	0	109840	83168	166770	156370	159790	77265	0	66972	0	0	0	0	24470	0	0	0	0	34993	0	0	0	0	0	0
>gi|11386147|ref|NP_002769.1| proactivator polypeptide isoform a preproprotein [Homo sapiens];>gi|110224479|ref|NP_001035931.1| proactivator polypeptide isoform c preproprotein [Homo sapiens];>gi|110224476|ref|NP_001035930.1| proactivator polypeptide isofo	3	5	12	58.112	524	48	1.3721e-17	0	98396	47126	0	0	0	0	0	0	0	0	0	0	0	0	0	0	0	0	43695	515770	710930	114170	88862	60624	329060	308110	341340	120100	112740	62139	0	0	84290	69326	42368	0	0	0	0	0	0
>gi|11559929|ref|NP_057212.1| coatomer subunit gamma-1 [Homo sapiens]	1	36	57.1	97.717	874	495	0	29185	172150	108030	0	71883	0	162980	2783300	2015000	94454	317870	320810	437000	195360	197530	225960	168410	139900	628600	2106200	7635400	6986100	3967000	1279200	630970	567050	421580	314950	79063	194170	142520	140020	0	74252	24717	40323	0	143100	88464	941680	2239000	1003400
>gi|20127454|ref|NP_004035.2| bifunctional purine biosynthesis protein PURH [Homo sapiens]	1	43	82.1	64.615	592	802	0	0	0	0	0	0	106370	131020	0	0	108990	0	0	0	0	254190	186090	137240	1002400	7654100	21438000	72643000	21820000	2594300	325950	151960	191150	189490	187220	131480	155720	110630	141330	242000	259260	292680	187000	133840	259760	754950	0	1004300	216210
>gi|28559085|ref|NP_787055.1| CTP synthase 2 [Homo sapiens];>gi|28559083|ref|NP_062831.3| CTP synthase 2 [Homo sapiens];>gi|221316689|ref|NP_001137474.1| CTP synthase 2 [Homo sapiens]	3	3	6.3	65.677	586	13	1.615e-13	0	0	0	0	0	0	0	0	0	0	0	0	0	0	0	0	0	0	0	117970	490120	296940	54593	0	0	0	0	0	0	0	0	0	0	0	0	0	0	0	0	0	0	0
>gi|194097323|ref|NP_004083.3| enoyl-CoA hydratase, mitochondrial [Homo sapiens]	1	24	69.3	31.387	290	2863	0	0	0	17356000	58447000	62383000	35066000	22489000	13721000	13225000	9494400	7584500	4330200	3225500	11181000	61737000	46047000	54133000	28395000	30827000	92768000	771420000	338790000	20612000	13162000	13661000	10932000	7931300	3549400	5240800	4260100	3325300	2526100	1808300	1360600	1022300	488530	530660	0	599010	225020	702430	687230
>gi|7019477|ref|NP_037379.1| serine protease HTRA2, mitochondrial isoform 1 preproprotein [Homo sapiens];>gi|21614538|ref|NP_659540.1| serine protease HTRA2, mitochondrial isoform 2 [Homo sapiens]	3	16	50	48.84	458	509	0	0	0	964670	4173400	3461500	2758500	1787300	0	0	889360	651970	601440	448820	2120700	3395800	3896300	3268700	5861400	8159100	4157900	93179000	58315000	13152000	9525100	3295300	92620	1520300	568300	816940	588990	0	0	0	0	59587	0	0	0	0	0	0	0
>gi|16306548|ref|NP_006504.2| serine--tRNA ligase, cytoplasmic [Homo sapiens]	1	17	44.4	58.777	514	260	5.8828e-251	0	0	0	0	0	0	0	0	0	0	0	0	0	0	0	0	189260	0	344810	2950700	10261000	6051400	3178000	1575600	1007900	347280	361670	81954	126520	0	0	316040	0	0	0	51822	0	127880	0	0	100990	0
>gi|77404397|ref|NP_055205.2| staphylococcal nuclease domain-containing protein 1 [Homo sapiens]	1	57	75.8	102	910	1468	0	0	0	67354	153300	116440	291420	181120	175030	166550	140760	89142	115400	0	162450	57047	88768	104140	82497	1994700	10762000	22236000	13950000	8157400	6318700	4162600	2800600	2113100	1226500	1083600	548680	246330	249160	194470	245350	252430	250130	52986	78439	197680	286600	268090	139220
>gi|24797067|ref|NP_002107.3| HLA class I histocompatibility antigen, A-1 alpha chain precursor [Homo sapiens];>gi|337752170|ref|NP_001229687.1| HLA class I histocompatibility antigen, A-1 alpha chain precursor [Homo sapiens]	2	22	60.8	40.84	365	1162	0	0	334630	198050	0	0	113220	333130	213800	736920	499310	757780	745960	185140	1566000	1363500	318330	1979400	3543700	13417000	19262000	77158000	60632000	37720000	19513000	8454100	10255000	9071800	3811600	4214100	2896500	2332900	2720300	1610700	1806000	1644300	2389800	2327900	1528400	1504300	318920	1217300	1150800
>gi|22749499|ref|NP_689979.1| UPF0451 protein C17orf61 precursor [Homo sapiens]	1	5	51.3	11.741	113	239	4.4612e-203	0	0	0	0	0	0	582240	0	0	0	0	0	0	0	614990	1506300	18239000	16563000	38908000	48033000	96664000	120660000	52527000	26984000	11206000	8782000	6903200	3170700	2654200	0	367450	1983100	0	795740	173680	1598700	0	0	4573500	0	0	0
>gi|37595752|ref|NP_919424.1| lamin-B receptor [Homo sapiens];>gi|37595750|ref|NP_002287.2| lamin-B receptor [Homo sapiens]	2	5	10.6	70.702	615	52	4.901e-40	0	0	0	0	0	0	35089	0	0	0	0	0	0	0	0	0	0	0	54714	211100	517730	882660	512190	470230	385600	233400	183190	104400	0	50764	0	0	0	0	0	0	0	0	0	0	0	0
>gi|148491091|ref|NP_037518.3| calcium-binding mitochondrial carrier protein SCaMC-1 isoform 1 [Homo sapiens];>gi|47458041|ref|NP_998816.1| calcium-binding mitochondrial carrier protein SCaMC-1 isoform 2 [Homo sapiens]	2	33	68.1	53.354	477	2463	0	0	0	28086	81801	98699	410170	39867	78088	0	0	587110	426810	1020800	3560000	8548800	13937000	31346000	40051000	82462000	71400000	186800000	215850000	157870000	96793000	30629000	22123000	14568000	6657100	4995900	1436800	896050	1056900	3025200	1660500	843800	409360	682800	54096	161640	414520	174050	133380
>gi|21361114|ref|NP_003553.2| mitochondrial 2-oxoglutarate/malate carrier protein isoform 1 [Homo sapiens];>gi|259155315|ref|NP_001158889.1| mitochondrial 2-oxoglutarate/malate carrier protein isoform 2 [Homo sapiens];>gi|259155317|ref|NP_001158890.1| mito	3	21	74.5	34.061	314	2965	0	0	0	0	0	1242600	18988000	19034000	15558000	18562000	18974000	23246000	21655000	21808000	18418000	24630000	38541000	76013000	90424000	150770000	162300000	317820000	296920000	179390000	72203000	23444000	19366000	12093000	4933900	3533000	1344100	1257300	2725100	6370500	3787000	1865600	2175300	1444200	1380500	1436000	593120	1750300	761800
>gi|5032181|ref|NP_005825.1| mitochondrial import inner membrane translocase subunit Tim17-B isoform 2 [Homo sapiens];>gi|269784613|ref|NP_001161419.1| mitochondrial import inner membrane translocase subunit Tim17-B isoform 1 [Homo sapiens]	2	4	30.2	18.273	172	72	6.9115e-124	0	0	173430	0	0	0	0	0	0	0	377160	297720	378660	503020	485720	1342600	1701200	1766100	2559300	2063000	4850900	6421300	4713500	2729000	1329100	577420	0	0	0	0	0	0	0	0	0	0	0	0	0	0	0	0
>gi|56699401|ref|NP_443133.2| calcium-binding mitochondrial carrier protein SCaMC-2 isoform a [Homo sapiens];>gi|56699407|ref|NP_001006643.1| calcium-binding mitochondrial carrier protein SCaMC-2 isoform c precursor [Homo sapiens];>gi|388453841|ref|NP_0012	4	11	31.1	52.662	469	165	3.4132e-67	0	0	0	0	0	0	101900	0	0	390570	303540	82819	492280	1477600	2525400	3251300	6496400	6474400	1136500	10060000	21868000	24139000	20148000	226940	164820	64862	28749	267320	261100	418170	462970	609090	172740	650960	315620	0	116900	104730	120520	93592	140000	100210
>gi|32307132|ref|NP_066923.3| cysteine desulfurase, mitochondrial isoform a [Homo sapiens];>gi|312222769|ref|NP_001185918.1| cysteine desulfurase, mitochondrial isoform b precursor [Homo sapiens]	2	18	49.2	50.195	457	566	0	0	0	184370	473960	362680	237470	937870	719340	1277100	1790500	1880900	2058900	2517700	3966800	4721700	6725700	17998000	7810300	4860400	12303000	22021000	12670000	12653000	7785900	4491900	4234400	2541900	1635700	925650	568440	561790	549870	469020	617040	104270	136360	0	0	0	0	0	0
>gi|38570054|ref|NP_065141.3| LYR motif-containing protein 4 isoform 1 [Homo sapiens];>gi|258679535|ref|NP_001158313.1| LYR motif-containing protein 4 isoform 3 [Homo sapiens];>gi|258679533|ref|NP_001158312.1| LYR motif-containing protein 4 isoform 2 [Homo	3	6	59.3	10.758	91	140	1.0397e-39	0	3102900	7778500	1597000	2841400	1968900	1957000	2180100	1138700	1535000	1134300	1254000	1445300	2051900	1128700	2236600	1672500	1137400	6005400	10728000	42712000	11887000	14784000	11341000	9903700	5443600	4812200	2955600	2633400	1137800	0	474020	472200	0	0	0	0	0	0	0	0	0
>gi|4505257|ref|NP_002435.1| moesin [Homo sapiens]	1	58	78.3	67.819	577	4278	0	0	0	68672	173200	138550	100440	0	100930	0	231920	265410	264130	14776000	21245	13278	885210	8756400	16513000	57993000	66133000	98776000	88378000	80881000	74920000	55399000	55125000	45124000	33899000	36416000	28019000	20590000	15403000	10931000	9665200	7033300	5458600	3921400	2647600	2246800	3077400	1602000	1131100
>gi|73623030|ref|NP_001867.2| carnitine O-palmitoyltransferase 1, liver isoform isoform 1 [Homo sapiens];>gi|73623028|ref|NP_001027017.1| carnitine O-palmitoyltransferase 1, liver isoform isoform 2 [Homo sapiens]	9	31	46.3	88.367	773	1405	2.8961e-288	0	0	497740	535180	469990	110950	336600	208850	279350	271650	267450	89516	63399	41549	0	215690	439970	2084300	6238400	8283100	16487000	17719000	11900000	9679500	6839900	7091600	5503900	3114500	4173100	2582500	2014200	1394600	1340700	1016900	907430	1680700	1719300	969960	1309300	603300	875780	550550
>gi|49457851|ref|NP_694983.2| probable palmitoyltransferase ZDHHC20 [Homo sapiens]	1	3	10.5	41.096	354	12	3.0282e-12	0	0	0	0	0	0	0	0	0	0	0	0	0	0	0	0	0	361720	638180	390820	1707300	632260	125040	381800	0	446800	272230	0	0	123670	0	0	0	0	0	0	0	0	0	0	0	0
>gi|11321585|ref|NP_002065.1| guanine nucleotide-binding protein G(I)/G(S)/G(T) subunit beta-1 [Homo sapiens]	2	21	71.5	37.377	340	2178	0	0	0	0	478230	433150	664770	657660	369580	244140	896880	827600	2734300	13833000	36089000	33699000	33515000	79775000	110630000	216990000	199330000	339090000	168080000	52328000	30599000	24234000	23408000	18141000	7100400	9274500	3782100	4966700	5063000	2663900	2808400	1025000	2367900	3714700	1476500	1362600	1004700	575940	438230
>gi|51036603|ref|NP_061329.3| guanine nucleotide-binding protein G(I)/G(S)/G(O) subunit gamma-12 precursor [Homo sapiens]	1	8	80.6	8.0061	72	911	1.7197e-242	0	3483600	3875400	1650100	446130	0	0	0	1476300	0	1317700	1465800	15511000	38963000	44111000	42734000	61496000	144970000	271290000	256230000	355730000	225860000	80379000	52037000	28253000	49102000	26314000	15892000	15926000	11277000	17768000	8210400	7088400	8749000	9050600	5553500	7507300	834650	1294900	3553200	454200	0
>gi|151301219|ref|NP_938074.2| protein arginine N-methyltransferase 1 isoform 3 [Homo sapiens];>gi|154759421|ref|NP_001527.3| protein arginine N-methyltransferase 1 isoform 1 [Homo sapiens];>gi|333360913|ref|NP_001193971.1| protein arginine N-methyltransfe	5	10	36.8	40.548	353	60	1.2545e-40	0	0	0	0	0	0	0	198280	0	0	0	0	0	0	0	138910	568160	360830	1225700	729090	2040200	1233700	110020	0	0	0	0	65382	0	0	0	499270	0	0	0	0	0	393390	0	0	59787	118180
>gi|48476342|ref|NP_077008.2| calcium-binding mitochondrial carrier protein SCaMC-3 [Homo sapiens]	1	4	11.8	52.377	468	34	5.8482e-15	0	0	0	0	0	0	0	0	0	0	0	0	0	57061	316230	188440	186040	251600	269480	354630	615160	551900	292710	130340	0	0	0	0	0	0	0	0	27635	0	0	0	0	0	0	0	0	0
>gi|127139033|ref|NP_000932.3| NADPH--cytochrome P450 reductase [Homo sapiens]	1	41	69.3	77.047	680	909	0	0	0	0	0	0	94514	0	0	102880	127730	0	0	0	87067	86805	7959.1	372280	1730000	10182000	16560000	34959000	14899000	7779000	6633700	3931500	2804400	2367200	1747500	1269000	662320	197570	217100	723900	465970	239320	125090	508020	78813	215780	61285	49104	173550
>gi|86198310|ref|NP_001034444.1| mitochondrial carnitine/acylcarnitine carrier protein CACL [Homo sapiens]	1	6	24.4	32.062	303	15	1.9037e-21	0	0	0	0	0	0	0	0	0	0	0	0	0	0	0	0	622190	415600	554230	1054100	1955600	1479400	0	0	174810	0	0	0	0	108990	75280	274430	0	0	103190	0	0	0	0	0	82900	167730
>gi|4505193|ref|NP_003667.1| sphingolipid delta(4)-desaturase DES1 [Homo sapiens]	1	5	16.1	37.866	323	57	2.9965e-34	0	0	0	0	0	0	0	0	0	0	0	0	0	0	179770	506110	605530	1130600	2197900	3597100	5055300	2002100	692270	300430	303350	190400	0	0	138410	0	381140	383000	0	0	158220	0	0	0	0	0	0	0
>gi|33239443|ref|NP_874384.1| synaptophysin-like protein 1 isoform b [Homo sapiens];>gi|5803185|ref|NP_006745.1| synaptophysin-like protein 1 isoform a [Homo sapiens]	2	7	29	26.411	241	255	1.4246e-114	0	0	0	0	0	0	630060	0	0	0	728350	727760	1535300	5219100	9175600	12800000	15509000	17367000	28076000	28727000	38055000	33259000	23349000	11500000	618790	0	0	1413000	968300	720590	626210	680190	306320	406630	538300	0	503440	380900	307110	0	260140	0
>gi|271398239|ref|NP_060705.2| cytosolic non-specific dipeptidase isoform 1 [Homo sapiens];>gi|271398277|ref|NP_001161971.1| cytosolic non-specific dipeptidase isoform 2 [Homo sapiens]	2	21	61.5	52.878	475	495	3.2345e-262	0	0	43513	0	0	0	0	216750	992130	911210	1498800	1447400	1376900	895570	914000	650700	2995300	6429000	9670500	8124700	7528000	4857700	3300600	1798500	1130200	1007500	624280	282350	112230	0	89338	0	49456	0	0	0	0	44874	0	0	0	0
>gi|21361399|ref|NP_055040.2| serine/threonine-protein phosphatase 2A 65 kDa regulatory subunit A alpha isoform [Homo sapiens]	6	26	56.7	65.308	589	868	0	0	0	0	0	0	0	0	0	37182	496760	2346900	1928900	1420200	831430	1868700	3635800	3784400	5361800	6568100	7814600	9171700	5163000	4699500	2270100	1550200	1952600	1102000	976020	677670	356600	425170	294580	125420	46856	0	48777	158820	0	86274	454760	0	0
>gi|7705855|ref|NP_057226.1| estradiol 17-beta-dehydrogenase 12 [Homo sapiens]	1	17	57.4	34.324	312	1659	0	0	0	0	0	779120	3552900	3410400	4249600	5445400	6835200	7303800	5473700	7230800	8226100	15658000	20821000	30609000	43350000	59039000	50720000	79527000	51818000	39583000	28179000	15258000	14633000	11662000	8388700	8223000	5481300	3836100	4262200	3401600	3951400	3010900	2235000	1255600	760560	1411400	518590	825830	1014000
>gi|42794754|ref|NP_976251.1| long-chain-fatty-acid--CoA ligase 3 [Homo sapiens];>gi|42794752|ref|NP_004448.2| long-chain-fatty-acid--CoA ligase 3 [Homo sapiens]	2	13	22.9	80.419	720	162	2.7507e-81	0	0	0	0	0	0	0	48785	199560	231800	176120	0	0	0	633500	949610	1104100	1350200	2633700	1334600	2105100	1896700	936930	417850	244020	272960	363020	256740	181230	281670	270650	58088	213020	100610	91320	45271	71870	49710	152690	232450	101540	111630
>gi|4758504|ref|NP_004484.1| 3-hydroxyacyl-CoA dehydrogenase type-2 isoform 1 [Homo sapiens];>gi|83715985|ref|NP_001032900.1| 3-hydroxyacyl-CoA dehydrogenase type-2 isoform 2 [Homo sapiens]	2	18	89.3	26.923	261	3916	0	0	0	6545000	28336000	19019000	14110000	14072000	10893000	18548000	28353000	25587000	19988000	15115000	13977000	24998000	52271000	97789000	103780000	128920000	109520000	132650000	91733000	60479000	43444000	32848000	42745000	34016000	21595000	22880000	19840000	15829000	16036000	11090000	11571000	6898100	8790100	7567300	4839400	2899100	3180200	3779500	3562200
>gi|4757732|ref|NP_004199.1| apoptosis-inducing factor 1, mitochondrial isoform 1 precursor [Homo sapiens];>gi|22202629|ref|NP_665811.1| apoptosis-inducing factor 1, mitochondrial isoform 2 precursor [Homo sapiens];>gi|22202631|ref|NP_665812.1| apoptosis-i	5	36	66.4	66.9	613	3168	0	0	0	0	0	139810	184800	0	35036	0	0	4096100	23986000	44505000	58168000	61700000	65428000	88125000	81774000	98356000	82898000	96675000	64590000	53681000	42481000	29622000	28288000	10863000	5040200	3196400	1656500	745890	519160	1342100	672400	245100	353210	79486	126740	0	0	27428	0
>gi|229577391|ref|NP_116098.2| pyridine nucleotide-disulfide oxidoreductase domain-containing protein 2 [Homo sapiens]	1	18	38.9	63.067	581	159	2.4484e-80	0	0	0	0	0	0	99114	58410	0	0	49926	0	0	0	0	0	0	0	0	0	0	0	0	0	0	0	0	0	0	0	0	0	0	0	0	0	20161	0	0	0	0	0
>gi|23308577|ref|NP_006614.2| D-3-phosphoglycerate dehydrogenase [Homo sapiens]	1	20	51	56.65	533	753	0	0	0	0	28858	0	0	0	93793	202090	186910	158280	0	452030	0	72556	0	0	77868	1261900	2794300	2675400	1031400	705100	685510	47013	118290	0	29998	0	0	0	0	0	0	86996	0	0	0	0	0	0	0
>gi|31542711|ref|NP_060347.2| transmembrane protein C2orf18 precursor [Homo sapiens]	1	5	16.4	40.214	371	119	4.4191e-27	0	333910	0	305650	0	0	0	0	0	40844	55657	50124	63900	0	0	668290	2632500	3529800	6377400	4920800	12121000	13045000	5481400	1973200	481560	1021500	2725800	1889300	4241300	14235000	6752600	3814000	1477000	0	294920	0	286550	0	0	0	286080	0
>gi|226371731|ref|NP_113651.4| inactive hydroxysteroid dehydrogenase-like protein 1 isoform a [Homo sapiens];>gi|226371733|ref|NP_001139523.1| inactive hydroxysteroid dehydrogenase-like protein 1 isoform b [Homo sapiens]	2	10	38.2	37.001	330	329	7.9578e-91	0	84855	0	0	0	0	0	50052	65888	461320	344100	130860	0	290380	670100	563960	1600600	1315100	2184700	3089300	4763100	4215800	2991300	1488400	958850	1530600	914630	637680	1254000	466720	341920	155130	114040	144940	312910	308470	528530	0	423990	1121300	264990	276040
>gi|54607135|ref|NP_055635.3| mitochondrial import receptor subunit TOM70 [Homo sapiens]	1	29	62.3	67.454	608	1247	0	0	0	419720	332420	233280	312380	0	0	0	0	0	0	47292	0	517930	2267000	5804300	12357000	24627000	30214000	46211000	40361000	28433000	15007000	12074000	7506400	4100300	2336500	2684900	1422500	1641900	1648400	2020000	2213800	1693800	1280800	1555800	453500	571280	228140	476640	265610
>gi|13129092|ref|NP_076997.1| transmembrane protein 109 precursor [Homo sapiens]	1	5	13.2	26.21	243	451	1.1263e-89	0	0	0	0	0	0	0	0	0	0	0	0	466720	2765400	11171000	19479000	21543000	25100000	34396000	35745000	63614000	39639000	28991000	30758000	20026000	24225000	22041000	15852000	17601000	15837000	16767000	15046000	11285000	8162500	4548800	8658800	5903700	7802700	4499500	3877200	3683500	5421500
>gi|75750470|ref|NP_060777.3| mitochondrial Rho GTPase 1 isoform 3 [Homo sapiens];>gi|75750476|ref|NP_001028738.1| mitochondrial Rho GTPase 1 isoform 2 [Homo sapiens];>gi|75750480|ref|NP_001028740.1| mitochondrial Rho GTPase 1 isoform 1 [Homo sapiens]	3	13	28.6	70.783	618	467	9.9212e-115	0	0	0	0	0	0	0	0	0	0	0	0	112070	0	191280	587080	1210700	1460500	1941600	2212700	3285700	2561200	1570300	1269500	1242200	1308700	1222400	908470	893890	655410	581040	284700	293130	286110	205400	475400	573130	375680	476190	197000	339360	508410
>gi|5031863|ref|NP_005558.1| galectin-3-binding protein precursor [Homo sapiens]	1	7	14.7	65.33	585	18	6.9083e-18	0	0	0	107590	33784	0	0	0	86222	0	0	0	0	0	0	0	0	0	0	0	76685	0	0	219690	332500	124570	304960	99276	49068	0	0	34735	46243	46157	34954	102130	0	0	0	0	0	0
>gi|106049528|ref|NP_001035806.1| pyruvate carboxylase, mitochondrial precursor [Homo sapiens];>gi|106049295|ref|NP_000911.2| pyruvate carboxylase, mitochondrial precursor [Homo sapiens];>gi|106049292|ref|NP_071504.2| pyruvate carboxylase, mitochondrial pr	3	53	59.8	129.63	1178	873	0	0	0	0	0	97383	233030	24007	46923	0	272490	72836	21829	0	95427	56179	133440	100830	0	1159700	4257900	7652800	5332600	4091500	5237500	1832200	1738300	1638800	1085800	1131200	1129700	805600	501910	234670	187390	254200	97225	228010	182370	258630	19291	139570	184330
>gi|4503301|ref|NP_001350.1| 2,4-dienoyl-CoA reductase, mitochondrial precursor [Homo sapiens]	1	22	75.2	36.067	335	1083	0	0	83485	0	448710	986030	382470	457300	343660	476760	345230	287400	478660	0	0	42784	108760	0	4650600	28292000	52298000	116840000	115830000	76405000	31550000	8274300	3737400	2484700	1492500	1945400	1242500	559210	1125400	1012000	328680	247040	283290	452000	135130	0	305770	713600	327340
>gi|27544933|ref|NP_689920.1| graves disease carrier protein [Homo sapiens]	1	3	9.3	36.223	332	9	2.1118e-08	0	0	0	0	0	0	0	0	0	0	0	0	0	0	38242	0	0	0	0	109360	146850	186880	0	0	0	0	0	0	0	0	0	0	0	0	0	0	0	0	0	0	0	0
>gi|42794625|ref|NP_055139.4| alpha-methylacyl-CoA racemase isoform 1 [Homo sapiens];>gi|266456254|ref|NP_001161067.1| alpha-methylacyl-CoA racemase isoform 3 [Homo sapiens]	3	5	17.8	42.386	382	22	4.7092e-16	0	0	0	0	0	0	0	0	0	0	44002	0	0	0	0	56436	179680	440890	158970	127110	0	0	0	0	0	0	0	0	0	0	0	0	0	0	0	0	0	0	0	0	0	0
>gi|117168279|ref|NP_116012.2| protein MGARP [Homo sapiens]	1	7	47.5	25.389	240	325	0	0	0	0	0	0	0	0	0	0	0	116630	0	0	354890	0	2386200	6871100	10437000	17322000	21792000	31049000	14373000	6862000	1403600	1356000	1828200	3028000	804080	1856500	1030000	0	226470	0	295540	0	0	0	0	0	0	293130	0
>gi|46852147|ref|NP_060530.3| isoleucine--tRNA ligase, mitochondrial precursor [Homo sapiens]	1	56	66	113.79	1012	3677	0	52758	39806	161500	0	277620	0	0	0	0	0	0	0	22125	0	0	22115	475430	13097000	109780000	187170000	214140000	116910000	65966000	43115000	29177000	28346000	21458000	14512000	13807000	8744800	5696200	3341700	2575000	2273700	2415900	2162500	1945300	733770	680510	350130	442150	445490
>gi|4885287|ref|NP_005265.1| guanine nucleotide-binding protein G(I)/G(S)/G(O) subunit gamma-5 precursor [Homo sapiens]	1	3	69.1	7.3184	68	43	3.768e-18	0	851280	0	0	0	0	0	776560	992820	0	1103800	1128100	1240900	488600	425390	796200	0	3953600	10115000	10067000	12275000	9327900	795050	508430	364530	934460	780620	0	704600	0	0	0	0	0	0	0	0	0	0	0	0	0
>gi|7706663|ref|NP_057228.1| COMM domain-containing protein 10 [Homo sapiens]	1	2	9.9	22.966	202	5	3.5796e-05	0	0	0	0	0	0	0	0	0	0	0	0	0	0	0	0	0	0	0	266700	958330	374820	0	0	0	0	0	0	0	0	0	0	0	0	0	0	0	377080	424300	0	525110	0
>gi|268370295|ref|NP_001161205.1| valine--tRNA ligase, mitochondrial isoform 3 [Homo sapiens];>gi|268370293|ref|NP_065175.4| valine--tRNA ligase, mitochondrial isoform 2 precursor [Homo sapiens];>gi|268370297|ref|NP_001161206.1| valine--tRNA ligase, mitoch	3	10	16.3	102.41	923	26	1.9138e-25	0	0	0	0	0	0	0	0	0	0	0	0	80893	0	0	0	0	0	821410	492880	541600	123040	84416	0	0	47216	0	16567	76888	36649	49646	0	25080	0	79933	107100	0	0	0	0	0	0
>gi|4501859|ref|NP_001600.1| short/branched chain specific acyl-CoA dehydrogenase, mitochondrial precursor [Homo sapiens]	1	21	60.9	47.485	432	862	0	0	0	196510	0	1991600	2871900	3015800	2587200	3310100	5094500	16891000	45966000	18633000	5616000	4751900	4612000	4308900	3610900	43965000	59182000	4472600	655240	327190	507810	0	100820	0	1781700	1011000	0	0	0	0	0	89187	63183	0	204560	0	304200	0	0
>gi|4505749|ref|NP_000280.1| 6-phosphofructokinase, muscle type isoform 2 [Homo sapiens];>gi|266453768|ref|NP_001160160.1| 6-phosphofructokinase, muscle type isoform 2 [Homo sapiens];>gi|266453748|ref|NP_001160159.1| 6-phosphofructokinase, muscle type isof	4	14	24	85.182	780	118	1.3963e-66	0	0	0	0	0	0	0	0	0	0	0	143040	0	0	189970	394410	1133500	606450	783010	370930	777480	584420	522040	132870	258880	112880	124640	101670	43897	113110	1753000	743140	70041	0	0	0	0	0	0	0	0	0
>gi|41399285|ref|NP_955472.1| 60 kDa heat shock protein, mitochondrial [Homo sapiens];>gi|31542947|ref|NP_002147.2| 60 kDa heat shock protein, mitochondrial [Homo sapiens]	2	60	82.4	61.054	573	12872	0	517460	466760	689180	919400	397520	739900	958630	371700	538970	1017900	1171900	2478100	14085000	49659000	134790000	230490000	412690000	483990000	635810000	518470000	472340000	241550000	125210000	87905000	62991000	66343000	62773000	38461000	46135000	45023000	625910000	1771600000	145410000	65774000	64667000	60181000	34109000	16833000	12422000	8307200	6491400	5150900
>gi|32171205|ref|NP_859074.1| EF-hand domain-containing family member A2 [Homo sapiens]	1	1	1.9	60.711	530	10	0.00050803	0	0	0	0	0	0	0	0	0	58619	41135	0	0	0	0	0	0	0	0	0	0	0	0	0	0	0	0	0	0	0	0	0	0	0	0	0	0	0	0	0	0	0
>gi|147900223|ref|NP_001079990.1| uncharacterized protein C17orf89 [Homo sapiens]	1	1	17.6	7.7558	74	0	0.00049392	0	0	0	0	0	0	0	0	0	1408500	8790000	1277600	0	0	0	0	0	0	0	0	0	394680	0	0	0	0	0	0	0	0	0	0	0	0	0	0	0	0	0	0	0	0
>gi|188219595|ref|NP_932068.2| UPF0562 protein C7orf55 [Homo sapiens];>gi|347446676|ref|NP_001231513.1| C7orf55-LUC7L2 protein [Homo sapiens]	2	8	62.8	12.749	113	60	8.1514e-30	0	386160	80316	0	0	0	0	442620	3449000	13293000	27938000	22569000	3279200	1497500	399150	0	116110	116130	1435100	884030	888900	0	0	0	0	0	0	0	0	0	0	0	0	0	0	0	0	0	0	0	0	0
>gi|21735485|ref|NP_663729.1| ATP synthase mitochondrial F1 complex assembly factor 2 [Homo sapiens]	1	13	57.1	32.772	289	288	0	0	0	87942	392640	417210	0	227460	667690	3912200	7807700	23472000	12228000	2075800	0	0	0	269640	0	447280	309600	161760	0	93856	0	0	0	0	0	51184	114230	0	26679	0	0	0	0	0	0	0	490620	0	0
>gi|40018642|ref|NP_077025.2| NADH dehydrogenase [ubiquinone] 1 alpha subcomplex assembly factor 5 isoform 1 [Homo sapiens];>gi|86792933|ref|NP_001034464.1| NADH dehydrogenase [ubiquinone] 1 alpha subcomplex assembly factor 5 isoform 2 [Homo sapiens]	2	13	47.8	38.918	345	110	1.2784e-240	0	0	0	0	0	0	0	0	0	3409000	19652000	2714100	65108	0	600040	118930	0	0	0	0	0	315180	0	0	0	236480	0	60467	0	0	0	0	0	0	0	80488	0	0	0	0	0	87274
>gi|226371618|ref|NP_001139754.1| signal recognition particle 54 kDa protein isoform 2 [Homo sapiens];>gi|4507215|ref|NP_003127.1| signal recognition particle 54 kDa protein isoform 1 [Homo sapiens]	2	3	10.1	50.369	455	14	4.3587e-12	0	0	0	0	0	0	0	0	113910	95923	241230	0	101550	0	0	0	0	0	38545	0	0	265870	0	0	0	0	100250	0	0	0	0	0	0	0	0	0	0	0	0	0	0	0
>gi|284172438|ref|NP_001165088.1| prolyl endopeptidase-like isoform 4 [Homo sapiens];>gi|284172431|ref|NP_001165084.1| prolyl endopeptidase-like isoform 4 [Homo sapiens];>gi|70778815|ref|NP_006027.2| prolyl endopeptidase-like isoform 1 [Homo sapiens];>gi|2	7	12	30.7	73.351	638	38	8.7076e-92	0	0	0	0	0	0	0	0	0	1115300	1767000	430850	73979	0	0	0	10359	0	0	0	0	0	0	0	0	0	0	0	0	0	60349	0	0	0	0	0	0	0	0	0	0	0
>gi|4758248|ref|NP_004420.1| ephrin-B1 precursor [Homo sapiens]	1	3	14.7	38.006	346	12	1.5636e-09	0	0	0	0	0	0	0	0	0	0	111860	179010	0	0	0	0	0	0	0	0	107740	0	0	167920	0	0	0	0	0	0	0	0	0	0	0	0	0	0	0	0	0	0
>gi|108773799|ref|NP_001035808.1| ganglioside-induced differentiation-associated protein 1 isoform b [Homo sapiens];>gi|108773797|ref|NP_061845.2| ganglioside-induced differentiation-associated protein 1 isoform a [Homo sapiens]	2	4	19	33.479	290	23	5.2275e-21	0	0	0	0	0	0	90659	647770	967090	2798400	2212400	963610	1073700	905070	359240	790450	91189	347250	0	0	0	0	0	0	0	0	0	0	0	0	0	0	0	0	0	0	0	0	0	0	0	0
>gi|154350204|ref|NP_001093878.1| uncharacterized protein C17orf62 isoform b [Homo sapiens];>gi|74271818|ref|NP_001028218.1| uncharacterized protein C17orf62 isoform a [Homo sapiens];>gi|302393577|ref|NP_001180586.1| uncharacterized protein C17orf62 isofor	7	5	33.5	19.436	173	57	6.823e-29	0	0	0	0	0	253880	848690	898200	3076600	13998000	11749000	6994900	2927100	1836800	1734800	728530	784050	939110	1270200	508820	500440	0	0	373520	256070	1628200	1721000	594440	818950	1396800	697210	1221700	200890	746870	380930	708300	99455	0	929310	0	549390	748580
>gi|4503183|ref|NP_001905.1| cytochrome b5 isoform 2 [Homo sapiens];>gi|41281768|ref|NP_683725.1| cytochrome b5 isoform 1 [Homo sapiens];>gi|299829246|ref|NP_001177736.1| cytochrome b5 isoform 3 [Homo sapiens]	3	7	67.3	11.268	98	252	1.0051e-243	0	3223300	8362600	14689000	9617200	13982000	21156000	10736000	48597000	408720000	327170000	192250000	87931000	13650000	1139100	0	0	320600	0	1438400	0	0	0	0	0	0	326340	0	0	0	0	0	0	0	0	0	0	0	0	0	0	0
>gi|31542641|ref|NP_060476.2| mitochondrial tRNA-specific 2-thiouridylase 1 [Homo sapiens]	1	8	27.1	47.744	421	33	6.3571e-53	0	0	0	0	0	0	0	0	247220	547400	1042300	650120	153010	162160	67854	0	0	0	0	0	0	0	0	0	0	0	0	0	0	0	0	0	0	0	0	0	0	0	0	0	0	0
>gi|21914862|ref|NP_060299.4| cat eye syndrome critical region protein 5 isoform 1 [Homo sapiens];>gi|14861834|ref|NP_149061.1| cat eye syndrome critical region protein 5 isoform 2 precursor [Homo sapiens]	2	17	62.1	43.588	393	679	0	0	0	0	0	0	2055400	6797200	9570400	14797000	17162000	15442000	12467000	9450800	3931400	2518400	3076900	1672700	2335100	1269600	688940	762890	250150	169420	564760	57784	0	0	99962	172570	273610	148770	0	0	0	149320	209320	0	0	0	0	195410	0
>gi|155030240|ref|NP_886552.2| CCA tRNA nucleotidyltransferase 1, mitochondrial [Homo sapiens]	1	12	32.3	50.143	434	319	4.1648e-106	0	0	0	0	36677	463510	4705200	3619600	4279100	3433800	3458900	3309500	2078500	1743100	1057700	792510	238220	120840	58345	0	33152	0	0	0	43493	0	0	0	0	0	0	0	0	0	0	0	0	38415	0	0	0	0
>gi|45439339|ref|NP_060914.2| pyruvate dehyrogenase phosphatase catalytic subunit 1 isoform 3 [Homo sapiens];>gi|239985428|ref|NP_001155253.1| pyruvate dehyrogenase phosphatase catalytic subunit 1 isoform 3 [Homo sapiens];>gi|239985426|ref|NP_001155252.1|	4	25	65.4	61.053	537	1244	0	0	0	60875	0	369090	9034400	26630000	19588000	23056000	20918000	20391000	16293000	11794000	8731200	5637100	4231700	3191700	1836100	1170700	230890	507030	227810	387350	252770	196280	237970	0	58009	213900	127580	74155	0	0	16766	368810	0	141940	0	0	0	46452	28926
>gi|27545315|ref|NP_057444.2| translational activator of cytochrome c oxidase 1 [Homo sapiens]	1	14	57.2	32.477	297	594	0	0	0	0	521610	5385300	11671000	15900000	17404000	17760000	21420000	18360000	11545000	13652000	13252000	9381000	6298100	4803500	2044300	1134500	1452400	864480	649210	197230	372900	254710	606640	196010	314980	0	0	132880	0	0	0	0	0	0	0	0	349260	0	0
>gi|4502101|ref|NP_000691.1| annexin A1 [Homo sapiens]	1	32	78	38.714	346	5439	0	0	61735	242840	478110	32937000	259810000	358590000	331940000	389070000	407200000	341400000	264660000	192200000	130050000	90956000	63181000	53656000	35393000	26308000	16775000	15276000	11318000	15911000	14110000	10548000	11604000	10710000	7810800	7175000	8586200	10240000	10432000	10199000	13922000	10439000	10461000	10509000	10980000	27304000	25099000	18146000	13431000
>gi|28416940|ref|NP_057122.2| ribosome maturation protein SBDS [Homo sapiens]	1	15	58	28.763	250	422	2.137e-136	0	0	0	0	637770	3799000	7930000	25576000	11730000	13196000	12515000	11854000	8169800	4143800	3132100	1407300	500380	243190	0	0	0	0	0	0	0	0	0	0	0	623080	0	0	0	0	0	0	0	0	0	0	0	0
>gi|42794771|ref|NP_110437.2| thioredoxin domain-containing protein 5 isoform 1 precursor [Homo sapiens];>gi|224493972|ref|NP_001139021.1| thioredoxin domain-containing protein 5 isoform 3 [Homo sapiens]	2	22	65.3	47.628	432	1341	0	0	0	0	54789	678930	5018200	23930000	77683000	138130000	95433000	46653000	28689000	16380000	10217000	9357400	4551300	4862100	3454000	3950300	1724200	2521200	1947200	1821100	433460	811150	485150	643960	299790	179450	1689600	8478800	2536800	4461500	2284000	835700	1320100	660340	457930	463340	489990	113410	197480
>gi|14591909|ref|NP_000960.2| 60S ribosomal protein L5 [Homo sapiens]	1	13	55.2	34.362	297	470	1.4423e-152	0	0	0	0	0	1891100	27948000	37667000	41907000	33885000	24752000	21738000	12435000	7686400	5485300	4865600	1812500	1541200	251960	850710	2026500	987300	411390	0	0	477030	282640	0	0	0	0	0	287770	0	0	0	0	0	0	265000	0	0
>gi|4506723|ref|NP_000997.1| 40S ribosomal protein S3a isoform 1 [Homo sapiens]	2	17	56.1	29.945	264	549	8.8166e-282	0	85907	0	0	0	312620	3802700	9194900	11718000	12065000	11392000	8144400	6659400	2616900	2053300	1163800	1088800	1178300	313860	334030	269450	102410	151200	154050	142190	22352	104490	1295600	500790	0	16417	0	97113	33893	482130	423940	67317	0	0	0	234000	162300
>gi|20336761|ref|NP_057071.2| heme-binding protein 1 [Homo sapiens]	1	11	76.2	21.097	189	491	4.6959e-289	0	705360	3024400	4201900	5223700	6991800	10213000	21946000	41706000	35586000	19075000	14505000	5904900	1768500	867940	296480	1094600	792250	485680	963030	262510	413350	336640	474690	1270100	1050600	925180	852260	701630	185030	675170	486100	1276400	730680	994220	527270	407670	243320	677720	0	1192300	884840
>gi|4502381|ref|NP_001182.1| bcl-2-like protein 1 isoform 2 [Homo sapiens];>gi|20336335|ref|NP_612815.1| bcl-2-like protein 1 isoform 1 [Homo sapiens]	2	2	11.2	18.894	170	41	2.662e-08	0	0	249040	0	206900	359900	265130	607400	1793100	2891300	1760900	1487300	699510	487180	916070	334450	0	0	0	0	0	0	0	0	0	0	0	0	0	0	0	0	0	0	0	0	0	0	0	0	0	0
>gi|4502419|ref|NP_000704.1| flavin reductase (NADPH) [Homo sapiens]	1	10	59.7	22.119	206	372	6.8666e-170	0	208120	6880100	4460600	4092000	3461700	5353100	6314300	12978000	16486000	14732000	9222100	5337900	1930400	380940	603950	0	0	163260	0	0	0	0	0	0	0	0	0	0	0	0	0	0	0	0	0	2553800	0	0	0	0	0
>gi|14150155|ref|NP_115729.1| vacuolar protein-sorting-associated protein 25 [Homo sapiens]	1	5	27.3	20.747	176	28	1.9875e-20	0	0	1169400	0	0	0	0	542900	1757500	2085000	1811800	1791700	1514900	445570	0	0	0	0	218700	0	0	0	149340	0	0	0	0	0	0	0	0	0	0	0	0	0	0	0	225430	0	0	0
>gi|6466450|ref|NP_009294.1| catechol O-methyltransferase isoform S-COMT [Homo sapiens];>gi|4502969|ref|NP_000745.1| catechol O-methyltransferase isoform MB-COMT [Homo sapiens];>gi|205830453|ref|NP_001128634.1| catechol O-methyltransferase isoform MB-COMT	4	20	86.4	24.449	221	2619	0	0	0	5419400	11577000	14998000	16586000	17842000	23636000	48308000	54845000	41001000	21608000	12145000	8581400	7190300	5453400	7230800	7878900	9930600	8839500	10457000	7940200	7377600	5127300	4731000	5422900	8219200	8304300	7518500	5489900	5833100	4613000	6078000	4981800	6455400	8689000	7700300	6480700	8721800	5680800	6902200	7506600
>gi|5579478|ref|NP_002746.1| dual specificity mitogen-activated protein kinase kinase 1 [Homo sapiens]	1	5	15.5	43.439	393	41	2.6615e-61	0	0	0	0	0	399730	527940	777280	286150	869070	655670	515800	704710	122580	0	0	0	953660	0	0	0	0	0	0	0	0	0	0	0	765870	307910	0	0	0	0	0	0	0	0	0	0	0
>gi|13489054|ref|NP_109587.1| dual specificity mitogen-activated protein kinase kinase 2 [Homo sapiens]	1	10	45.5	44.424	400	129	2.9424e-174	0	0	88319	0	0	494920	2048500	2764900	3426500	3829700	3193000	2677000	2682500	1100700	640420	113370	319100	113610	0	0	0	0	0	0	0	0	0	0	0	0	0	0	0	0	0	0	0	0	0	0	0	0
>gi|10863927|ref|NP_066953.1| peptidyl-prolyl cis-trans isomerase A [Homo sapiens]	13	13	71.5	18.012	165	2512	0	0	27710000	29570000	40607000	40028000	66516000	131960000	251360000	516530000	632970000	595640000	427400000	298900000	204850000	187620000	142210000	180820000	155570000	185080000	96860000	68374000	26665000	24073000	20310000	13062000	12872000	8972000	5417000	7251900	3670400	2466200	1096000	1434700	1398600	1430000	2399600	1398800	1008900	1224100	1856200	0	711600
>gi|5031973|ref|NP_005733.1| protein disulfide-isomerase A6 precursor [Homo sapiens]	1	22	54.3	48.121	440	2511	0	0	1381600	1651300	2235500	6488400	5162200	38534000	90343000	108770000	110070000	134150000	145610000	135300000	114580000	79164000	43007000	33050000	21260000	22326000	19817000	23281000	15724000	12302000	8980800	7639900	6439700	6944900	4777400	5310900	2437100	3441400	3505800	7014200	4405300	3814600	3471000	3649700	2731500	2207500	1756200	2499200	1011800
>gi|60499021|ref|NP_000131.2| ferrochelatase, mitochondrial isoform b precursor [Homo sapiens];>gi|60499025|ref|NP_001012533.1| ferrochelatase, mitochondrial isoform a precursor [Homo sapiens]	2	17	48.5	47.862	423	756	1.9201e-239	0	541260	122140	0	0	0	2210900	5720500	11366000	10639000	8632300	4652200	3935500	2720800	1293000	754900	1492400	661740	1632400	1920100	5243800	5286200	4503800	3270600	2909600	2554200	1967800	1625100	1434800	649230	401640	553580	390500	402420	0	80368	178160	51791	187360	0	0	88256
>gi|59710109|ref|NP_057673.2| translocase of inner mitochondrial membrane domain-containing protein 1 precursor [Homo sapiens]	1	18	72.3	32.177	285	452	6.471e-251	0	0	0	0	0	366040	7168800	7543400	10444000	11500000	10102000	11187000	7636900	5001900	3128700	1738700	1845800	1164600	1476000	974950	1011700	350730	272450	155210	0	150320	0	0	0	219780	0	692830	550560	0	0	0	0	0	185820	97703	0	116350
>gi|4502363|ref|NP_001179.1| bcl-2 homologous antagonist/killer [Homo sapiens]	1	5	28.9	23.408	211	78	2.7197e-34	0	0	0	0	216850	269290	893470	893160	2836900	4164400	2247900	437100	383570	0	0	0	0	0	0	0	0	0	0	0	0	0	0	0	169870	297250	99326	0	407320	501480	2362200	1057100	992240	973930	814740	294600	349960	580060
>gi|7705773|ref|NP_057093.1| endophilin-B1 isoform 1 [Homo sapiens];>gi|331284172|ref|NP_001193581.1| endophilin-B1 isoform 3 [Homo sapiens];>gi|331284170|ref|NP_001193580.1| endophilin-B1 isoform 2 [Homo sapiens]	4	13	33.4	40.796	365	121	4.3285e-72	0	0	0	120970	401690	539380	1104200	391930	720860	1209300	1979700	1820000	1012000	305400	169210	110360	49525	56717	177370	90151	196540	393950	605150	149400	0	226790	0	0	0	0	0	0	0	0	0	0	73156	0	0	0	0	0
>gi|94721354|ref|NP_006627.2| bifunctional methylenetetrahydrofolate dehydrogenase/cyclohydrolase, mitochondrial precursor [Homo sapiens]	1	9	40.3	37.895	350	47	2.1098e-65	0	0	0	0	143410	93684	103480	94595	267410	346660	663730	362950	163980	0	0	130530	0	0	0	0	0	0	0	0	0	0	0	0	546240	0	0	0	0	0	0	0	0	0	0	0	0	0
>gi|4501883|ref|NP_001604.1| actin, aortic smooth muscle [Homo sapiens];>gi|213688375|ref|NP_001135417.1| actin, aortic smooth muscle [Homo sapiens];>gi|4501889|ref|NP_001606.1| actin, gamma-enteric smooth muscle isoform 1 precursor [Homo sapiens];>gi|3155	4	1	2.9	42.009	377	46	0	0	0	0	0	0	360270	0	669230	351030	1094200	1108700	811680	731560	0	0	0	0	0	0	0	92560	0	0	0	0	0	0	0	0	0	0	0	0	0	0	0	0	0	0	0	0	0
>gi|311082415|ref|NP_001185625.1| apoptosis-inducing factor 2 [Homo sapiens];>gi|14318424|ref|NP_116186.1| apoptosis-inducing factor 2 [Homo sapiens]	2	13	49.9	40.526	373	150	1.0457e-79	0	0	0	0	0	870210	1969700	1753500	2106600	1970900	1981900	2297900	2054100	1952000	1045400	1707400	2216300	1994400	1979300	1626400	1762300	1351500	1223200	1965700	1599500	1211400	1596300	959780	975550	784880	747770	740540	604810	629230	573590	0	0	421910	339300	239620	310910	296960
>gi|378548190|ref|NP_001243731.1| 40S ribosomal protein S3 isoform 1 [Homo sapiens];>gi|15718687|ref|NP_000996.2| 40S ribosomal protein S3 isoform 1 [Homo sapiens];>gi|386869503|ref|NP_001247435.1| 40S ribosomal protein S3 isoform 2 [Homo sapiens]	4	14	60.9	26.688	243	705	8.1665e-70	0	0	0	0	0	987490	3860700	4310200	3714400	4555700	3734300	3503300	3477400	3647600	3498400	3017500	2149500	1280400	1096200	1377900	1621500	1601800	1633900	891400	1398300	1752600	2319800	1916300	1776700	856690	1121600	1170700	1478900	968510	818510	606240	710160	365800	447460	243840	135300	180000
>gi|296531406|ref|NP_004640.3| ES1 protein homolog, mitochondrial isoform Ia precursor [Homo sapiens];>gi|296531408|ref|NP_937798.3| ES1 protein homolog, mitochondrial isoform Ib precursor [Homo sapiens]	2	15	72.4	28.142	268	1697	0	0	0	4007400	5546700	6371200	29089000	34419000	29610000	36944000	42204000	34314000	33999000	24433000	13405000	12995000	9502800	10054000	10995000	10215000	5882500	9404000	5939300	8549900	13070000	14495000	22789000	25002000	19376000	26735000	31448000	25649000	21848000	15784000	13499000	6003700	2741800	870500	249640	0	0	0	0
>gi|34147630|ref|NP_003312.3| elongation factor Tu, mitochondrial precursor [Homo sapiens]	1	33	72.7	49.874	455	7371	0	0	0	203540	593870	944390	1581000	15557000	37733000	76769000	112210000	137840000	155800000	142220000	111360000	86525000	58971000	59079000	44598000	39908000	30964000	40458000	34302000	45939000	46412000	41564000	47671000	44776000	39898000	37025000	30409000	27179000	29890000	26863000	30548000	28384000	28331000	25530000	18077000	21209000	21682000	23753000	23618000
>gi|81295404|ref|NP_001028755.2| acyl-coenzyme A thioesterase 9, mitochondrial isoform b precursor [Homo sapiens];>gi|81295407|ref|NP_001032248.1| acyl-coenzyme A thioesterase 9, mitochondrial isoform a precursor [Homo sapiens]	2	28	56.3	49.901	439	2933	0	0	94459	112230	0	48547	0	3326000	9313900	18337000	25187000	28012000	29699000	24492000	14891000	11319000	12236000	16569000	18413000	21421000	15611000	15752000	14091000	13038000	14016000	15567000	19831000	25737000	18963000	21555000	15148000	10931000	9515300	7122800	5938400	4318700	4501600	2206100	1121100	1861100	1429300	1218600	917540
>gi|4505901|ref|NP_003867.1| transmembrane protein 11, mitochondrial [Homo sapiens]	1	5	28.1	21.541	192	286	5.2194e-18	0	0	3342600	4079100	2896700	1747900	1769600	2537400	2978800	1442600	512630	1059100	1974800	1987900	233380	0	345010	279630	1272900	798530	1856700	3606500	3373800	2850800	2460500	2137400	2929900	1584700	2184100	1659000	979240	1685300	1519400	944990	1177300	2197800	2325300	1746300	2761400	0	1895900	1389700
>gi|22202624|ref|NP_665877.1| maleylacetoacetate isomerase isoform 1 [Homo sapiens];>gi|194440732|ref|NP_665878.2| maleylacetoacetate isomerase isoform 2 [Homo sapiens];>gi|22202622|ref|NP_001504.2| maleylacetoacetate isomerase isoform 3 [Homo sapiens]	3	5	35.6	24.114	216	58	3.6554e-36	0	0	192360	241000	97336	204840	525220	225510	375540	445970	426120	0	1066300	0	1160500	670790	767770	258410	707550	136890	880610	634550	791630	789030	648500	0	0	0	0	0	0	0	0	0	0	0	0	0	173780	0	128370	0
>gi|109452591|ref|NP_003840.2| succinyl-CoA ligase [ADP/GDP-forming] subunit alpha, mitochondrial precursor [Homo sapiens]	1	15	43.4	36.249	346	1967	0	0	0	0	5922300	26146000	40850000	37895000	29257000	37818000	47341000	52119000	59235000	71655000	81441000	89573000	92536000	106540000	70323000	79929000	53781000	61834000	48705000	43288000	43893000	34017000	30724000	18064000	11262000	9037900	5330800	2466700	1163400	843300	876010	817060	490230	266980	181950	141000	0	0	427800
>gi|62198232|ref|NP_000182.2| hydroxymethylglutaryl-CoA lyase, mitochondrial isoform 1 precursor [Homo sapiens];>gi|260654708|ref|NP_001159531.1| hydroxymethylglutaryl-CoA lyase, mitochondrial isoform 2 precursor [Homo sapiens]	4	13	41.2	34.36	325	1213	0	0	0	110180	11352000	21573000	16955000	13151000	13105000	16542000	15434000	21122000	30263000	29075000	23273000	21480000	18860000	19576000	16917000	13893000	12086000	11163000	7757100	6457000	4939700	3391000	3615200	2416300	1466200	1934300	1393400	1219900	495490	1173600	590680	676420	257420	211330	137810	0	811040	98757	167530
[truncated: 335 more rows]
[truncated: 18 more columns]
