# Supplementary material for: COmplexome Profiling ALignment (COPAL) reveals remodeling of mitochondrial protein complexes in Barth syndrome
Source: Bioinformatics. 2019 Jan 14;35(17):3083–91. doi: 10.1093/bioinformatics/btz025 (PMC6735710; doi:10.1093/bioinformatics/btz025)
Supplement: btz025_Supplementary_Materials [file btz025_supplementary_materials.zip › btz025-suppl_data/btz025_Table S3.txt]

Gi	Name	NCBI accession	fixed NCBI	Gene Symbol	Number of proteins	Razor + unique peptides	Unique + razor sequence coverage [%]	Mol. weight [kDa]	Sequence length	PEP	MS/MS Count	C103_BS_1	0	0	C103_BS_4	C103_BS_5	C103_BS_6	C103_BS_7	C103_BS_8	C103_BS_9	C103_BS_10	C103_BS_11	0	C103_BS_13	C103_BS_14	C103_BS_15	C103_BS_16	C103_BS_17	C103_BS_18	C103_BS_19	C103_BS_20	C103_BS_21	C103_BS_22	C103_BS_23	C103_BS_24	C103_BS_25	C103_BS_26	C103_BS_27	C103_BS_28	C103_BS_29	C103_BS_30	C103_BS_31	C103_BS_32	C103_BS_33	C103_BS_34	C103_BS_35	C103_BS_36	C103_BS_37	C103_BS_38
8394456	toll-like receptor 9 precursor [Homo sapiens]	NP_059138.1	NP_059138	TLR9	1	1	1	115,86	1032	0,00077423	92	0	0	0	0	0	0	0	0	0	15384	59998	0	60787	197930	120510	199830	155940	385290	508640	361590	642670	233620	169180	67670	104980	171730	122800	74113	72577	57619	29045	41500	38580	42610	39138	12471	0	23238
32484973	adenosine kinase isoform a [Homo sapiens]	NP_001114.2	NP_001114	ADK	4	6	22	38,703	345	1,01E-33	20	0	0	0	0	0	0	0	0	0	0	0	0	304370	249910	218870	258620	452120	582680	804720	347630	34444	480450	520170	0	0	0	0	11489	0	0	0	0	0	0	0	0	0	0
17978485	vacuolar protein sorting-associated protein 18 homolog [Homo sapiens]	NP_065908.1	NP_065908	VPS18	1	7	11,7	110,18	973	5,51E-37	27	0	0	0	0	0	0	0	0	0	0	0	0	0	0	0	0	0	0	0	0	0	0	0	0	0	0	0	0	0	0	0	0	0	0	0	0	0	0
61098457	NHL repeat-containing protein 3 isoform a precursor [Homo sapiens]	NP_001012772.1	NP_001012772	NHLRC3	2	3	11,5	38,282	347	2,39E-14	35	0	0	0	0	0	0	0	0	0	0	22944	0	0	30549	0	30954	0	24144	31162	0	156580	105910	0	0	0	0	0	62172	0	0	0	0	19879	0	0	0	0	0
350994421	cutaneous T-cell lymphoma-associated antigen 5 isoform 5 [Homo sapiens]	NP_001234917.1	NP_001234917	MIA2	7	10	16,8	83,372	732	2,69E-53	57	0	0	0	0	0	0	0	0	0	0	0	0	0	0	0	0	0	0	0	0	0	0	0	0	0	0	0	0	0	0	0	0	0	0	0	0	0	0
87080813	LON peptidase N-terminal domain and RING finger protein 1 [Homo sapiens]	NP_689484.3	NP_689484	LONRF1	1	2	2,7	86,724	773	0,000010008	2	0	0	0	0	0	0	0	0	0	0	0	0	0	0	0	0	0	0	0	0	0	0	0	0	0	0	0	0	52178	0	0	0	0	0	0	0	0	35344
37693993	nucleoside diphosphate kinase 3 precursor [Homo sapiens]	NP_002504.2	NP_002504	NME3	1	8	50,9	19,015	169	8,41E-157	132	0	0	0	0	0	0	0	0	0	0	0	0	0	0	0	0	0	0	0	0	0	155530	107020	11251	0	163170	45514	176990	152200	0	0	0	248210	0	0	0	0	0
46275837	CCR4-NOT transcription complex subunit 1 isoform b [Homo sapiens]	NP_996882.1	NP_996882	CNOT1	3	2	1,7	173,79	1551	5,57E-06	1	0	0	0	0	0	0	0	0	0	0	0	0	0	0	0	0	0	0	0	0	0	0	0	0	0	0	0	0	0	0	0	0	0	0	0	0	0	0
215983058	magnesium transporter protein 1 [Homo sapiens]	NP_115497.4	NP_115497	MAGT1	1	8	19,3	41,531	367	0	197	0	0	0	109750	0	0	0	0	0	0	684980	0	388640	337960	0	0	0	0	0	182870	0	148800	0	143380	145200	388600	355760	0	0	348490	0	0	0	0	0	0	38362	304860
157738667	FYVE and coiled-coil domain-containing protein 1 [Homo sapiens]	NP_078789.2	NP_078789	FYCO1	1	47	42,5	166,98	1478	0	319	0	0	0	27956	41598	53362	12143	67525	76143	213950	5409,8	0	2110,5	0	31745	0	34443	100270	0	19730	37976	0	0	0	11417	0	13210	0	28306	0	0	0	34266	35039	28815	0	0	0
7705999	transmembrane protein 9 precursor [Homo sapiens]	NP_057540.1	NP_057540	TMEM9	1	1	10,4	20,574	183	5,84E-06	11	0	0	0	0	0	0	0	0	0	0	0	0	0	0	0	0	0	0	0	0	0	0	0	0	0	0	0	0	0	0	0	0	0	0	0	0	66440	0
42476281	voltage-dependent anion-selective channel protein 2 isoform 2 [Homo sapiens]	NP_003366.2	NP_003366	VDAC2	3	15	60,2	31,566	294	0	2152	157970	0	0	60409	147500	72240	93146	38812	80828	403780	1563600	0	1748200	2667300	7640300	7825300	16645000	10100000	12841000	9104500	26063000	12752000	14687000	11522000	15863000	15625000	13319000	16730000	23548000	14454000	13835000	8925700	16325000	44519000	62931000	90331000	92274000	75929000
134304846	RB1-inducible coiled-coil protein 1 isoform 2 [Homo sapiens]	NP_001077086.1	NP_001077086	RB1CC1	2	4	3,7	182,85	1591	1,63E-10	6	0	0	0	0	0	0	0	0	0	0	0	0	0	0	0	0	0	0	0	0	0	0	0	0	0	0	0	0	0	0	0	0	0	0	0	0	0	0
30795227	D-tyrosyl-tRNA(Tyr) deacylase 1 [Homo sapiens]	NP_543010.3	NP_543010	DTD1	1	1	7,2	23,423	209	4,03E-06	3	0	0	0	0	0	0	0	0	0	0	0	0	0	0	0	0	0	0	0	0	0	0	0	0	103200	0	0	0	0	0	0	0	0	0	0	0	0	0
48255924	NADH dehydrogenase [ubiquinone] flavoprotein 3, mitochondrial isoform a precursor [Homo sapiens]	NP_066553.3	NP_066553	NDUFV3	1	18	53,3	50,983	473	0	180	0	0	0	0	108020	0	447690	763950	637990	944480	660390	0	1189500	1080200	823880	461690	397360	366730	590780	684580	994810	486090	145050	671220	730900	814040	563310	648670	747450	618420	549000	533230	444540	416540	186930	274380	200560	58489
4758274	protein 4.1 isoform 6 [Homo sapiens]	NP_004428.1	NP_004428	EPB41	6	3	9,4	66,398	588	4,52E-22	21	0	0	0	0	0	0	0	0	0	0	0	0	0	0	0	0	0	0	0	0	0	0	0	0	0	0	0	0	0	0	0	0	0	0	0	34697	0	246780
4505773	prohibitin [Homo sapiens]	NP_002625.1	NP_002625	PHB	1	23	82,7	29,804	272	0	2231	0	0	0	338730	1189000	2107200	1741400	1357900	1245600	887810	1070100	0	739210	243880	393270	534420	287030	313130	107130	82874	293070	2319900	0	412550	349110	0	116140	146330	139110	551220	108420	26680	456100	35527	0	0	22906	130100
29789060	uncharacterized protein KIAA0528 [Homo sapiens]	NP_055617.1	NP_055617	C2CD5	1	5	5,7	110,45	1000	9,19E-15	22	0	0	0	0	0	0	0	0	0	0	0	0	0	0	48971	0	25067	0	0	0	0	0	166040	221890	170770	100830	65596	0	61474	0	56970	8594	0	0	0	0	0	0
4507879	voltage-dependent anion-selective channel protein 1 [Homo sapiens]	NP_003365.1	NP_003365	VDAC1	1	24	87,3	30,772	283	0	4248	3451900	0	0	633050	3544100	298930	675330	888980	1681900	1069100	4382100	0	10516000	24282000	28069000	50596000	46804000	52741000	55797000	51489000	64164000	32897000	19740000	16347000	28462000	22705000	6283400	19672000	27762000	14395000	9419900	12504000	21278000	63159000	57322000	168910000	100190000	135430000
5901944	EMILIN-1 precursor [Homo sapiens]	NP_008977.1	NP_008977	EMILIN1	1	4	5,6	106,69	1016	8,80E-15	16	0	0	0	0	0	0	0	0	0	0	0	0	0	0	0	0	0	0	0	0	0	0	0	0	0	0	0	0	0	0	0	0	0	0	0	0	0	0
149944680	HAUS augmin-like complex subunit 5 [Homo sapiens]	NP_056117.1	NP_056117	HAUS5	1	1	1,4	71,682	633	0,00073583	4	0	0	0	0	0	0	6416,4	0	0	0	0	0	0	0	0	0	0	0	0	0	0	0	0	0	0	0	0	0	0	0	0	0	0	0	0	0	0	0
301171345	tubulin alpha-8 chain isoform 2 [Homo sapiens]	NP_001180343.1	NP_001180343	TUBA8	2	1	3,1	42,953	383	0	42	0	0	0	0	0	0	0	0	0	0	0	0	0	0	0	0	0	0	0	0	112580	0	0	0	0	0	0	0	0	0	0	0	0	0	0	0	0	0
7662502	malignant T-cell-amplified sequence 1 isoform 1 [Homo sapiens]	NP_054779.1	NP_054779	MCTS1	2	2	14,4	20,555	181	7,50E-16	3	0	0	0	0	0	0	0	0	0	0	0	0	0	225440	268630	240150	0	543530	347930	202990	267730	344230	288790	192420	368710	203150	0	77323	0	0	0	0	0	98562	0	0	0	0
291045220	lysosomal alpha-mannosidase isoform 2 precursor [Homo sapiens]	NP_001166969.1	NP_001166969	MAN2B1	2	25	36,3	113,61	1010	0	501	66584	0	0	33970	16890	15985	0	0	21328	0	0	0	3595,5	0	45077	6247,1	0	0	0	0	0	0	0	14227	0	0	0	0	16934	0	24410	49663	63805	82856	314520	247310	481730	482780
154354966	mitochondrial inner membrane protein isoform 3 [Homo sapiens]	NP_001093640.1	NP_001093640	IMMT	1	61	74,3	82,624	747	0	2857	122080	0	0	77870	137760	114460	223210	291750	196540	288030	473840	0	719780	1105000	824830	1453900	1571300	493490	294060	164820	168860	217540	100390	0	64313	3388,9	66972	40027	5338,2	34756	17084	0	17143	762320	0	91700	137320	438440
8923390	coiled-coil-helix-coiled-coil-helix domain-containing protein 3, mitochondrial precursor [Homo sapiens]	NP_060282.1	NP_060282	CHCHD3	1	17	56,4	26,152	227	3,99E-239	791	493130	0	0	325500	198900	208310	0	0	0	104070	131730	0	0	449700	409890	471380	369670	383540	367650	749100	1049400	0	0	0	0	0	0	53704	0	0	35055	84565	0	34475	0	0	217900	476260
56790930	echinoderm microtubule-associated protein-like 1 isoform b [Homo sapiens]	NP_004425.2	NP_004425	EML1	2	1	1,6	89,86	815	0,00082114	3	0	0	0	0	0	0	0	0	0	0	0	0	0	0	0	0	0	0	0	0	0	0	0	0	27161	0	35750	31001	0	0	0	0	0	0	0	0	0	0
21945064	septin-10 isoform 1 [Homo sapiens]	NP_653311.1	NP_653311	sep-10	2	8	24,9	52,592	454	6,19E-142	103	0	0	0	0	0	0	0	0	0	182500	0	0	0	0	0	0	39017	66192	29827	24082	28443	24044	0	6521,6	45620	0	0	0	24096	23049	28232	40394	44628	51551	76614	79699	250680	572490
189011548	acid ceramidase isoform a preproprotein [Homo sapiens]	NP_808592.2	NP_808592	ASAH1	3	18	50,1	44,659	395	0	603	0	0	0	16316	0	0	79135	530430	1596300	1937100	6104300	0	3029700	4026800	2724500	2643500	2172200	1263700	382270	135350	82010	128890	122230	52642	83633	0	157530	0	190980	10603	107620	13648	0	244310	111660	0	0	0
221307584	prohibitin-2 isoform 1 [Homo sapiens]	NP_001138303.1	NP_001138303	PHB2	2	25	76,9	33,296	299	0	1997	8488,3	0	0	0	245000	732640	732420	477340	297710	247780	443910	0	359360	326850	87599	73001	164300	187800	232580	312590	547460	504850	513670	287220	289270	220010	319240	333810	242580	203110	163640	0	76385	103800	23060	62971	112480	61875
5729770	tripeptidyl-peptidase 1 preproprotein [Homo sapiens]	NP_000382.3	NP_000382	TPP1	1	10	31,1	61,247	563	0	809	0	0	0	0	0	0	92846	181880	226640	191890	1496100	0	3570900	3210200	3393500	3392600	4652000	7097500	11135000	6528900	4467700	6051900	3131100	983320	2728100	461460	2509400	1725800	2260600	419770	641970	455360	542560	417070	2484	99823	0	0
22202629	apoptosis-inducing factor 1, mitochondrial isoform 2 precursor [Homo sapiens]	NP_665811.1	NP_665811	AIFM1	5	27	53	66,294	609	0	1270	44441	0	0	39837	22339	0	0	0	0	94606	2594300	0	10931000	16504000	18900000	19791000	24264000	32249000	46748000	35337000	49346000	36184000	30888000	19731000	16865000	13202000	4860400	4019600	1849500	1600600	572010	470880	242150	502700	295990	173610	27915	61527
55743106	collagen alpha-3(VI) chain isoform 5 precursor [Homo sapiens]	NP_476508.2	NP_476508	COL6A3	4	113	49,1	321,35	2971	0	5398	27128	0	0	22393	76625	4741,6	123240	150100	1195,9	6453,3	14749	0	70225	282400	204280	85466	206110	51075	93436	37418	69602	90726	212090	359640	1333000	1360300	1507800	2012000	2061900	1486200	1523000	1821500	1661300	1290700	806850	332380	211510	226650
116008194	myosin light chain kinase, smooth muscle isoform 3A [Homo sapiens]	NP_444255.3	NP_444255	MYLK	6	8	5,4	205,06	1863	8,31E-28	18	0	0	0	0	0	0	0	0	0	0	0	0	0	0	0	0	0	0	0	0	88654	0	0	0	0	0	0	0	0	0	0	0	0	0	0	6024	20041	0
189181666	beta-hexosaminidase subunit alpha preproprotein [Homo sapiens]	NP_000511.2	NP_000511	HEXA	1	15	34,8	60,702	529	0	336	0	0	0	0	0	0	0	4224,8	0	0	389290	0	538560	44210	0	0	12351	0	0	0	13929	23170	164950	434520	1782900	3016600	1445000	869140	91784	307050	76407	35011	14610	51303	0	0	0	0
297206791	fibrous sheath-interacting protein 2 [Homo sapiens]	NP_775922.2	NP_775922	FSIP2	1	1	0,2	789,88	6996	0,00039853	8	0	0	0	0	0	0	0	4519,6	0	17730	0	0	0	0	0	0	0	0	0	0	0	0	0	0	0	0	0	0	0	0	0	0	0	0	0	0	0	0
336595227	homeobox protein Mohawk [Homo sapiens]	NP_001229631.1	NP_001229631	MKX	2	1	3,4	39,331	352	0,000022471	49	0	0	0	0	0	0	0	0	0	61714	0	0	0	113190	105950	0	165590	494610	481000	39820	0	127270	0	0	0	0	0	0	0	0	0	0	0	0	0	0	0	0
157388993	synaptojanin-2-binding protein [Homo sapiens]	NP_060843.2	NP_060843	SYNJ2BP	4	6	42,8	15,928	145	2,12E-76	97	67605	0	0	140580	42592	542880	986820	2212900	3615000	3268100	2905100	0	1509400	1344500	1166000	719410	558440	217450	265950	177190	275150	351530	169490	0	0	0	0	0	0	0	0	0	0	0	0	0	190630	51791
66392203	NME1-NME2 protein [Homo sapiens]	NP_001018146.1	NP_001018146	NME1-NME2	6	15	77,5	30,137	267	0	1073	0	0	0	0	0	0	0	0	0	0	0	0	0	0	0	0	260730	911840	2639700	3398100	7354800	13514000	13650000	7618300	12909000	15450000	14047000	14407000	18897000	12490000	13954000	14048000	13331000	19885000	16999000	12618000	12994000	11764000
13129148	apolipoprotein O precursor [Homo sapiens]	NP_077027.1	NP_077027	APOO	1	5	35,9	22,284	198	1,38E-70	196	0	0	0	0	21894	0	0	0	0	0	0	0	91885	113240	0	0	0	0	0	0	0	0	0	0	0	0	0	0	0	0	169050	0	149200	0	0	0	0	0
154240704	transmembrane protein 192 [Homo sapiens]	NP_001093859.1	NP_001093859	TMEM192	1	8	25,8	30,922	271	2,98E-165	74	0	0	0	23355	0	0	65050	0	0	0	0	0	0	0	0	0	0	0	0	0	396130	517510	1853800	2071700	2875600	1257400	1317500	836950	711710	507610	207870	154250	237340	0	206580	231370	182330	422860
8922631	exonuclease 3-5 domain-containing protein 2 isoform 2 [Homo sapiens]	NP_060669.1	NP_060669	EXD2	5	4	10,7	56,345	496	1,59E-10	18	0	0	0	21674	0	0	0	0	0	0	0	0	0	0	0	0	0	0	0	0	0	0	0	0	0	0	0	0	0	0	0	0	0	0	9249,8	0	0	0
226371643	prolyl 3-hydroxylase 1 isoform 2 precursor [Homo sapiens]	NP_001139761.1	NP_001139761	P3H1	5	24	44,6	78,921	697	0	733	0	0	0	22559	0	0	26515	0	0	0	0	0	0	0	0	0	98098	772830	2786700	4186500	9096900	8146800	6581700	3579700	2532500	1754800	1124200	976550	608590	362190	140230	102480	32942	20667	0	0	36794	0
4758012	clathrin heavy chain 1 [Homo sapiens]	NP_004850.1	NP_004850	CLTC	3	110	70,5	191,61	1675	0	3196	3886,2	0	0	68243	64452	0	10558	1846,3	16526	7667,1	44933	0	16313	57618	66180	130900	131830	105290	45929	2599,1	22011	13660	0	66828	8269,2	24522	32078	54276	98241	36714	31485	61730	51891	48401	62646	70483	110170	64474
61743952	1-acyl-sn-glycerol-3-phosphate acyltransferase epsilon [Homo sapiens]	NP_060831.2	NP_060831	AGPAT5	1	2	6,9	42,072	364	1,87E-07	6	0	0	0	0	0	0	0	0	0	0	0	0	0	0	0	0	0	0	0	0	0	0	0	0	0	0	0	0	0	0	0	0	0	0	0	0	178870	0
40807491	long-chain-fatty-acid--CoA ligase 1 [Homo sapiens]	NP_001986.2	NP_001986	ACSL1	10	18	33,2	77,942	698	3,23E-139	127	0	0	0	0	0	40014	0	28578	32480	0	36980	0	172610	1267300	1274200	843840	457790	294360	236120	211700	117790	81617	24370	21503	11244	52014	17642	94146	17451	63898	24919	70568	10650	5878,4	7529,8	70771	112090	11220
154759259	spectrin alpha chain, non-erythrocytic 1 isoform 2 [Homo sapiens]	NP_003118.2	NP_003118	SPTAN1	1	145	65,5	284,54	2472	0	2521	2922	0	0	3649,3	31645	60060	1103,3	21806	776,1	8339,5	0	0	2540,8	24007	2663,6	18778	49435	13920	14949	23064	19040	58214	70369	30507	36000	116880	281740	50081	94604	59374	158990	134920	34982	146900	181520	218180	108360	37749
75709194	BRISC and BRCA1-A complex member 1 [Homo sapiens]	NP_001028721.1	NP_001028721	BABAM1	2	1	3,3	36,56	329	0,00051995	2	0	0	0	0	0	0	0	0	30371	0	0	0	0	0	0	0	0	39356	0	0	0	0	0	0	0	0	91043	79142	116850	82333	95820	81607	120730	0	0	0	0	159080
25188179	voltage-dependent anion-selective channel protein 3 isoform 1 [Homo sapiens]	NP_005653.3	NP_005653	VDAC3	2	13	56,2	30,658	283	0	1030	0	0	0	83334	97131	0	69200	0	136210	0	20995	0	65747	190570	173210	168420	174540	449860	879350	232470	453180	378250	232360	309900	287490	815800	859830	3657100	1787200	1999700	383500	1608400	1654100	6319300	8983400	20782000	15258000	12779000
156938343	talin-2 [Homo sapiens]	NP_055874.2	NP_055874	TLN2	1	46	27,4	271,61	2542	0	307	0	0	0	0	0	0	0	0	0	0	0	0	0	15434	0	9902,4	61831	79861	21192	0	15767	0	0	0	21996	14757	3297,3	24258	0	6902,3	17798	67464	171940	65301	196420	166010	180620	147490
7019381	leucine-rich repeat transmembrane protein FLRT2 precursor [Homo sapiens]	NP_037363.1	NP_037363	FLRT2	1	5	12,1	74,048	660	8,94E-14	28	0	0	0	0	0	0	0	0	0	0	0	0	0	102770	59853	69129	0	0	0	0	0	0	86735	0	0	0	0	0	0	0	0	0	0	0	0	0	0	233910
169234949	CWF19-like protein 2 [Homo sapiens]	NP_689647.2	NP_689647	CWF19L2	1	3	5,6	103,79	894	5,98E-07	40	0	0	0	0	0	0	0	0	0	0	0	0	0	0	0	19346	0	0	47415	54266	0	0	0	0	0	0	0	0	0	0	0	0	0	42736	37154	71159	73709	71505
296010940	protein-lysine 6-oxidase isoform 2 [Homo sapiens]	NP_001171573.1	NP_001171573	LOX	2	3	23	21,618	187	9,91E-11	7	0	0	0	0	0	0	0	0	0	0	0	0	208600	0	0	0	0	0	0	0	0	0	0	0	0	0	0	0	0	0	0	0	0	0	0	0	0	0
13027606	39S ribosomal protein L34, mitochondrial [Homo sapiens]	NP_076426.1	NP_076426	MRPL34	1	4	26,1	10,165	92	1,18E-13	46	836590	0	0	571410	406480	161000	196730	0	0	0	0	0	0	0	0	0	0	0	0	0	0	0	0	0	0	0	0	0	0	0	0	0	0	0	0	0	0	0
8923936	vesicle transport protein USE1 [Homo sapiens]	NP_060937.1	NP_060937	USE1	1	1	4,6	29,345	259	0,00078158	0	0	0	0	0	0	0	0	0	0	0	0	0	0	0	0	0	0	0	0	0	0	0	0	0	0	0	0	0	0	0	0	0	0	0	239310	0	0	159930
229577418	zinc transporter ZIP11 isoform 2 [Homo sapiens]	NP_631916.2	NP_631916	SLC39A11	2	1	5,1	34,741	335	2,92E-08	5	0	0	0	0	0	0	0	0	0	0	0	0	0	0	0	0	0	0	0	0	0	0	171110	0	0	0	0	0	0	0	0	0	0	0	0	0	0	0
301601630	LIM and senescent cell antigen-like-containing domain protein 1 isoform b [Homo sapiens]	NP_001180417.1	NP_001180417	LIMS1	6	1	3,7	37,251	325	0,000087452	23	0	0	0	0	0	0	0	45862	0	118400	125140	0	261510	222370	174910	126010	125630	240760	235520	0	169420	174250	99491	124520	0	0	0	0	0	0	0	0	0	0	0	0	0	0
205277396	dynactin subunit 1 isoform 4 [Homo sapiens]	NP_001128513.1	NP_001128513	DCTN1	6	38	42,1	126,73	1139	0	282	89225	0	0	308610	50448	35706	0	65826	58355	40800	0	0	18086	36030	23233	23078	27357	19805	110640	26789	194940	36639	41352	41012	0	0	0	60742	80300	28257	10154	248860	759950	1834000	371760	440850	575350	512030
19718741	oxysterol-binding protein-related protein 1 isoform 2 [Homo sapiens]	NP_542164.2	NP_542164	OSBPL1A	3	6	8,5	108,47	950	6,52E-17	30	0	0	0	0	0	0	0	0	0	0	0	0	0	0	0	0	0	0	0	0	0	0	0	0	0	0	0	10643	10481	12882	24490	31095	38670	46983	115060	66714	88267	50835
55741750	zinc transporter ZIP10 precursor [Homo sapiens]	NP_065075.1	NP_065075	SLC39A10	2	1	1,2	94,131	831	0,00048728	5	0	0	0	0	0	40102	0	0	0	0	0	0	0	0	0	0	44930	24024	29668	0	0	0	0	0	0	0	0	0	0	0	0	0	0	0	0	0	0	0
24850115	sialate O-acetylesterase isoform 1 precursor [Homo sapiens]	NP_733746.1	NP_733746	SIAE	2	6	15,3	58,314	523	1,37E-22	76	0	0	0	0	0	0	0	0	0	0	0	0	0	0	0	0	0	0	0	0	0	0	0	0	0	63544	0	92469	53939	0	0	0	0	0	0	0	0	0
222136639	C-1-tetrahydrofolate synthase, cytoplasmic [Homo sapiens]	NP_005947.3	NP_005947	MTHFD1	1	35	42,2	101,53	935	0	200	0	0	0	46912	87847	224560	96555	179370	125830	35441	34409	0	294050	324330	312700	182740	81229	467210	1448600	356810	387910	217530	342630	334110	4177800	1788100	578580	126450	90107	132180	74177	351400	51747	253350	66782	66752	182600	21791
38787904	BMP-2-inducible protein kinase isoform b [Homo sapiens]	NP_060063.2	NP_060063	BMP2K	2	2	4,1	73,837	662	2,95E-07	3	0	0	0	0	0	0	0	0	0	0	0	0	0	0	0	0	0	0	0	0	0	0	0	0	0	0	0	0	0	0	0	0	0	0	0	0	0	0
33620730	kinesin light chain 1 isoform 1 [Homo sapiens]	NP_005543.2	NP_005543	KLC1	11	16	36,4	63,815	560	1,39E-189	164	0	0	0	0	0	0	0	0	0	0	0	0	0	0	0	0	0	0	60034	37115	23679	0	29463	0	61465	0	50137	0	25919	0	0	0	0	0	0	0	64140	0
188219591	nucleolysin TIA-1 isoform p40 isoform 2 [Homo sapiens]	NP_071505.2	NP_071505	TIA1	1	1	3,1	42,963	386	0,00095118	2	0	0	0	0	0	0	0	0	69889	77565	0	0	0	0	0	0	0	0	0	0	0	0	0	0	0	0	0	0	0	0	0	0	0	0	0	0	0	0
149363661	septin-8 isoform b [Homo sapiens]	NP_055961.1	NP_055961	sep-08	4	9	24,2	49,814	429	0	159	0	0	0	0	0	0	0	0	0	0	0	0	0	313950	123800	105700	0	0	136260	0	178480	0	0	0	0	0	58841	0	0	138080	0	27685	15970	0	50163	191500	133270	186160
28872734	39S ribosomal protein L43, mitochondrial isoform a [Homo sapiens]	NP_115488.2	NP_115488	MRPL43	4	7	48,4	17,853	159	1,16E-100	168	0	0	0	0	0	0	0	0	2088200	0	0	0	0	0	0	0	0	1189800	5430500	0	0	0	154590	64813	0	89043	109310	280580	0	84570	66784	78119	0	0	19749	0	0	130420
5031737	dehydrogenase/reductase SDR family member 2 isoform 2 [Homo sapiens]	NP_005785.1	NP_005785	DHRS2	2	1	2,5	29,926	280	0,0074162	1	0	0	0	0	0	0	0	0	0	0	0	0	0	0	0	0	0	0	0	0	0	0	0	0	0	0	0	0	0	0	0	0	0	0	0	0	0	0
42734503	caprin-1 isoform 2 [Homo sapiens]	NP_976240.1	NP_976240	CAPRIN1	2	4	7,2	76,861	694	2,48E-17	10	0	0	0	0	0	0	0	0	0	0	0	0	0	0	0	0	0	0	201130	0	156440	313130	0	0	0	0	153790	140390	0	0	0	58364	135810	0	136440	103490	232840	146380
224831243	dynamin-like 120 kDa protein, mitochondrial isoform 1 [Homo sapiens]	NP_056375.2	NP_056375	OPA1	8	39	45,5	111,63	960	0	752	16096	0	0	0	34739	29966	19536	26045	25918	0	0	0	0	10585	0	0	0	8422,1	165170	92819	282000	740090	1195000	1096500	2012000	1644100	1261500	1132500	1273300	893200	1062100	861690	802300	882390	1172500	1137500	816360	998850
333440461	attractin isoform 4 [Homo sapiens]	NP_001193976.1	NP_001193976	ATRN	3	3	3,5	129,83	1156	1,18E-08	9	0	0	0	0	0	0	0	0	0	0	0	0	0	0	0	0	0	0	0	0	0	0	0	0	0	0	52097	0	0	0	64173	0	0	0	0	0	0	0
328927057	junctional adhesion molecule C isoform 2 precursor [Homo sapiens]	NP_001192258.1	NP_001192258	JAM3	2	2	9,3	29,223	259	5,61E-09	13	0	0	0	0	0	0	0	0	0	0	0	0	0	0	0	0	0	747200	0	0	0	0	0	0	0	0	0	0	0	0	0	0	0	0	0	0	0	0
11034855	transmembrane protein 9B precursor [Homo sapiens]	NP_065695.1	NP_065695	TMEM9B	1	3	25,3	22,531	198	4,76E-33	3	0	0	0	0	0	0	0	0	0	0	0	0	0	0	0	0	0	0	0	0	0	0	0	0	0	0	0	0	0	0	0	0	0	0	0	0	0	0
156105685	ATP-binding cassette sub-family B member 8, mitochondrial [Homo sapiens]	NP_009119.2	NP_009119	ABCB8	1	18	30,5	78,08	718	5,60E-290	105	0	0	0	0	28066	0	0	50462	23262	0	14162	0	112820	60328	0	0	10659	0	0	0	0	0	0	0	0	9919,5	383570	1077300	875900	60808	1060100	418740	220150	199340	21685	0	90007	459880
119372312	beta-galactosidase isoform b [Homo sapiens]	NP_001073279.1	NP_001073279	GLB1	4	18	35,5	72,75	647	0	629	0	0	0	0	0	0	0	0	0	0	0	0	579750	3315300	5032900	6493100	6684600	6439500	6157200	3043900	3111600	2169400	1222100	453450	218770	101180	0	0	0	0	0	0	0	0	127490	0	0	0
24497620	signal recognition particle 68 kDa protein isoform 1 [Homo sapiens]	NP_055045.2	NP_055045	SRP68	3	4	9,3	70,729	627	1,57E-10	6	0	0	0	0	0	0	0	0	0	0	0	0	0	0	0	0	0	0	0	14348	0	0	0	0	43530	0	0	25921	0	0	0	0	0	0	0	0	0	10805
66348091	vacuolar protein sorting-associated protein 13C isoform 1B [Homo sapiens]	NP_060550.2	NP_060550	VPS13C	4	47	19,6	403,08	3585	1,09E-258	165	0	0	0	0	0	0	0	1665,8	0	0	0	0	0	0	0	1525,9	0	0	10691	0	0	2522,2	11043	0	11196	0	10324	31139	0	14935	0	11704	14150	4557,4	0	0	45490	76530
62244044	OCIA domain-containing protein 2 isoform 1 [Homo sapiens]	NP_001014446.1	NP_001014446	OCIAD2	2	5	33,1	16,953	154	4,35E-13	36	0	0	0	17130	277130	384160	457360	0	188700	266030	0	0	0	0	0	0	72862	268600	189560	236890	0	208890	125540	0	97675	101750	193310	509240	144840	299700	179760	241040	87532	102240	137100	82778	139080	136290
6005824	SEC23-interacting protein [Homo sapiens]	NP_009121.1	NP_009121	SEC23IP	1	10	15,4	111,08	1000	3,51E-98	17	13336	0	0	0	0	0	0	0	0	0	0	0	0	0	0	0	0	0	0	0	0	0	0	0	0	0	0	0	188850	70692	66776	8607	78765	73323	0	68099	32585	0
24233517	inhibitor of nuclear factor kappa-B kinase-interacting protein isoform 1 [Homo sapiens]	NP_710154.1	NP_710154	IKBIP	1	21	50,7	43,083	377	0	1055	0	0	0	0	0	0	0	0	0	0	0	0	0	0	16575	0	0	0	0	106000	0	0	0	226800	0	800710	12463000	28217000	23052000	12608000	11983000	11179000	10308000	12616000	11280000	9111600	7572600	4991000
256985102	TRAM adaptor with GOLD domain isoform 2 precursor [Homo sapiens]	NP_001157941.1	NP_001157941	TMED7-TICAM2	3	8	50,5	21,233	188	0	186	0	0	0	0	0	0	0	0	0	0	0	0	0	0	0	0	0	0	0	70189	285040	5987700	24863000	47688000	29814000	12370000	3149100	2966400	4196200	3703400	2211800	1710100	1778300	1221400	1099800	637570	834430	725090
21361497	acyl-CoA dehydrogenase family member 9, mitochondrial [Homo sapiens]	NP_054768.2	NP_054768	ACAD9	1	35	66	68,76	621	0	633	8027,8	0	0	420920	153130	29212	0	56501	76419	61283	53877	0	92211	171050	145380	246870	813800	12399000	16455000	9195000	13022000	6513800	6033400	3879000	3480100	2306100	2630100	2000700	4004600	1923100	1977600	1848500	1777200	2096100	1426400	3002600	3557800	3711500
7661806	39S ribosomal protein L15, mitochondrial [Homo sapiens]	NP_054894.1	NP_054894	MRPL15	1	19	66,9	33,419	296	0	348	0	0	0	0	0	16680	8091,8	33668	72030	103540	33026	0	57285	0	0	0	81527	14121	14771	0	0	0	0	0	0	87739	0	68759	0	0	0	0	292510	242760	0	0	0	0
38569405	arylsulfatase B isoform 1 precursor [Homo sapiens]	NP_000037.2	NP_000037	ARSB	2	7	20,3	59,687	533	2,31E-48	133	12226	0	0	0	0	0	0	0	55953	0	0	0	0	0	0	0	0	0	54921	31645	46830	81561	48125	109300	169610	366610	284440	354770	448380	227760	349660	497110	552250	727050	629670	286490	243740	204350
41872583	rho-associated protein kinase 2 [Homo sapiens]	NP_004841.2	NP_004841	ROCK2	1	44	33,7	160,9	1388	0	460	34782	0	0	11908	13757	2627,4	0	5729,8	56717	61241	92893	0	101350	128700	105080	57946	80465	8193,9	137670	147780	43282	0	21047	27656	18049	27975	26725	0	0	0	15953	19149	6371	0	0	23371	0	0
223029430	solute carrier family 2, facilitated glucose transporter member 6 isoform 2 [Homo sapiens]	NP_001138571.1	NP_001138571	SLC2A6	2	1	2,2	48,04	445	9,31E-06	5	0	0	0	0	0	0	0	0	0	30648	32459	0	0	0	0	25409	0	0	0	0	0	0	0	60440	0	0	0	0	0	0	0	0	0	0	0	0	0	0
41322923	plectin isoform 1a [Homo sapiens]	NP_958786.1	NP_958786	PLEC	9	243	55,3	516,19	4547	0	5535	21709	0	0	31563	93305	174550	167260	67322	90421	100460	160010	0	112790	67176	47846	31852	47662	95526	56525	9177,5	44227	337610	66785	94940	2710400	3355500	1034000	61681	166380	101540	84479	46305	41043	196330	148150	43544	46169	114690
363807222	girdin isoform 3 [Homo sapiens]	NP_001241872.1	NP_001241872	CCDC88A	3	5	3,7	207,79	1796	3,21E-13	13	0	0	0	0	0	0	0	0	0	0	0	0	0	0	0	0	0	0	0	0	0	0	0	0	56877	0	0	0	0	0	0	0	123490	0	0	0	75359	61710
21265070	39S ribosomal protein L2, mitochondrial [Homo sapiens]	NP_057034.2	NP_057034	MRPL2	1	7	32,1	33,3	305	0	177	0	0	0	0	0	0	0	0	0	0	0	0	0	0	0	0	0	0	0	0	0	0	0	0	0	0	0	0	0	0	0	0	0	0	0	0	0	0
256000760	protein odr-4 homolog isoform 3 [Homo sapiens]	NP_001157718.1	NP_001157718	C1orf27	3	5	15,6	47,592	422	8,90E-10	12	0	0	0	0	0	0	0	0	0	0	0	0	0	0	0	0	0	0	395560	423420	169320	142010	105000	0	148750	42775	103980	47482	63125	0	57648	78375	99079	74365	0	0	70154	61888
21735548	centrosome-associated protein CEP250 [Homo sapiens]	NP_009117.2	NP_009117	CEP250	1	1	0,4	281,13	2442	0,00077423	5	0	0	0	0	0	0	0	0	0	0	0	0	0	0	0	11020	0	8654	11010	11091	0	0	0	0	0	0	0	0	0	12457	0	0	0	23131	12470	0	0	0
19923748	dihydrolipoyllysine-residue succinyltransferase component of 2-oxoglutarate dehydrogenase complex, mitochondrial isoform 1 precursor [Homo sapiens]	NP_001924.2	NP_001924	DLST	2	27	62,3	48,755	453	0	1024	0	0	0	0	207050	0	262180	298120	194070	0	121340	0	306860	89136	36342	0	31808	0	16224	167790	31732	66625	26169	25294	0	26331	54901	100720	1212800	2454800	1809100	697950	560530	195930	227820	84809	91439	0
38202257	neutral alpha-glucosidase AB isoform 2 precursor [Homo sapiens]	NP_938148.1	NP_938148	GANAB	1	49	60,8	106,87	944	0	3381	0	0	0	0	14702	0	9995,7	10537	0	0	0	0	35992	2522900	25265000	39490000	42235000	51237000	40358000	20722000	23813000	19109000	16671000	19284000	58092000	32734000	8029600	4284500	2779000	1593100	936570	582910	470900	264130	146770	38515	33831	40195
40317634	diphosphoinositol polyphosphate phosphohydrolase 2 isoform beta [Homo sapiens]	NP_950241.1	NP_950241	NUDT4	3	2	14,4	20,434	181	0,000030211	19	114190	0	0	195730	0	0	0	0	0	0	0	0	53712	0	0	0	0	0	0	2683600	4097600	3117600	0	0	2461200	2263800	1616800	2309800	2360100	1279400	1048100	1438100	1723800	475870	1589200	1177800	297030	178780
222144229	ubiquitin-like modifier-activating enzyme ATG7 isoform c [Homo sapiens]	NP_001138384.1	NP_001138384	ATG7	3	3	6,1	68,617	623	5,55E-08	5	0	0	0	0	0	0	0	0	0	0	0	0	0	0	0	0	0	0	0	0	0	0	0	0	0	0	0	0	0	0	0	0	0	0	0	0	0	0
167466160	H(+)/Cl(-) exchange transporter 7 isoform b [Homo sapiens]	NP_001107803.1	NP_001107803	CLCN7	2	13	23,3	86,025	781	0	221	0	0	0	0	0	0	0	0	0	46386	0	0	0	0	0	44099	0	0	0	0	7325,6	32310	0	0	0	0	0	0	44200	0	0	0	0	0	0	369640	4631000	5053500
117553580	AP-3 complex subunit delta-1 isoform 2 [Homo sapiens]	NP_003929.4	NP_003929	AP3D1	2	7	6,9	130,16	1153	1,33E-21	31	3189,6	0	0	0	0	0	0	0	0	0	0	0	0	0	0	0	0	0	0	0	0	0	0	0	0	0	0	0	0	0	0	18249	0	7623,9	43665	0	0	29383
116063573	filamin-A isoform 1 [Homo sapiens]	NP_001447.2	NP_001447	FLNA	2	147	70,4	280,01	2639	0	9367	32570	0	0	19668	64082	24329	20737	39399	46206	98158	150130	0	229080	235830	218910	499460	645530	1210700	1099800	630170	563940	607210	625120	653990	1360200	840540	1027400	980560	1857600	2872800	4162200	3437600	8581700	33610000	23812000	10875000	9160500	8704900
4505405	transmembrane glycoprotein NMB isoform b precursor [Homo sapiens]	NP_002501.1	NP_002501	GPNMB	2	9	15,4	62,642	560	0	722	60649	0	0	0	0	0	0	0	0	38633	0	0	217070	220760	0	0	0	0	2574700	0	7340200	17897000	23397000	26252000	42537000	44501000	3041700	1694400	1675200	18913000	20082000	16810000	12106000	17524000	8330900	8399800	8300800	7395900
189083844	dipeptidyl peptidase 1 isoform a preproprotein [Homo sapiens]	NP_001805.3	NP_001805	CTSC	1	7	22	51,841	463	5,76E-174	106	0	0	0	0	14431	0	0	0	0	0	0	0	0	0	0	0	0	0	0	0	0	46393	87304	50611	0	90249	0	244340	286920	173510	96785	94576	246580	0	0	74564	0	19248
269847416	major facilitator superfamily domain-containing protein 1 isoform 1 [Homo sapiens]	NP_073573.2	NP_073573	MFSD1	2	4	9,3	56,281	514	2,43E-29	81	0	0	0	0	33072	0	75193	49621	0	53494	0	0	0	0	68303	0	184270	0	108620	1015900	1960900	3533300	3507300	1456800	603270	643470	325970	951310	761540	207120	0	0	0	74836	0	0	0	0
116256489	septin-9 isoform c [Homo sapiens]	NP_006631.2	NP_006631	sep-09	7	32	59,9	63,665	568	0	1161	2179,6	0	0	0	0	75505	41770	67852	45234	59126	97681	0	48420	122190	92574	183190	257000	427420	522030	261390	55344	182090	203960	139650	133940	137880	64571	10203	0	148390	27780	163080	586360	516610	939320	857170	875490	661440
4503143	cathepsin D preproprotein [Homo sapiens]	NP_001900.1	NP_001900	CTSD	1	20	60,4	44,552	412	0	1551	173470	0	0	59455	338210	393400	768460	970880	1249100	1761900	6134800	0	11914000	14368000	11664000	7646800	7960900	16529000	15491000	12296000	10611000	7781100	2099500	2386800	1550900	1407400	1536700	1438300	997750	698300	425150	385490	377640	17684	321590	285370	111230	47940
92087058	bcl10-interacting CARD protein [Homo sapiens]	NP_115686.3	NP_115686	CARD19	1	9	54,6	20,625	183	1,80E-81	142	0	0	0	0	0	0	0	0	0	0	0	0	0	0	0	0	0	0	0	0	0	0	0	0	761570	0	0	0	0	417970	0	0	0	0	33822	0	0	0
32484979	AP-3 complex subunit beta-1 [Homo sapiens]	NP_003655.3	NP_003655	AP3B1	1	5	5,8	121,32	1094	8,79E-23	30	0	0	0	0	0	0	0	0	0	10934	0	0	0	0	0	0	34447	48712	0	59428	0	0	0	7898,5	0	0	0	13439	60904	57212	32099	98128	79914	22468	43108	57334	19007	30252
194097350	alpha-actinin-1 isoform a [Homo sapiens]	NP_001123476.1	NP_001123476	ACTN1	2	75	80	105,57	914	0	1930	0	0	0	54767	56928	3017,6	20902	25691	39587	0	40316	0	27390	11611	0	11899	86225	273010	272080	164080	184860	360220	984000	912960	1037300	118470000	220150000	18921000	8595500	5052200	3889400	4966200	3632100	1714200	2036800	1718100	2209300	1905900
5453990	proteasome activator complex subunit 1 isoform 1 [Homo sapiens]	NP_006254.1	NP_006254	PSME1	2	13	50,6	28,723	249	2,02E-174	153	89708	0	0	423550	894360	754020	679440	377000	586370	437600	529860	0	995940	1086400	928170	531820	845050	571700	816460	352380	507640	21751	0	1008700	3626500	5249200	1295400	496400	1151400	386130	294460	468220	152300	121020	56527	91361	76829	0
7657347	mitochondrial carrier homolog 2 [Homo sapiens]	NP_055157.1	NP_055157	MTCH2	1	14	57,1	33,331	303	0	1211	0	0	0	0	48768	124490	135280	77040	193000	277800	2836400	0	6857600	12221000	21704000	28469000	24484000	26264000	53958000	22528000	14966000	7771600	14438000	10296000	15229000	17270000	10810000	8367300	8689600	7279300	6757600	7641300	6966500	6231700	8441300	6906000	12235000	10675000
359718934	GDP-mannose 4,6 dehydratase isoform 2 [Homo sapiens]	NP_001240775.1	NP_001240775	GMDS	2	4	14,3	39,053	342	1,81E-09	7	0	0	0	0	0	0	0	0	0	0	0	0	0	0	0	0	0	0	0	0	40110	133410	0	0	0	0	0	0	0	0	0	0	0	0	55717	0	0	0
6005721	erlin-2 isoform 1 [Homo sapiens]	NP_009106.1	NP_009106	ERLIN2	3	23	67,8	37,839	339	0	910	0	0	0	46384	128560	20746	0	310280	28289	193270	356240	0	587200	0	102360	154680	182730	347330	325350	182070	108620	0	44502	79634	251350	183920	44469	0	42483	0	0	0	0	0	0	0	0	53778
325053642	cell cycle progression protein 1 isoform 3 [Homo sapiens]	NP_001191380.1	NP_001191380	CCPG1	4	2	5,2	48,569	424	2,01E-08	18	0	0	0	0	0	0	0	0	0	0	0	0	0	0	0	0	0	0	0	0	0	0	0	0	0	0	0	0	0	0	0	0	0	0	0	0	0	0
5454158	valine--tRNA ligase [Homo sapiens]	NP_006286.1	NP_006286	VARS	1	5	5,4	140,47	1264	9,16E-11	7	0	0	0	0	0	0	0	0	0	0	0	0	0	0	0	0	52750	89132	96912	67310	120550	0	0	210110	0	205590	171230	120390	221280	117770	133870	188270	126960	193150	500590	334250	158530	84582
48526509	mitochondrial import inner membrane translocase subunit TIM50 [Homo sapiens]	NP_001001563.1	NP_001001563	TIMM50	1	10	25,2	50,464	456	0	339	0	0	0	423520	2601800	4555900	8224000	7387000	5175600	5939400	6530200	0	5358300	1514100	1243000	495240	391960	235250	106970	116670	85556	93050	178700	284650	311890	123900	200030	205940	183570	39995	17366	91252	23630	27392	13832	57256	0	0
4502899	clathrin light chain A isoform a [Homo sapiens]	NP_001824.1	NP_001824	CLTA	6	6	23,4	23,662	218	0	104	0	0	0	0	0	0	0	0	0	0	0	0	0	0	0	0	0	0	0	0	254280	0	0	0	0	0	128350	0	0	371190	501760	0	0	0	0	0	0	0
148352331	septin-7 isoform 1 [Homo sapiens]	NP_001779.3	NP_001779	sep-07	4	33	67,7	50,679	437	0	1988	91924	0	0	96373	203140	470140	329900	81231	663250	360300	636720	0	1052900	761590	253130	148820	63463	156880	142720	73652	211290	199110	175410	140410	220250	234940	258620	507080	811160	1115900	1150500	2152400	2306000	2848600	2918600	3372900	6003500	10352000
89276751	collagen alpha-1(V) chain preproprotein [Homo sapiens]	NP_000084.3	NP_000084	COL5A1	1	8	6,8	183,56	1838	0	56	0	0	0	0	28609	0	0	0	0	0	0	0	0	0	0	0	1542,7	0	0	15160	0	0	0	0	0	0	0	0	0	0	0	0	0	0	0	0	0	0
40254893	transmembrane protein 106B [Homo sapiens]	NP_060844.2	NP_060844	TMEM106B	2	9	36,9	31,127	274	5,09E-194	122	0	0	0	0	0	0	0	0	0	234910	935600	0	576320	668320	823890	1234800	731110	913540	1831300	1493500	2312400	3515900	2707500	1395500	698890	624080	600220	1046300	1182600	110290	416590	360360	416090	390490	0	54915	0	0
393715095	tubulin alpha-1A chain isoform 2 [Homo sapiens]	NP_001257329.1	NP_001257329	TUBA1A	6	26	75,7	46,297	416	0	6209	773780	0	0	846180	732360	776110	2812600	5704900	9610300	21980000	50933000	0	75207000	80324000	60483000	46583000	38184000	42588000	40033000	28913000	40942000	30570000	27768000	25291000	30910000	28542000	26888000	25786000	29194000	25207000	19623000	20641000	15142000	20815000	18863000	15614000	20604000	17574000
154354962	mitochondrial inner membrane protein isoform 2 [Homo sapiens]	NP_001093639.1	NP_001093639	IMMT	1	1	3,2	83,548	757	0	72	0	0	0	0	0	0	0	0	0	0	0	0	0	0	0	0	0	0	0	0	0	0	0	0	0	0	0	0	0	0	0	0	0	0	0	0	0	0
72534684	phospholipase D3 [Homo sapiens]	NP_001026866.1	NP_001026866	PLD3	2	5	16,1	54,705	490	1,69E-34	43	0	0	0	0	0	0	0	0	34686	0	0	0	140310	0	0	0	0	0	0	0	0	0	0	121980	233240	0	386550	0	364510	147670	146190	144800	0	87529	70152	78252	45772	0
188528648	tenascin-X isoform 1 precursor [Homo sapiens]	NP_061978.6	NP_061978	TNXB	2	82	30,6	458,22	4242	0	474	4690,3	0	0	6771,2	6760,2	4930,9	4402,3	9559,3	31069	31343	13169	0	13024	13776	0	0	0	0	0	0	9657,9	0	5844,8	0	7311,2	0	33095	23131	3503,1	23753	23017	16367	3391,3	0	40663	54206	8967,6	13753
323276668	mitochondrial inner membrane organizing system protein 1 isoform b [Homo sapiens]	NP_001191011.1	NP_001191011	MINOS1	3	3	75,8	7,036	62	4,61E-106	30	0	0	0	0	0	0	0	0	0	0	0	0	956560	884850	0	647430	0	0	0	0	0	0	0	0	0	0	0	0	0	0	0	0	0	0	0	0	0	0
296531396	tetratricopeptide repeat protein 13 isoform b [Homo sapiens]	NP_001116307.2	NP_001116307	TTC13	2	1	1,6	90,717	806	0,00015676	1	0	0	0	0	0	0	0	0	0	0	0	0	0	0	0	0	0	0	0	0	0	0	0	0	0	0	0	0	0	0	0	0	0	0	0	0	0	0
4557791	sialidase-1 precursor [Homo sapiens]	NP_000425.1	NP_000425	NEU1	1	9	25,5	45,467	415	6,15E-25	57	149450	0	0	26694	259200	292910	763740	632320	194220	278300	408960	0	553210	1143600	594800	367320	287130	201940	0	0	0	0	0	0	0	0	0	0	0	0	0	0	0	0	0	0	0	0
30578410	dolichyl-diphosphooligosaccharide--protein glycosyltransferase subunit STT3B [Homo sapiens]	NP_849193.1	NP_849193	STT3B	1	15	19,2	93,673	826	0	391	0	0	0	0	0	0	0	0	0	0	0	0	0	0	0	0	0	0	0	17883	0	16399	0	0	0	0	12093	0	0	0	0	0	0	0	4619,7	0	24225	223980
188497754	hexokinase-1 isoform HKI [Homo sapiens]	NP_000179.2	NP_000179	HK1	8	46	50,7	102,48	917	0	1777	16323	0	0	0	0	0	13737	29796	0	113870	22762	0	489370	23061	21627	29741	1083000	3186900	5854400	6349200	6649500	3572500	3136600	1709600	2399100	1744300	1401900	856880	1525200	1417800	1041900	1028100	809810	918390	971750	704420	908340	914800
9951927	gamma-adducin isoform b [Homo sapiens]	NP_063968.1	NP_063968	ADD3	3	7	13,4	75,67	674	2,70E-34	74	0	0	0	0	0	21498	0	55761	0	0	0	0	369820	173730	240320	132910	52883	169970	496780	187130	220970	339410	138640	249740	26731	215110	14234	323200	19627	106790	0	228950	105750	148700	190570	142960	152500	126070
119120834	tetraspanin-10 [Homo sapiens]	NP_114151.3	NP_114151	TSPAN10	1	3	11,3	36,644	355	4,58E-12	6	0	0	0	0	0	0	0	0	0	0	0	0	0	0	0	0	0	0	0	0	0	0	0	0	0	0	0	0	0	0	0	0	0	0	0	0	0	0
57164942	cytoskeleton-associated protein 5 isoform a [Homo sapiens]	NP_001008938.1	NP_001008938	CKAP5	2	7	4,6	225,49	2032	1,60E-12	7	0	0	0	0	0	0	0	0	0	0	0	0	0	0	0	0	0	0	0	8149,1	0	0	0	0	0	0	0	0	0	0	0	0	0	0	0	7566,3	6485,5	3296,4
300795584	echinoderm microtubule-associated protein-like 2 isoform 1 [Homo sapiens]	NP_001180197.1	NP_001180197	EML2	1	1	1,1	92,069	850	1,30E-149	1	0	0	0	0	0	0	0	0	0	0	0	0	0	0	0	0	0	0	0	0	27116	0	0	0	0	0	0	0	0	0	0	0	0	46912	18390	0	0	17625
222080092	WD repeat-containing protein 91 [Homo sapiens]	NP_054868.3	NP_054868	WDR91	1	2	3,2	83,343	747	8,87E-07	7	0	0	0	0	0	0	0	0	0	0	0	0	0	0	0	0	0	0	0	0	0	0	0	0	0	0	0	0	0	0	0	0	0	0	0	0	0	0
156105681	presenilin-2 isoform 2 [Homo sapiens]	NP_036618.2	NP_036618	PSEN2	2	6	20,1	50,011	447	1,01E-251	51	0	0	0	0	0	0	0	0	0	0	0	0	0	0	232500	450190	223340	208400	0	0	129890	75515	0	142700	346280	295530	60743	0	154950	502650	0	0	220860	130410	1394500	584390	304840	33725
146229327	arylsulfatase A isoform b [Homo sapiens]	NP_001078897.1	NP_001078897	ARSA	5	10	40,4	44,881	423	0	311	0	0	0	0	0	0	0	0	0	0	0	0	0	30485	62903	166260	230210	392880	1003100	970910	2922300	4343900	7431600	2841200	6278900	1410700	148540	534000	956930	0	0	0	0	0	422310	335830	0	0
259013537	thymidylate kinase isoform 2 [Homo sapiens]	NP_001158503.1	NP_001158503	DTYMK	2	8	43,1	21,064	188	3,37E-41	152	5157900	0	0	7114700	7076000	4962000	5370900	3874900	2960900	930350	646740	0	527510	164140	82715	68513	0	0	0	0	0	0	0	0	0	0	0	0	0	0	0	0	0	0	0	0	0	38096
49169828	mitochondrial import receptor subunit TOM5 homolog isoform 1 [Homo sapiens]	NP_001001790.1	NP_001001790	TOMM5	3	4	54,9	6,0352	51	6,70E-12	20	0	0	0	0	0	0	0	0	0	0	0	0	0	0	0	0	0	0	0	0	0	0	0	0	0	0	0	0	0	0	0	0	0	0	6556700	12407000	8681300	2276500
51243032	oxysterol-binding protein-related protein 8 isoform b [Homo sapiens]	NP_001003712.1	NP_001003712	OSBPL8	2	10	17,2	96,955	847	1,44E-46	99	0	0	0	0	0	0	0	0	0	0	0	0	5866,7	0	0	0	8069	9564	7990,4	0	5489,7	16037	2537,1	0	0	0	1277,6	24781	20318	0	22708	0	0	29984	13494	49801	0	0
240255535	collagen alpha-3(VI) chain isoform 4 precursor [Homo sapiens]	NP_476507.3	NP_476507	COL6A3	1	1	0,4	278,2	2570	0	109	0	0	0	0	0	0	0	0	0	0	0	0	0	0	6838,3	9197,1	0	0	0	4212,8	9681,3	13187	15871	48021	1556,3	58227	0	39871	43283	107880	128160	131090	52412	0	92577	51395	0	5377,7
42476076	trafficking protein particle complex subunit 8 [Homo sapiens]	NP_055754.2	NP_055754	TRAPPC8	1	2	1,5	160,97	1435	5,88E-06	2	0	0	0	0	0	0	0	0	0	0	0	0	0	0	0	0	0	0	0	0	0	0	0	0	0	38940	47127	68464	163210	145720	215240	185770	134190	0	40910	0	0	0
6598323	rab GDP dissociation inhibitor beta isoform 1 [Homo sapiens]	NP_001485.2	NP_001485	GDI2	2	36	78,7	50,663	445	0	909	0	0	0	0	0	0	174610	1586100	1939600	2420800	2237500	0	793300	903680	641730	918260	678160	1495400	3173400	4384900	9911000	18097000	26870000	23194000	23002000	15532000	2932100	1097000	315170	48541	91908	0	4403,7	0	0	0	63738	0
7549793	transducin beta-like protein 2 precursor [Homo sapiens]	NP_036585.1	NP_036585	TBL2	1	4	9,8	49,797	447	8,57E-12	10	0	0	0	0	0	0	0	74651	79500	98025	119040	0	0	0	36208	0	77172	73617	80721	0	0	0	0	373510	695550	1014600	1120000	1327100	1231700	942810	954760	1208000	884790	757070	381950	195580	196000	193560
9966849	fructose-2,6-bisphosphatase TIGAR [Homo sapiens]	NP_065108.1	NP_065108	TIGAR	1	3	15,2	30,062	270	2,20E-13	13	69984	0	0	227490	664550	57063	219830	120460	76887	115230	0	0	0	0	0	0	0	0	92152	0	0	0	0	0	0	0	0	0	0	0	0	0	0	0	0	0	0	0
156416028	aspartyl aminopeptidase [Homo sapiens]	NP_036232.2	NP_036232	DNPEP	1	11	26,6	53,41	485	3,64E-53	65	0	0	0	0	888120	0	0	682600	554390	0	0	0	269750	168290	80310	116890	0	175100	181460	0	0	86024	0	0	0	0	0	53046	0	0	0	0	0	0	0	0	0	0
27894378	chloride intracellular channel protein 6 [Homo sapiens]	NP_444507.1	NP_444507	CLIC6	1	5	14,3	70,995	686	7,48E-56	6	0	0	0	0	0	0	0	0	0	0	0	0	35859	0	0	0	0	0	0	0	0	0	0	0	0	0	0	0	0	0	0	0	0	0	0	0	0	0
255652944	Niemann-Pick C1 protein precursor [Homo sapiens]	NP_000262.2	NP_000262	NPC1	1	29	28,5	142,17	1278	0	508	0	0	0	140030	197880	189430	112960	121730	109320	0	143160	0	44283	32582	33495	6248,5	0	92609	439500	469820	316970	0	5424,9	0	0	9031,2	0	112100	763950	1572700	652330	144030	1548000	16566000	12085000	5320900	3130000	1667500
115430223	galectin-3 isoform 1 [Homo sapiens]	NP_002297.2	NP_002297	LGALS3	6	8	34	26,152	250	0	1042	18303000	0	0	20994000	18597000	13991000	9134300	14826000	9219000	8219500	24039000	0	17004000	7881500	4258000	2690600	2973400	3729100	3802500	2347600	4714500	9710500	14140000	20648000	40144000	30433000	31112000	11711000	7275200	6371200	14464000	20474000	13622000	9337400	14493000	12981000	42722000	117670000
4503481	elongation factor 1-gamma [Homo sapiens]	NP_001395.1	NP_001395	EEF1G	1	14	38,7	50,118	437	2,96E-220	259	31399	0	0	110750	376640	79439	23201	0	71864	105020	243960	0	1304500	1313200	616640	1021000	881250	1124700	1165400	1494200	1881200	2485900	2200200	1417500	1642700	1678600	1460100	1137600	1502900	1813900	797290	1442500	1250900	1078800	1100100	578040	1069100	638530
4503349	deoxyribonuclease-2-alpha precursor [Homo sapiens]	NP_001366.1	NP_001366	DNASE2	1	2	6,9	39,58	360	3,47E-07	5	0	0	0	0	0	0	0	0	0	0	0	0	0	0	0	0	0	54435	34479	11910	0	0	0	20478	0	0	0	0	0	0	0	36919	0	0	0	0	31418	24230
224809474	ankycorbin isoform b [Homo sapiens]	NP_001138994.1	NP_001138994	RAI14	6	37	40,3	106,9	951	0	494	28162	0	0	0	0	7173,9	0	0	291350	0	0	0	17793	16272	32746	0	24941	1543000	0	0	49331	0	18374	0	0	0	48270	23975	38700	80969	0	0	49622	0	0	0	12788	11113
4504511	dnaJ homolog subfamily A member 1 [Homo sapiens]	NP_001530.1	NP_001530	DNAJA1	1	4	16,1	44,868	397	9,13E-27	17	22186	0	0	0	0	0	239890	167060	0	0	0	0	0	0	0	0	0	320010	941320	120740	444330	222380	188670	118050	0	276080	63002	54029	310180	85210	55831	39516	0	0	0	0	0	0
188219625	signal transducing adapter molecule 2 [Homo sapiens]	NP_005834.4	NP_005834	STAM2	1	2	4,4	58,164	525	2,66E-13	10	0	0	0	0	0	0	0	0	0	0	0	0	0	0	0	0	0	0	0	0	0	0	43597	0	0	0	25304	36376	174100	0	79922	53809	51113	0	27578	0	0	0
40254446	cullin-5 [Homo sapiens]	NP_003469.2	NP_003469	CUL5	1	16	22,9	90,954	780	1,56E-82	49	0	0	0	0	0	0	0	0	0	0	0	0	0	0	0	0	0	23337	40654	36180	66063	149790	159810	188620	61324	23990	20119	49882	328310	607060	442090	131410	33630	57676	43655	0	9571,2	0
4503139	cathepsin B preproprotein [Homo sapiens]	NP_001899.1	NP_001899	CTSB	5	17	45,4	37,821	339	0	1571	1950700	0	0	1623400	1893000	1890000	3328100	6043800	10022000	11969000	29028000	0	58033000	42389000	30771000	28886000	44107000	46265000	14156000	5363800	4778200	2132700	1600100	1361900	1123800	809780	816420	1249400	1393500	1169200	463530	435050	255810	154030	167940	156720	165740	34024
155030196	rap1 GTPase-GDP dissociation stimulator 1 isoform 3 [Homo sapiens]	NP_001093897.1	NP_001093897	RAP1GDS1	6	5	11,7	66,316	607	9,82E-20	39	0	0	0	0	0	0	0	32067	219950	338180	300140	0	323600	0	0	0	62571	151180	21017	0	0	3245,6	0	0	167250	0	21971	63125	29422	0	128200	0	0	0	0	0	0	0
4506019	serine/threonine-protein phosphatase 2A 55 kDa regulatory subunit B alpha isoform isoform 1 [Homo sapiens]	NP_002708.1	NP_002708	PPP2R2A	14	5	12,8	51,691	447	5,85E-18	23	0	0	0	0	0	0	0	0	0	0	0	0	0	0	115990	69189	108240	32170	105360	48311	0	0	0	0	0	0	0	0	0	0	0	0	0	0	0	0	0	0
156104864	peroxisomal acyl-coenzyme A oxidase 3 isoform a [Homo sapiens]	NP_003492.2	NP_003492	ACOX3	2	24	52,3	77,628	700	0	95	0	0	0	0	0	0	0	0	0	37183	0	0	0	0	4467,6	0	0	0	0	0	0	0	0	6792,5	0	0	0	3005,2	0	0	0	0	0	1307900	336620	402130	606410	187140
6912574	pallidin [Homo sapiens]	NP_036520.1	NP_036520	BLOC1S6	1	1	11	19,743	172	6,50E-09	2	0	0	0	0	0	0	0	0	0	0	0	0	0	0	0	0	0	0	0	0	0	0	0	0	0	0	0	0	0	0	0	0	0	0	0	0	0	0
148839335	protein dpy-19 homolog 1 [Homo sapiens]	NP_056098.1	NP_056098	DPY19L1	1	5	11	77,318	675	1,12E-13	14	0	0	0	0	0	0	0	0	0	0	0	0	0	0	0	0	0	0	0	0	0	0	0	0	109250	0	107970	34395	0	10900	0	53160	55607	127840	0	71290	0	109100
124494240	unconventional myosin-Ic isoform c [Homo sapiens]	NP_203693.3	NP_203693	MYO1C	3	34	41,1	117,91	1028	0	713	0	0	0	16793	0	0	0	0	0	0	50306	0	85644	36246	0	92168	63122	0	74031	0	98160	352000	848770	986610	1291900	1125400	1219000	934880	1183200	1261300	882660	624480	544530	224200	277700	123430	100030	83643
203098995	proton myo-inositol cotransporter [Homo sapiens]	NP_443117.3	NP_443117	SLC2A13	1	3	5,6	70,37	648	1,75E-14	23	0	0	0	0	0	0	0	0	0	0	0	0	0	0	0	0	0	0	0	0	0	0	0	84942	252800	315360	169220	0	0	0	0	0	0	0	0	0	0	0
194018476	TBC1 domain family member 2B isoform b [Homo sapiens]	NP_055894.6	NP_055894	TBC1D2B	2	1	1,3	103,92	914	0,000013243	7	0	0	0	0	0	0	0	0	0	0	0	0	0	0	0	0	0	0	0	0	0	0	0	0	0	0	0	0	0	0	0	0	0	28320	59908	0	0	0
145309311	probable ubiquitin carboxyl-terminal hydrolase FAF-X isoform 4 [Homo sapiens]	NP_001034680.2	NP_001034680	USP9X	2	20	10,3	290,46	2554	3,09E-90	93	22143	0	0	7391,4	27614	50707	5528,2	7939,5	91984	0	0	0	11515	0	0	46837	0	11051	42220	36568	0	153050	160480	106250	119910	115310	97501	12984	0	0	0	0	9876,2	7216,1	0	0	0	91056
285002233	glycerol-3-phosphate dehydrogenase, mitochondrial precursor [Homo sapiens]	NP_000399.3	NP_000399	GPD2	2	50	69,6	80,852	727	0	1546	4842,6	0	0	0	0	0	27355	0	35108	40815	97021	0	289110	157130	159970	399560	411210	627120	583890	398300	668650	815390	970820	7145600	36669000	26976000	7822200	6217500	7269600	5965900	5189000	6766800	8294200	6899900	6587600	4482700	3360600	4370100
68303547	argininosuccinate lyase isoform 2 [Homo sapiens]	NP_001020115.1	NP_001020115	ASL	4	14	32,4	49,509	444	4,08E-146	130	0	0	0	69122	145540	285710	208080	380690	451980	448680	929840	0	1260700	1292300	1177000	163260	827010	800600	1563600	693990	1029900	1173100	1360800	0	171740	1395300	650400	1748100	3582300	4743400	5291500	4453200	1590800	89383	15236	105080	152460	0
186928854	28S ribosomal protein S31, mitochondrial [Homo sapiens]	NP_005821.2	NP_005821	MRPS31	1	10	33,9	45,318	395	0	134	0	0	0	0	0	0	0	0	0	0	0	0	0	0	0	0	0	0	0	0	0	0	0	0	0	0	0	0	0	0	0	0	0	0	0	0	0	0
38027923	COP9 signalosome complex subunit 5 [Homo sapiens]	NP_006828.2	NP_006828	COPS5	1	7	30,2	37,578	334	2,06E-26	33	0	0	0	0	0	0	0	0	0	0	0	0	0	0	0	0	0	0	0	0	0	0	0	0	0	0	0	0	0	0	0	0	0	0	0	0	718210	907760
327365361	HEAT repeat-containing protein 5A [Homo sapiens]	NP_056288.2	NP_056288	HEATR5A	1	3	2	222,7	2046	2,47E-10	4	0	0	0	0	0	0	0	0	0	0	0	0	0	0	0	0	1503,1	0	0	0	0	0	783,69	0	0	0	0	0	0	0	4569,5	0	0	0	0	0	0	0
281604151	serine/threonine-protein phosphatase PGAM5, mitochondrial isoform 3 [Homo sapiens]	NP_612642.2	NP_612642	PGAM5	3	11	40	28,02	255	4,49E-28	87	0	0	0	0	0	0	0	0	0	38334	321060	0	0	363950	275950	326040	221080	180090	0	0	0	31063	385730	103430	107760	69364	0	0	0	0	108210	0	75978	76144	1872900	1815100	1751800	1626200
313482848	protein Muted homolog isoform 2 [Homo sapiens]	NP_001186251.1	NP_001186251	BLOC1S5	2	2	17,1	14,893	123	0,000020112	3	0	0	0	0	0	0	0	155660	161150	216100	255870	0	199330	333330	286660	0	0	0	232220	0	0	0	0	0	0	0	0	0	0	0	0	0	0	0	0	0	0	0
31563366	39S ribosomal protein L55, mitochondrial isoform a [Homo sapiens]	NP_852130.1	NP_852130	MRPL55	8	4	37,5	15,128	128	6,58E-65	46	0	0	0	0	70137	52007	107020	133580	184190	130320	268460	0	399230	204590	115130	863150	2773600	4385900	3461600	1461100	556400	1013200	595690	412240	290650	245420	97279	54950	42446	0	0	0	0	0	0	0	0	0
4826940	lysosomal Pro-X carboxypeptidase isoform 1 preproprotein [Homo sapiens]	NP_005031.1	NP_005031	PRCP	2	15	34,5	55,799	496	0	850	0	0	0	0	24935	47342	0	124600	0	19509	238310	0	346000	388470	521560	0	0	0	0	54454	0	81149	122040	172910	223460	426330	269340	273630	45826	216750	151070	384520	519440	282750	572640	631680	898250	581550
7657335	misshapen-like kinase 1 isoform 1 [Homo sapiens]	NP_056531.1	NP_056531	MINK1	17	4	3,6	145,8	1295	4,40E-11	25	0	0	0	0	38271	0	0	0	0	0	0	0	0	0	0	46513	6379,9	55084	5292,9	0	0	0	0	0	0	0	0	0	0	0	0	0	0	0	0	0	0	0
117938765	protein ALEX isoform g [Homo sapiens]	NP_001070957.1	NP_001070957	GNAS	8	11	36,7	44,179	379	6,97E-86	186	0	0	0	0	0	0	38240	117020	1126500	1241100	2170300	0	2378300	1982000	1091100	1178600	1430600	1518400	2109200	1652800	1973000	312730	139780	104820	32460	31327	6757,8	5653,4	17366	137460	109140	73728	91419	0	0	0	0	18472
4758714	microsomal glutathione S-transferase 3 [Homo sapiens]	NP_004519.1	NP_004519	MGST3	1	8	73,7	16,516	152	0	1291	0	0	0	0	0	0	0	0	0	0	0	0	0	46797	0	57309	797810	7595700	15379000	15689000	38321000	40777000	27735000	27214000	26055000	23756000	9336800	16580000	14847000	11534000	8564100	6592100	6589600	7285200	7789100	6582400	13433000	13438000
153945728	microtubule-associated protein 1B [Homo sapiens]	NP_005900.2	NP_005900	MAP1B	1	27	17,6	270,63	2468	0	245	0	0	0	0	5268,3	0	0	0	0	2228,8	10548	0	72779	129250	77154	12724	10864	102970	0	0	0	0	5934,7	8041,1	13578	0	56617	81569	105730	98196	79354	62391	41607	24841	29463	9485,9	33147	29733
14389309	tubulin alpha-1C chain [Homo sapiens]	NP_116093.1	NP_116093	TUBA1C	1	3	12,2	49,895	449	0	560	0	0	0	80576	33995	0	0	90164	147500	662330	1117800	0	3099000	3202900	1866900	1901500	1367400	1375600	933310	1300800	3547400	1120100	999370	3764500	1143200	1399600	1739200	1668300	2955000	1566000	645700	1588300	781340	745770	279380	492980	1385300	376310
325652118	probable aminopeptidase NPEPL1 isoform 3 [Homo sapiens]	NP_001191802.1	NP_001191802	NPEPL1	3	3	7,6	50,53	475	2,54E-09	3	0	0	0	0	0	0	0	0	0	0	0	0	0	0	0	0	0	130510	44847	0	163570	0	0	0	0	0	0	0	38599	0	0	0	0	0	0	0	0	0
190358512	transmembrane protein 184C [Homo sapiens]	NP_060711.2	NP_060711	TMEM184C	1	1	3	50,141	438	0,000044486	2	0	0	0	0	0	0	0	0	0	0	0	0	0	0	0	0	0	0	0	70292	0	307620	248950	233100	65949	0	0	0	85119	0	0	0	0	38344	63703	0	0	0
264681563	xaa-Pro aminopeptidase 1 isoform 1 [Homo sapiens]	NP_065116.3	NP_065116	XPNPEP1	2	12	26,4	74,797	666	1,89E-203	78	0	0	0	0	0	0	0	0	0	17058	597700	0	578240	147170	80313	157590	658290	760270	278150	71029	102200	47993	10562	4374,7	0	0	0	0	0	0	0	0	0	0	0	0	0	0
117606357	gamma-secretase subunit APH-1A isoform 2 [Homo sapiens]	NP_057106.2	NP_057106	APH1A	3	2	5,7	26,839	247	2,12E-10	25	0	0	0	0	0	0	0	0	0	0	0	0	0	0	0	0	0	0	0	0	0	0	0	0	0	0	451790	758740	1183800	904880	732950	445640	711350	2943600	6401700	0	0	487790
82775371	coiled-coil domain-containing protein 93 [Homo sapiens]	NP_061917.3	NP_061917	CCDC93	1	4	7,1	73,197	631	4,90E-08	5	0	0	0	0	0	0	0	0	0	0	0	0	0	0	0	0	0	0	0	0	0	0	0	0	0	0	0	0	0	0	0	0	0	0	24257	0	0	62602
4505531	oxysterol-binding protein 1 [Homo sapiens]	NP_002547.1	NP_002547	OSBP	1	9	13,4	89,42	807	6,45E-44	51	0	0	0	0	0	23329	37975	0	0	0	16986	0	7792,9	54325	166670	156220	80848	75019	178440	110320	35937	22696	26070	0	0	0	0	21583	24438	28687	20451	55991	40682	67230	26855	22713	13435	11184
41350333	tubulin-specific chaperone D [Homo sapiens]	NP_005984.3	NP_005984	TBCD	1	26	32	132,6	1192	0	78	0	0	0	15967	22899	0	0	7937,2	13305	0	0	0	59170	107360	86068	54210	38705	71577	134570	29163	35091	1744100	460880	30271	8946,6	524140	247240	150480	153170	245030	269730	153110	0	20313	0	0	0	0
14043072	heterogeneous nuclear ribonucleoproteins A2/B1 isoform B1 [Homo sapiens]	NP_112533.1	NP_112533	HNRNPA2B1	2	11	34,6	37,429	353	8,37E-97	127	1573800	0	0	2405700	3683700	3305100	3419700	2382000	1545400	1277100	1373000	0	409840	408970	243950	19475	0	8396,8	0	0	0	0	0	0	0	0	0	47658	0	0	55659	31245	59831	106250	177030	99813	122060	75074
21717816	solute carrier family 15 member 4 [Homo sapiens]	NP_663623.1	NP_663623	SLC15A4	1	6	13,3	62,033	577	9,66E-41	41	0	0	0	0	0	137100	141670	255540	0	0	0	0	0	0	0	0	0	0	0	0	0	431900	968870	741670	747350	804030	334780	78698	282100	100880	0	0	73587	0	0	0	0	50827
7705893	dynactin subunit 4 isoform b [Homo sapiens]	NP_057305.1	NP_057305	DCTN4	3	6	15,9	52,337	460	3,15E-21	23	0	0	0	0	12536	0	0	0	0	0	0	0	0	65859	0	0	94369	0	0	0	0	20971	0	0	0	0	19969	83425	0	0	150960	15743	0	0	0	4791,1	0	34576
45387955	protein QIL1 precursor [Homo sapiens]	NP_991330.1	NP_991330	C19orf70	1	5	50	13,087	118	3,53E-287	160	194640	0	0	204530	0	0	109520	0	0	0	0	0	0	0	0	0	0	0	0	0	53425	19861	0	145050	0	0	0	0	0	0	0	0	0	0	0	153400	301530	509050
24307965	UBX domain-containing protein 4 [Homo sapiens]	NP_055422.1	NP_055422	UBXN4	1	5	19,5	56,777	508	3,13E-19	36	0	0	0	0	0	0	0	0	0	0	0	0	0	0	0	529230	445630	955210	493980	233050	0	0	0	0	0	0	0	0	0	223290	0	113760	0	172900	98229	87930	111330	0
38505218	acyl-CoA dehydrogenase family member 11 [Homo sapiens]	NP_115545.3	NP_115545	ACAD11	1	8	13,6	87,263	780	1,60E-24	63	0	0	0	0	0	0	0	0	0	0	0	0	0	0	0	0	0	0	0	0	0	0	0	0	0	0	0	0	0	0	0	0	20310	461120	898830	612480	616850	405180
150010552	FK506-binding protein 15 [Homo sapiens]	NP_056073.1	NP_056073	FKBP15	1	3	3,4	133,63	1219	1,20E-21	8	0	0	0	0	0	0	0	0	0	0	0	0	0	0	0	0	0	0	0	0	0	0	0	0	136370	0	0	0	0	0	0	177470	0	0	0	0	0	0
209969812	KN motif and ankyrin repeat domain-containing protein 2 isoform 2 [Homo sapiens]	NP_001129663.1	NP_001129663	KANK2	2	8	13	91,173	851	1,14E-135	69	0	0	0	0	17768	13461	143240	29593	29142	14068	5597,9	0	0	0	0	0	0	0	0	0	60056	30118	35526	35013	0	0	17437	21364	21548	0	15244	0	0	0	0	0	0	0
5729937	metaxin-2 [Homo sapiens]	NP_006545.1	NP_006545	MTX2	1	11	64,3	29,763	263	4,54E-268	348	0	0	0	0	0	0	0	0	0	0	0	0	0	0	0	0	0	0	0	0	0	0	0	0	343670	839460	1506500	1066600	949930	846900	589910	186200	208590	57519	0	145080	0	0
38348356	testis-expressed sequence 9 protein [Homo sapiens]	NP_940926.1	NP_940926	TEX9	1	1	2,8	44,825	391	0,00042698	7	0	0	0	0	0	0	0	0	0	0	0	0	0	0	0	0	0	0	0	0	0	0	0	0	0	0	0	0	0	0	0	0	0	0	0	0	0	0
4503987	gamma-glutamyl hydrolase precursor [Homo sapiens]	NP_003869.1	NP_003869	GGH	1	10	41,2	35,964	318	0	230	0	0	0	0	34474	20231	397500	0	0	19489	0	0	0	0	0	262960	117770	167360	265800	318700	485070	727840	1026100	207540	701150	512890	292610	728920	935780	370130	88882	64415	73286	0	73698	0	0	0
216548263	probable ATP-dependent RNA helicase DDX4 isoform 2 [Homo sapiens]	NP_001136021.1	NP_001136021	DDX4	4	2	5,5	75,82	690	1,63E-08	0	0	0	0	0	0	0	0	0	0	0	0	0	0	0	19450	0	0	0	170640	24118	0	16305	17091	28015	17601	0	68996	0	12939	12348	10803	0	84647	28392	13867	0	15998	0
32698876	COX assembly mitochondrial protein homolog [Homo sapiens]	NP_872329.1	NP_872329	CMC1	1	3	28,3	12,49	106	1,70E-09	6	0	0	0	0	0	0	0	0	0	0	0	0	0	0	0	0	0	0	0	681250	588650	7850300	2821800	9647400	3369800	666650	715840	579140	0	0	0	0	0	0	532610	0	0	0
386869362	P2X purinoceptor 4 isoform 4 [Homo sapiens]	NP_001248327.1	NP_001248327	P2RX4	4	6	25,8	37,968	341	1,25E-195	150	0	0	0	0	0	0	0	0	0	32035	0	0	0	0	0	0	0	0	0	0	0	0	0	0	0	0	0	11424	771180	1781000	4614200	3108400	1902200	686600	365660	272800	27058	17541
149589008	xaa-Pro dipeptidase isoform 1 [Homo sapiens]	NP_000276.2	NP_000276	PEPD	3	18	54,8	54,548	493	0	133	0	0	0	0	0	0	0	0	0	0	0	0	0	8268400	18306000	2298900	337590	347430	368540	221040	422330	197260	237260	198670	373270	468570	292220	188990	211740	0	93721	119700	77142	0	68332	36215	0	27374
5031569	alpha-centractin [Homo sapiens]	NP_005727.1	NP_005727	ACTR1A	1	14	56,9	42,613	376	0	240	0	0	0	0	0	0	329620	1018400	940970	1449000	622610	0	610780	397340	138350	144280	475640	368670	377450	372280	345410	539680	448130	42836	124230	289230	318740	363680	167670	149010	0	92571	127540	326260	161030	112750	663020	3109500
48375180	platelet glycoprotein 4 [Homo sapiens]	NP_001001548.1	NP_001001548	CD36	5	3	8,9	53,053	472	1,62E-38	9	0	0	0	0	0	0	0	0	0	0	0	0	0	0	0	0	0	0	0	0	0	0	0	0	0	32617	0	0	0	0	0	0	0	0	0	0	0	0
47419920	tryptophan--tRNA ligase, cytoplasmic isoform b [Homo sapiens]	NP_998811.1	NP_998811	WARS	6	10	33	48,851	430	6,35E-165	78	0	0	0	0	0	41088	2723,2	18445	0	11795	60698	0	59058	43018	82638	107880	41664	45865	199040	90043	779570	1026400	912730	819130	1008600	275950	82027	9798,4	0	10223	12924	0	0	0	0	0	0	0
14165270	39S ribosomal protein L13, mitochondrial [Homo sapiens]	NP_054797.2	NP_054797	MRPL13	1	11	59,6	20,692	178	0	262	0	0	0	33075	0	0	0	0	0	0	0	0	0	0	0	0	0	0	0	0	0	0	0	0	0	0	143370	219640	453190	0	157100	3643,4	175570	0	104020	0	0	0
4504373	beta-hexosaminidase subunit beta preproprotein [Homo sapiens]	NP_000512.1	NP_000512	HEXB	1	21	40,5	63,111	556	0	966	6278300	0	0	0	0	0	0	0	0	0	284850	0	0	0	17232	0	0	0	0	41199	498200	493530	479450	1303400	3638400	5380000	3921900	1606700	957240	1653800	1583600	704910	290290	316880	402040	319680	526480	406160
8922712	septin-11 [Homo sapiens]	NP_060713.1	NP_060713	sep-11	2	28	64,1	49,398	429	0	1431	0	0	0	26649	40325	33686	0	0	13846	0	0	0	0	0	0	0	0	46523	142730	368880	1290900	1068700	1177000	529240	452050	236340	631170	578250	379290	1028000	1203500	1487600	1594300	2269400	2807100	3480500	4871600	11009000
56549640	septin-2 [Homo sapiens]	NP_006146.1	NP_006146	sep-02	4	21	74,5	41,487	361	0	1877	68418	0	0	0	0	43579	96416	163420	101570	208780	458770	0	750120	651780	0	0	78998	1110100	1567600	1870500	1619800	2689100	2635000	2034600	1795900	1521100	1743500	1695600	1980200	2554100	1488300	2392800	3565800	4055600	4866300	4986600	6516400	12615000
10518344				RAP2A								0	0	0	0	0	0	0	0	0	0	0	0	0	0	0	0	0	0	0	0	0	0	0	0	0	0	0	0	0	0	0	0	0	0	0	0	0	0
4758648	kinesin-1 heavy chain [Homo sapiens]	NP_004512.1	NP_004512	KIF5B	1	48	57,9	109,68	963	0	671	0	0	0	0	0	34659	94571	157470	168800	92004	28650	0	544620	30533	0	137830	120870	106200	1722900	1020100	64237	167440	64179	1170700	0	0	1086600	0	673930	71153	567340	549570	714500	849030	243170	616690	368570	308340
42491362	inhibitor of nuclear factor kappa-B kinase-interacting protein isoform 2 [Homo sapiens]	NP_963906.1	NP_963906	IKBIP	1	16	43,1	39,309	350	0	368	0	0	0	0	0	0	0	0	0	67254	147580	0	0	36185	108900	0	25357	114160	0	188720	0	0	0	227620	0	485150	6293800	10680000	10722000	10076000	5904100	6172100	4831400	5599800	4782300	4365100	4141700	2116900
27502409	membrane cofactor protein isoform 5 precursor [Homo sapiens]	NP_758862.1	NP_758862	CD46	3	1	2,8	40,868	362	2,29E-44	4	0	0	0	0	0	0	0	0	0	0	0	0	0	0	0	0	0	0	0	0	0	183400	0	0	0	0	0	0	0	0	0	0	0	0	0	0	0	0
333470683	39S ribosomal protein L45, mitochondrial [Homo sapiens]	NP_115727.4	NP_115727	MRPL45	1	12	51,3	35,351	306	3,14E-231	198	0	0	0	0	0	100390	154990	0	0	173610	190470	0	28050	0	0	0	0	0	0	42058	0	0	0	0	16738	0	0	122270	0	0	864770	0	0	0	0	0	0	0
117168279	protein MGARP [Homo sapiens]	NP_116012.2	NP_116012	MGARP	1	3	21,7	25,389	240	4,57E-208	7	0	0	0	0	0	0	0	0	0	0	0	0	0	0	0	0	0	0	0	264730	1488100	2140200	1188000	0	0	0	0	0	0	0	0	0	0	0	0	0	0	0
225543166	sorting and assembly machinery component 50 homolog [Homo sapiens]	NP_056195.3	NP_056195	SAMM50	1	21	55,2	51,976	469	0	733	0	0	0	0	0	0	0	0	0	0	0	0	0	0	0	0	0	0	0	0	21427	0	0	0	141190	243100	590970	464640	397780	84283	43238	79914	77220	22883	62515	40405	92255	42426
119360348	tissue alpha-L-fucosidase precursor [Homo sapiens]	NP_000138.2	NP_000138	FUCA1	1	3	8,4	53,688	466	2,58E-07	23	0	0	0	0	0	0	0	0	0	0	0	0	0	0	0	0	0	15932	0	0	8571,8	18225	0	0	0	0	0	0	0	0	0	0	0	0	0	0	0	0
223555975	tropomyosin alpha-4 chain isoform 1 [Homo sapiens]	NP_001138632.1	NP_001138632	TPM4	1	3	12	32,722	284	0	23	0	0	0	19165	35292	83546	53170	50957	0	0	0	0	0	0	0	0	86087	0	0	0	0	0	46349	107550	2568300	3906400	2174500	260590	111520	35241	0	45838	51307	0	0	124920	0	0
62420888	dipeptidyl peptidase 2 preproprotein [Homo sapiens]	NP_037511.2	NP_037511	DPP7	1	24	58,1	54,341	492	0	553	0	0	0	0	37790	0	0	0	31563	0	0	0	0	0	0	0	0	0	0	0	131370	499570	1957000	1432700	3383400	7151900	5143500	3670600	4885600	1817000	1201100	557830	525190	173760	0	0	45428	0
31652226	39S ribosomal protein L21, mitochondrial isoform d [Homo sapiens]	NP_852615.1	NP_852615	MRPL21	2	11	57,6	22,814	205	1,13E-278	234	0	0	0	0	0	0	0	0	0	0	0	0	0	0	0	0	0	0	0	0	0	0	0	0	129780	154140	36735	130880	161640	81451	117150	91021	279140	115990	0	162290	56220	0
30410792	proteasome activator complex subunit 2 [Homo sapiens]	NP_002809.2	NP_002809	PSME2	1	11	51,9	27,401	239	0	112	129900	0	0	203080	247560	526700	250660	445590	561890	435360	257410	0	882240	636220	348210	285000	356270	593210	420990	224610	107490	146720	0	230250	4473700	3764000	535550	357270	356430	242140	0	0	120080	0	0	0	55853	0
229093316	putative phospholipase B-like 2 isoform 1 precursor [Homo sapiens]	NP_775813.2	NP_775813	PLBD2	2	16	30,2	65,471	589	4,01E-166	452	0	0	0	0	0	0	0	0	0	0	0	0	30161	26724	0	0	0	17215	0	4843,3	11165	36840	146100	157490	283340	509690	304090	544600	778530	400760	120400	701740	550260	1088200	920820	861760	1212600	1387200
4757732				AIFM1								0	0	0	0	0	0	0	0	0	0	0	0	0	0	0	0	0	0	0	0	0	0	0	0	0	0	0	0	0	0	0	0	0	0	0	0	0	0
7669503	lysosome-associated membrane glycoprotein 2 isoform B precursor [Homo sapiens]	NP_054701.1	NP_054701	LAMP2	3	7	17,3	44,955	410	2,72E-205	256	0	0	0	23510	0	56685	0	0	236890	317080	434150	0	0	0	0	0	0	0	0	79994	731920	458980	742130	366310	2296900	8149100	19883000	18286000	15086000	13056000	13889000	22926000	13446000	4178700	953020	755910	755650	146600
32490572	band 4.1-like protein 3 [Homo sapiens]	NP_036439.2	NP_036439	EPB41L3	1	22	27,1	120,68	1087	8,64E-237	349	6997,4	0	0	14913	31594	73358	33056	109810	687420	300670	220700	0	120140	266740	207950	125240	18922	82364	449070	75837	348670	293290	348850	452880	281990	333120	374100	526540	550620	549420	431640	690300	3987100	5009600	1472000	546030	358240	233030
162809334	pregnancy zone protein precursor [Homo sapiens]	NP_002855.2	NP_002855	PZP	1	1	0,8	163,86	1482	4,38E-54	1	0	0	0	0	0	0	0	0	0	0	74932	0	115390	65730	70093	40548	27313	0	28509	34373	62983	32626	0	0	0	0	0	0	0	0	0	0	0	0	0	0	0	0
215598688	ubiquitin carboxyl-terminal hydrolase 13 [Homo sapiens]	NP_003931.2	NP_003931	USP13	1	2	2,8	97,326	863	2,18E-06	4	0	0	0	0	0	63191	0	0	0	0	0	0	0	0	0	0	0	28892	0	0	0	0	0	0	0	0	0	0	0	0	0	0	0	0	0	0	0	42732
118582275	extracellular superoxide dismutase [Cu-Zn] precursor [Homo sapiens]	NP_003093.2	NP_003093	SOD3	1	4	22,5	25,851	240	3,81E-25	29	0	0	0	0	0	0	0	0	0	0	0	0	0	0	0	0	178120	131620	131610	94649	458370	0	0	0	0	0	0	0	0	0	0	0	0	0	0	0	0	0
11321571	slit homolog 3 protein precursor [Homo sapiens]	NP_003053.1	NP_003053	SLIT3	1	9	8	167,68	1523	4,10E-42	54	0	0	0	0	0	0	0	0	0	0	0	0	0	0	16564	0	5419,9	0	15056	9316,3	0	0	0	0	0	0	0	0	0	0	0	0	0	5312,6	14425	19191	13516	10147
224177511	sorting nexin-18 isoform c [Homo sapiens]	NP_001138899.1	NP_001138899	SNX18	3	3	7,6	64,751	591	2,89E-09	13	0	0	0	0	0	0	0	0	0	0	0	0	0	0	0	0	0	0	0	0	0	0	0	0	80799	105440	0	213180	236560	262700	383650	325540	480790	161810	158710	145050	186070	120210
218931253	sn1-specific diacylglycerol lipase beta isoform 2 [Homo sapiens]	NP_001136408.1	NP_001136408	DAGLB	2	4	8,1	59,836	543	1,06E-07	5	0	0	0	22361	0	0	0	0	0	0	0	0	0	0	0	0	0	149110	154390	157430	89097	63450	0	0	0	0	0	0	0	0	0	0	0	0	0	0	0	0
55743118	rab3 GTPase-activating protein catalytic subunit isoform 2 [Homo sapiens]	NP_036365.1	NP_036365	RAB3GAP1	2	6	9	110,52	981	2,41E-11	4	0	0	0	0	0	0	0	0	0	0	0	0	0	0	0	0	0	0	0	0	0	0	0	0	0	0	0	0	0	71022	90727	109050	0	0	0	28343	23167	10555
7706322	UPF0568 protein C14orf166 [Homo sapiens]	NP_057123.1	NP_057123	C14orf166	1	6	34,4	28,068	244	6,09E-74	40	0	0	0	5565	0	13850	0	43366	44579	54974	45816	0	0	0	0	0	0	0	0	0	0	126690	0	0	59749	0	0	108970	381840	731970	858130	926280	977710	980780	827850	443760	11389	258300
343478299	H(+)/Cl(-) exchange transporter 3 isoform a [Homo sapiens]	NP_001230301.1	NP_001230301	CLCN3	6	3	4,6	88,463	791	1,23E-09	13	0	0	0	0	0	0	0	0	0	0	0	0	0	0	0	0	0	0	0	0	0	0	0	0	0	0	0	0	0	0	0	0	0	0	0	0	0	0
241896889	cytochrome b ascorbate-dependent protein 3 isoform 2 [Homo sapiens]	NP_001154924.1	NP_001154924	CYB561A3	3	1	4,1	27,214	242	0,00022026	2	0	0	0	0	0	0	0	0	0	0	341740	0	0	0	0	0	0	0	0	0	0	0	589110	520830	0	0	0	0	0	0	0	0	0	0	0	0	0	0
4506001	protoporphyrinogen oxidase [Homo sapiens]	NP_000300.1	NP_000300	PPOX	2	6	18,7	50,765	477	2,27E-14	23	18214	0	0	0	0	0	0	70862	61584	337750	577750	0	1151800	886660	381680	135100	184260	87426	81501	65052	85577	115220	105090	56382	82290	154450	0	39671	0	26122	35893	52960	0	0	0	0	0	0
48255959	plasma membrane calcium-transporting ATPase 4 isoform 4a [Homo sapiens]	NP_001001396.1	NP_001001396	ATP2B4	1	1	1,2	129,4	1170	0	4	0	0	0	0	0	0	0	0	0	0	0	0	0	0	0	0	0	0	0	0	0	0	0	0	0	0	0	0	0	0	0	9977,6	74857	113540	49771	10474	0	0
134152683	transmembrane protein 214 isoform 2 [Homo sapiens]	NP_001077059.1	NP_001077059	TMEM214	2	5	9,8	72,039	644	4,56E-19	24	0	0	0	0	0	0	0	0	0	0	0	0	0	0	0	0	0	4553,6	0	0	7482	0	0	0	0	10844	0	0	33231	86365	75803	49156	56168	0	42164	0	0	0
21493024	A-kinase anchor protein 12 isoform 2 [Homo sapiens]	NP_653080.1	NP_653080	AKAP12	2	36	30,5	181,69	1684	0	679	85319	0	0	87898	145880	103160	79670	53686	66745	59893	224430	0	1082800	284930	185440	97333	96803	95855	88070	171740	268890	135920	255240	240910	430690	622940	278630	737850	441780	360090	433500	556300	763450	798670	705180	588140	549360	895710
7705704	glutathione S-transferase kappa 1 isoform a [Homo sapiens]	NP_057001.1	NP_057001	GSTK1	4	10	61,1	25,497	226	2,29E-304	319	16743000	0	0	19314000	15845000	15079000	13581000	4436400	3306200	2146300	3703200	0	2696800	1858400	1241500	1077200	926550	725240	967860	714630	1442800	816100	1002200	496360	582240	607630	76142	205370	87595	290630	0	72153	0	19401	103900	0	131510	0
5174445	lanC-like protein 1 [Homo sapiens]	NP_006046.1	NP_006046	LANCL1	3	4	13,3	45,283	399	6,16E-13	3	0	0	0	0	0	0	0	0	0	0	210510	0	226180	0	0	0	73219	92673	72687	0	127240	118240	193230	167080	159820	165040	140940	143530	132360	82280	118250	94396	60479	65639	87899	50474	89366	48371
56549671	solute carrier family 41 member 3 isoform 2 [Homo sapiens]	NP_060306.3	NP_060306	SLC41A3	7	6	12,1	52,448	487	2,64E-21	29	0	0	0	0	0	0	0	0	9027800	0	0	0	0	0	0	63705	58672	113070	390650	1061100	2073600	519970	142930	61050	126270	146480	139230	85834	440670	449640	787000	637430	39700	968120	1017300	594940	546350	0
285002251	N(4)-(beta-N-acetylglucosaminyl)-L-asparaginase isoform 1 preproprotein [Homo sapiens]	NP_000018.2	NP_000018	AGA	2	4	10,7	37,208	346	4,72E-57	85	0	0	0	0	30615	0	0	0	0	0	0	0	0	377300	417920	618540	510550	307130	243970	0	0	0	0	0	0	0	0	0	0	0	0	0	0	0	0	0	0	67691
40255009	zinc transporter 7 [Homo sapiens]	NP_598003.2	NP_598003	SLC30A7	2	5	16,8	41,625	376	4,30E-121	62	0	0	0	0	0	0	0	0	0	0	0	0	0	133460	0	53493	0	164370	582130	750510	1282300	1889400	2474800	1421400	1026600	243830	399380	972540	974560	566950	444540	497470	522640	659620	706110	499750	471890	441160
31541941	heat shock 70 kDa protein 4L [Homo sapiens]	NP_055093.2	NP_055093	HSPA4L	1	14	21,9	94,511	839	1,27E-156	26	0	0	0	0	0	0	0	0	0	0	0	0	0	0	0	0	0	0	0	0	0	0	26439	51945	323720	127200	0	0	0	0	0	0	0	0	0	0	0	0
300795589	sphingomyelin phosphodiesterase isoform 2 precursor [Homo sapiens]	NP_001007594.2	NP_001007594	SMPD1	2	10	21,7	69,807	630	2,11E-127	201	0	0	0	0	0	0	0	0	0	0	0	0	0	357050	313130	411800	787920	904410	612980	389580	465540	334760	0	140020	121870	80515	98075	0	23232	15202	0	0	0	0	0	0	0	0
4502107	annexin A5 [Homo sapiens]	NP_001145.1	NP_001145	ANXA5	1	21	70,3	35,936	320	0	74	95631000	0	0	6563500	1669600	1518900	1592400	1469300	961020	1143000	1112800	0	1933300	517820	1039000	633790	1307800	1731200	106590	741030	1265800	956560	1554100	435450	1729400	548550	286760	402750	814860	120850	14893000	7006	4061,5	14429	0	0	3234,1	0
76496472	60S ribosomal protein L3 isoform b [Homo sapiens]	NP_001029025.1	NP_001029025	RPL3	2	3	12,1	40,151	354	5,29E-08	48	0	0	0	0	0	0	0	0	0	0	0	0	0	0	0	0	0	0	0	0	0	0	0	306470	29064	463290	0	18157	0	23842	0	0	275090	0	0	163670	138470	234650
29171736	lipid phosphate phosphohydrolase 1 isoform 1 [Homo sapiens]	NP_003702.2	NP_003702	PLPP1	2	5	27,5	32,156	284	1,28E-172	82	0	0	0	0	0	0	0	0	0	0	0	0	0	0	0	233810	0	0	0	0	0	0	0	0	0	520010	0	214370	4185800	10105000	10385000	14069000	12060000	7057100	4350200	4563200	1905200	1328800
4503895	galactokinase [Homo sapiens]	NP_000145.1	NP_000145	GALK1	1	6	20,9	42,272	392	8,45E-20	32	0	0	0	0	369620	431040	690040	247430	433810	175340	71934	0	0	0	48431	203060	0	0	0	0	0	0	0	0	323150	0	0	0	0	0	0	0	0	0	109780	104200	63040	187460
343168772	CD166 antigen isoform 3 precursor [Homo sapiens]	NP_001230210.1	NP_001230210	ALCAM	4	12	27,7	61,91	555	3,98E-209	60	0	0	0	0	0	0	0	0	0	0	0	0	0	0	0	0	0	0	0	0	0	0	0	0	0	0	0	179340	1376900	1361900	179450	78398	12365	23877	0	0	0	0
150378452	heparan-alpha-glucosaminide N-acetyltransferase precursor [Homo sapiens]	NP_689632.2	NP_689632	HGSNAT	1	3	5,8	70,495	635	3,67E-39	76	0	0	0	0	0	0	0	0	0	0	0	0	0	0	0	0	0	0	78954	0	0	0	142170	0	0	0	0	0	0	0	380900	1346900	1150900	889120	423360	465820	369570	350140
26667189	calcium/calmodulin-dependent protein kinase type II subunit delta isoform 2 [Homo sapiens]	NP_742126.1	NP_742126	CAMK2D	6	10	26,4	54,113	478	2,64E-251	112	36615	0	0	70534	63960	8238,9	49788	109240	94064	86588	104170	0	102900	124750	508260	416640	179020	111910	131490	0	161070	106880	23124	0	0	0	0	0	35449	0	27715	0	35596	0	0	122900	0	0
47078295	adenosine deaminase [Homo sapiens]	NP_000013.2	NP_000013	ADA	1	14	50,1	40,764	363	1,75E-249	184	0	0	0	0	0	0	297710	0	0	0	99941	0	236060	41940	106950	116780	0	57514	140260	43476	380750	0	0	325570	42794	0	0	945380	3299600	3378000	1535800	1046600	2184900	4391600	2845500	1890700	1346700	605750
41152076	coiled-coil domain-containing protein 80 precursor [Homo sapiens]	NP_955806.1	NP_955806	CCDC80	2	4	4,4	108,17	950	2,18E-18	25	0	0	0	0	0	0	0	0	0	0	0	0	0	0	0	0	0	0	0	0	0	0	0	0	0	0	0	0	0	0	0	0	0	0	0	0	0	0
40018629	WASH complex subunit 7 [Homo sapiens]	NP_056090.1	NP_056090	WASHC4	1	6	6,1	136,4	1173	2,71E-39	14	0	0	0	0	0	0	0	0	0	0	0	0	0	0	0	0	0	0	0	0	0	104180	19790	0	22428	4642,5	5669,9	4895,6	3536	3766,1	4824,2	3005,7	2190,4	8324,2	47281	22470	16552	9992,8
149193319	G-rich sequence factor 1 isoform 2 [Homo sapiens]	NP_001091947.1	NP_001091947	GRSF1	2	3	13,8	36,613	318	3,69E-32	12	0	0	0	0	0	0	0	0	0	31211	227220	0	353140	534730	884940	836060	610580	587570	454200	214450	47497	208090	127720	105290	109670	92758	0	99845	153130	103000	0	0	65340	0	0	248910	0	0
7706708	testis-expressed sequence 264 protein isoform 1 precursor [Homo sapiens]	NP_057010.1	NP_057010	TEX264	5	5	17,6	34,188	313	1,05E-11	27	0	0	0	0	0	0	0	0	0	0	0	0	0	0	0	0	0	0	444120	825430	871720	0	0	0	0	0	0	0	0	0	0	0	0	0	0	0	0	0
311771516	myomegalin isoform 8 [Homo sapiens]	NP_001185761.1	NP_001185761	PDE4DIP	4	2	1	254,04	2240	0,000014345	23	0	0	0	0	0	0	0	11819	0	0	0	0	0	53068	0	0	50230	39933	0	0	0	454360	0	0	691740	0	0	223950	0	0	0	0	0	0	0	0	0	0
5803092	methionine aminopeptidase 2 [Homo sapiens]	NP_006829.1	NP_006829	METAP2	1	4	13,6	52,891	478	7,39E-11	5	0	0	0	0	0	0	0	0	14362	24518	0	0	0	0	0	0	0	0	0	0	0	51466	0	0	0	0	0	0	0	0	0	0	3447,7	0	0	0	0	0
221316575	lymphocyte function-associated antigen 3 isoform 2 [Homo sapiens]	NP_001138294.1	NP_001138294	CD58	2	1	4	27,96	248	0,00038564	1	0	0	0	0	0	0	0	0	0	0	303870	0	748790	826000	255040	0	0	0	0	0	0	0	0	234410	0	594500	0	0	0	0	0	0	0	0	0	0	0	0
181337167	probable cationic amino acid transporter [Homo sapiens]	NP_066000.2	NP_066000	SLC7A14	1	13	24,5	84,051	771	5,14E-263	200	12528	0	0	13339	103210	24785	43347	0	0	0	27787	0	510610	177970	60617	0	0	45039	84318	32380	0	97549	215300	146250	116610	1275000	732840	740300	153360	0	162860	166220	209760	0	25798	58126	0	25890
13129110	methylosome protein 50 [Homo sapiens]	NP_077007.1	NP_077007	WDR77	1	5	23,4	36,724	342	3,53E-94	16	0	0	0	0	0	0	0	0	0	0	0	0	0	0	0	0	0	0	38532	0	0	0	106680	76843	56407	66146	58713	33748	0	62054	0	0	0	0	701310	520540	125990	216250
46411168				MBNL1								0	0	0	0	0	0	0	0	0	0	0	0	0	0	0	0	0	0	0	0	0	0	0	0	0	0	0	0	0	0	0	0	0	0	0	0	0	0
46391075	pleckstrin homology domain-containing family S member 1 isoform 3 [Homo sapiens]	NP_079165.3	NP_079165	PLEKHS1	4	1	4,1	40,982	363	0,000018779	29	0	0	0	0	0	0	0	0	0	0	0	0	0	0	0	0	0	0	0	0	0	0	0	0	0	0	0	0	0	0	0	0	0	0	0	0	0	0
8923417	poly(ADP-ribose) glycohydrolase ARH3 [Homo sapiens]	NP_060295.1	NP_060295	ADPRHL2	1	5	20,7	38,946	363	7,54E-28	12	1544500	0	0	160750	74423	139350	91788	0	181520	331710	426580	0	370200	220480	0	0	0	0	0	0	0	0	0	0	0	0	0	0	0	0	0	0	0	0	0	0	0	0
237858656	E3 ubiquitin-protein ligase RNF170 isoform b [Homo sapiens]	NP_001153696.1	NP_001153696	RNF170	4	3	21,5	22,154	200	3,43E-39	47	0	0	0	0	0	0	0	0	0	0	0	0	0	0	0	0	0	0	0	0	0	0	0	0	0	0	0	0	0	0	0	0	0	0	0	0	0	0
47933397	lanosterol synthase isoform 1 [Homo sapiens]	NP_001001438.1	NP_001001438	LSS	4	26	41,5	83,308	732	0	553	23027	0	0	110270	274320	47234	257650	226080	194660	170660	109420	0	152640	1057200	3752900	6352000	7335500	7219500	10741000	3911000	1812600	989530	697270	477600	335420	277450	221860	253550	397530	319310	299070	121550	171340	138420	173970	95719	55498	51134
23308697	signal recognition particle receptor subunit alpha isoform 1 [Homo sapiens]	NP_003130.2	NP_003130	SRPRA	2	5	9,6	69,81	638	2,73E-26	18	0	0	0	0	0	0	0	0	0	0	0	0	0	0	41106	97379	0	0	0	0	0	70490	0	0	20730	0	0	32357	42231	0	0	0	0	0	0	0	0	0
16753207	ubiquilin-2 [Homo sapiens]	NP_038472.2	NP_038472	UBQLN2	1	1	2,6	65,695	624	1,36E-67	18	0	0	0	0	0	119560	123300	190220	0	142200	0	0	304320	315140	132300	190000	0	91746	266760	406970	746630	878450	258810	79174	0	0	0	0	0	0	0	0	0	0	0	0	0	0
21264357	mannan-binding lectin serine protease 1 isoform 1 precursor [Homo sapiens]	NP_001870.3	NP_001870	MASP1	3	4	7,3	79,246	699	5,07E-18	16	0	0	0	0	0	0	0	0	0	0	0	0	0	0	0	0	0	0	0	0	0	0	0	0	0	0	0	0	0	0	0	0	0	0	0	0	0	0
4507531	toll-like receptor 3 precursor [Homo sapiens]	NP_003256.1	NP_003256	TLR3	1	6	8,7	103,83	904	8,88E-21	24	0	0	0	0	0	0	0	0	0	0	21658	0	0	0	0	0	0	0	0	0	0	0	67744	0	0	0	0	0	0	0	0	0	0	0	15572	48725	31224	0
13027604	28S ribosomal protein S34, mitochondrial [Homo sapiens]	NP_076425.1	NP_076425	MRPS34	1	7	46,3	25,65	218	3,92E-103	58	0	0	0	68351	120200	51056	34395	35350	38595	6483,7	80006	0	21322	0	65472	37849	0	39492	0	30360	19867	29734	30806	18099	17037	21992	100180	254420	748520	1700600	2080000	3564900	4288000	3160000	4586600	4000500	3033200	1703000
4506919	N-sulphoglucosamine sulphohydrolase precursor [Homo sapiens]	NP_000190.1	NP_000190	SGSH	1	19	50,8	56,695	502	0	519	0	0	0	26333	144460	278330	78764	48366	48575	87765	43038	0	135590	50811	55058	63411	24470	0	20129	9623	42038	12490	0	0	114880	188610	417000	661680	873650	396070	788030	1188500	1089000	1199300	1715000	1906500	3225000	3214400
170932494	syntaxin-7 [Homo sapiens]	NP_003560.2	NP_003560	STX7	1	7	34,9	29,815	261	4,83E-198	306	356190	0	0	328940	241780	293400	325240	104890	0	0	0	0	0	0	717550	1093700	998910	1741300	2257800	1052600	297070	358510	200010	58321	0	365530	702510	264010	220270	352910	156010	364880	572820	204060	218230	132900	159100	94633
55743096	collagen alpha-1(XIV) chain precursor [Homo sapiens]	NP_066933.1	NP_066933	COL14A1	1	29	23,2	193,51	1796	0	286	0	0	0	18260	20844	16633	14577	18344	42020	28499	49002	0	51999	0	40059	5541,6	0	56651	2029,5	25611	21902	34673	68604	49904	0	0	32405	0	20798	0	0	0	1114,4	0	0	12234	0	0
21265080	39S ribosomal protein L18, mitochondrial [Homo sapiens]	NP_054880.2	NP_054880	MRPL18	1	6	32,8	20,576	180	6,51E-44	92	47062	0	0	0	0	0	0	0	0	0	69359	0	0	0	0	137800	496710	965820	0	0	0	0	0	0	0	0	0	0	0	0	0	0	0	0	0	0	0	0
7019415	protein transport protein Sec61 subunit alpha isoform 1 [Homo sapiens]	NP_037468.1	NP_037468	SEC61A1	4	10	29	52,264	476	1,08E-212	497	0	0	0	0	0	0	0	0	0	0	0	0	0	0	0	0	0	332490	888160	998360	3634200	2225600	3431800	2099400	3008600	3663300	3007200	2275500	2925200	1679900	1859000	2871600	3097600	2794300	2105400	1736700	2253900	1572200
56699456	iron-sulfur cluster assembly enzyme ISCU, mitochondrial isoform ISCU2 [Homo sapiens]	NP_998760.1	NP_998760	ISCU	2	5	37,1	17,999	167	2,51E-22	15	1354700	0	0	1160600	519200	1167600	1043400	911540	729140	120320	211410	0	220340	0	144790	93310	176940	150210	158590	0	0	0	94390	0	0	0	0	0	0	0	0	0	147440	212380	133010	0	0	0
4826834	matrix metalloproteinase-14 preproprotein [Homo sapiens]	NP_004986.1	NP_004986	MMP14	1	5	10,5	65,893	582	9,19E-25	89	0	0	0	0	0	0	0	0	0	0	0	0	0	183180	665300	319010	549200	383700	480090	830750	97447	0	31280	24348	350460	470950	293500	692860	1021500	348950	385880	480000	368740	386080	317270	321040	266710	229920
110611220	ribosome-binding protein 1 [Homo sapiens]	NP_004578.2	NP_004578	RRBP1	2	53	57,5	108,65	977	0	1635	70300	0	0	41933	68150	32310	58265	179660	94078	145180	332970	0	28816	27352	438780	448550	306920	165920	40871	155220	108230	61512	76529	63850	137240	113920	44829	109710	167260	54149	57911	182080	186400	1008500	2809400	3185300	2502000	2357200
6912240	AP-3 complex subunit mu-1 [Homo sapiens]	NP_036227.1	NP_036227	AP3M1	2	2	8,9	46,939	418	4,36E-19	13	0	0	0	0	0	0	0	0	0	0	0	0	0	0	0	0	0	0	0	0	0	0	0	0	0	0	0	0	0	0	0	0	0	0	0	0	0	0
71565154	alcohol dehydrogenase class-3 [Homo sapiens]	NP_000662.3	NP_000662	ADH5	5	18	56,1	39,724	374	0	321	0	0	0	0	0	0	0	0	0	0	0	0	0	0	469360	340220	319190	283820	55258	95482	285240	410880	925880	1538100	2999500	5884000	5303000	11794000	17213000	15009000	17377000	16779000	13100000	9540400	2470700	540890	300000	388660
9951915	adenosylhomocysteinase isoform 1 [Homo sapiens]	NP_000678.1	NP_000678	AHCY	2	17	37,3	47,716	432	1,88E-187	113	0	0	0	0	0	0	0	0	244270	0	42324	0	0	0	912380	49603	1053200	0	1330600	8247,4	0	0	0	3293500	17890000	19422000	3472300	1303600	1154600	3267100	645000	579620	689120	751480	590340	990520	1143100	300230
10092597	mucolipin-1 [Homo sapiens]	NP_065394.1	NP_065394	MCOLN1	1	10	24	65,022	580	0	60	0	0	0	0	0	0	0	0	0	0	0	0	0	0	0	0	0	0	0	0	0	0	0	0	0	0	0	0	0	0	0	0	0	0	0	0	636460	1947900
11345462	signal peptidase complex subunit 3 [Homo sapiens]	NP_068747.1	NP_068747	SPCS3	1	4	25	20,313	180	7,16E-27	180	0	0	0	0	0	0	0	480040	464250	0	404520	0	0	0	0	84886	75472	79879	0	479220	4196000	8723000	9716500	10920000	13574000	6456900	4375100	4148400	3255300	1972400	2250900	2513300	2447300	3260300	2353300	2491600	1574200	1383400
13559514	phosphatidylinositol 4-kinase type 2-alpha [Homo sapiens]	NP_060895.1	NP_060895	PI4K2A	1	19	48,6	54,022	479	2,49E-245	314	0	0	0	0	22441	27427	0	46669	0	67238	94683	0	178630	326130	696730	782590	1218000	2045200	2541700	1967400	1500200	553090	586370	541310	842170	584920	626720	614730	622490	942950	653790	431810	220060	268500	757730	398470	596980	179600
7661844	coiled-coil domain-containing protein 22 [Homo sapiens]	NP_054727.1	NP_054727	CCDC22	1	9	18	70,755	627	2,59E-30	22	0	0	0	0	0	0	0	0	0	0	0	0	0	0	0	0	0	0	0	0	0	196570	0	0	0	0	0	0	0	0	49852	57127	70691	80293	61550	103690	164160	165950
306922358	interferon-induced 35 kDa protein [Homo sapiens]	NP_005524.2	NP_005524	IFI35	1	5	21,2	31,776	288	2,57E-73	7	0	0	0	0	0	0	0	0	0	0	0	0	124550	0	0	0	0	104780	143370	106000	0	96884	98252	187220	138990	290810	554160	0	0	0	0	0	0	0	0	0	0	0
4503253	dolichyl-diphosphooligosaccharide--protein glycosyltransferase subunit DAD1 [Homo sapiens]	NP_001335.1	NP_001335	DAD1	1	4	35,4	12,497	113	1,21E-96	329	0	0	0	0	0	0	0	0	0	0	0	0	0	0	0	0	0	0	0	0	246630	99910	0	0	0	0	0	0	0	0	0	0	239110	0	0	17675000	38754000	52911000
16306525	G2/mitotic-specific cyclin-B3 isoform 1 [Homo sapiens]	NP_391990.1	NP_391990	CCNB3	2	1	3,8	33,274	291	0,00039375	15	0	0	0	0	74537	61957	514200	147730	136230	0	0	0	160180	0	0	0	0	0	0	0	0	0	0	0	0	0	0	0	0	0	0	0	0	0	111180	0	0	0
299890871				DCTN1								0	0	0	0	0	0	0	0	0	0	0	0	0	0	0	0	0	0	0	0	0	0	0	0	0	0	0	0	0	0	0	0	0	0	0	0	0	0
27886582	39S ribosomal protein L39, mitochondrial isoform a [Homo sapiens]	NP_059142.2	NP_059142	MRPL39	2	14	47,6	38,721	338	8,78E-147	240	0	0	0	57401	151420	222920	220650	113410	33254	16557	107800	0	62673	81094	83371	22830	0	0	0	0	0	31958	15384	139060	167110	57299	77868	0	44379	0	0	146480	24262	0	117310	32132	33108	36255
7524346	adenylate kinase 2, mitochondrial isoform b [Homo sapiens]	NP_037543.1	NP_037543	AK2	3	14	76,7	25,614	232	0	394	20053000	0	0	18589000	19330000	9444900	17873000	11760000	8800700	8042700	3999100	0	1872900	923130	548490	220450	284690	203220	181000	99674	170830	124340	143220	55615	74353	79688	75787	0	83455	0	0	0	0	0	0	53042	0	0
53692189	adipocyte enhancer-binding protein 1 precursor [Homo sapiens]	NP_001120.3	NP_001120	AEBP1	2	11	13,5	130,93	1158	1,06E-60	45	0	0	0	0	0	0	0	0	0	0	84680	0	0	0	0	0	0	0	0	0	0	0	0	0	0	0	0	0	0	0	0	0	0	0	0	0	22361	36817
13324688	WD repeat-containing protein 11 [Homo sapiens]	NP_060587.8	NP_060587	WDR11	1	2	2	136,68	1224	9,10E-08	6	0	0	0	0	0	0	0	0	0	0	0	0	0	0	0	0	0	0	0	7657,1	0	0	0	0	0	0	0	0	0	0	0	0	0	0	0	0	0	0
284807150	glucosylceramidase isoform 2 [Homo sapiens]	NP_001165282.1	NP_001165282	GBA	5	21	53,5	50,316	449	0	724	0	0	0	0	0	0	0	0	0	14002	0	0	551600	2658100	4939900	5387800	7591400	15672000	17672000	9966700	7466900	4366700	2775900	1715900	1258900	956310	636360	732190	784380	530970	317120	459540	271090	1841300	264710	63283	160980	47923
38683799	ankyrin repeat domain-containing protein 13A [Homo sapiens]	NP_149112.1	NP_149112	ANKRD13A	2	8	16,8	67,618	590	2,59E-31	44	0	0	0	0	0	0	0	0	0	0	0	0	0	0	0	50795	71574	120420	246250	281910	270540	0	0	0	0	0	0	0	0	0	0	0	0	14527	11380	0	0	0
38016911	erythrocyte band 7 integral membrane protein isoform a [Homo sapiens]	NP_004090.4	NP_004090	STOM	6	15	62,8	31,73	288	0	1610	16804	0	0	46016	0	0	0	114910	264990	411930	493140	0	947040	748380	558850	494520	258820	757080	522880	1137000	2150800	2130900	2179100	1040700	2069800	1418500	1565000	2056200	2514100	792310	1622400	2340800	1779700	1469200	1334300	1513400	2038400	2403800
371872799				TMCO1								0	0	0	0	0	0	0	0	0	0	0	0	0	0	0	0	0	0	0	0	0	0	0	0	0	0	0	0	0	0	0	0	0	0	0	0	0	0
14110414	heterogeneous nuclear ribonucleoprotein D0 isoform c [Homo sapiens]	NP_002129.2	NP_002129	HNRNPD	6	7	24,2	32,834	306	2,43E-100	87	0	0	0	0	0	0	89655	155260	389010	771220	2121300	0	4245400	3701800	2107100	1500800	922760	576510	44405	14487	0	78616	0	0	0	0	0	0	0	0	0	0	0	0	0	0	0	0
169636418	39S ribosomal protein L38, mitochondrial [Homo sapiens]	NP_115867.2	NP_115867	MRPL38	1	16	42,1	44,596	380	0	289	0	0	0	0	0	0	0	35893	10989	0	41466	0	64317	245300	591120	436220	487860	12890	0	0	0	0	0	24197	0	0	23843	0	0	0	62305	0	41592	0	0	0	0	0
226246630	tail-anchored protein insertion receptor WRB isoform 2 [Homo sapiens]	NP_001139690.1	NP_001139690	WRB	2	1	6,4	16,011	140	0,000099415	2	0	0	0	0	0	0	0	0	0	0	0	0	0	0	0	0	0	0	0	0	0	0	0	0	202000	0	0	0	156770	99233	68025	100660	70456	0	0	70627	0	0
9966903	mannosyl-oligosaccharide 1,2-alpha-mannosidase IC [Homo sapiens]	NP_065112.1	NP_065112	MAN1C1	1	2	3,8	70,91	630	0,000001939	8	0	0	0	0	0	0	0	0	0	0	0	0	0	0	0	0	0	0	0	0	0	0	0	0	0	0	0	0	0	0	0	0	0	0	0	0	0	0
4504061	N-acetylglucosamine-6-sulfatase precursor [Homo sapiens]	NP_002067.1	NP_002067	GNS	1	15	34,4	62,081	552	0	950	0	0	0	0	0	0	0	0	0	208140	0	0	0	0	105110	200760	566040	688340	1022200	659530	609570	366170	55733	235380	354150	254920	371250	119660	281970	538710	463250	372670	600630	352290	523930	307330	533610	321590
268370293	valine--tRNA ligase, mitochondrial isoform 2 precursor [Homo sapiens]	NP_065175.4	NP_065175	VARS2	3	4	5,7	118,49	1063	1,57E-09	3	0	0	0	0	0	19649	25866	43909	18369	26270	53109	0	0	34281	0	0	0	0	89337	94718	80754	51570	29003	24690	25088	22552	0	0	0	0	0	0	0	0	0	0	0	26601
62739166	procollagen-lysine,2-oxoglutarate 5-dioxygenase 2 isoform 2 precursor [Homo sapiens]	NP_000926.2	NP_000926	PLOD2	2	15	27,8	84,685	737	4,88E-70	55	0	0	0	42304	185120	279180	293680	0	397310	0	153230	0	308910	0	0	31718	29373	47533	683930	0	8611,6	0	0	0	0	0	63102	54661	309170	75216	0	0	30165	13084	0	0	0	0
56699409				RBMX								0	0	0	0	0	0	0	0	0	0	0	0	0	0	0	0	0	0	0	0	0	0	0	0	0	0	0	0	0	0	0	0	0	0	0	0	0	0
4502987	cytochrome c oxidase subunit 7A1, mitochondrial precursor [Homo sapiens]	NP_001855.1	NP_001855	COX7A1	1	2	29,1	9,1174	79	4,91E-58	64	0	0	0	0	0	0	0	0	0	0	0	0	0	0	0	0	0	0	0	0	129160	0	0	0	0	40456	110270	81338	125320	2005000	10662000	13725000	8664000	4736100	3829700	1232900	195660	238110
4503759	dimethylaniline monooxygenase [N-oxide-forming] 4 [Homo sapiens]	NP_002013.1	NP_002013	FMO4	1	2	3,9	63,342	558	0,000027391	8	0	0	0	0	0	0	0	0	0	0	0	0	0	0	0	0	0	0	0	0	0	165560	337710	240250	151870	134470	194700	211560	187330	132490	123640	90361	57745	63105	55277	44669	0	23542
151101367	COMM domain-containing protein 7 isoform 2 [Homo sapiens]	NP_001092809.1	NP_001092809	COMMD7	2	2	13,6	22,412	199	1,44E-45	9	0	0	0	0	0	0	0	0	0	0	0	0	0	0	0	0	0	0	392550	685460	351140	0	0	0	0	0	269260	0	0	0	0	0	0	0	0	0	0	0
25282469	retinol dehydrogenase 10 [Homo sapiens]	NP_742034.1	NP_742034	RDH10	1	3	14,1	38,087	341	5,88E-18	10	0	0	0	0	0	0	0	0	0	101550	0	0	0	0	38095	129040	0	86758	293890	66209	0	0	69593	0	0	806680	560190	482200	0	0	381320	326370	315690	738800	0	0	0	311670
5031863	galectin-3-binding protein precursor [Homo sapiens]	NP_005558.1	NP_005558	LGALS3BP	1	6	13,7	65,33	585	5,71E-54	58	0	0	0	0	0	0	0	0	0	0	0	0	0	0	0	0	0	0	10601	0	0	0	52640	85760	169250	179460	139910	154470	100570	0	0	47070	58044	44755	36907	39824	36517	0
308818200	dihydropyrimidinase-related protein 3 isoform 1 [Homo sapiens]	NP_001184223.1	NP_001184223	DPYSL3	2	21	44,7	73,91	684	0	306	0	0	0	8032,5	31008	1380600	0	0	0	0	0	0	0	0	0	62550	0	0	0	0	0	0	19474	31014	48861	365490	1989500	2275300	4002400	4868800	3558800	2547900	2019300	1531200	835340	592990	502820	180140
4503899	N-acetylgalactosamine-6-sulfatase precursor [Homo sapiens]	NP_000503.1	NP_000503	GALNS	1	10	21,5	58,025	522	3,51E-264	110	0	0	0	0	0	0	0	0	0	0	0	0	0	0	0	0	0	0	25682	87459	623290	699050	536870	229150	24453	0	0	0	0	0	0	0	0	0	0	0	0	0
156151430				ARMC9								0	0	0	0	0	0	0	0	0	0	0	0	0	0	0	0	0	0	0	0	0	0	0	0	0	0	0	0	0	0	0	0	0	0	0	0	0	0
147904700	semaphorin-5A precursor [Homo sapiens]	NP_003957.2	NP_003957	SEMA5A	1	3	3,4	120,61	1074	1,04E-06	5	0	0	0	0	0	0	0	0	0	0	0	0	0	0	0	0	0	0	0	0	0	0	0	0	0	0	0	0	0	0	0	0	0	0	0	0	0	0
89886466	ER membrane protein complex subunit 10 isoform 1 precursor [Homo sapiens]	NP_778233.4	NP_778233	EMC10	2	2	9,4	26,806	254	4,06E-122	5	0	0	0	0	0	0	0	0	0	0	0	0	0	0	0	0	0	0	0	0	0	0	0	0	0	0	0	0	0	0	0	0	0	0	0	0	0	0
47132587	protein kinase C delta-binding protein [Homo sapiens]	NP_659477.2	NP_659477	CAVIN3	1	10	33	27,701	261	0	640	385460	0	0	423140	1220800	1143700	1194300	1237100	1218200	1084800	1936500	0	1484300	1493200	579900	656450	132570	89479	0	0	108570	205980	118310	27969	66229	27860	0	69880	228030	514240	490010	527540	567090	424650	598270	1389600	1533700	972480
21361091				UCHL1								0	0	0	0	0	0	0	0	0	0	0	0	0	0	0	0	0	0	0	0	0	0	0	0	0	0	0	0	0	0	0	0	0	0	0	0	0	0
4504517	heat shock protein beta-1 [Homo sapiens]	NP_001531.1	NP_001531	HSPB1	1	15	80	22,782	205	0	800	3716800	0	0	7747500	11866000	8504200	20899000	23705000	24582000	20929000	27249000	0	63975000	69643000	55265000	49878000	35156000	26873000	21620000	7996300	4565100	12092000	8563600	6585100	6234600	7229500	6141000	4817700	4325100	2937200	4033900	3557300	4037900	1667800	1769600	1745500	2206700	3161800
40288288	histone-arginine methyltransferase CARM1 [Homo sapiens]	NP_954592.1	NP_954592	CARM1	1	6	12,5	65,853	608	1,12E-33	44	0	0	0	0	0	0	0	0	0	0	0	0	0	0	0	0	0	0	0	0	0	0	0	0	0	0	0	0	134400	258960	483970	787160	434310	114310	217100	193370	30475	44264
323510698	signal recognition particle 19 kDa protein isoform 3 [Homo sapiens]	NP_001191123.1	NP_001191123	SRP19	2	1	12,5	13,654	120	9,50E-26	21	0	0	0	0	0	0	0	0	0	0	0	0	0	0	0	0	0	0	0	0	0	0	0	0	0	0	187230	123310	0	0	0	0	0	0	0	0	0	0
8923415	E3 ubiquitin-protein ligase MARCH5 [Homo sapiens]	NP_060294.1	NP_060294	38412	1	5	24,5	31,231	278	1,14E-40	127	0	0	0	0	0	0	0	0	0	0	0	0	0	326420	0	0	149630	0	185280	667350	708380	1441400	1801700	2173200	1953800	1644100	400620	1211800	1639900	764530	937410	662870	674100	710160	576010	403240	490190	571490
5174723	mitochondrial import receptor subunit TOM40 homolog [Homo sapiens]	NP_006105.1	NP_006105	TOMM40	3	10	52,6	37,893	361	0	391	0	0	0	0	0	0	359560	0	0	0	0	0	0	0	0	0	0	0	0	0	182780	322630	0	0	0	0	0	0	0	0	0	0	0	1397100	22146000	30469000	19696000	6963600
44917604	SLIT-ROBO Rho GTPase-activating protein 1 [Homo sapiens]	NP_065813.1	NP_065813	SRGAP1	4	2	2,4	124,26	1085	1,17E-07	5	0	0	0	0	0	0	0	0	0	0	0	0	0	0	0	0	0	0	0	0	0	0	0	0	0	0	0	0	0	0	0	0	0	0	0	0	0	0
115527097	serine/threonine-protein kinase MRCK beta [Homo sapiens]	NP_006026.3	NP_006026	CDC42BPB	1	11	7,9	194,31	1711	2,53E-48	18	0	0	0	0	0	37245	0	0	0	0	0	0	0	0	0	0	0	0	0	0	0	0	0	15605	0	0	180380	145070	198550	204360	181640	160870	243840	0	152270	126180	0	143780
4758504	3-hydroxyacyl-CoA dehydrogenase type-2 isoform 1 [Homo sapiens]	NP_004484.1	NP_004484	HSD17B10	2	17	89,3	26,923	261	0	1282	3162600	0	0	2297300	2094300	484290	2158700	2413600	3954000	4159200	6645800	0	5682100	3685300	7199500	11161000	18932000	47571000	44081000	25255000	20222000	18377000	14092000	4223500	7762200	7606500	6686300	6758400	4409500	3577800	2218600	3252600	3323800	2330400	3133000	2368900	2046900	1602700
55956788	nucleolin [Homo sapiens]	NP_005372.2	NP_005372	NCL	1	10	15,2	76,613	710	5,46E-51	63	0	0	0	0	0	0	13540	19053	29522	24220	26407	0	0	0	0	0	89057	155800	705280	711720	822740	591460	458870	256390	44694	141500	0	27125	0	0	40136	35566	71605	36715	13671	0	0	0
50592994				TXN								0	0	0	0	0	0	0	0	0	0	0	0	0	0	0	0	0	0	0	0	0	0	0	0	0	0	0	0	0	0	0	0	0	0	0	0	0	0
8922692	putative sodium-coupled neutral amino acid transporter 7 [Homo sapiens]	NP_060701.1	NP_060701	SLC38A7	1	6	13	49,965	462	4,68E-40	67	0	0	0	0	0	0	0	0	0	0	45053	0	0	0	0	0	0	0	0	0	0	0	0	0	70342	164000	0	0	0	0	0	620140	1063800	1029600	439180	220660	203310	273580
194097323	enoyl-CoA hydratase, mitochondrial [Homo sapiens]	NP_004083.3	NP_004083	ECHS1	1	22	56,6	31,387	290	0	919	6283500	0	0	5718800	7084700	5822700	3141700	3326300	2147300	2558200	2056000	0	1517400	9867400	24105000	19288000	11837000	14347000	12983000	46636000	318910000	176680000	7400100	4199500	6312000	4123000	3549400	1864900	2393000	2675600	2027700	2437100	2043800	1229300	992620	781680	506830	619750
83267868				DYNLL1								0	0	0	0	0	0	0	0	0	0	0	0	0	0	0	0	0	0	0	0	0	0	0	0	0	0	0	0	0	0	0	0	0	0	0	0	0	0
401709935				IST1								0	0	0	0	0	0	0	0	0	0	0	0	0	0	0	0	0	0	0	0	0	0	0	0	0	0	0	0	0	0	0	0	0	0	0	0	0	0
4501883				ACTA2								0	0	0	0	0	0	0	0	0	0	0	0	0	0	0	0	0	0	0	0	0	0	0	0	0	0	0	0	0	0	0	0	0	0	0	0	0	0
17933772	protein S100-A16 [Homo sapiens]	NP_525127.1	NP_525127	S100A16	1	4	51,5	11,801	103	2,92E-20	152	40959	0	0	477570	932680	1685400	395430	2679900	784610	1137900	915080	0	1354400	4601600	956800	798500	381460	784460	692370	247170	1684700	367630	1224000	139960	551300	739620	36241	109520	0	54430	0	0	0	0	0	0	0	102860
6912482	LETM1 and EF-hand domain-containing protein 1, mitochondrial precursor [Homo sapiens]	NP_036450.1	NP_036450	LETM1	1	33	51,7	83,353	739	0	930	0	0	0	0	0	0	0	0	18919	11152	0	0	0	0	0	0	0	0	17565	20708	16013	0	20258	92697	2038200	6578600	7271200	9457000	11197000	7448800	5202900	3547800	3797800	3504000	2369300	1651300	1937100	1626000
223468571	39S ribosomal protein L23, mitochondrial [Homo sapiens]	NP_066957.3	NP_066957	MRPL23	1	6	35,3	17,781	153	0	212	0	0	0	0	0	0	0	115720	0	0	0	0	0	0	0	0	0	0	0	0	0	45718	227790	412580	597200	67667	0	0	0	0	0	225370	190740	128330	98069	0	0	0
30795180	zinc finger FYVE domain-containing protein 1 isoform 1 [Homo sapiens]	NP_067083.1	NP_067083	ZFYVE1	2	2	3,7	87,175	777	0,00003233	2	0	0	0	0	0	0	0	0	0	0	15581	0	0	0	0	0	0	0	0	0	0	0	0	0	0	25972	50144	65181	0	0	0	0	0	0	0	0	0	0
47419916				WARS								0	0	0	0	0	0	0	0	0	0	0	0	0	0	0	0	0	0	0	0	0	0	0	0	0	0	0	0	0	0	0	0	0	0	0	0	0	0
94721336	RUN and FYVE domain-containing protein 1 isoform a [Homo sapiens]	NP_079434.3	NP_079434	RUFY1	3	7	13,6	79,817	708	6,01E-31	62	0	0	0	0	0	0	0	0	0	0	0	0	17716	0	0	0	0	57852	0	0	0	0	0	38762	0	0	0	0	0	0	10463	82754	179620	279320	176110	100500	141770	86237
29826323	alpha-adducin isoform c [Homo sapiens]	NP_054909.2	NP_054909	ADD1	4	8	18,7	69,984	631	9,65E-54	75	0	0	0	0	0	0	0	107590	55469	163190	139320	0	0	32217	0	47226	36151	0	37243	0	28551	58823	0	0	58414	55815	65812	308310	280300	72077	344780	245990	89152	92836	49789	68537	18258	84107
21956645	myotrophin [Homo sapiens]	NP_665807.1	NP_665807	MTPN	1	1	14,4	12,895	118	4,82E-20	4	144620	0	0	124770	0	0	0	0	0	0	0	0	0	0	0	0	0	0	0	0	304840	0	0	0	0	0	0	0	0	0	0	0	0	0	0	0	0	0
22547134	39S ribosomal protein L37, mitochondrial [Homo sapiens]	NP_057575.2	NP_057575	MRPL37	1	28	74	48,117	423	0	461	0	0	0	0	0	15653	327650	333230	490090	330250	557550	0	437120	214920	302750	215650	175870	342180	146630	0	159520	217250	142740	0	104420	62910	94732	86455	173070	99767	91383	77276	101330	141590	138300	63427	87217	53407
13376717				OPA3								0	0	0	0	0	0	0	0	0	0	0	0	0	0	0	0	0	0	0	0	0	0	0	0	0	0	0	0	0	0	0	0	0	0	0	0	0	0
7661910	ER membrane protein complex subunit 2 [Homo sapiens]	NP_055488.1	NP_055488	EMC2	1	7	32	34,833	297	1,40E-56	112	0	0	0	0	0	0	0	0	0	0	0	0	0	0	0	0	0	0	0	0	0	0	0	0	0	0	0	0	0	0	0	0	0	0	850590	799010	449440	463840
156416007	COMM domain-containing protein 9 isoform 2 [Homo sapiens]	NP_001095123.1	NP_001095123	COMMD9	2	4	46,2	17,333	156	1,76E-128	22	0	0	0	0	0	0	0	0	0	0	0	0	0	0	0	0	0	0	564760	244820	149830	66211	0	0	0	0	0	0	0	0	0	0	0	0	0	0	0	0
41393614	ras-related protein Rab-5C isoform a [Homo sapiens]	NP_958842.1	NP_958842	RAB5C	3	9	58,8	23,482	216	0	1028	22638000	0	0	20347000	15399000	14844000	11298000	12974000	10349000	10377000	11329000	0	6612200	6336800	4384500	3592900	4468600	3476300	4586800	3680500	4743900	2973800	3752500	2140100	2775600	2455100	3116700	2991300	3321000	2326400	2949500	2084300	10009000	3651600	2655000	3104100	3278000	984050
15431297	60S ribosomal protein L13 isoform 1 [Homo sapiens]	NP_000968.2	NP_000968	RPL13	4	9	34,1	24,261	211	4,24E-87	85	0	0	0	0	446170	4363300	8841000	16078000	10225000	8689400	7486600	0	4983000	4249500	1499200	1162200	510870	838080	585470	358090	236440	311280	222410	47231	139330	278270	159750	296190	141180	81691	128380	144160	96264	120470	147150	95033	203820	0
4507249	signal transducing adapter molecule 1 [Homo sapiens]	NP_003464.1	NP_003464	STAM	1	4	9,6	59,179	540	3,18E-13	8	0	0	0	0	0	0	0	0	0	0	0	0	0	0	0	0	141450	0	0	0	0	0	0	179460	325150	163630	87900	137830	298380	358420	760630	895250	705100	636160	350890	211320	511460	136450
289547526				RAB11FIP1								0	0	0	0	0	0	0	0	0	0	0	0	0	0	0	0	0	0	0	0	0	0	0	0	0	0	0	0	0	0	0	0	0	0	0	0	0	0
7706617	glycerophosphodiester phosphodiesterase 1 [Homo sapiens]	NP_057725.1	NP_057725	GDE1	1	1	4,5	37,718	331	0,000005254	14	0	0	0	0	0	0	0	0	0	0	0	0	0	0	0	0	0	124520	343420	493660	422700	0	0	69401	0	0	0	0	0	0	0	0	0	0	0	0	0	0
375151597	60S ribosomal protein L10 isoform c [Homo sapiens]	NP_001243509.1	NP_001243509	RPL10	4	3	18,5	20,466	178	3,19E-08	9	0	0	0	0	0	0	0	60846	0	0	0	0	0	0	0	0	0	0	0	0	0	0	0	0	0	0	0	0	0	0	62309	0	0	173300	0	0	0	0
96975135	ras-related protein Rab-24 [Homo sapiens]	NP_570137.2	NP_570137	RAB24	2	2	15,3	23,124	203	4,31E-23	13	0	0	0	37046	36586	0	0	0	57482	21667	139050	0	198390	67752	47590	0	0	0	0	0	0	0	0	0	0	0	0	0	0	47440	0	0	0	0	0	0	0	0
14165466	polypyrimidine tract-binding protein 1 isoform c [Homo sapiens]	NP_114368.1	NP_114368	PTBP1	9	7	22,2	57,221	531	3,17E-98	129	27330	0	0	299030	337180	1109500	879090	936730	685150	447190	902420	0	1637900	1695200	822990	515000	51235	0	0	129920	44093	0	0	0	0	0	0	104300	0	0	0	0	0	0	0	39311	39514	27763
157412270				HNRNPM								0	0	0	0	0	0	0	0	0	0	0	0	0	0	0	0	0	0	0	0	0	0	0	0	0	0	0	0	0	0	0	0	0	0	0	0	0	0
4557303	fatty aldehyde dehydrogenase isoform 2 [Homo sapiens]	NP_000373.1	NP_000373	ALDH3A2	2	15	30,7	54,847	485	3,62E-123	461	0	0	0	0	36531	0	0	0	0	0	0	0	91672	111790	70157	26192	495070	279770	850890	1640500	5075100	7194700	7291300	5366000	4433800	3481900	2875900	2842200	2630200	2023000	2589700	2749700	2108500	1581600	1722300	1588200	1674700	1251600
4759344	centromere/kinetochore protein zw10 homolog [Homo sapiens]	NP_004715.1	NP_004715	ZW10	1	11	22,3	88,828	779	7,68E-49	52	0	0	0	0	0	0	0	0	0	0	0	0	0	0	0	34155	0	0	0	0	0	13998	0	0	0	0	0	0	0	0	0	30030	0	0	0	16673	0	0
205830426	zinc transporter ZIP14 isoform c precursor [Homo sapiens]	NP_001128626.1	NP_001128626	SLC39A14	4	3	9,4	52,838	481	3,55E-101	25	0	0	0	0	0	0	0	0	0	0	0	0	0	0	0	0	0	0	0	0	0	0	0	0	0	0	0	0	713400	542270	0	254880	50120	0	56760	123210	121860	0
24307879	cytoplasmic dynein 1 intermediate chain 2 [Homo sapiens]	NP_001369.1	NP_001369	DYNC1I2	1	11	24,9	71,456	638	3,50E-199	301	0	0	0	702050	0	0	0	0	15628	0	58968	0	0	114520	346860	101440	0	120510	95079	144070	117040	598930	492930	218010	328410	606120	549260	787180	585810	820050	253480	433510	256990	155420	187680	0	373710	0
51243059				MCAT								0	0	0	0	0	0	0	0	0	0	0	0	0	0	0	0	0	0	0	0	0	0	0	0	0	0	0	0	0	0	0	0	0	0	0	0	0	0
42544159	heat shock protein 105 kDa [Homo sapiens]	NP_006635.2	NP_006635	HSPH1	1	19	26,6	96,864	858	0	97	0	0	0	0	0	56572	0	0	0	0	0	0	0	30489	0	0	0	28365	0	0	28967	300270	1903000	1330500	591430	487860	163450	218760	322260	193000	88182	61436	128140	81610	25501	13726	34269	12281
300192933	AFG3-like protein 2 [Homo sapiens]	NP_006787.2	NP_006787	AFG3L2	1	21	29	88,583	797	0	177	0	0	0	0	0	0	38286	14390	16757	12853	0	0	86674	32685	0	110510	0	49758	112200	135310	554220	386830	317110	333340	343140	117700	196290	203010	240290	578060	235810	375850	511110	345160	240020	268330	390940	496240
5453710	LIM and SH3 domain protein 1 [Homo sapiens]	NP_006139.1	NP_006139	LASP1	1	6	21,1	29,717	261	2,21E-82	108	2232600	0	0	2793300	3625800	4434400	5073700	6036700	4214900	4245500	5550600	0	4648000	3453500	1692100	1092700	375960	448450	362000	0	0	0	0	0	0	0	0	120750	0	0	0	0	0	0	57753	0	0	0
13676857	heat shock-related 70 kDa protein 2 [Homo sapiens]	NP_068814.2	NP_068814	HSPA2	1	5	10,6	70,02	639	0	11	0	0	0	0	0	0	0	0	0	0	0	0	0	0	0	0	0	0	0	0	0	0	0	0	0	0	0	0	0	0	0	0	0	0	0	0	0	0
261862352	serine hydroxymethyltransferase, mitochondrial isoform 3 [Homo sapiens]	NP_001159831.1	NP_001159831	SHMT2	5	28	73,1	53,454	483	0	1610	18351	0	0	3426,1	8427,2	0	0	18947	7032,6	0	0	0	46759	0	54813	677590	1581400	1351200	5944700	897420	6031900	1823300	6651200	8778800	45137000	66766000	34216000	34465000	25403000	8649300	6916100	4836700	4861300	3482400	3372500	3142200	2773000	2366000
21361670	drebrin-like protein isoform a [Homo sapiens]	NP_054782.2	NP_054782	DBNL	2	1	3	48,294	431	1,60E-175	19	0	0	0	0	0	0	0	42249	44400	37847	40587	0	55521	81069	72952	58009	82772	62874	87144	30306	12999	17106	0	0	0	0	0	0	0	0	0	0	0	0	0	0	0	0
393715111	junctional adhesion molecule B isoform 2 precursor [Homo sapiens]	NP_001257336.1	NP_001257336	JAM2	3	2	8,4	29,037	262	0,000031955	6	0	0	0	0	0	0	0	0	0	0	0	0	0	0	83973	154870	83478	133730	165600	161350	266760	322190	278480	291410	149540	183990	152050	0	0	0	0	0	0	0	0	0	0	0
208431776	phosphatidylinositol 4-phosphate 5-kinase type-1 alpha isoform 4 [Homo sapiens]	NP_001129109.1	NP_001129109	PIP5K1A	4	2	6,8	56,052	500	3,70E-08	3	0	0	0	0	0	0	0	0	0	0	0	0	0	0	0	0	0	0	0	0	0	0	0	0	0	0	0	0	0	0	0	0	0	0	0	0	0	0
4504437	heme oxygenase 1 [Homo sapiens]	NP_002124.1	NP_002124	HMOX1	2	10	47,9	32,818	288	9,43E-65	138	179600	0	0	392550	1406200	1444900	2316000	2036500	1662200	1712200	1558000	0	1153500	1413700	550340	318970	266900	491750	378210	245210	233460	182790	518290	180430	295180	188060	223650	226340	159210	184110	135150	335400	432880	546970	302260	201160	301310	228520
16933540	seprase [Homo sapiens]	NP_004451.2	NP_004451	FAP	4	47	58,2	87,711	760	0	2185	0	0	0	16859	22995	0	0	139020	140010	15690	27331	0	84501	75023	83772	108320	83383	58298	88274	49579	324230	85341	313720	443890	1206800	5266500	13118000	20011000	22606000	16283000	13793000	17495000	9743700	12871000	7453000	5227400	4436000	5795200
374532823	Golgin subfamily B member 1 isoform 4 [Homo sapiens]	NP_001243417.1	NP_001243417	GOLGB1	4	51	24	367,42	3184	0	330	61007	0	0	78731	3564	0	119430	0	5702,8	55099	7861,3	0	0	0	20251	22629	14608	9077,2	15923	0	7591,8	2296,1	0	0	10732	53046	69778	45070	0	15956	21756	40406	28805	0	4153	2636,9	2601,8	0
110556636	182 kDa tankyrase-1-binding protein [Homo sapiens]	NP_203754.2	NP_203754	TNKS1BP1	1	11	10,6	181,79	1729	3,01E-25	12	7988,9	0	0	0	0	0	17916	22033	0	18794	23228	0	51321	19625	0	0	10170	13428	0	0	21709	0	0	36345	24492	0	12120	0	0	0	10965	51091	68595	18940	16156	0	0	0
222446616	uncharacterized protein C12orf70 [Homo sapiens]	NP_001138482.1	NP_001138482	SMCO2	1	1	2,9	39,487	343	0,000082777	2	0	0	0	0	0	0	0	0	0	0	0	0	0	0	0	0	0	0	0	0	0	0	0	0	0	0	0	0	0	0	0	0	0	0	0	0	0	0
4506929				SH3GL1								0	0	0	0	0	0	0	0	0	0	0	0	0	0	0	0	0	0	0	0	0	0	0	0	0	0	0	0	0	0	0	0	0	0	0	0	0	0
31742501	sorting nexin-27 [Homo sapiens]	NP_112180.4	NP_112180	SNX27	1	3	5,9	59,81	528	8,99E-07	10	0	0	0	0	0	0	0	0	0	12939	0	0	214420	311730	340290	354020	333820	246280	469100	243300	110020	167290	121980	90684	101580	88100	73413	43201	0	50286	63501	55788	79076	0	426010	54862	422200	33702
21265096	39S ribosomal protein L50, mitochondrial [Homo sapiens]	NP_061924.1	NP_061924	MRPL50	1	10	66,5	18,325	158	0	272	0	0	0	0	0	0	0	0	0	0	0	0	0	871690	0	492020	558320	0	535880	0	0	0	0	0	0	0	0	0	0	0	234270	0	0	0	112940	0	0	0
116008154				LYRM9								0	0	0	0	0	0	0	0	0	0	0	0	0	0	0	0	0	0	0	0	0	0	0	0	0	0	0	0	0	0	0	0	0	0	0	0	0	0
23199983	GPI-anchor transamidase precursor [Homo sapiens]	NP_005473.1	NP_005473	PIGK	1	8	26,3	45,251	395	7,21E-77	91	0	0	0	0	0	0	0	0	0	0	0	0	0	0	0	0	0	0	0	0	0	0	0	0	0	0	0	0	0	0	0	0	0	126020	146200	292220	682450	447940
20149498	ferritin light chain [Homo sapiens]	NP_000137.2	NP_000137	FTL	1	11	58,9	20,019	175	1,01E-280	272	0	0	0	0	0	0	0	0	0	0	0	0	0	0	51835	0	0	0	0	0	0	0	0	0	0	0	0	0	0	0	0	911220	33192000	100600000	15450000	10138000	10297000	4237200
25777612	26S proteasome non-ATPase regulatory subunit 3 [Homo sapiens]	NP_002800.2	NP_002800	PSMD3	1	21	47,8	60,977	534	0	361	0	0	0	0	0	412580	22684	0	14764	21806	0	0	0	210140	0	92622	218960	67296	171510	97684	0	0	0	0	0	0	0	0	20036	0	0	0	0	0	56966	56766	3506,1	324880
226246523	fanconi-associated nuclease 1 isoform a [Homo sapiens]	NP_055782.3	NP_055782	FAN1	1	2	2,2	114,22	1017	2,89E-08	4	0	0	0	0	0	0	0	0	0	0	0	0	0	0	0	0	0	0	0	0	0	0	0	0	0	0	0	0	0	0	0	0	0	0	0	0	0	0
140972063	neurabin-2 [Homo sapiens]	NP_115984.3	NP_115984	PPP1R9B	6	6	9,3	89,333	817	3,08E-31	6	0	0	0	0	0	0	0	0	0	0	0	0	0	0	0	0	177370	0	0	0	0	0	0	0	20932	0	0	0	0	0	0	0	0	0	0	0	10522	0
148298764	hydroxymethylglutaryl-CoA synthase, cytoplasmic [Homo sapiens]	NP_002121.4	NP_002121	HMGCS1	2	3	7,3	57,293	520	1,66E-06	2	33123	0	0	39989	86266	0	0	55171	126400	48563	0	0	0	0	0	0	0	0	0	0	92004	0	0	85361	56484	102810	0	69768	0	0	0	0	0	0	0	0	0	122940
7661744				BZW2								0	0	0	0	0	0	0	0	0	0	0	0	0	0	0	0	0	0	0	0	0	0	0	0	0	0	0	0	0	0	0	0	0	0	0	0	0	0
116734685	transmembrane protein 231 isoform 2 [Homo sapiens]	NP_001070886.1	NP_001070886	TMEM231	3	2	7,3	36,058	316	1,56E-06	8	0	0	0	0	0	0	0	0	0	0	0	0	0	0	0	0	0	0	0	0	0	0	0	8693,8	47888	0	0	0	0	0	0	0	0	0	0	0	0	0
66346698	alpha-N-acetylglucosaminidase precursor [Homo sapiens]	NP_000254.2	NP_000254	NAGLU	3	23	40,4	82,265	743	0	499	0	0	0	0	0	0	0	0	41264	46878	11213	0	0	0	0	0	0	23298	26319	0	122240	10151	0	33891	97695	71169	21865	33039	64285	53100	48404	90942	0	162560	196750	424480	563100	720390
4506609	60S ribosomal protein L19 [Homo sapiens]	NP_000972.1	NP_000972	RPL19	1	2	13,3	23,466	196	1,65E-11	21	160930	0	0	287410	336740	337610	1094800	1419100	1085700	929140	0	0	0	0	0	786430	663840	1018300	1216500	1145500	734330	906030	604210	701170	794100	727420	800850	793610	0	0	900730	1076200	1447200	1483800	1134300	1540000	0	0
344030221				TEX264								0	0	0	0	0	0	0	0	0	0	0	0	0	0	0	0	0	0	0	0	0	0	0	0	0	0	0	0	0	0	0	0	0	0	0	0	0	0
24234756	interleukin enhancer-binding factor 3 isoform c [Homo sapiens]	NP_703194.1	NP_703194	ILF3	5	5	10	74,606	690	8,59E-130	14	0	0	0	0	0	0	0	0	0	0	0	0	0	0	0	0	47784	0	0	0	42297	86386	521410	814020	479480	206750	29905	36365	52020	0	0	0	0	0	0	0	0	0
7705268	protein FAM8A1 [Homo sapiens]	NP_057339.1	NP_057339	FAM8A1	1	7	28,8	44,123	413	5,76E-34	47	0	0	0	0	0	0	0	0	0	0	0	0	0	0	0	0	0	0	0	0	0	0	0	0	0	0	0	0	0	0	0	0	0	0	0	0	0	0
116812610	apolipoprotein O-like precursor [Homo sapiens]	NP_940852.3	NP_940852	APOOL	1	10	41,4	29,159	268	5,32E-73	335	0	0	0	243800	281840	356720	256820	393480	165370	499970	303050	0	522610	196840	0	78480	0	0	0	0	0	0	0	0	0	0	0	93299	0	0	0	0	0	0	0	315820	491250	0
42789729	lymphoid-restricted membrane protein [Homo sapiens]	NP_006143.2	NP_006143	LRMP	3	1	1,6	56,212	499	0,00072608	3	169190	0	0	0	0	0	0	0	0	0	0	0	0	0	0	0	0	0	0	0	0	0	0	0	0	0	0	0	0	0	150910	0	0	0	69668	94028	0	130790
16757970	protein Niban isoform 2 [Homo sapiens]	NP_443198.1	NP_443198	FAM129A	1	19	24,2	103,13	928	1,91E-259	189	0	0	0	0	0	0	0	0	0	141020	21944	0	0	0	23838	34223	153890	200020	354730	351500	264620	159420	238820	101510	110040	623600	216010	150050	161150	133890	52876	97965	44874	7878,7	46294	12467	0	0
112382250	spectrin beta chain, non-erythrocytic 1 isoform 1 [Homo sapiens]	NP_003119.2	NP_003119	SPTBN1	5	133	67,1	274,61	2364	0	2404	34226	0	0	4783,8	49849	60773	9598,4	0	5165,7	12475	53071	0	70283	44368	16697	0	25658	10029	70370	10239	42402	32953	18833	19690	27127	34720	8201,2	20810	123270	12665	68437	41645	39501	67204	111200	55693	70866	10767
160420328				ISCA2								0	0	0	0	0	0	0	0	0	0	0	0	0	0	0	0	0	0	0	0	0	0	0	0	0	0	0	0	0	0	0	0	0	0	0	0	0	0
282396088				COA7								0	0	0	0	0	0	0	0	0	0	0	0	0	0	0	0	0	0	0	0	0	0	0	0	0	0	0	0	0	0	0	0	0	0	0	0	0	0
38569423	ATP-citrate synthase isoform 2 [Homo sapiens]	NP_942127.1	NP_942127	ACLY	2	44	49,1	119,77	1091	0	534	0	0	0	0	35047	0	0	0	31372	41844	0	0	21728	0	22493	0	122640	43011	0	11463	0	21404	24096	0	47176	19085	0	0	0	0	17349	16763	0	0	85711	53524	92862	491710
392513662	interleukin enhancer-binding factor 2 isoform 2 [Homo sapiens]	NP_001254738.1	NP_001254738	ILF2	2	4	15,6	38,91	352	6,86E-27	13	0	0	0	0	0	0	0	0	0	0	0	0	0	0	0	0	24109	0	0	71889	322020	283360	1025300	972430	883390	449280	33696	45475	21474	10676	10098	0	0	0	0	0	0	0
321400118				SYNJ2BP-COX16								0	0	0	0	0	0	0	0	0	0	0	0	0	0	0	0	0	0	0	0	0	0	0	0	0	0	0	0	0	0	0	0	0	0	0	0	0	0
4758484	glutathione S-transferase omega-1 isoform 1 [Homo sapiens]	NP_004823.1	NP_004823	GSTO1	3	14	53,5	27,566	241	3,61E-190	229	341470	0	0	348430	308420	1065300	891740	1356300	3447300	5892900	13689000	0	17185000	14131000	19494000	20433000	14010000	16268000	31378000	14153000	1244300	1526200	349330	105860	303020	267740	201130	119340	51370	0	0	133590	366590	211240	0	141580	423590	0
45237193				SLC25A44								0	0	0	0	0	0	0	0	0	0	0	0	0	0	0	0	0	0	0	0	0	0	0	0	0	0	0	0	0	0	0	0	0	0	0	0	0	0
17105394	60S ribosomal protein L23a [Homo sapiens]	NP_000975.2	NP_000975	RPL23A	1	2	15,4	17,695	156	1,03E-09	20	271670	0	0	681840	6047300	5133000	5368000	3662100	2565900	2165000	569270	0	414790	403260	1086800	108650	0	0	0	0	137210	0	0	0	0	0	183500	0	0	0	0	0	88689	0	0	0	0	0
56549119				DNM2								0	0	0	0	0	0	0	0	0	0	0	0	0	0	0	0	0	0	0	0	0	0	0	0	0	0	0	0	0	0	0	0	0	0	0	0	0	0
308153255	oxysterol-binding protein-related protein 9 isoform d [Homo sapiens]	NP_683706.3	NP_683706	OSBPL9	7	2	3,9	81,786	723	0,000041169	3	0	0	0	0	0	0	0	0	0	0	0	0	0	0	0	0	0	0	0	0	0	0	0	0	0	0	0	0	0	0	0	0	0	0	0	0	0	0
46361976				SLC37A3								0	0	0	0	0	0	0	0	0	0	0	0	0	0	0	0	0	0	0	0	0	0	0	0	0	0	0	0	0	0	0	0	0	0	0	0	0	0
23943920	cytosolic phospholipase A2 [Homo sapiens]	NP_077734.1	NP_077734	PLA2G4A	1	6	12,3	85,21	749	3,78E-18	14	0	0	0	0	0	0	0	0	0	0	0	0	0	0	0	5304,1	5249,4	10046	0	0	0	0	0	0	0	0	0	0	0	128480	0	0	0	0	0	0	0	0
20070220	protein arginine N-methyltransferase 5 isoform a [Homo sapiens]	NP_006100.2	NP_006100	PRMT5	2	9	19,3	72,683	637	9,11E-46	32	23129	0	0	20813	83018	14161	7855,2	0	0	0	0	0	0	0	0	0	76180	0	0	0	0	0	0	0	0	0	343190	0	7682,4	0	0	0	0	226590	514890	242220	168390	7529,2
4826958	ATP-binding cassette sub-family D member 4 [Homo sapiens]	NP_005041.1	NP_005041	ABCD4	1	4	8,6	68,597	606	2,51E-11	6	0	0	0	0	0	0	0	0	0	0	0	0	0	0	0	0	0	0	0	0	0	0	0	0	0	0	0	0	0	0	0	0	0	3687,5	0	0	0	0
4557032	L-lactate dehydrogenase B chain [Homo sapiens]	NP_002291.1	NP_002291	LDHB	2	17	51,8	36,638	334	0	433	103760	0	0	147990	1285100	2065000	546690	466440	385410	74494	706340	0	0	0	0	0	276910	129670	741650	2032900	14381000	11824000	21419000	27154000	51207000	64118000	45795000	31334000	21243000	8154300	4474900	2167100	1102700	2674100	140300	11016	0	0
34452730	polyadenylate-binding protein-interacting protein 1 isoform 3 [Homo sapiens]	NP_899152.1	NP_899152	PAIP1	3	3	8,7	42,006	367	2,41E-09	8	0	0	0	104090	47300	0	80573	111980	57188	73129	224490	0	0	0	0	0	0	0	0	0	0	182960	0	0	0	31830	43242	0	0	0	0	0	29729	0	95430	22180	0	0
118498356	kinectin isoform a [Homo sapiens]	NP_001072989.1	NP_001072989	KTN1	4	74	56,7	156,27	1357	0	1019	0	0	0	4867,2	8117,4	0	0	0	0	0	144790	0	26427	72002	92354	42007	43876	10870	285070	0	0	22402	0	75817	74072	78386	56240	56971	36361	47536	2947,5	47845	35778	72147	109330	38495	22216	33677
18379346	VPS10 domain-containing receptor SorCS3 precursor [Homo sapiens]	NP_055793.1	NP_055793	SORCS3	1	2	2,1	135,75	1222	0,000013973	17	0	0	0	0	0	0	0	0	0	0	0	0	0	0	0	0	38141	0	0	0	0	0	34098	39088	0	0	3645400	0	0	26054	39737	0	21169	0	11931	0	0	0
5032161				ELOC								0	0	0	0	0	0	0	0	0	0	0	0	0	0	0	0	0	0	0	0	0	0	0	0	0	0	0	0	0	0	0	0	0	0	0	0	0	0
169808399	decaprenyl-diphosphate synthase subunit 2 [Homo sapiens]	NP_065114.3	NP_065114	PDSS2	1	3	10,5	44,128	399	2,22E-08	4	0	0	0	0	0	0	0	0	0	0	0	0	22136	36202	19946	22797	0	0	0	0	0	0	0	0	0	0	0	0	314060	307030	261590	108790	164130	0	0	0	0	0
22095397	cysteine-rich with EGF-like domain protein 1 isoform 2 precursor [Homo sapiens]	NP_056328.2	NP_056328	CRELD1	3	8	20,5	45,407	420	1,46E-138	37	0	0	0	0	0	0	0	0	0	0	0	0	0	0	0	76943	50272	333680	481140	620410	1069500	325660	799190	1212500	1173200	320360	237600	266090	379450	0	104850	0	106810	73867	54839	60922	88719	0
34222121				NUP37								0	0	0	0	0	0	0	0	0	0	0	0	0	0	0	0	0	0	0	0	0	0	0	0	0	0	0	0	0	0	0	0	0	0	0	0	0	0
194353970	alpha-2A adrenergic receptor [Homo sapiens]	NP_000672.3	NP_000672	ADRA2A	1	3	11,6	50,646	465	1,19E-27	11	0	0	0	0	0	0	0	0	0	0	0	0	0	0	0	0	0	0	0	0	0	121820	386580	617410	1461800	1913000	1100000	490990	421380	284660	0	128780	155260	0	105960	54345	117520	42950
29788785	tubulin beta chain [Homo sapiens]	NP_821133.1	NP_821133	TUBB	1	29	74,3	49,67	444	0	7026	443340	0	0	520620	576820	922520	3102100	4655400	12203000	18942000	36542000	0	79892000	82705000	73190000	53174000	29297000	32512000	23230000	16556000	23439000	23998000	19393000	16466000	17506000	14739000	13483000	17555000	19075000	14288000	12459000	15823000	13421000	16594000	13561000	13451000	10297000	13683000
13376617	prostaglandin E synthase 2 isoform 1 [Homo sapiens]	NP_079348.1	NP_079348	PTGES2	3	14	53,1	41,943	377	3,96E-278	214	61707	0	0	560030	1660300	2433100	3207800	3458900	1635800	2124800	3642100	0	4852900	4825800	3283200	2445300	1349800	573440	617930	123120	180120	179540	91104	71506	117500	181670	40435	118740	180960	115370	200800	92100	157830	23353	10393	0	15322	0
190194365				MTPAP								0	0	0	0	0	0	0	0	0	0	0	0	0	0	0	0	0	0	0	0	0	0	0	0	0	0	0	0	0	0	0	0	0	0	0	0	0	0
5032041	GTP-binding protein Rheb [Homo sapiens]	NP_005605.1	NP_005605	RHEB	1	1	8,7	20,497	184	2,59E-06	2	55002	0	0	74019	32602	29882	13163	0	0	0	0	0	0	0	0	0	0	0	0	0	0	0	0	0	0	0	0	0	0	0	0	0	0	0	0	0	0	0
4502901	clathrin light chain B isoform a [Homo sapiens]	NP_001825.1	NP_001825	CLTB	2	9	27,5	23,181	211	9,03E-66	54	0	0	0	0	178530	0	0	0	0	0	191340	0	188530	1262500	0	123160	0	0	0	0	0	0	0	0	0	0	0	0	0	0	0	0	0	0	0	0	0	0
46909587	cAMP-dependent protein kinase catalytic subunit beta isoform 3 [Homo sapiens]	NP_997461.1	NP_997461	PRKACB	8	1	4,7	29,696	257	3,50E-11	23	0	0	0	0	0	0	0	0	119640	100540	147050	0	107310	124250	85916	86201	66101	90215	0	0	0	0	0	0	97526	0	0	63900	0	0	0	0	0	0	0	0	0	0
15100151				ABHD16A								0	0	0	0	0	0	0	0	0	0	0	0	0	0	0	0	0	0	0	0	0	0	0	0	0	0	0	0	0	0	0	0	0	0	0	0	0	0
118026933				ALG9								0	0	0	0	0	0	0	0	0	0	0	0	0	0	0	0	0	0	0	0	0	0	0	0	0	0	0	0	0	0	0	0	0	0	0	0	0	0
29789409	mimitin, mitochondrial [Homo sapiens]	NP_777549.1	NP_777549	NDUFAF2	1	5	44,4	19,856	169	2,48E-209	87	1578800	0	0	2409400	3319200	3112800	2286200	3345800	1649500	1235300	1203100	0	399150	528040	0	0	0	0	0	0	0	0	0	0	0	0	0	0	0	0	30642	0	0	0	0	0	0	0
34147384				AAMDC								0	0	0	0	0	0	0	0	0	0	0	0	0	0	0	0	0	0	0	0	0	0	0	0	0	0	0	0	0	0	0	0	0	0	0	0	0	0
20127446	integrin beta-5 precursor [Homo sapiens]	NP_002204.2	NP_002204	ITGB5	1	29	47,2	88,053	799	0	266	0	0	0	0	12550	0	0	0	0	0	2052,2	0	0	0	0	0	0	0	25159	0	0	0	0	0	69636	121890	225710	123060	186130	122900	55224	49481	16789	101000	1129900	6759000	3118700	870940
4505361	NADH dehydrogenase [ubiquinone] 1 beta subcomplex subunit 3 [Homo sapiens]	NP_002482.1	NP_002482	NDUFB3	2	4	29,6	11,402	98	1,28E-14	90	0	0	0	0	0	0	0	0	0	0	0	0	0	0	0	0	0	0	0	497070	0	0	0	0	0	0	0	0	0	0	0	178490	728940	0	0	0	0	0
4557471				AP1S1								0	0	0	0	0	0	0	0	0	0	0	0	0	0	0	0	0	0	0	0	0	0	0	0	0	0	0	0	0	0	0	0	0	0	0	0	0	0
8051636	exportin-T [Homo sapiens]	NP_009166.2	NP_009166	XPOT	1	6	7,4	109,96	962	2,95E-33	43	0	0	0	0	0	0	0	0	0	0	0	0	0	0	0	0	0	10935	162590	154910	70023	81337	91011	60950	31260	9679	10092	32503	61859	10505	0	0	0	0	40552	55533	45719	79491
374532779	alpha-mannosidase 2C1 isoform 4 [Homo sapiens]	NP_001243425.1	NP_001243425	MAN2C1	4	6	8,5	104,69	941	7,38E-21	10	0	0	0	0	0	0	0	0	0	0	0	0	0	0	0	0	0	0	0	0	0	0	0	0	0	0	0	0	0	0	0	0	0	0	25092	200840	68800	0
74024917				ATL1								0	0	0	0	0	0	0	0	0	0	0	0	0	0	0	0	0	0	0	0	0	0	0	0	0	0	0	0	0	0	0	0	0	0	0	0	0	0
95147555	microtubule-associated protein 1A [Homo sapiens]	NP_002364.5	NP_002364	MAP1A	1	12	6,5	305,48	2803	1,64E-52	44	0	0	0	0	0	0	0	0	0	0	6809	0	0	2300,8	0	0	0	0	25192	17687	27060	45151	21601	0	0	0	0	0	0	0	12344	0	19782	10414	0	5431,2	21400	0
51477708				HNRNPD								0	0	0	0	0	0	0	0	0	0	0	0	0	0	0	0	0	0	0	0	0	0	0	0	0	0	0	0	0	0	0	0	0	0	0	0	0	0
106507164				RAB12								0	0	0	0	0	0	0	0	0	0	0	0	0	0	0	0	0	0	0	0	0	0	0	0	0	0	0	0	0	0	0	0	0	0	0	0	0	0
28866957	PDZ and LIM domain protein 2 isoform 1 [Homo sapiens]	NP_789847.1	NP_789847	PDLIM2	3	2	8,7	39,181	366	1,07E-37	3	105690	0	0	130110	153130	227790	247080	160040	254860	0	0	0	0	0	0	0	0	0	0	81555	62708	0	0	0	0	0	0	0	0	0	0	0	0	0	0	0	0	0
260166619				ELAC2								0	0	0	0	0	0	0	0	0	0	0	0	0	0	0	0	0	0	0	0	0	0	0	0	0	0	0	0	0	0	0	0	0	0	0	0	0	0
4557317	annexin A11 [Homo sapiens]	NP_001148.1	NP_001148	ANXA11	3	16	32,7	54,389	505	8,01E-179	272	0	0	0	22425	65055	229000	211660	386730	579090	670490	3527100	0	4119500	4523000	4535400	2874800	2370300	2280800	2124600	863640	1127500	1315300	1110700	906870	933380	328620	414530	376140	726410	239530	277170	175590	267840	74423	99427	91899	108220	0
4557663	immunoglobulin-binding protein 1 [Homo sapiens]	NP_001542.1	NP_001542	IGBP1	1	2	7,4	39,221	339	0,000012405	9	0	0	0	4102,4	0	30343	29632	55211	65330	0	33921	0	0	39562	0	0	0	0	0	0	0	0	0	0	0	0	0	0	0	0	0	0	0	0	0	0	0	0
333470717	basic leucine zipper and W2 domain-containing protein 1 isoform 1 [Homo sapiens]	NP_001193996.1	NP_001193996	BZW1	4	5	12,2	48,043	419	2,94E-14	41	0	0	0	0	18329	88650	380280	593120	350200	835170	1392400	0	1810700	1234600	688230	437800	144380	200080	100480	56529	72685	41903	0	20907	0	15328	21481	25208	35891	15863	0	11845	20691	54612	82272	0	7434,8	0
24638454	sarcoplasmic/endoplasmic reticulum calcium ATPase 2 isoform b [Homo sapiens]	NP_733765.1	NP_733765	ATP2A2	2	43	45,4	114,76	1042	0	2836	44620	0	0	20957	34898	31323	21793	0	0	0	0	0	0	0	0	0	0	0	18543	0	47430	363910	968160	1755500	4401900	6308500	8383200	8856500	9820300	7797200	5732300	6333100	5970200	5575400	4999200	3213400	4468000	3993500
44680136				BDH1								0	0	0	0	0	0	0	0	0	0	0	0	0	0	0	0	0	0	0	0	0	0	0	0	0	0	0	0	0	0	0	0	0	0	0	0	0	0
4501853	3-ketoacyl-CoA thiolase, peroxisomal isoform a [Homo sapiens]	NP_001598.1	NP_001598	ACAA1	2	13	46	44,292	424	5,17E-230	175	0	0	0	0	27863	1213300	4203200	1672400	3351200	3504800	3962700	0	3387300	570840	651350	409500	509100	209510	359980	1045400	1766000	1240400	190570	163180	234640	263250	277940	1204800	520170	1042700	236060	616050	513600	9802,1	22670	22576	0	0
354459354	ras-related protein Rap-1b isoform 3 [Homo sapiens]	NP_001238850.1	NP_001238850	RAP1B	8	11	57	18,778	165	0	591	7625700	0	0	7657500	10306000	8244300	21340000	18980000	12134000	6524100	13214000	0	15879000	14920000	13663000	15595000	15788000	15918000	17115000	8942500	8908200	9532600	4892800	5378300	2248300	4187100	2151300	251730	358210	116920	62624	147230	0	140570	0	0	0	0
4502951	collagen alpha-1(III) chain preproprotein [Homo sapiens]	NP_000081.1	NP_000081	COL3A1	1	6	5,5	138,55	1466	9,35E-56	19	0	0	0	0	22642	0	0	0	0	0	0	0	0	0	0	12965	23192	0	0	0	0	0	0	0	0	0	0	0	0	0	0	0	0	0	0	0	0	0
171184421	thioredoxin-interacting protein [Homo sapiens]	NP_006463.3	NP_006463	TXNIP	1	5	18,7	43,661	391	5,05E-16	29	0	0	0	0	0	0	0	0	0	0	0	0	0	0	0	0	0	0	0	0	0	0	0	0	0	0	27340	22213	0	0	0	0	0	19004	0	0	0	0
149408153	protein FAM210A [Homo sapiens]	NP_001092271.1	NP_001092271	FAM210A	2	2	10,3	30,776	272	9,33E-10	34	244680	0	0	410010	248290	202650	134730	83171	75206	129540	190210	0	176330	123290	66142	0	0	45311	0	0	0	0	0	0	0	0	64902	0	0	0	0	0	0	0	0	0	0	0
7706387	carboxypeptidase Q precursor [Homo sapiens]	NP_057218.1	NP_057218	CPQ	1	10	30,5	51,887	472	7,74E-222	157	0	0	0	0	0	0	0	0	0	0	70452	0	0	124550	0	0	23180	192100	233240	162710	347250	410860	455040	374100	506250	442100	493440	538930	273030	293500	231560	295930	151430	109330	34073	28696	61526	0
59710109	translocase of inner mitochondrial membrane domain-containing protein 1 precursor [Homo sapiens]	NP_057673.2	NP_057673	TIMMDC1	1	11	37,2	32,177	285	1,99E-101	96	0	0	0	14862	44343	303840	2471400	3350000	3672600	5335200	7448100	0	6792500	4272300	1678400	1274500	878660	573380	702110	578070	702830	630380	0	134700	0	0	68831	0	0	0	66248	237120	46543	709760	784510	352350	48048	18553
47717125	intersectin-1 isoform ITSN-s [Homo sapiens]	NP_001001132.1	NP_001001132	ITSN1	3	7	7,4	137,65	1220	5,93E-94	18	0	0	0	0	0	0	0	0	0	0	0	0	0	0	0	0	0	0	0	0	0	0	0	0	0	0	0	0	0	0	0	0	0	0	0	0	26193	0
55956921	heterogeneous nuclear ribonucleoprotein A/B isoform b [Homo sapiens]	NP_004490.2	NP_004490	HNRNPAB	2	1	4,9	30,588	285	1,03E-06	11	0	0	0	0	0	0	0	0	0	414890	371810	0	325240	351380	130740	0	0	0	0	0	0	0	0	0	0	0	0	0	0	0	0	0	0	0	0	0	0	0
385648253	spermatogenesis-associated protein 20 isoform 2 precursor [Homo sapiens]	NP_001245301.1	NP_001245301	SPATA20	3	14	22,4	87,898	786	3,74E-61	64	0	0	0	0	0	0	0	0	12981	0	0	0	0	238390	1997500	978760	1612300	613160	739770	266670	92325	174780	97168	31779	76762	71822	59495	22389	29379	13880	20612	0	17400	0	0	3134,2	25714	5510,8
148886654	sushi, von Willebrand factor type A, EGF and pentraxin domain-containing protein 1 precursor [Homo sapiens]	NP_699197.3	NP_699197	SVEP1	1	21	8,7	390,17	3571	5,43E-110	63	0	0	0	0	0	0	0	0	10079	0	2071,5	0	0	0	7828,5	0	0	0	13710	16061	0	0	1315	1694	0	0	0	0	0	5734,7	0	0	4046,5	0	0	0	0	0
45359846	ras GTPase-activating protein-binding protein 2 isoform b [Homo sapiens]	NP_987100.1	NP_987100	G3BP2	3	1	2,9	50,817	449	0,000037967	6	0	0	0	28213	50527	76239	89242	96943	56170	35418	0	0	0	42806	0	53283	0	106430	80500	0	0	0	85746	244740	0	0	779920	0	0	0	0	0	0	0	0	64071	0	0
156564357	ribosyldihydronicotinamide dehydrogenase [quinone] [Homo sapiens]	NP_000895.2	NP_000895	NQO2	1	3	17,7	25,918	231	8,73E-27	6	0	0	0	0	0	30363	0	0	0	0	0	0	0	0	0	0	0	0	0	0	0	0	0	0	0	0	0	0	0	0	0	0	0	0	0	0	0	0
223671919				SLC35C1								0	0	0	0	0	0	0	0	0	0	0	0	0	0	0	0	0	0	0	0	0	0	0	0	0	0	0	0	0	0	0	0	0	0	0	0	0	0
239787821	syncoilin isoform 2 [Homo sapiens]	NP_001155180.1	NP_001155180	SYNC	2	7	19,5	54,914	476	1,45E-28	13	66744	0	0	0	0	0	0	0	0	0	0	0	0	0	23163	0	0	0	0	0	0	0	0	0	0	0	0	153100	0	0	0	0	0	0	0	0	0	0
22547138	39S ribosomal protein L4, mitochondrial isoform a [Homo sapiens]	NP_666499.1	NP_666499	MRPL4	3	11	58,2	34,919	311	0	349	0	0	0	0	0	0	0	0	32178	0	124680	0	312570	28113	101350	0	0	0	46937	0	0	0	0	0	0	62826	0	37631	155380	191660	0	0	0	0	0	0	0	0
4502125				NUDT2								0	0	0	0	0	0	0	0	0	0	0	0	0	0	0	0	0	0	0	0	0	0	0	0	0	0	0	0	0	0	0	0	0	0	0	0	0	0
154800489	erlin-1 [Homo sapiens]	NP_001094096.1	NP_001094096	ERLIN1	2	16	52,6	39,171	348	0	454	0	0	0	0	0	0	0	0	0	0	0	0	0	47805	0	0	0	0	0	0	0	0	0	0	0	10991	46453	181770	131530	0	33190	41150	180800	0	227050	437810	391990	300760
4506741	40S ribosomal protein S7 [Homo sapiens]	NP_001002.1	NP_001002	RPS7	1	5	42,8	22,127	194	3,21E-155	122	758790	0	0	2036800	4096800	3099200	5521800	6920300	1336100	1401000	875760	0	379980	428760	405450	90548	200580	59684	52209	0	62046	0	0	0	0	0	0	0	0	0	0	0	0	0	0	0	0	0
13376115	CXADR-like membrane protein precursor [Homo sapiens]	NP_079045.1	NP_079045	CLMP	1	4	16,1	41,28	373	7,34E-26	12	0	0	0	42634	142730	101390	0	0	0	0	173630	0	0	0	0	0	0	0	141580	130520	832930	927500	688910	117110	840860	823330	279160	0	0	0	0	0	0	0	0	0	0	0
6912484	group XV phospholipase A2 precursor [Homo sapiens]	NP_036452.1	NP_036452	PLA2G15	1	7	24,5	46,657	412	4,56E-24	81	32756	0	0	19472	0	0	0	0	0	0	0	0	0	0	0	0	0	147170	0	0	121300	179080	311110	227240	13697	25975	83847	77867	117250	152630	52151	155490	133760	0	49819	0	0	0
68799814	AP-2 complex subunit mu isoform b [Homo sapiens]	NP_001020376.1	NP_001020376	AP2M1	2	19	52,4	49,389	433	0	349	209500	0	0	0	0	0	0	0	0	0	0	0	0	3883,7	133270	0	0	0	0	0	0	0	0	78600	163850	61657	17434	139980	248960	226950	330460	798610	1516400	2996600	3172300	3856000	4157000	1925500
298231213	mitochondrial import inner membrane translocase subunit TIM14 isoform 2 [Homo sapiens]	NP_001177162.1	NP_001177162	DNAJC19	2	1	15,4	10,079	91	0,00011327	26	0	0	0	0	0	113930	0	0	0	0	0	0	0	0	0	0	0	0	0	0	0	0	0	0	0	0	0	0	0	0	0	0	0	0	0	0	0	0
126032350	DNA-dependent protein kinase catalytic subunit isoform 2 [Homo sapiens]	NP_001075109.1	NP_001075109	PRKDC	2	9	3,2	465,5	4097	3,98E-70	18	0	0	0	3079,8	0	0	0	0	0	0	0	0	0	0	0	0	0	0	0	0	0	13911	4241,9	9170,8	0	0	0	0	0	0	0	0	0	0	0	0	0	0
194097392	Golgin subfamily A member 2 [Homo sapiens]	NP_004477.3	NP_004477	GOLGA2	1	10	11,7	113,08	1002	3,35E-35	63	0	0	0	0	0	0	0	0	0	0	0	0	0	0	0	0	0	166350	182310	180200	109160	0	0	0	0	41027	0	17066	0	0	0	0	0	366290	54801	0	0	51646
82546830	exocyst complex component 4 isoform a [Homo sapiens]	NP_068579.3	NP_068579	EXOC4	2	3	3,5	110,5	974	0,000000195	32	0	0	0	132570	6315,2	0	1314500	138700	124820	124590	122090	0	95716	63271	44834	42619	40667	258870	7676,5	3829300	0	17095000	0	0	23649	0	0	0	0	254360	201350	0	16517	244490	212100	190910	13666	21041
22749525	major facilitator superfamily domain-containing protein 8 [Homo sapiens]	NP_689991.1	NP_689991	MFSD8	1	4	12	57,627	518	1,10E-89	13	0	0	0	0	0	0	0	0	0	0	0	0	0	0	0	0	0	0	0	0	0	0	93934	48747	0	0	0	0	0	0	0	0	0	0	0	0	0	0
4757714				ACP1								0	0	0	0	0	0	0	0	0	0	0	0	0	0	0	0	0	0	0	0	0	0	0	0	0	0	0	0	0	0	0	0	0	0	0	0	0	0
56550047	uveal autoantigen with coiled-coil domains and ankyrin repeats isoform 2 [Homo sapiens]	NP_001008225.1	NP_001008225	UACA	2	15	13,1	161,51	1403	1,69E-53	100	5939,5	0	0	8923,7	0	0	0	0	0	0	0	0	0	0	16250	17550	78501	0	0	0	0	3765	0	0	68290	0	0	0	0	0	0	0	12259	0	0	0	0	0
258679465				SMIM12								0	0	0	0	0	0	0	0	0	0	0	0	0	0	0	0	0	0	0	0	0	0	0	0	0	0	0	0	0	0	0	0	0	0	0	0	0	0
88501738	TRIO and F-actin-binding protein isoform 6 [Homo sapiens]	NP_001034230.1	NP_001034230	TRIOBP	3	10	5	261,37	2365	1,95E-25	43	0	0	0	0	10709	0	0	0	0	0	66907	0	107640	27767	20215	15902	0	4612	0	0	0	0	0	0	0	0	0	0	11863	0	0	0	0	0	0	0	0	0
6978649	choline/ethanolamine kinase [Homo sapiens]	NP_005189.2	NP_005189	CHKB	1	2	6,3	45,271	395	0,000011082	3	0	0	0	0	0	0	0	0	0	0	0	0	0	39796	63960	0	0	0	0	0	0	0	0	0	0	0	0	0	0	0	0	0	0	0	0	10698	0	0
75750476	mitochondrial Rho GTPase 1 isoform 2 [Homo sapiens]	NP_001028738.1	NP_001028738	RHOT1	3	12	19,9	75,545	659	4,44E-31	63	0	0	0	0	0	0	0	0	0	0	125450	0	152040	0	0	85119	255540	778620	1134700	1026700	1488800	1561100	706070	238390	388360	4166400	716940	539230	581650	272880	205270	207640	213730	50832	77124	43412	10116	0
16418381	vacuolar protein sorting-associated protein 26B [Homo sapiens]	NP_443107.1	NP_443107	VPS26B	1	8	29,5	39,154	336	1,25E-25	41	0	0	0	0	58615	140380	102180	118230	67193	70807	0	0	98399	43620	0	0	0	0	0	0	0	0	23883	223110	524390	632000	380410	251700	206260	92609	0	98922	0	0	0	0	0	75741
122937442				TMEM223								0	0	0	0	0	0	0	0	0	0	0	0	0	0	0	0	0	0	0	0	0	0	0	0	0	0	0	0	0	0	0	0	0	0	0	0	0	0
49457851	probable palmitoyltransferase ZDHHC20 [Homo sapiens]	NP_694983.2	NP_694983	ZDHHC20	1	1	3,1	41,096	354	0,00054211	2	0	0	0	0	0	0	0	0	0	0	0	0	0	0	0	0	0	0	0	0	0	0	0	0	769140	0	0	0	0	0	0	0	0	0	0	0	0	0
38524616	long-chain fatty acid transport protein 1 [Homo sapiens]	NP_940982.1	NP_940982	SLC27A1	1	9	18,7	71,107	646	1,36E-57	63	0	0	0	0	0	0	0	0	0	0	0	0	0	70928	68820	264690	311260	349710	431360	293450	419780	157140	96924	0	69504	0	41794	0	0	64670	81025	43422	28282	0	76695	0	0	96354
10092689				LYRM2								0	0	0	0	0	0	0	0	0	0	0	0	0	0	0	0	0	0	0	0	0	0	0	0	0	0	0	0	0	0	0	0	0	0	0	0	0	0
385648268				SLC4A7								0	0	0	0	0	0	0	0	0	0	0	0	0	0	0	0	0	0	0	0	0	0	0	0	0	0	0	0	0	0	0	0	0	0	0	0	0	0
169404009	translocon-associated protein subunit alpha precursor [Homo sapiens]	NP_003135.2	NP_003135	SSR1	1	3	11,9	32,235	286	7,13E-103	243	0	0	0	0	0	0	0	0	0	0	0	0	0	0	0	0	0	0	0	0	2090900	4008300	1837600	1803600	1026800	1604700	1652500	700250	351960	361960	230900	521480	332810	309430	632110	432300	1009100	866940
41872631	fatty acid synthase [Homo sapiens]	NP_004095.4	NP_004095	FASN	1	77	43,4	273,42	2511	0	956	53329	0	0	7991,6	0	26097	0	6258,9	6606,9	0	0	0	0	0	0	4953,1	18553	48270	11626	33694	33811	41096	11783	9004	20727	33818	0	14544	5791,3	3377,7	0	0	0	0	11907	26003	19244	13807
219842220	peptidyl-prolyl cis-trans isomerase FKBP11 isoform 3 precursor [Homo sapiens]	NP_001137254.1	NP_001137254	FKBP11	3	4	19,9	15,769	146	4,73E-11	20	147740	0	0	974190	1087300	403400	1311800	863720	1170200	1140000	1172000	0	678290	490870	435880	51419	285590	279220	526420	0	175220	493870	0	369070	244160	295890	130460	384390	116160	0	0	428380	0	0	71601	30406	164850	0
34147513	ras-related protein Rab-7a [Homo sapiens]	NP_004628.4	NP_004628	RAB7A	1	18	79,2	23,489	207	0	1556	35430000	0	0	29681000	20873000	26131000	26515000	14922000	17834000	17351000	22340000	0	16602000	14845000	10952000	8818500	10654000	8389900	8991500	4958300	6963000	4552300	1173600	556330	1586900	1762800	1999500	1475300	2110200	1081500	943810	971650	2532500	976140	1404900	910100	1090700	948410
4506007	serine/threonine-protein phosphatase PP1-gamma catalytic subunit isoform 1 [Homo sapiens]	NP_002701.1	NP_002701	PPP1CC	2	2	7,4	36,983	323	3,22E-203	23	0	0	0	51917	0	126060	0	15422	0	41877	0	0	95651	97184	57901	40415	0	0	0	0	0	0	0	0	0	0	0	0	0	0	0	0	0	0	0	0	0	0
4504009	alpha-galactosidase A precursor [Homo sapiens]	NP_000160.1	NP_000160	GLA	1	1	2,8	48,766	429	0,00081416	8	0	0	0	0	0	0	0	0	0	0	0	0	0	0	0	0	0	0	0	0	0	0	0	0	47157	0	0	0	0	0	0	0	0	0	0	0	0	0
28603842				TTC9C								0	0	0	0	0	0	0	0	0	0	0	0	0	0	0	0	0	0	0	0	0	0	0	0	0	0	0	0	0	0	0	0	0	0	0	0	0	0
385648259	epidermal growth factor receptor substrate 15-like 1 isoform 4 [Homo sapiens]	NP_001245305.1	NP_001245305	EPS15L1	4	13	25,3	66,478	601	0	99	0	0	0	0	0	0	0	0	0	0	0	0	0	0	32187	0	0	0	0	46198	37874	0	83259	86334	213370	206590	0	0	0	0	43789	0	0	93824	65284	266360	299160	272710
4506467				RDX								0	0	0	0	0	0	0	0	0	0	0	0	0	0	0	0	0	0	0	0	0	0	0	0	0	0	0	0	0	0	0	0	0	0	0	0	0	0
299758464	TBC1 domain family member 15 isoform 3 [Homo sapiens]	NP_001139685.2	NP_001139685	TBC1D15	3	1	2,1	77,394	674	7,21E-09	1	0	0	0	0	0	0	0	0	0	0	0	0	0	0	0	0	0	0	0	0	0	0	0	0	0	0	0	0	0	0	0	0	0	0	0	0	0	0
227498137	ufm1-specific protease 2 [Homo sapiens]	NP_060829.2	NP_060829	UFSP2	1	4	12,2	53,261	469	4,57E-27	29	0	0	0	0	0	0	0	0	0	0	0	0	0	0	0	0	0	43572	153570	173890	105620	102150	45812	0	0	64117	78222	11082	94939	112950	0	74035	76267	28699	9080,6	40329	0	0
187608363	cell adhesion molecule 3 isoform 2 precursor [Homo sapiens]	NP_001120645.1	NP_001120645	CADM3	2	6	15,6	43,299	398	7,36E-13	11	0	0	0	0	0	0	0	0	0	0	0	0	0	0	0	0	0	0	0	0	0	0	0	0	0	0	0	0	0	0	0	0	0	70614	0	0	0	0
23111032	sorting nexin-1 isoform b [Homo sapiens]	NP_683758.1	NP_683758	SNX1	3	5	14,2	51,812	457	7,12E-43	24	0	0	0	0	0	0	0	0	0	0	0	0	0	0	0	0	0	0	0	0	0	0	0	0	0	0	0	74813	95980	0	0	0	37230	25814	0	0	0	0
225903430	mannosyl-oligosaccharide glucosidase isoform 2 [Homo sapiens]	NP_001139630.1	NP_001139630	MOGS	2	21	39,1	80,702	731	4,20E-206	378	0	0	0	0	0	0	0	0	0	0	0	0	0	57611	161150	1292200	1239900	923530	766070	246680	277250	75929	183550	205540	95976	173610	213180	69156	208690	402000	300450	222810	255950	362170	251490	87950	103030	326970
19923621	3 beta-hydroxysteroid dehydrogenase type 7 isoform a [Homo sapiens]	NP_079469.2	NP_079469	HSD3B7	3	5	16,5	41,016	369	3,23E-16	15	0	0	0	0	0	0	0	0	0	100740	0	0	0	143270	9699	0	0	12999	0	0	0	0	0	0	0	0	0	0	26235	0	0	0	0	5690	0	0	0	0
4503499				EIF1AX								0	0	0	0	0	0	0	0	0	0	0	0	0	0	0	0	0	0	0	0	0	0	0	0	0	0	0	0	0	0	0	0	0	0	0	0	0	0
4503377	dihydropyrimidinase-related protein 2 isoform 2 [Homo sapiens]	NP_001377.1	NP_001377	DPYSL2	3	31	72,6	62,293	572	0	1087	13077	0	0	0	0	12683	0	0	230670	60834	218440	0	293880	484230	558470	297280	516910	472590	510990	467810	784030	727580	1052600	971480	3086800	7576000	21026000	54641000	40279000	24350000	16976000	14391000	10829000	8025400	4295300	2472200	2701600	1746900
42734430	polymerase I and transcript release factor [Homo sapiens]	NP_036364.2	NP_036364	CAVIN1	1	15	43,6	43,476	390	0	2161	0	0	0	67671	747690	957260	1557400	1482700	1829600	1540400	1909300	0	3123500	2405200	369570	356210	472760	379300	538260	672350	1224600	2106300	4386400	1265200	2533900	3057700	3824600	4670800	11293000	7004100	7576100	10050000	9236700	9272800	8103900	6454200	7545400	11379000
66933016	inosine-5-monophosphate dehydrogenase 2 [Homo sapiens]	NP_000875.2	NP_000875	IMPDH2	1	17	36,4	55,804	514	0	171	0	0	0	0	0	0	0	0	0	0	0	0	0	148690	285400	0	0	0	0	18241	0	117750	129930	72806	82534	0	1382100	6585100	3731100	1189000	547070	549260	301670	722930	281300	1179900	1360200	2141700
5729772	ceroid-lipofuscinosis neuronal protein 5 [Homo sapiens]	NP_006484.1	NP_006484	CLN5	1	2	5,9	46,339	407	8,80E-08	18	0	0	0	0	0	0	0	0	0	0	0	0	0	0	0	0	0	0	0	0	0	0	0	0	0	0	0	0	0	0	0	0	0	0	0	0	0	0
148728172				HTATIP2								0	0	0	0	0	0	0	0	0	0	0	0	0	0	0	0	0	0	0	0	0	0	0	0	0	0	0	0	0	0	0	0	0	0	0	0	0	0
373938452	elongation of very long chain fatty acids protein 1 isoform 3 [Homo sapiens]	NP_001243331.1	NP_001243331	ELOVL1	4	2	13,1	23,284	198	8,75E-64	17	0	0	0	0	0	0	0	0	0	0	0	0	0	0	0	0	0	0	780120	0	0	0	0	0	0	0	0	0	112490	0	0	0	0	0	0	0	0	0
5453704	PRA1 family protein 3 [Homo sapiens]	NP_006398.1	NP_006398	ARL6IP5	1	4	21,3	21,614	188	0	220	0	0	0	0	0	0	97668	56206	75650	897030	4028000	0	12937000	13120000	12010000	7748300	4671800	11310000	3781300	1483900	1263400	1388100	2828900	439090	1813600	1712000	923820	1745800	2396700	1600400	1436300	1664700	2263400	438170	1759100	1417200	2330200	303580
4507793	ubiquitin-conjugating enzyme E2 N [Homo sapiens]	NP_003339.1	NP_003339	UBE2N	2	5	43,4	17,138	152	3,49E-46	96	2244900	0	0	1566800	3132700	2966400	2849400	2926500	6108300	7538900	7205600	0	3286500	334240	360920	178030	255120	0	245410	0	0	0	0	0	0	0	0	0	0	0	0	0	0	0	0	0	0	0
41327712				CRK								0	0	0	0	0	0	0	0	0	0	0	0	0	0	0	0	0	0	0	0	0	0	0	0	0	0	0	0	0	0	0	0	0	0	0	0	0	0
171846268	elongation factor Ts, mitochondrial isoform 2 precursor [Homo sapiens]	NP_005717.3	NP_005717	TSFM	3	11	40,6	35,39	325	0	128	33001	0	0	59711	124380	158430	280420	500880	736940	1140900	1961900	0	2245000	1093200	426270	58970	117120	83874	60133	0	0	0	0	0	0	0	0	0	0	0	0	0	0	0	0	0	0	0
24308295	grpE protein homolog 1, mitochondrial precursor [Homo sapiens]	NP_079472.1	NP_079472	GRPEL1	1	9	52,1	24,279	217	2,17E-145	192	6377200	0	0	5235300	13804000	8616000	12389000	3694500	3593000	4354000	3726200	0	3165900	2002600	511820	392090	78054	208500	282320	0	199940	0	0	0	0	0	0	0	119920	105110	0	0	0	0	0	0	0	0
34577049	bullous pemphigoid antigen 1 isoform 1eA precursor [Homo sapiens]	NP_056363.2	NP_056363	DST	1	13	3,2	591,03	5171	1,53E-30	30	41570	0	0	0	0	1092,4	2689,9	11848	0	5136,4	1308,9	0	0	0	35100	28127	17136	0	154420	140540	7665,8	0	1635,3	109370	24070	21327	5352,4	132130	134090	29992	61082	0	3449	65249	5708,5	18765	3623	29525
168229159				BST1								0	0	0	0	0	0	0	0	0	0	0	0	0	0	0	0	0	0	0	0	0	0	0	0	0	0	0	0	0	0	0	0	0	0	0	0	0	0
116875848	protein FAM171B precursor [Homo sapiens]	NP_803237.3	NP_803237	FAM171B	1	3	6,1	92,18	826	8,46E-07	11	0	0	0	0	0	0	0	0	0	0	0	0	0	0	0	0	0	0	0	0	0	0	0	0	0	0	0	0	0	0	0	0	0	0	0	0	0	0
335892875				MFSD11								0	0	0	0	0	0	0	0	0	0	0	0	0	0	0	0	0	0	0	0	0	0	0	0	0	0	0	0	0	0	0	0	0	0	0	0	0	0
6912674	SNARE-associated protein Snapin [Homo sapiens]	NP_036569.1	NP_036569	SNAPIN	1	2	19,1	14,874	136	4,21E-28	15	0	0	0	0	0	0	0	0	0	0	0	0	0	0	0	0	0	0	0	0	0	0	0	0	0	0	0	0	0	0	0	0	0	0	0	0	0	0
24308420	protein phosphatase 1 regulatory subunit 21 isoform 2 [Homo sapiens]	NP_694539.1	NP_694539	PPP1R21	3	4	7,2	87,152	769	5,69E-14	26	0	0	0	0	0	0	0	0	0	0	0	0	0	167000	0	0	121540	81849	0	8388,4	0	0	0	0	0	0	0	0	0	0	0	0	0	0	27173	78284	79884	16762
5032027				RBBP4								0	0	0	0	0	0	0	0	0	0	0	0	0	0	0	0	0	0	0	0	0	0	0	0	0	0	0	0	0	0	0	0	0	0	0	0	0	0
26638659	39S ribosomal protein L40, mitochondrial [Homo sapiens]	NP_003767.2	NP_003767	MRPL40	1	6	37,9	24,49	206	4,56E-101	86	0	0	0	0	0	0	0	0	0	0	0	0	0	0	0	501110	2411200	4661100	4142000	2140600	1146300	724990	0	0	0	0	0	0	0	0	0	0	0	0	0	210270	0	0
119393895	lysosomal alpha-glucosidase preproprotein [Homo sapiens]	NP_001073272.1	NP_001073272	GAA	3	30	41,2	105,32	952	0	519	13975	0	0	0	0	0	139370	32923	0	29154	0	0	16095	0	193360	893070	2338600	4329500	8631200	5422600	3931700	873950	257020	199030	56465	193080	100600	37826	33935	214350	206050	325240	40136	20839	359610	47049	15022	0
14249552	disrupted in renal carcinoma protein 2 [Homo sapiens]	NP_116228.1	NP_116228	DIRC2	1	2	6,9	52,087	478	4,48E-23	17	0	0	0	0	0	0	0	0	0	0	0	0	0	0	0	0	0	0	326920	434890	692860	0	32217	0	0	0	0	0	0	0	0	0	0	0	0	0	0	0
4557403	mitochondrial carnitine/acylcarnitine carrier protein [Homo sapiens]	NP_000378.1	NP_000378	SLC25A20	1	14	45,2	32,943	301	1,52E-157	181	0	0	0	21161	0	42290	0	0	0	0	147490	0	0	152430	1145000	4242200	22425000	39328000	16639000	15550000	11350000	6150300	2898500	1069800	1223900	1143700	1488300	281580	131330	906590	561620	197660	1532600	1227200	992460	979850	267480	0
4580422				NPR2								0	0	0	0	0	0	0	0	0	0	0	0	0	0	0	0	0	0	0	0	0	0	0	0	0	0	0	0	0	0	0	0	0	0	0	0	0	0
4505705	astrocytic phosphoprotein PEA-15 [Homo sapiens]	NP_003759.1	NP_003759	PEA15	1	2	22,3	15,04	130	3,22E-07	4	1010800	0	0	511950	72292	0	0	0	0	0	0	0	0	0	0	0	0	0	0	0	0	0	0	0	0	0	0	0	0	0	0	0	0	0	0	0	0	0
4506031	palmitoyl-protein thioesterase 1 isoform 1 precursor [Homo sapiens]	NP_000301.1	NP_000301	PPT1	2	6	32,7	34,193	306	3,29E-163	76	0	0	0	0	0	0	0	0	0	113360	0	0	0	0	0	0	0	0	0	154270	0	0	0	0	0	0	0	0	0	0	0	0	0	0	0	0	0	0
4503583	epoxide hydrolase 1 precursor [Homo sapiens]	NP_000111.1	NP_000111	EPHX1	2	21	56,7	52,948	455	0	528	0	0	0	0	0	31706	0	0	39847	0	0	0	13764	0	0	139300	5345600	23390000	32429000	26746000	34325000	13097000	3862100	1621700	1526000	1576300	2292600	1304300	1088100	537670	722870	346070	477300	822020	379950	640960	840120	257850
56117850				CSDE1								0	0	0	0	0	0	0	0	0	0	0	0	0	0	0	0	0	0	0	0	0	0	0	0	0	0	0	0	0	0	0	0	0	0	0	0	0	0
74315356	sedoheptulokinase [Homo sapiens]	NP_037408.2	NP_037408	SHPK	1	1	3,1	51,504	478	0,00094613	1	0	0	0	0	0	0	0	0	0	0	0	0	0	0	0	0	0	0	0	0	0	0	0	0	0	0	0	0	0	0	0	0	0	0	0	33401	0	0
4502317	V-type proton ATPase subunit E 1 isoform a [Homo sapiens]	NP_001687.1	NP_001687	ATP6V1E1	3	12	49,6	26,145	226	7,22E-239	93	399180	0	0	450790	341790	277280	574280	789760	2705300	2372000	187100	0	775750	1663400	86369	548000	9803	79193	0	233620	14618	13197	292380	2457600	104990	12135000	12952	0	14540	2424100	0	0	27892	1239700	764190	849080	535410	166540
13194195	chloride channel CLIC-like protein 1 isoform 2 precursor [Homo sapiens]	NP_055942.1	NP_055942	CLCC1	2	8	26,1	56,266	501	2,08E-56	41	0	0	0	0	20125	0	0	0	0	0	0	0	0	0	0	0	0	0	0	0	0	0	0	0	0	0	0	0	391290	239320	90144	526420	307460	191350	259560	94650	69822	59712
93004078	2-hydroxyacyl-CoA lyase 1 [Homo sapiens]	NP_036392.2	NP_036392	HACL1	1	2	4,3	63,728	578	1,40E-07	11	0	0	0	0	0	0	0	0	0	0	0	0	0	0	54080	38875	0	54191	69959	0	116670	83917	133810	50400	74485	32458	0	0	12188	149520	91196	68561	110550	0	0	0	0	0
190194412	thyroid receptor-interacting protein 11 [Homo sapiens]	NP_004230.2	NP_004230	TRIP11	1	38	26	227,58	1979	0	115	4423,8	0	0	0	5142,3	0	60614	0	0	0	6459,7	0	0	0	11928	34685	0	0	2047,5	42415	0	0	0	0	0	0	0	0	17723	0	0	9942,1	0	0	0	0	0	0
38569475	metaxin-1 isoform 1 [Homo sapiens]	NP_002446.2	NP_002446	MTX1	2	9	21,5	51,476	466	2,10E-101	210	0	0	0	35382	353150	416530	453770	779270	636550	526150	904780	0	758060	351450	363160	79733	180710	93185	0	0	0	0	0	0	0	0	0	0	0	0	0	295180	285040	316630	171090	145650	78390	191670
4506411				RANGAP1								0	0	0	0	0	0	0	0	0	0	0	0	0	0	0	0	0	0	0	0	0	0	0	0	0	0	0	0	0	0	0	0	0	0	0	0	0	0
9945306	microsomal glutathione S-transferase 1 isoform a [Homo sapiens]	NP_064696.1	NP_064696	MGST1	7	5	30,3	17,598	155	0	1077	0	0	0	0	0	0	0	0	0	0	0	0	0	0	0	1558400	6553000	10069000	19462000	22078000	39534000	35286000	19628000	20311000	18016000	13165000	13988000	16165000	13257000	17607000	9322600	5263000	4330000	7257600	5963400	4436800	4693500	4434900
4557359	B2 bradykinin receptor [Homo sapiens]	NP_000614.1	NP_000614	BDKRB2	1	2	5,6	44,46	391	3,04E-06	0	0	0	0	0	0	0	0	0	0	0	0	0	0	0	0	0	0	0	0	0	0	0	98351	0	0	0	0	0	0	0	0	0	0	0	0	0	0	0
40217812	protein TBRG4 isoform 1 [Homo sapiens]	NP_004740.2	NP_004740	TBRG4	4	11	25,5	70,737	631	2,80E-46	70	0	0	0	0	0	0	0	0	0	0	148390	0	1131000	1840100	721410	497650	343380	333950	105710	8011,6	0	0	0	0	0	0	0	0	0	0	0	0	2910,6	0	0	0	0	0
171184400	ATP-binding cassette sub-family B member 10, mitochondrial [Homo sapiens]	NP_036221.2	NP_036221	ABCB10	1	15	28,9	79,147	738	0	103	0	0	0	0	0	0	0	0	0	0	0	0	0	0	0	0	0	27090	0	0	86686	0	69771	39066	36420	138900	1412000	2953700	2506900	1081500	251690	104200	142190	0	39383	0	0	24268
21687127	coiled-coil domain-containing protein 127 [Homo sapiens]	NP_660308.1	NP_660308	CCDC127	1	5	21,2	30,834	260	1,83E-24	44	0	0	0	0	66926	203700	263880	257250	153540	0	77853	0	304550	619810	450850	161720	225170	124420	0	0	0	0	47517	0	0	0	87462	0	0	0	0	0	0	0	0	0	0	0
62198235	drebrin-like protein isoform b [Homo sapiens]	NP_001014436.1	NP_001014436	DBNL	1	6	20,2	48,207	430	2,70E-179	69	115560	0	0	80056	65407	231870	211170	304890	231170	362760	351370	0	104940	321160	320740	519370	747440	164170	355090	189130	88781	147090	72952	29156	79423	67103	80446	36876	42894	17977	43813	0	0	22017	0	14246	32922	0
55770888	early endosome antigen 1 [Homo sapiens]	NP_003557.2	NP_003557	EEA1	1	97	64,2	162,46	1411	0	2786	9576,2	0	0	3250,6	8256,9	0	15612	504650	711760	10693	4493400	0	159280	6179800	3160400	2517500	1918400	1622400	1742100	1294400	1405900	1256100	1034600	911530	141650	1084200	1114400	1034500	933320	577870	89825	434750	417000	472450	491800	428630	58591	41831
94536771	cytochrome oxidase assembly [Homo sapiens]	NP_001035521.1	NP_001035521	COA3	1	5	37,7	11,731	106	9,35E-23	74	1487100	0	0	0	0	967930	882520	0	914760	586020	0	0	0	0	0	0	223440	0	2507000	4127400	12750000	38067000	31910000	33485000	22860000	20368000	10337000	6644300	4064000	662320	2791700	1630700	652980	265130	1012900	0	0	194990
158138507	mitogen-activated protein kinase 3 isoform 3 [Homo sapiens]	NP_001103361.1	NP_001103361	MAPK3	4	4	20	38,274	335	8,05E-126	49	0	0	0	0	0	93062	550070	179920	524410	744510	1312800	0	1885700	1271800	402770	292110	149920	0	0	0	0	0	0	0	0	0	0	0	0	0	209990	837770	2925200	1321800	542310	467780	0	0
4507149	superoxide dismutase [Cu-Zn] [Homo sapiens]	NP_000445.1	NP_000445	SOD1	1	9	77,9	15,936	154	0	190	35300	0	0	10268	16441	25804	25532	242130	321560	1330800	2338900	0	3988700	3750700	18892000	61232000	35529000	4851800	2190900	928820	591650	40227	30457	0	0	24352	142180	0	340220	0	0	0	0	0	0	0	0	0
14277700	40S ribosomal protein S12 [Homo sapiens]	NP_001007.2	NP_001007	RPS12	1	3	35,6	14,515	132	4,11E-29	13	2227900	0	0	933320	549090	0	521010	0	142470	207220	0	0	0	0	0	0	0	0	0	0	0	0	0	0	0	0	0	0	0	0	0	0	0	0	0	0	0	0
19923830	pre-B-cell leukemia transcription factor-interacting protein 1 [Homo sapiens]	NP_065385.2	NP_065385	PBXIP1	1	16	24,2	80,642	731	3,87E-150	115	0	0	0	0	0	0	0	0	0	0	0	0	92600	79051	0	14166	20750	133930	134930	52137	137690	163640	155730	241050	412870	449100	849010	703990	541430	489790	140010	387320	205580	221260	133230	151030	139280	330760
187155251	uncharacterized protein C1orf50 [Homo sapiens]	NP_077002.2	NP_077002	C1orf50	1	1	8	21,876	199	2,72E-09	2	0	0	0	0	0	0	0	0	0	0	0	0	0	0	0	0	0	0	0	0	0	0	0	0	0	0	0	0	0	0	0	0	0	0	0	0	0	0
47717100	V-type proton ATPase subunit H isoform 2 [Homo sapiens]	NP_998784.1	NP_998784	ATP6V1H	3	10	33,3	54,151	465	0	184	0	0	0	20625	0	0	0	0	0	178350	221790	0	614460	554690	208410	195230	115640	87540	0	0	27966	89682	35452	28681	0	0	0	0	0	0	0	0	0	0	0	0	0	0
166795301	prenylcysteine oxidase 1 precursor [Homo sapiens]	NP_057381.3	NP_057381	PCYOX1	1	23	58,6	56,639	505	0	1390	0	0	0	0	19838	0	0	0	0	170240	1005500	0	7608600	36678000	35033000	43980000	70516000	105920000	102920000	43891000	20431000	8618500	5591000	6209100	3083600	2766000	1731100	1556100	2850800	2240300	1167400	1286600	842640	766060	629870	646690	635120	458760
19913424	V-type proton ATPase catalytic subunit A [Homo sapiens]	NP_001681.2	NP_001681	ATP6V1A	1	35	70,8	68,303	617	0	896	0	0	0	0	0	28258	108900	4563,3	2635100	5805700	4348000	0	2561100	2458000	1151500	804950	221110	198550	218670	114650	194760	137390	26596	150350	70586	93669	133200	26920	0	717380	27602	3576,7	685310	423260	632490	195350	318850	734510
4507541	tetraspanin-6 [Homo sapiens]	NP_003261.1	NP_003261	TSPAN6	1	6	24,1	27,563	245	4,74E-58	84	0	0	0	0	0	0	0	0	0	0	0	0	0	186530	1524400	2559800	2718500	3753400	4263100	9728500	5791200	373830	197750	629480	701760	682790	498530	726430	720800	474390	397950	0	0	0	0	0	0	0
94966752	elongation factor Tu GTP-binding domain-containing protein 1 isoform 2 [Homo sapiens]	NP_001035700.1	NP_001035700	EFL1	2	2	2,4	119,89	1069	3,49E-07	5	0	0	0	0	0	0	0	0	0	0	0	0	0	0	0	0	0	0	0	0	0	0	0	10994	0	0	0	0	7369,9	0	0	2681,4	0	0	0	0	0	0
344179101				ATPAF1								0	0	0	0	0	0	0	0	0	0	0	0	0	0	0	0	0	0	0	0	0	0	0	0	0	0	0	0	0	0	0	0	0	0	0	0	0	0
113205077				TMEM237								0	0	0	0	0	0	0	0	0	0	0	0	0	0	0	0	0	0	0	0	0	0	0	0	0	0	0	0	0	0	0	0	0	0	0	0	0	0
51558774	ATP synthase subunit s, mitochondrial isoform a precursor [Homo sapiens]	NP_001003803.1	NP_001003803	ATP5S	1	1	5,1	24,866	215	0,00021012	20	114660	0	0	121040	88579	31892	37546	0	0	0	0	0	0	0	0	0	0	0	0	0	0	0	0	0	0	0	0	0	0	0	0	0	0	0	0	0	0	345710
302370926	crumbs homolog 1 isoform 2 precursor [Homo sapiens]	NP_001180569.1	NP_001180569	CRB1	4	3	4,3	142,09	1294	2,98E-07	4	0	0	0	0	0	0	0	0	0	0	0	0	0	0	0	0	0	0	0	0	0	0	0	0	0	0	0	0	298870	95315	83836	150450	90207	152900	15295	0	0	0
40288284				NUDT1								0	0	0	0	0	0	0	0	0	0	0	0	0	0	0	0	0	0	0	0	0	0	0	0	0	0	0	0	0	0	0	0	0	0	0	0	0	0
11545863	methylcrotonoyl-CoA carboxylase beta chain, mitochondrial [Homo sapiens]	NP_071415.1	NP_071415	MCCC2	1	28	66,3	61,332	563	0	415	0	0	0	0	107500	0	0	0	0	62254	86230	0	0	19413	98575	113540	0	243810	267500	287690	902720	794330	721820	590670	706280	468460	865760	1224800	1672800	1484400	2559900	25813000	17669000	7034700	2088600	1493000	1282600	1352600
5453722				LYPLA1								0	0	0	0	0	0	0	0	0	0	0	0	0	0	0	0	0	0	0	0	0	0	0	0	0	0	0	0	0	0	0	0	0	0	0	0	0	0
73765546	ubiquitin-conjugating enzyme E2 variant 1 isoform d [Homo sapiens]	NP_001027459.1	NP_001027459	UBE2V1	12	4	25,9	16,495	147	3,14E-54	41	0	0	0	0	0	0	0	0	157780	0	525960	0	146420	54559	0	0	166060	0	0	0	184120	41415	186690	79644	77487	0	0	0	399890	523410	554650	82256	535300	590110	725220	816240	2034900	2094600
292658785				SH2D4A								0	0	0	0	0	0	0	0	0	0	0	0	0	0	0	0	0	0	0	0	0	0	0	0	0	0	0	0	0	0	0	0	0	0	0	0	0	0
325910882	ubiquitin-conjugating enzyme E2 D1 isoform 2 [Homo sapiens]	NP_001191809.1	NP_001191809	UBE2D1	14	1	16,5	12,421	109	1,27E-09	1	0	0	0	0	201880	0	0	0	0	0	0	0	0	0	0	0	0	0	0	0	0	0	0	0	0	0	0	0	0	0	0	0	0	0	0	0	0	0
50053795	eukaryotic translation initiation factor 4B [Homo sapiens]	NP_001408.2	NP_001408	EIF4B	1	3	7,5	69,15	611	2,51E-21	57	0	0	0	0	0	2623,9	3771,3	4406,3	12804	13443	92926	0	181790	246290	207920	274090	132360	133880	114770	127740	116680	130540	92032	7468,1	16413	4001,9	18590	23317	6029,3	5796	2080,8	3583,6	4277,7	4039,7	6709,2	0	0	0
190194420				TSPAN14								0	0	0	0	0	0	0	0	0	0	0	0	0	0	0	0	0	0	0	0	0	0	0	0	0	0	0	0	0	0	0	0	0	0	0	0	0	0
7705933				CKLF								0	0	0	0	0	0	0	0	0	0	0	0	0	0	0	0	0	0	0	0	0	0	0	0	0	0	0	0	0	0	0	0	0	0	0	0	0	0
7706333	39S ribosomal protein L48, mitochondrial [Homo sapiens]	NP_057139.1	NP_057139	MRPL48	1	6	26,4	23,934	212	7,09E-124	125	83362	0	0	18339	121040	158430	37267	98014	181330	131020	42133	0	0	0	186610	2046900	6271400	10945000	9727300	4707100	3680400	3251200	641970	907820	1113000	733710	312560	138110	659920	68349	0	0	0	55519	0	59202	65532	15686
112293277	dnaJ homolog subfamily C member 8 [Homo sapiens]	NP_055095.2	NP_055095	DNAJC8	1	1	4,3	29,841	253	0,00032323	15	0	0	0	0	0	0	136920	153270	130360	110840	97432	0	107700	0	0	0	0	0	0	0	0	0	0	0	0	0	0	0	0	0	0	0	0	0	0	0	0	0
42544136	ribonucleoside-diphosphate reductase subunit M2 B isoform 1 [Homo sapiens]	NP_056528.2	NP_056528	RRM2B	3	5	19,1	40,736	351	4,65E-23	21	0	0	0	0	0	0	7714,9	0	24863	0	0	0	27383	799400	153050	0	0	0	0	0	0	0	0	0	0	52695	0	10066	0	0	0	0	0	0	3587,6	0	0	0
124248539	axin interactor, dorsalization-associated protein [Homo sapiens]	NP_073742.2	NP_073742	AIDA	1	10	34	35,023	306	1,35E-216	173	27956	0	0	96264	1044400	1254300	1335500	2212700	1952300	2051900	2702300	0	1551500	788540	459250	462270	273700	48364	177840	0	26669	52066	46156	0	0	0	0	0	0	0	0	0	0	0	0	0	88448	0
109148508				OTUB1								0	0	0	0	0	0	0	0	0	0	0	0	0	0	0	0	0	0	0	0	0	0	0	0	0	0	0	0	0	0	0	0	0	0	0	0	0	0
66529396	serum paraoxonase/arylesterase 2 isoform 2 [Homo sapiens]	NP_001018171.1	NP_001018171	PON2	2	5	18,4	37,98	342	7,56E-85	65	0	0	0	0	39346	103540	125240	60207	43926	53824	45474	0	0	0	0	0	0	0	0	0	0	19836	71329	0	0	0	0	0	41171	0	0	56007	0	0	0	51395	64776	32293
224177528	uncharacterized protein C4orf52 [Homo sapiens]	NP_001138904.1	NP_001138904	SMIM20	1	1	20,9	7,7019	67	5,26E-13	37	3437600	0	0	2056000	1764600	1507200	1108100	1262100	806830	0	0	0	0	453990	0	0	0	0	0	0	0	463450	617790	609260	1280100	1108000	793120	0	159400	0	0	708800	343430	0	0	0	0	0
20357568				AASDHPPT								0	0	0	0	0	0	0	0	0	0	0	0	0	0	0	0	0	0	0	0	0	0	0	0	0	0	0	0	0	0	0	0	0	0	0	0	0	0
4507791				UBE2M								0	0	0	0	0	0	0	0	0	0	0	0	0	0	0	0	0	0	0	0	0	0	0	0	0	0	0	0	0	0	0	0	0	0	0	0	0	0
11968053				ZDHHC6								0	0	0	0	0	0	0	0	0	0	0	0	0	0	0	0	0	0	0	0	0	0	0	0	0	0	0	0	0	0	0	0	0	0	0	0	0	0
10835067	lupus La protein [Homo sapiens]	NP_003133.1	NP_003133	SSB	1	4	12,7	46,836	408	6,08E-17	18	0	0	0	0	0	0	0	0	0	0	252790	0	304250	219050	0	76880	0	50825	144030	0	0	0	0	0	0	0	0	0	0	0	0	0	0	0	0	0	0	0
7705851	coiled-coil-helix-coiled-coil-helix domain-containing protein 2, mitochondrial precursor [Homo sapiens]	NP_057223.1	NP_057223	CHCHD2	1	4	33,8	15,512	151	2,80E-114	76	1598100	0	0	1795500	2370600	2277700	2062400	3170100	4183100	2656800	4012600	0	4171400	3771300	2551000	1380500	2714300	2852200	3622400	0	294490	1111900	0	0	0	0	0	0	0	0	0	387150	0	0	0	0	0	0
39812447	3-oxo-5-alpha-steroid 4-dehydrogenase 2 [Homo sapiens]	NP_000339.2	NP_000339	SRD5A2	1	3	15,4	28,407	254	1,15E-43	4	0	0	0	0	0	0	0	0	0	0	0	0	0	0	0	0	0	0	0	0	0	0	0	0	0	0	0	0	0	0	0	0	0	0	0	0	0	0
21070980				PAM								0	0	0	0	0	0	0	0	0	0	0	0	0	0	0	0	0	0	0	0	0	0	0	0	0	0	0	0	0	0	0	0	0	0	0	0	0	0
5802966	destrin isoform a [Homo sapiens]	NP_006861.1	NP_006861	DSTN	4	6	47,3	18,506	165	2,47E-111	351	3716600	0	0	2598900	3428100	4416500	3466400	4232000	2175800	3743600	4213500	0	5649700	4646600	3891400	2500400	3505700	2186800	3033100	1352600	2364800	1811300	1430000	1672900	2123200	619490	2029000	1578300	1402000	840380	635740	254720	466770	333190	443500	0	173670	0
4507797	ubiquitin-conjugating enzyme E2 variant 2 [Homo sapiens]	NP_003341.1	NP_003341	UBE2V2	1	1	4,8	16,363	145	1,32E-17	1	0	0	0	0	0	0	0	0	0	0	0	0	0	0	0	0	0	0	0	0	0	0	0	0	0	0	0	0	0	0	0	0	0	0	0	0	0	0
4502209	ADP-ribosylation factor 5 [Homo sapiens]	NP_001653.1	NP_001653	ARF5	1	1	5,6	20,529	180	0	4	86981	0	0	104220	183780	162000	138240	161070	65469	282090	978080	0	2212100	718130	323280	212830	102270	0	0	0	0	0	0	0	0	0	0	0	0	0	0	0	0	0	0	0	0	0
5730085				DYNLT1								0	0	0	0	0	0	0	0	0	0	0	0	0	0	0	0	0	0	0	0	0	0	0	0	0	0	0	0	0	0	0	0	0	0	0	0	0	0
223718097				OXA1L								0	0	0	0	0	0	0	0	0	0	0	0	0	0	0	0	0	0	0	0	0	0	0	0	0	0	0	0	0	0	0	0	0	0	0	0	0	0
58331150	28S ribosomal protein S30, mitochondrial [Homo sapiens]	NP_057724.2	NP_057724	MRPS30	1	17	53,5	50,364	439	1,10E-229	230	0	0	0	0	0	0	0	0	0	0	379280	0	481290	370690	461740	233990	449600	114840	151260	0	0	0	36728	0	0	197420	418090	217640	0	458920	35462	0	29983	910740	57195	49997	0	20878
91199540	dihydrolipoyl dehydrogenase, mitochondrial precursor [Homo sapiens]	NP_000099.2	NP_000099	DLD	1	26	59,3	54,177	509	0	947	16835	0	0	0	0	0	0	0	0	99776	754490	0	2090000	2874200	2459700	2006700	1319800	1240600	756700	1347100	3221300	2622200	3460800	4877600	10683000	14047000	20605000	38206000	61955000	89035000	125060000	116800000	52984000	16417000	13331000	9673700	6965900	7227400
66529407	tensin-1 [Homo sapiens]	NP_072174.3	NP_072174	TNS1	5	5	4,1	185,7	1735	1,58E-37	11	0	0	0	0	0	0	0	0	0	0	0	0	0	0	6567,1	0	0	0	0	0	0	0	0	0	0	0	0	0	0	0	0	0	0	0	0	0	0	0
156416000				UFC1								0	0	0	0	0	0	0	0	0	0	0	0	0	0	0	0	0	0	0	0	0	0	0	0	0	0	0	0	0	0	0	0	0	0	0	0	0	0
23111038	sorting nexin-2 [Homo sapiens]	NP_003091.2	NP_003091	SNX2	1	9	21,2	58,47	519	1,47E-113	113	93617	0	0	146060	177360	340270	28347	176990	182080	112530	262470	0	360930	554900	270540	272580	292430	644470	330430	233690	596430	449730	363420	354800	871230	1244600	1483600	1385100	1184200	995710	578830	963580	749420	411810	210890	147320	107920	107600
33356177	tyrosine-protein phosphatase non-receptor type 11 isoform 1 [Homo sapiens]	NP_002825.3	NP_002825	PTPN11	2	9	18,9	68,01	593	2,69E-36	33	0	0	0	693280	0	0	0	0	0	0	0	0	534390	216750	452200	2452700	400470	551040	351310	64717	39393	46399	34119	0	0	0	54327	52503	0	0	57592	0	0	0	76987	0	0	0
4506629	60S ribosomal protein L29 [Homo sapiens]	NP_000983.1	NP_000983	RPL29	1	1	9,4	17,752	159	3,32E-13	26	0	0	0	0	1725600	4150300	4042000	5445900	4854700	3147500	3018500	0	2118000	2500800	1692900	969380	565980	825550	664170	374950	611280	609940	405430	0	444300	543360	324540	0	396500	621610	0	0	447770	359120	413360	287620	0	0
19923437	GTP:AMP phosphotransferase, mitochondrial isoform a [Homo sapiens]	NP_057366.2	NP_057366	AK3	5	18	73,6	25,565	227	0	1164	47680000	0	0	51144000	55061000	74923000	73322000	71428000	53587000	61001000	62510000	0	58910000	36695000	22252000	15223000	12404000	6794600	11083000	5943000	3406100	3276200	2366700	1614100	1505600	771910	475180	469950	547390	359970	130020	231020	200830	0	0	76593	34503	0
255918200	serine/threonine-protein phosphatase 6 regulatory subunit 3 isoform 3 [Homo sapiens]	NP_001157636.1	NP_001157636	PPP6R3	6	1	1,8	88,908	791	0,000021231	3	0	0	0	0	0	0	0	0	0	0	0	0	0	0	0	0	0	0	0	0	0	0	0	0	0	0	0	0	0	0	0	0	0	0	0	0	0	0
116063536				COQ5								0	0	0	0	0	0	0	0	0	0	0	0	0	0	0	0	0	0	0	0	0	0	0	0	0	0	0	0	0	0	0	0	0	0	0	0	0	0
21624607	coactosin-like protein [Homo sapiens]	NP_066972.1	NP_066972	COTL1	1	1	11,3	15,945	142	3,25E-81	5	244080	0	0	373130	459160	235720	115720	107050	0	0	0	0	0	0	0	0	0	0	0	0	162090	0	0	0	0	0	0	0	0	0	0	0	0	0	0	0	0	0
194595509	spectrin alpha chain, non-erythrocytic 1 isoform 1 [Homo sapiens]	NP_001123910.1	NP_001123910	SPTAN1	1	1	0,8	285,09	2477	0	9	0	0	0	0	0	0	0	0	0	0	0	0	0	0	0	0	0	0	0	0	0	0	0	0	0	0	0	0	0	0	0	0	0	0	0	0	0	0
116734849				AGL								0	0	0	0	0	0	0	0	0	0	0	0	0	0	0	0	0	0	0	0	0	0	0	0	0	0	0	0	0	0	0	0	0	0	0	0	0	0
4502315	V-type proton ATPase subunit C 1 [Homo sapiens]	NP_001686.1	NP_001686	ATP6V1C1	3	11	36,1	43,941	382	1,44E-105	73	353990	0	0	43000	83333	0	27308	276620	529120	1634500	1799100	0	2674700	1802200	1053200	788830	168940	190570	60556	78676	0	0	0	42832	19655	20004	12554	25589	20160	0	11184	0	0	0	0	0	0	0
122937211				KIAA0368								0	0	0	0	0	0	0	0	0	0	0	0	0	0	0	0	0	0	0	0	0	0	0	0	0	0	0	0	0	0	0	0	0	0	0	0	0	0
208431829	interferon-induced, double-stranded RNA-activated protein kinase isoform b [Homo sapiens]	NP_001129124.1	NP_001129124	EIF2AK2	3	1	2,4	57,39	510	3,04E-07	18	0	0	0	0	0	0	60487	71665	46827	28975	21813	0	12412	13745	0	0	0	0	0	0	0	0	0	0	0	0	0	0	0	0	0	0	0	0	23382	0	0	0
30089954				DCAF8								0	0	0	0	0	0	0	0	0	0	0	0	0	0	0	0	0	0	0	0	0	0	0	0	0	0	0	0	0	0	0	0	0	0	0	0	0	0
8923785	leptin receptor gene-related protein isoform 1 [Homo sapiens]	NP_059996.1	NP_059996	LEPROT	2	2	10,7	14,254	131	3,91E-07	5	0	0	0	0	0	0	0	0	0	0	0	0	0	0	0	0	0	515830	631120	1299700	0	0	0	0	0	0	0	0	0	0	0	0	0	0	0	0	0	0
28178821	isocitrate dehydrogenase [NAD] subunit beta, mitochondrial isoform a precursor [Homo sapiens]	NP_008830.2	NP_008830	IDH3B	3	16	52,7	42,183	385	0	294	0	0	0	0	310490	866440	1584100	2790000	4800500	3966600	6897200	0	6151300	4808000	3281200	1881200	2150600	884630	1551000	1417300	1514200	867020	1685700	1146200	963750	964740	1041400	1328800	1574300	1958700	2003300	1852100	2079200	5653700	36048000	24586000	3716800	927240
9910244	28S ribosomal protein S22, mitochondrial [Homo sapiens]	NP_064576.1	NP_064576	MRPS22	1	13	41,9	41,28	360	0	547	0	0	0	0	0	0	0	0	0	0	0	0	0	0	0	0	65923	39743	0	285200	51774	0	0	0	0	0	0	16758	325320	609290	783940	1773900	2999300	4356700	3717400	2663100	2203600	2004100
195947397	presenilin-1 isoform I-463 [Homo sapiens]	NP_015557.2	NP_015557	PSEN1	2	4	13,6	52,197	463	9,04E-188	13	0	0	0	0	0	0	0	0	0	0	0	0	0	0	0	0	0	0	0	0	0	0	0	0	0	0	0	0	0	0	8366,7	11851	15344	215130	967740	336220	95862	55615
4505183	CD99 antigen isoform a precursor [Homo sapiens]	NP_002405.1	NP_002405	CD99	2	4	45,4	18,848	185	1,88E-128	260	179640	0	0	47488	176050	167510	1845700	3579400	7591100	11937000	13677000	0	11852000	26454000	38150000	44834000	37022000	39128000	39568000	9388600	8305600	6633500	4432400	3237000	2616400	3622300	2383700	1660600	1642700	1267200	1308100	1304700	1488100	1252600	1130100	936870	1524500	712440
51873058	A-kinase anchor protein 2 isoform 1 [Homo sapiens]	NP_001004065.2	NP_001004065	AKAP2	5	10	16,4	104,11	948	0	74	0	0	0	0	0	0	0	6250,4	8332,7	108200	31268	0	0	38511	0	204850	0	84996	131340	93111	228990	265450	436060	399010	420540	886450	984770	957240	537560	748140	631280	607000	680860	300260	363660	311530	251210	146290
117606353	methionine-R-sulfoxide reductase B2, mitochondrial precursor [Homo sapiens]	NP_036360.3	NP_036360	MSRB2	1	3	18,7	19,536	182	1,00E-11	33	1583100	0	0	1985700	1077700	850500	740310	397820	395220	310890	326900	0	310670	0	0	193530	0	206660	351960	0	0	261510	158840	89561	85705	67075	0	0	122440	0	0	0	0	0	0	0	0	0
42516576	glutaredoxin-related protein 5, mitochondrial precursor [Homo sapiens]	NP_057501.2	NP_057501	GLRX5	1	1	8,9	16,628	157	2,21E-13	9	198750	0	0	91151	122670	142780	79527	0	0	0	0	0	0	0	0	0	0	0	0	0	0	0	0	0	0	0	0	0	0	0	0	0	0	0	0	0	0	0
4758638	peroxiredoxin-6 [Homo sapiens]	NP_004896.1	NP_004896	PRDX6	1	12	67,4	25,035	224	0	373	7443400	0	0	4257600	3995100	2224900	2702300	1403100	2249700	1398600	1814100	0	1648800	2567400	1940200	2510000	2820900	3027000	3465400	2816000	3493400	4102200	4829700	1485400	2625300	4298500	3308400	1093000	1214200	2031700	719870	583750	211700	187390	20502	122700	23345	19846
74099704	sulfite oxidase, mitochondrial [Homo sapiens]	NP_001027559.1	NP_001027559	SUOX	3	5	15	60,282	545	2,00E-25	14	0	0	0	0	0	0	0	0	0	0	0	0	0	1324100	621320	0	0	0	0	0	0	0	0	0	0	0	0	0	0	0	0	0	0	0	0	0	0	0
296531339	1-phosphatidylinositol 4,5-bisphosphate phosphodiesterase beta-3 isoform 2 [Homo sapiens]	NP_001171812.1	NP_001171812	PLCB3	2	5	4,3	131,2	1167	2,00E-09	7	0	0	0	0	0	0	0	0	0	0	0	0	17269	0	0	0	0	0	12584	7966,9	18596	35651	63548	29087	237810	161240	92526	64972	49493	34853	0	25689	15647	0	0	9931,2	0	10604
81230485	acyl-coenzyme A thioesterase 1 [Homo sapiens]	NP_001032238.1	NP_001032238	ACOT1	1	19	60,3	46,277	421	0	379	0	0	0	6991	0	204770	2488800	5750400	6897200	7268900	13182000	0	12889000	7089400	4200400	2993700	2631600	1976500	2451200	2126100	2838100	1657000	1534800	770970	372870	210440	202290	36214	131790	213180	33711	19279	36261	22656	73685	33983	76400	0
10947135	ATP-binding cassette sub-family F member 1 isoform b [Homo sapiens]	NP_001081.1	NP_001081	ABCF1	2	1	1,6	91,679	807	1,13E-14	2	0	0	0	0	0	0	0	0	0	0	0	0	0	0	0	0	0	0	0	0	0	0	0	0	0	0	0	0	0	0	0	0	0	0	0	0	0	0
7705805	28S ribosomal protein S2, mitochondrial [Homo sapiens]	NP_057118.1	NP_057118	MRPS2	1	9	32,4	33,249	296	6,75E-26	70	0	0	0	0	46146	34713	0	0	0	0	0	0	0	77604	0	131330	103680	0	0	72422	0	0	0	0	0	0	0	36531	0	0	0	0	0	0	0	0	82310	0
93141047	collagen alpha-1(XII) chain long isoform precursor [Homo sapiens]	NP_004361.3	NP_004361	COL12A1	2	70	29	333,14	3063	0	737	0	0	0	4503,8	70452	8810,3	15596	31705	0	0	55303	0	0	71014	5486,2	82079	2420,8	0	0	261230	0	7998,3	5388	7763,4	10214	0	61663	25059	13950	18705	118040	39178	214660	169760	63109	79585	70943	72253
62988355				CCDC58								0	0	0	0	0	0	0	0	0	0	0	0	0	0	0	0	0	0	0	0	0	0	0	0	0	0	0	0	0	0	0	0	0	0	0	0	0	0
41322916				PLEC								0	0	0	0	0	0	0	0	0	0	0	0	0	0	0	0	0	0	0	0	0	0	0	0	0	0	0	0	0	0	0	0	0	0	0	0	0	0
89903012	cell division control protein 42 homolog isoform 1 [Homo sapiens]	NP_001034891.1	NP_001034891	CDC42	3	8	42,4	21,258	191	2,64E-188	207	3930500	0	0	3743700	7365400	7526900	3275600	20408000	10354000	43276000	16449000	0	18524000	6254200	1384100	2782700	821980	1441900	1884400	270930	973660	541320	0	0	0	0	0	0	0	0	0	0	0	0	0	0	0	0
11342676	cdc42-interacting protein 4 [Homo sapiens]	NP_004231.1	NP_004231	TRIP10	1	8	19,6	62,591	545	4,47E-19	20	0	0	0	0	0	0	0	18726	0	0	34876	0	0	0	0	0	0	0	0	0	0	0	0	0	0	0	0	0	0	0	0	114870	849780	781850	296320	83158	60740	46523
187607407				THTPA								0	0	0	0	0	0	0	0	0	0	0	0	0	0	0	0	0	0	0	0	0	0	0	0	0	0	0	0	0	0	0	0	0	0	0	0	0	0
91718899				MAPK3								0	0	0	0	0	0	0	0	0	0	0	0	0	0	0	0	0	0	0	0	0	0	0	0	0	0	0	0	0	0	0	0	0	0	0	0	0	0
37577122	ubiquitin-conjugating enzyme E2 J1 [Homo sapiens]	NP_057105.2	NP_057105	UBE2J1	1	1	4,7	35,198	318	0,000011746	3	0	0	0	0	0	0	0	0	0	0	0	0	0	0	0	0	0	0	0	0	0	0	0	0	0	0	0	0	0	0	0	0	0	0	0	0	0	0
153070260	myristoylated alanine-rich C-kinase substrate [Homo sapiens]	NP_002347.5	NP_002347	MARCKS	1	12	49,4	31,554	332	0	529	907830	0	0	230720	154140	604780	212350	273390	390730	329980	354760	0	286990	624050	813780	2169900	1438300	1275200	4074200	3472800	5316900	9751900	11304000	14937000	34488000	44210000	43245000	29832000	28294000	18559000	19200000	16531000	12407000	12156000	8479500	5365500	3871700	1726700
14149712	complement C1q tumor necrosis factor-related protein 5 precursor [Homo sapiens]	NP_056460.1	NP_056460	C1QTNF5	1	1	5,3	25,298	243	4,43E-08	6	0	0	0	0	0	0	0	0	0	0	0	0	0	0	0	0	0	0	0	0	0	0	0	0	0	0	0	0	0	0	0	0	0	0	0	0	0	0
154355000				KHSRP								0	0	0	0	0	0	0	0	0	0	0	0	0	0	0	0	0	0	0	0	0	0	0	0	0	0	0	0	0	0	0	0	0	0	0	0	0	0
14251209	chloride intracellular channel protein 1 [Homo sapiens]	NP_001279.2	NP_001279	CLIC1	1	11	56,8	26,922	241	1,54E-221	223	11360000	0	0	5389800	4399500	2471100	1613200	1382400	1370200	1018500	1394100	0	1252400	1342400	761910	2121600	836420	637700	446120	337000	318750	308610	335000	451060	66011	263110	276830	197130	285920	321310	82468	59907	82350	0	0	0	0	119670
4885375				HIST1H1C								0	0	0	0	0	0	0	0	0	0	0	0	0	0	0	0	0	0	0	0	0	0	0	0	0	0	0	0	0	0	0	0	0	0	0	0	0	0
6857824	intraflagellar transport protein 27 homolog isoform 2 [Homo sapiens]	NP_006851.1	NP_006851	IFT27	2	1	8,6	20,423	185	0,000024251	7	149340	0	0	43035	0	0	0	0	0	0	0	0	0	0	0	0	0	0	0	0	0	0	0	0	0	0	0	0	0	0	0	0	0	0	0	0	0	0
6005890				ELOB								0	0	0	0	0	0	0	0	0	0	0	0	0	0	0	0	0	0	0	0	0	0	0	0	0	0	0	0	0	0	0	0	0	0	0	0	0	0
149363636	plexin-B2 precursor [Homo sapiens]	NP_036533.2	NP_036533	PLXNB2	1	34	25,7	205,12	1838	0	178	0	0	0	0	149490	54186	0	0	0	0	0	0	0	77421	185550	84898	36366	21168	0	97881	112820	0	102370	61656	0	16184	0	0	0	0	25885	0	0	4157,4	21847	316960	1607900	912760
116256336	protein transport protein Sec31A isoform 4 [Homo sapiens]	NP_001070674.1	NP_001070674	SEC31A	6	15	16,6	121,65	1106	2,94E-101	117	237870	0	0	222970	223740	421390	54325	0	86264	240150	97077	0	0	122680	0	148770	110990	622630	51713	22798	13090	0	10136	12647	0	107940	0	37357	352040	292950	230680	274480	158100	303200	15454	174610	482290	156860
4507725	transthyretin precursor [Homo sapiens]	NP_000362.1	NP_000362	TTR	1	1	4,1	15,887	147	8,34E-19	0	989390	0	0	218600	624730	692050	718340	873810	472290	359900	0	0	0	0	0	0	0	0	0	0	0	0	0	0	0	0	0	0	0	0	1396200	0	0	0	0	0	0	0
7242140	ATP-dependent Clp protease ATP-binding subunit clpX-like, mitochondrial precursor [Homo sapiens]	NP_006651.2	NP_006651	CLPX	1	6	11,1	69,223	633	5,60E-16	14	0	0	0	0	0	0	0	0	0	0	167380	0	275840	0	0	37140	174470	352150	176660	208130	209100	269050	222900	77435	99842	38247	54246	65226	132590	26787	53738	0	380840	278260	16964	0	195670	0
4506695	40S ribosomal protein S19 [Homo sapiens]	NP_001013.1	NP_001013	RPS19	1	3	22,1	16,06	145	1,11E-38	31	1895700	0	0	1808400	1659700	1482200	1110100	952480	545310	434230	309070	0	325130	0	0	0	0	0	0	0	0	0	0	0	0	0	0	0	0	0	0	0	74173	0	0	0	0	0
283436222	ATPase family AAA domain-containing protein 3A isoform 2 [Homo sapiens]	NP_001164006.1	NP_001164006	ATAD3A	5	19	34	66,217	586	2,03E-202	518	0	0	0	0	0	20666	6531,6	21167	31711	89457	108870	0	0	124200	774000	833460	744230	1106700	532490	237050	207550	205550	174240	74619	43137	38555	56856	219130	462220	257530	180920	298340	211580	66042	164780	175360	206250	78978
14150017	transmembrane protein 126A isoform 1 [Homo sapiens]	NP_115649.1	NP_115649	TMEM126A	2	8	47,2	21,527	195	8,89E-35	100	2225200	0	0	2760800	2869000	2217300	1769400	1645900	1007300	2202900	2578800	0	2435800	683110	231080	356820	1886000	1725300	742370	183380	62031	132160	100880	85735	5201000	0	0	0	0	0	0	2005100	220760	376050	210790	208530	237700	0
55770895				ERBIN								0	0	0	0	0	0	0	0	0	0	0	0	0	0	0	0	0	0	0	0	0	0	0	0	0	0	0	0	0	0	0	0	0	0	0	0	0	0
4759224	programmed cell death protein 5 [Homo sapiens]	NP_004699.1	NP_004699	PDCD5	1	3	29,6	14,285	125	1,63E-11	27	513650	0	0	413800	555900	501070	392020	153260	31479	0	0	0	0	0	0	0	0	0	0	0	0	0	0	0	0	0	0	0	0	0	0	0	0	0	0	0	0	0
4502381				BCL2L1								0	0	0	0	0	0	0	0	0	0	0	0	0	0	0	0	0	0	0	0	0	0	0	0	0	0	0	0	0	0	0	0	0	0	0	0	0	0
61742819				DCTD								0	0	0	0	0	0	0	0	0	0	0	0	0	0	0	0	0	0	0	0	0	0	0	0	0	0	0	0	0	0	0	0	0	0	0	0	0	0
359465549				SLC52A2								0	0	0	0	0	0	0	0	0	0	0	0	0	0	0	0	0	0	0	0	0	0	0	0	0	0	0	0	0	0	0	0	0	0	0	0	0	0
15029520	probable histidine--tRNA ligase, mitochondrial precursor [Homo sapiens]	NP_036340.1	NP_036340	HARS2	1	3	6,3	56,888	506	1,37E-22	17	0	0	0	0	0	0	0	0	0	0	0	0	40474	50711	0	0	0	302870	564310	386460	329180	53719	56041	30712	39786	0	0	0	0	0	0	0	0	0	0	0	0	0
94721261	2,3-cyclic-nucleotide 3-phosphodiesterase [Homo sapiens]	NP_149124.3	NP_149124	CNP	1	14	35,4	47,578	421	0	140	0	0	0	0	0	0	40512	250400	875200	1202000	2861600	0	2757200	2320200	1022800	0	819960	515040	516930	417820	452640	215840	213160	60257	617670	646320	150790	143930	139640	561640	536130	467080	599320	53150	636390	339470	357950	409060
15826852	Golgi resident protein GCP60 [Homo sapiens]	NP_073572.2	NP_073572	ACBD3	1	2	5,5	60,593	528	3,47E-15	13	0	0	0	0	0	0	0	0	0	0	0	0	0	0	0	0	0	0	0	0	0	55691	0	0	0	0	0	0	0	0	0	0	0	0	0	0	0	0
13899231	39S ribosomal protein L9, mitochondrial [Homo sapiens]	NP_113608.1	NP_113608	MRPL9	1	9	37,8	30,243	267	0	181	0	0	0	0	0	0	0	0	0	0	0	0	0	0	0	0	248930	218140	0	0	0	26931	0	0	0	0	0	0	0	0	0	0	0	0	0	0	0	0
56549125	dynamin-2 isoform 4 [Homo sapiens]	NP_001005362.1	NP_001005362	DNM2	7	3	5	97,553	866	4,83E-10	4	0	0	0	0	0	0	0	0	0	0	0	0	0	0	0	0	0	0	0	28119	0	8230,5	3817,2	17202	51312	13755	0	42657	15069	8147,9	31303	0	0	29645	0	0	11284	0
332688220	catenin delta-1 isoform 3A [Homo sapiens]	NP_001193819.1	NP_001193819	CTNND1	22	8	12,1	92,674	832	1,42E-16	20	0	0	0	0	0	0	28045	33607	0	0	0	0	0	0	0	0	23595	0	0	0	26655	17398	15910	12954	57117	42304	45572	199510	160900	113770	22162	26990	0	105780	13266	12764	0	0
4758442	glia maturation factor beta [Homo sapiens]	NP_004115.1	NP_004115	GMFB	1	2	23,9	16,713	142	1,40E-104	33	588060	0	0	266730	223360	88597	196970	114960	0	0	0	0	0	0	0	0	0	0	0	0	0	0	0	0	0	0	0	0	0	0	0	0	0	0	0	0	0	0
9624998	heterogeneous nuclear ribonucleoprotein H2 [Homo sapiens]	NP_062543.1	NP_062543	HNRNPH2	4	1	3,8	49,263	449	9,92E-50	16	34965	0	0	33672	21630	14592	0	6019,6	0	0	0	0	0	0	0	0	0	0	0	0	0	0	0	0	0	0	0	0	0	0	0	0	0	0	0	0	0	0
51873036	2-oxoglutarate dehydrogenase, mitochondrial isoform 1 precursor [Homo sapiens]	NP_002532.2	NP_002532	OGDH	3	64	60,1	115,93	1023	0	1731	320900	0	0	265960	369630	274420	0	0	0	0	0	0	0	521980	226500	157480	13742	8863,7	66298	0	20783	14899	14208	165060	4382600	52458000	65271000	27497000	25586000	14326000	6616300	4085000	3362500	2257500	2076200	459760	901520	504190
41152072				ZDHHC5								0	0	0	0	0	0	0	0	0	0	0	0	0	0	0	0	0	0	0	0	0	0	0	0	0	0	0	0	0	0	0	0	0	0	0	0	0	0
21362030	mitochondrial import receptor subunit TOM40B [Homo sapiens]	NP_115550.2	NP_115550	TOMM40L	1	3	14,6	33,916	308	2,05E-36	30	0	0	0	0	0	0	0	0	0	0	0	0	0	0	0	0	0	0	0	66729	0	0	0	0	0	0	0	0	0	0	0	0	0	738320	2658600	1942900	909740	96230
328927055				JAM3								0	0	0	0	0	0	0	0	0	0	0	0	0	0	0	0	0	0	0	0	0	0	0	0	0	0	0	0	0	0	0	0	0	0	0	0	0	0
7705274	armadillo repeat-containing X-linked protein 3 [Homo sapiens]	NP_057691.1	NP_057691	ARMCX3	3	14	48	42,5	379	0	439	0	0	0	0	0	52131	439060	711410	1410700	1309600	2552700	0	4565900	4328200	2106800	1618800	1560300	1657500	938470	811580	1223600	718590	537920	523770	766590	527090	383610	358970	312050	452140	15822	804350	135400	500090	167860	295200	298160	405860
42544174				DTYMK								0	0	0	0	0	0	0	0	0	0	0	0	0	0	0	0	0	0	0	0	0	0	0	0	0	0	0	0	0	0	0	0	0	0	0	0	0	0
5032133				EIF1								0	0	0	0	0	0	0	0	0	0	0	0	0	0	0	0	0	0	0	0	0	0	0	0	0	0	0	0	0	0	0	0	0	0	0	0	0	0
7661914	26S proteasome non-ATPase regulatory subunit 6 [Homo sapiens]	NP_055629.1	NP_055629	PSMD6	1	20	55,3	45,531	389	2,55E-155	243	312860	0	0	484630	780750	414790	300120	161970	157790	97629	151530	0	153850	129910	0	0	18297	0	0	0	0	0	0	0	177860	0	0	0	28771	35120	0	0	0	17988	0	68003	108000	282240
21314739	mitochondrial folate transporter/carrier [Homo sapiens]	NP_110407.2	NP_110407	SLC25A32	1	2	12,4	35,407	315	8,09E-38	11	0	0	0	0	0	0	0	0	0	0	0	0	0	0	102570	0	214570	555990	62374	217960	0	0	0	0	0	0	0	0	0	0	0	0	0	0	0	0	0	0
110349772	collagen alpha-1(I) chain preproprotein [Homo sapiens]	NP_000079.2	NP_000079	COL1A1	2	5	4,6	138,91	1464	1,97E-59	70	0	0	0	0	0	0	0	0	0	0	0	0	0	0	0	40578	0	0	0	74067	19289	146970	51171	48007	0	52731	24602	0	0	0	0	0	0	0	0	0	0	0
37595752				LBR								0	0	0	0	0	0	0	0	0	0	0	0	0	0	0	0	0	0	0	0	0	0	0	0	0	0	0	0	0	0	0	0	0	0	0	0	0	0
6005745	dynactin subunit 3 isoform 1 [Homo sapiens]	NP_009165.1	NP_009165	DCTN3	2	3	21,5	21,119	186	2,21E-21	25	0	0	0	0	0	0	0	0	0	0	0	0	0	0	0	0	0	0	0	0	124820	607390	0	0	333080	1456500	740810	2099900	4047900	1667600	423110	149490	48525	0	0	0	0	0
19923260	ras-related protein Rab-4A [Homo sapiens]	NP_004569.2	NP_004569	RAB4A	1	3	17,4	24,389	218	4,32E-78	28	251470	0	0	74357	32961	34719	24771	49879	43457	50043	39175	0	44595	0	0	0	0	0	0	0	0	0	0	0	0	0	0	0	0	0	0	0	0	0	0	0	0	0
31621305	leucine-rich PPR motif-containing protein, mitochondrial precursor [Homo sapiens]	NP_573566.2	NP_573566	LRPPRC	1	85	68,3	157,9	1394	0	3027	56859	0	0	31812	32581	25172	9859,7	12351	81390	223270	216970	0	241800	141610	106590	90461	66341	82920	132030	90734	205630	260540	140540	405680	1090100	3654400	8185800	14724000	22185000	19858000	19849000	18430000	15242000	11468000	6725600	4565300	2752000	2688900
25453472	elongation factor 1-delta isoform 2 [Homo sapiens]	NP_001951.2	NP_001951	EEF1D	7	5	24,9	31,121	281	4,73E-66	104	63064	0	0	50046	0	0	0	0	0	0	0	0	0	0	94941	0	0	0	0	76649	153770	254550	82063	192270	199540	246500	239990	554790	319280	250900	158150	268370	174460	97881	95316	71357	377500	429720
47458820	signal transducer and activator of transcription 3 isoform 3 [Homo sapiens]	NP_998827.1	NP_998827	STAT3	3	8	17,9	83,125	722	1,86E-60	26	0	0	0	0	0	0	0	0	0	0	0	0	0	0	0	0	0	18355	339490	229910	154700	132740	89180	41111	39029	30540	19551	32356	49679	19285	20690	25631	14834	70993	45193	0	0	98797
281604136				PGAM5								0	0	0	0	0	0	0	0	0	0	0	0	0	0	0	0	0	0	0	0	0	0	0	0	0	0	0	0	0	0	0	0	0	0	0	0	0	0
125625324	nuclear RNA export factor 1 isoform 2 [Homo sapiens]	NP_001074960.1	NP_001074960	NXF1	2	1	2,8	40,475	356	0,00080269	7	670470	0	0	0	0	1411600	514110	317090	236440	0	0	0	0	0	0	0	0	0	0	0	0	0	0	0	0	0	0	0	0	0	0	0	0	0	0	0	0	0
57013276	tubulin alpha-1B chain [Homo sapiens]	NP_006073.2	NP_006073	TUBA1B	1	1	2,9	50,151	451	0	220	0	0	0	0	0	0	0	48969	169560	97586	297850	0	745320	1615300	537080	948670	312280	155850	420280	161000	404970	216160	452730	450870	110920	398870	76921	76426	189000	170760	226010	129990	137000	62950	185150	91678	56105	87762
47132555	fibronectin isoform 4 preproprotein [Homo sapiens]	NP_997643.1	NP_997643	FN1	6	41	27,1	256,51	2330	0	482	0	0	0	0	0	0	29865	0	0	0	0	0	1971,8	0	21934	0	10473	1357,4	0	16948	3410,9	40667	31444	62999	0	0	0	37446	54157	43747	8898,4	52191	0	88058	66367	13930	62363	17110
4759274	thioredoxin-like protein 1 [Homo sapiens]	NP_004777.1	NP_004777	TXNL1	1	4	26,6	32,251	289	3,63E-28	43	1045100	0	0	502780	250920	0	74363	0	0	0	0	0	0	0	0	0	0	0	0	0	0	0	0	0	0	0	0	0	0	0	0	0	0	0	0	0	0	0
11345458	UPF0554 protein C2orf43 [Homo sapiens]	NP_068744.1	NP_068744	LDAH	1	2	7,4	37,318	325	7,61E-21	20	0	0	0	48806	0	0	45523	51019	45703	101800	69784	0	47144	38004	30114	0	0	14265	0	0	0	0	0	0	0	0	0	0	0	0	0	0	0	0	0	0	0	0
10337595				PPM1A								0	0	0	0	0	0	0	0	0	0	0	0	0	0	0	0	0	0	0	0	0	0	0	0	0	0	0	0	0	0	0	0	0	0	0	0	0	0
375298701	lysosomal protein NCU-G1 isoform 5 [Homo sapiens]	NP_001243538.1	NP_001243538	GLMP	5	4	21,5	34,99	325	4,10E-165	32	0	0	0	0	0	0	0	0	0	0	0	0	0	0	0	0	45662	0	421790	369270	971340	523770	373090	0	0	141580	86418	0	0	0	0	0	0	0	0	0	0	0
21361378	sarcosine dehydrogenase, mitochondrial precursor [Homo sapiens]	NP_009032.2	NP_009032	SARDH	2	4	7,2	101,04	918	8,81E-16	4	0	0	0	0	0	0	0	0	0	0	0	0	0	0	0	0	0	0	55307	23065	0	0	0	0	0	0	0	0	0	52979	63755	0	0	0	0	0	0	0
7661872	probable leucine--tRNA ligase, mitochondrial [Homo sapiens]	NP_056155.1	NP_056155	LARS2	1	14	19,6	101,97	903	1,01E-51	92	0	0	0	0	0	0	0	0	0	0	0	0	0	55566	69646	56550	0	0	257140	328700	540240	597290	794230	1569400	2086600	1352300	1158500	720960	1080200	782450	735230	342800	166750	231850	138900	27962	0	25486
281182727	protein SCO2 homolog, mitochondrial precursor [Homo sapiens]	NP_001162582.1	NP_001162582	SCO2	4	2	10,5	29,81	266	1,94E-15	20	139120	0	0	847670	1186500	238050	324440	193580	0	0	0	0	0	0	0	0	0	0	0	0	0	0	0	0	0	0	0	0	0	0	0	0	0	0	0	0	0	0
31542785				SCFD2								0	0	0	0	0	0	0	0	0	0	0	0	0	0	0	0	0	0	0	0	0	0	0	0	0	0	0	0	0	0	0	0	0	0	0	0	0	0
311893345	copine-1 isoform c [Homo sapiens]	NP_001185792.1	NP_001185792	CPNE1	6	5	9,7	58,93	536	4,92E-13	30	61431	0	0	0	0	0	0	0	0	0	284490	0	983000	1270500	1559500	1031500	809240	1041400	1387600	923840	515640	161940	147210	373450	320910	230230	178840	121580	115950	26969	149190	47853	0	0	108110	51485	0	0
4502011	adenylate kinase isoenzyme 1 [Homo sapiens]	NP_000467.1	NP_000467	AK1	1	11	66,5	21,635	194	1,46E-102	129	6920200	0	0	6468000	10116000	7828800	6869700	3070200	2447000	1486900	1489300	0	893910	563280	567330	126730	124880	157400	212880	76454	0	0	50186	41844	96320	0	0	0	36461	0	0	0	0	0	0	0	0	0
122891870	melanoma inhibitory activity protein 3 precursor [Homo sapiens]	NP_940953.2	NP_940953	MIA3	1	35	25,1	213,7	1907	0	661	0	0	0	0	0	11225	17696	0	13840	29373	54582	0	0	0	0	18586	7824,8	0	0	0	0	0	0	28914	28309	0	42948	0	0	0	0	35731	85671	11119	1381,1	4253,5	4358,7	0
6912666	sialin [Homo sapiens]	NP_036566.1	NP_036566	SLC17A5	1	9	21	54,639	495	7,70E-66	137	0	0	0	0	0	0	0	0	0	0	130680	0	0	0	0	0	66550	0	0	11255	44050	348430	3272200	7998500	15044000	15080000	9128600	4470100	1684800	1167500	730570	355700	332560	344090	352610	147900	17389	82938
34485716	ras-related protein Rab-23 [Homo sapiens]	NP_899050.1	NP_899050	RAB23	2	10	55,7	26,659	237	5,94E-64	157	240730	0	0	367270	201830	488460	313670	970490	1196900	867990	2531300	0	2164600	2704800	2101800	1536800	985170	1982400	2564000	1565100	1800000	1254000	1356400	827030	667600	435380	332480	40991	270960	124250	136230	250960	384290	1212100	975070	119580	262210	0
4502847				CIRBP								0	0	0	0	0	0	0	0	0	0	0	0	0	0	0	0	0	0	0	0	0	0	0	0	0	0	0	0	0	0	0	0	0	0	0	0	0	0
42542394	lysophospholipid acyltransferase 5 [Homo sapiens]	NP_005759.4	NP_005759	LPCAT3	1	7	14	56,034	487	2,28E-242	74	0	0	0	0	0	0	0	0	0	0	104740	0	87693	0	0	0	0	0	1064000	2292200	3319400	3869300	2499000	739410	225210	266820	226040	185200	227680	209910	175590	128730	178940	150770	118740	99126	157060	0
134142062	acetyl-CoA carboxylase 2 precursor [Homo sapiens]	NP_001084.3	NP_001084	ACACB	1	1	0,7	276,54	2458	1,91E-06	113	0	0	0	0	4934,7	0	0	0	0	0	0	0	0	14436	0	0	0	21605	25964	15327	21401	27273	46394	46793	25771	21578	28092	29537	31984	23641	13300	16603	24510	13265	12214	5582,1	9390,2	11814
91176333				LYRM7								0	0	0	0	0	0	0	0	0	0	0	0	0	0	0	0	0	0	0	0	0	0	0	0	0	0	0	0	0	0	0	0	0	0	0	0	0	0
150010654	HEAT repeat-containing protein 7A isoform 1 [Homo sapiens]	NP_115826.2	NP_115826	MROH1	4	3	2,7	181,28	1641	1,98E-07	8	0	0	0	0	0	0	0	0	0	0	0	0	0	0	0	0	0	0	0	0	0	0	0	0	0	0	0	0	0	0	0	0	0	0	0	0	0	0
86198310				SLC25A29								0	0	0	0	0	0	0	0	0	0	0	0	0	0	0	0	0	0	0	0	0	0	0	0	0	0	0	0	0	0	0	0	0	0	0	0	0	0
5031987	peptidyl-prolyl cis-trans isomerase F, mitochondrial precursor [Homo sapiens]	NP_005720.1	NP_005720	PPIF	3	7	47,8	22,04	207	0	49	0	0	0	0	0	20065	0	30475	0	0	0	0	289510	444190	407310	486050	568620	557180	995800	744920	2157200	11416000	12649000	12103000	13309000	12976000	7196400	4337900	3476700	0	886310	618960	377270	370950	0	138420	0	0
66346685	plasminogen activator inhibitor 1 RNA-binding protein isoform 4 [Homo sapiens]	NP_056455.3	NP_056455	SERBP1	4	4	14,7	42,426	387	1,07E-65	65	0	0	0	49390	150240	98134	300870	235830	194350	436410	602630	0	440840	573280	968230	1189600	1055500	1005300	566470	499130	464800	611610	494220	142120	163330	395630	356210	266360	249880	184510	113870	150610	64281	131790	62322	0	0	45923
7705630				MRPS18C								0	0	0	0	0	0	0	0	0	0	0	0	0	0	0	0	0	0	0	0	0	0	0	0	0	0	0	0	0	0	0	0	0	0	0	0	0	0
73747799	vacuolar protein sorting-associated protein 52 homolog [Homo sapiens]	NP_072047.4	NP_072047	VPS52	1	2	3,2	82,22	723	0,000014124	5	0	0	0	0	0	0	0	0	0	0	0	0	0	0	0	0	0	0	0	44245	0	0	0	0	0	0	0	0	0	0	0	0	0	0	0	0	0	0
84043963	eukaryotic translation initiation factor 5B [Homo sapiens]	NP_056988.3	NP_056988	EIF5B	1	6	8,8	138,83	1220	2,31E-57	18	0	0	0	0	0	0	0	0	0	0	0	0	0	202930	99927	0	0	0	78346	0	0	0	0	0	0	0	0	0	0	0	0	24689	64560	18011	0	0	0	0
5174615	ER membrane protein complex subunit 8 isoform 1 [Homo sapiens]	NP_006058.1	NP_006058	EMC8	2	2	10	23,773	210	0,000016453	7	0	0	0	0	0	0	0	0	0	0	0	0	0	0	0	0	0	0	0	0	0	0	0	0	0	0	0	0	0	0	0	0	0	0	1009400	859640	657490	559290
54607135	mitochondrial import receptor subunit TOM70 [Homo sapiens]	NP_055635.3	NP_055635	TOMM70	1	17	41,9	67,454	608	0	391	42327	0	0	0	41159	0	0	0	0	0	0	0	0	25763	116180	501730	831000	2007800	4911700	4875700	7872900	7313000	6843500	3469900	3168900	2191400	1106900	763010	850060	679650	248890	447790	406430	345430	221950	356120	255080	400850
50978624				GATC								0	0	0	0	0	0	0	0	0	0	0	0	0	0	0	0	0	0	0	0	0	0	0	0	0	0	0	0	0	0	0	0	0	0	0	0	0	0
5730087				DYNLT3								0	0	0	0	0	0	0	0	0	0	0	0	0	0	0	0	0	0	0	0	0	0	0	0	0	0	0	0	0	0	0	0	0	0	0	0	0	0
4503609	electron transfer flavoprotein subunit beta isoform 1 [Homo sapiens]	NP_001976.1	NP_001976	ETFB	2	18	63,5	27,843	255	0	838	247790	0	0	615870	587200	543350	839600	288910	367530	691050	5580000	0	77501000	75311000	52137000	26961000	16794000	18407000	23133000	35029000	50521000	103210000	204310000	206330000	195920000	49414000	13428000	7506600	6826200	5044400	3845900	3114600	1970000	1418400	1062200	496690	428050	248500
21361619	toll-interacting protein [Homo sapiens]	NP_061882.2	NP_061882	TOLLIP	1	5	25,9	30,281	274	5,67E-22	86	0	0	0	0	0	0	0	157480	355430	859700	0	0	0	0	0	140740	467690	770210	1001500	753510	324270	257290	240230	1972500	246730	541210	176450	398770	78521	333410	0	84404	0	0	0	190540	157860	0
7661672	polymerase delta-interacting protein 2 [Homo sapiens]	NP_056399.1	NP_056399	POLDIP2	1	11	32,1	42,033	368	3,98E-75	115	142320	0	0	598640	839830	2234300	2166300	1894200	1364000	930760	694480	0	374590	162400	205520	351360	236850	197950	122850	66640	94821	94682	84081	65308	87448	297810	249060	0	47025	5376,2	43256	0	31173	0	46632	5096,5	12902	0
224465194	secernin-1 isoform a [Homo sapiens]	NP_001138985.1	NP_001138985	SCRN1	4	6	17,6	46,382	414	5,65E-44	25	13868	0	0	88539	458290	26228	0	0	0	0	0	0	0	0	0	0	0	0	0	0	0	197920	0	0	0	0	0	0	0	0	0	0	0	0	0	0	0	0
7706563	ras-related protein Rab-8B [Homo sapiens]	NP_057614.1	NP_057614	RAB8B	1	3	19,3	23,584	207	1,77E-162	88	923220	0	0	1190700	1143800	792520	2485400	546040	1441900	1654600	613210	0	1097000	95499	386040	519950	440460	357990	301400	0	9891,5	0	0	0	84285	0	0	0	0	0	0	0	0	0	0	0	0	0
337756507	monofunctional C1-tetrahydrofolate synthase, mitochondrial isoform 3 [Homo sapiens]	NP_001229697.1	NP_001229697	MTHFD1L	5	19	24,6	99,31	913	2,07E-102	392	6886,6	0	0	0	7636,1	7589,7	0	0	0	0	0	0	0	2404,5	0	15582	288810	1394100	2780600	1959700	1925900	1099400	917170	758680	762600	506450	481570	907720	875790	718300	583170	499990	513440	416540	390060	318730	284350	181950
5803135	ras-related protein Rab-35 isoform 1 [Homo sapiens]	NP_006852.1	NP_006852	RAB35	15	5	21,9	23,025	201	4,29E-133	76	718260	0	0	700410	1251800	893470	448180	530770	491320	340230	417300	0	213470	205100	103500	85386	8723,7	10702	141860	11012	71860	78439	64868	0	70721	86725	70939	64782	35306	30060	5953,8	51911	59697	8375,7	0	0	4629,4	6513,9
62241042	bifunctional glutamate/proline--tRNA ligase [Homo sapiens]	NP_004437.2	NP_004437	EPRS	1	20	18,2	170,59	1512	2,13E-64	94	0	0	0	0	0	0	0	0	0	0	0	0	15213	0	0	0	40164	127620	99918	87587	126680	45144	41734	38896	14518	0	0	19259	47180	0	23435	28986	4849,6	61057	15462	53197	35571	28558
88999583	myosin light polypeptide 6 isoform 2 [Homo sapiens]	NP_524147.2	NP_524147	MYL6	7	11	84,1	16,961	151	0	820	215430	0	0	291450	159440	255700	393750	65682	39469	34070	137990	0	0	96205	83314	53455	0	5961600	9871100	4394900	3796700	4408900	4860100	4451800	3350800	2622700	1296900	1503600	881650	1151600	3975600	7072200	9705500	11403000	10601000	21497000	14305000	14797000
31711992	dihydrolipoyllysine-residue acetyltransferase component of pyruvate dehydrogenase complex, mitochondrial precursor [Homo sapiens]	NP_001922.2	NP_001922	DLAT	1	14	36,5	68,996	647	0	360	0	0	0	0	0	0	0	0	0	0	0	0	0	0	0	30563	0	0	67995	9745,7	29737	3970,8	0	0	0	0	0	0	0	0	0	0	0	0	0	0	9295	0
7657015	tRNA-splicing ligase RtcB homolog [Homo sapiens]	NP_055121.1	NP_055121	RTCB	1	4	9,1	55,21	505	2,26E-19	13	0	0	0	0	0	0	0	0	68016	0	0	0	0	0	0	0	0	0	0	0	0	0	0	0	0	0	0	0	0	80995	0	303800	282180	258360	135820	47643	53326	52440
70166634	tRNA pseudouridine synthase A, mitochondrial isoform 2 [Homo sapiens]	NP_001002020.1	NP_001002020	PUS1	3	4	12,8	44,377	399	1,73E-12	23	0	0	0	0	0	0	550580	338420	178800	309080	199760	0	251160	135170	34054	0	0	0	0	0	0	0	0	0	0	0	0	0	0	0	0	80721	0	52780	48024	0	38394	0
4557251	disintegrin and metalloproteinase domain-containing protein 10 precursor [Homo sapiens]	NP_001101.1	NP_001101	ADAM10	1	11	19,4	84,141	748	1,50E-162	83	0	0	0	0	0	0	0	0	0	0	0	0	0	0	0	28223	0	0	0	0	54089	174580	216200	255460	466590	209320	308620	196200	109260	107370	130880	173780	235230	19089	0	0	0	4734,2
46249393	rho-related GTP-binding protein RhoG precursor [Homo sapiens]	NP_001656.2	NP_001656	RHOG	1	9	49,2	21,308	191	3,61E-206	95	5011600	0	0	3756100	4876400	2748900	2415400	1528200	288730	871250	1234800	0	528200	671580	166760	403210	131610	556620	0	430280	429050	127910	0	221590	0	119830	0	0	0	0	172510	143250	0	68362	69995	0	116990	98477
224586817	Golgi apparatus protein 1 isoform 3 precursor [Homo sapiens]	NP_001139139.1	NP_001139139	GLG1	3	40	37,9	134,55	1179	0	877	0	0	0	0	4456,3	0	0	0	8216,7	0	0	0	0	0	0	41427	79892	35012	294170	147500	20805	54764	180630	78951	154930	106030	98877	185200	268300	301830	514970	415830	236320	342060	91314	153710	1246900	5697600
5730023	ruvB-like 2 [Homo sapiens]	NP_006657.1	NP_006657	RUVBL2	1	18	44,5	51,156	463	2,96E-118	98	0	0	0	0	0	0	0	0	0	0	149880	0	76791	196010	517170	284150	347860	176580	141110	1217900	257500	112970	97939	52761	73782	0	0	115520	83546	0	0	1001700	6712400	2028900	150190	372470	491430	74237
14165274	protein Hook homolog 3 [Homo sapiens]	NP_115786.1	NP_115786	HOOK3	1	13	21,9	83,125	718	2,39E-67	67	0	0	0	0	0	22641	55364	60561	23231	0	0	0	0	0	0	0	0	0	0	40368	35662	38000	23196	142630	106650	0	0	0	0	0	0	0	0	0	244830	315400	756560	390680
4505541	general vesicular transport factor p115 [Homo sapiens]	NP_003706.1	NP_003706	USO1	1	28	37,9	107,91	962	0	122	0	0	0	0	0	0	0	0	0	0	0	0	0	0	16130	8716	9061,6	8846,7	12050	0	0	0	14657	0	0	23968	69225	43147	43544	49635	93448	153530	1877500	2289100	835010	267600	117250	28381
4758790	NADH dehydrogenase [ubiquinone] iron-sulfur protein 5 [Homo sapiens]	NP_004543.1	NP_004543	NDUFS5	2	8	66	12,517	106	3,65E-151	214	0	0	0	0	0	0	0	0	0	0	0	0	0	89343	0	185810	0	0	0	0	0	0	0	0	0	0	829180	895000	1818300	3348500	3372500	2169400	2380800	467360	221970	153460	398220	412780
4503659	ubiquitin-like protein fubi and ribosomal protein S30 precursor [Homo sapiens]	NP_001988.1	NP_001988	FAU	1	1	7,5	14,39	133	0,00095917	9	0	0	0	2989200	2029700	0	1909300	845700	790400	871040	959100	0	1444200	725590	718010	0	0	0	420840	208890	243160	151100	239880	91561	223590	291070	143970	0	0	0	0	0	0	0	0	0	0	0
14141193	40S ribosomal protein S9 [Homo sapiens]	NP_001004.2	NP_001004	RPS9	1	8	38,7	22,591	194	1,08E-22	54	13626	0	0	210940	435410	5996,8	633100	610390	241690	134870	307020	0	107860	232420	410930	636520	369100	577640	603480	230970	869940	535350	623850	501610	366320	669430	542710	364160	685240	612990	537810	830350	537390	325160	157630	214450	60656	239650
63252904	tropomyosin alpha-1 chain isoform 6 [Homo sapiens]	NP_001018008.1	NP_001018008	TPM1	1	2	9,8	28,385	245	0	18	0	0	0	0	0	0	0	0	0	0	0	0	0	0	0	0	206300	148640	0	0	0	0	0	0	0	0	0	0	0	0	0	0	0	0	0	0	0	0
38201714				ELAVL1								0	0	0	0	0	0	0	0	0	0	0	0	0	0	0	0	0	0	0	0	0	0	0	0	0	0	0	0	0	0	0	0	0	0	0	0	0	0
7661678				RAP1B								0	0	0	0	0	0	0	0	0	0	0	0	0	0	0	0	0	0	0	0	0	0	0	0	0	0	0	0	0	0	0	0	0	0	0	0	0	0
11024700	mitochondrial import inner membrane translocase subunit Tim13 [Homo sapiens]	NP_036590.1	NP_036590	TIMM13	1	1	14,7	10,5	95	5,96E-83	15	118220	0	0	0	0	0	0	0	0	181650	316510	0	411180	0	418640	573620	1229800	414540	57623	0	0	0	0	0	0	0	0	0	0	0	0	0	0	0	0	0	0	0
8923427	OCIA domain-containing protein 1 isoform 1 [Homo sapiens]	NP_060300.1	NP_060300	OCIAD1	6	9	36,7	27,626	245	2,25E-93	263	170320	0	0	0	685290	946730	1800500	3365100	1889900	2244700	3331300	0	9343300	5501200	6414700	5243000	4540700	8075500	7567300	3787100	3904300	3693600	3879600	864860	631520	1396600	334610	621040	714350	53313	492940	843880	449120	1357000	1033300	116310	159680	601000
28373113	sarcoplasmic/endoplasmic reticulum calcium ATPase 3 isoform f [Homo sapiens]	NP_777617.1	NP_777617	ATP2A3	7	3	4	109,13	998	3,53E-255	5	0	0	0	0	0	0	0	0	0	0	0	0	0	0	12223	0	0	0	0	0	0	0	0	0	0	0	0	0	0	0	0	0	0	0	0	0	0	0
24308127	dnaJ homolog subfamily C member 10 precursor [Homo sapiens]	NP_061854.1	NP_061854	DNAJC10	1	14	18,2	91,079	793	7,41E-91	147	39027	0	0	63812	79039	132950	89432	88382	26505	39695	101520	0	148450	25569	0	172440	864050	903760	746230	120160	217320	76279	99236	74433	43193	35343	13695	222730	211880	98497	124540	37367	120360	103660	99793	90790	241070	320410
126012571	basement membrane-specific heparan sulfate proteoglycan core protein precursor [Homo sapiens]	NP_005520.4	NP_005520	HSPG2	1	16	5,1	468,83	4391	7,97E-162	54	0	0	0	0	0	8731,5	0	0	0	1225	0	0	6140,9	29877	13811	0	0	2616,2	0	4298,4	0	0	0	0	0	0	0	0	0	0	23358	0	9483,4	0	5617,3	0	2611	9519,8
12667788	myosin-9 [Homo sapiens]	NP_002464.1	NP_002464	MYH9	5	157	66	226,53	1960	0	5769	40378	0	0	0	85640	54804	9890,3	20787	77231	125400	207650	0	287950	222080	99429	76623	147480	81986	84320	6810,1	51573	3762,1	0	0	10457	18604	37446	13306	51975	9301,3	29258	22638	110670	353010	69859	19239	8297,3	11300
5031755				HNRNPR								0	0	0	0	0	0	0	0	0	0	0	0	0	0	0	0	0	0	0	0	0	0	0	0	0	0	0	0	0	0	0	0	0	0	0	0	0	0
28373194	proteasomal ubiquitin receptor ADRM1 precursor [Homo sapiens]	NP_783163.1	NP_783163	ADRM1	2	1	3,9	42,153	407	4,83E-36	23	0	0	0	0	0	0	0	0	0	0	398280	0	405670	305610	194340	249620	200570	0	287210	0	0	0	0	0	0	0	0	0	0	0	0	0	0	0	0	0	0	0
15431290				RPL11								0	0	0	0	0	0	0	0	0	0	0	0	0	0	0	0	0	0	0	0	0	0	0	0	0	0	0	0	0	0	0	0	0	0	0	0	0	0
50513243	anthrax toxin receptor 2 isoform 1 precursor [Homo sapiens]	NP_477520.2	NP_477520	ANTXR2	2	4	9,2	53,492	488	3,10E-12	27	0	0	0	22436	54009	122860	236590	0	0	605260	0	0	0	0	328620	217270	0	222020	613320	231120	1141400	78153	106890	46261	424530	332930	700090	462760	759340	191290	104730	127810	0	124440	0	0	0	0
22538442	cathepsin Z preproprotein [Homo sapiens]	NP_001327.2	NP_001327	CTSZ	1	9	26,7	33,868	303	4,19E-49	85	0	0	0	0	0	179140	307610	265570	310210	860860	656310	0	3257800	2976900	1920000	300450	188850	402000	0	76125	0	0	0	0	0	0	0	46880	0	0	0	0	60869	34320	0	0	0	0
4503825				FZD1								0	0	0	0	0	0	0	0	0	0	0	0	0	0	0	0	0	0	0	0	0	0	0	0	0	0	0	0	0	0	0	0	0	0	0	0	0	0
5031985				NUTF2								0	0	0	0	0	0	0	0	0	0	0	0	0	0	0	0	0	0	0	0	0	0	0	0	0	0	0	0	0	0	0	0	0	0	0	0	0	0
165377209				METTL15								0	0	0	0	0	0	0	0	0	0	0	0	0	0	0	0	0	0	0	0	0	0	0	0	0	0	0	0	0	0	0	0	0	0	0	0	0	0
218083269	chitinase domain-containing protein 1 isoform c precursor [Homo sapiens]	NP_001136149.1	NP_001136149	CHID1	5	5	16	41,677	362	6,59E-17	24	0	0	0	0	0	0	0	204110	331570	309040	649760	0	565540	356130	284710	80256	30816	191160	172180	116910	56058	77886	124560	68730	157640	116740	63438	257720	258010	105850	278300	217460	209410	168660	184080	55663	0	48494
5174741				UCHL3								0	0	0	0	0	0	0	0	0	0	0	0	0	0	0	0	0	0	0	0	0	0	0	0	0	0	0	0	0	0	0	0	0	0	0	0	0	0
17986001	major histocompatibility complex, class I, B precursor [Homo sapiens]	NP_005505.2	NP_005505	HLA-B	1	12	39	40,46	362	0	372	0	0	0	0	0	0	28904	112900	93267	175150	129660	0	0	0	154500	267770	1626900	5142300	10789000	9432800	9184200	4836300	2271900	2545600	2506500	2958200	2586500	1688800	1774500	1014300	918430	779880	783550	766680	808380	588370	567420	524190
32699045				GATD1								0	0	0	0	0	0	0	0	0	0	0	0	0	0	0	0	0	0	0	0	0	0	0	0	0	0	0	0	0	0	0	0	0	0	0	0	0	0
30089962	serine/threonine-protein kinase MRCK alpha isoform B [Homo sapiens]	NP_003598.2	NP_003598	CDC42BPA	2	5	3,1	195,92	1719	7,09E-19	18	0	0	0	0	0	0	0	0	0	0	0	0	0	0	0	19784	32922	0	0	0	0	0	0	0	0	0	0	0	0	0	0	0	0	0	0	0	0	0
4557781	alpha-N-acetylgalactosaminidase precursor [Homo sapiens]	NP_000253.1	NP_000253	NAGA	1	9	28,7	46,564	411	4,24E-166	213	0	0	0	0	0	0	0	0	0	0	314100	0	280830	743290	318390	391690	964980	1852400	3078600	1628000	897930	568310	261240	93001	0	0	0	0	0	0	0	0	0	0	0	0	0	0
22035620	apoptosis-associated speck-like protein containing a CARD isoform b [Homo sapiens]	NP_660183.1	NP_660183	PYCARD	2	2	13,1	19,969	176	6,13E-07	10	299060	0	0	199990	131700	101780	80952	140740	82354	0	0	0	0	0	0	0	0	0	0	0	0	0	0	0	0	0	0	0	0	0	0	0	0	0	0	0	0	0
8922625	trimethyllysine dioxygenase, mitochondrial isoform 1 precursor [Homo sapiens]	NP_060666.1	NP_060666	TMLHE	2	3	9,5	49,517	421	5,79E-08	12	0	0	0	0	0	0	0	0	33241	0	170160	0	0	0	0	0	140800	181090	234470	0	0	0	11081	0	0	0	0	56180	66011	0	0	16694	0	0	0	0	62093	0
134304851	glutamate receptor 2 isoform 3 [Homo sapiens]	NP_001077089.1	NP_001077089	GRIA2	3	2	4,7	93,802	836	2,96E-09	8	0	0	0	0	0	0	0	0	0	0	0	0	0	0	0	0	0	0	0	0	0	0	0	0	0	0	0	0	0	0	0	0	0	0	0	0	0	0
78214522				RPL38								0	0	0	0	0	0	0	0	0	0	0	0	0	0	0	0	0	0	0	0	0	0	0	0	0	0	0	0	0	0	0	0	0	0	0	0	0	0
24475816	trans-2,3-enoyl-CoA reductase [Homo sapiens]	NP_612510.1	NP_612510	TECR	1	5	16,2	36,034	308	4,02E-42	118	0	0	0	0	0	0	0	0	0	0	0	0	0	67270	323150	342280	523040	240960	501060	332230	865590	1360500	1614300	1169300	772580	804250	1368100	878420	1289700	859510	680940	960320	729070	1176300	257420	788280	467240	561390
186700629				CASK								0	0	0	0	0	0	0	0	0	0	0	0	0	0	0	0	0	0	0	0	0	0	0	0	0	0	0	0	0	0	0	0	0	0	0	0	0	0
84798622	beta-mannosidase precursor [Homo sapiens]	NP_005899.3	NP_005899	MANBA	1	7	10	100,89	879	1,48E-31	30	0	0	0	0	0	0	0	0	0	14476	12281	0	10303	0	0	6938,6	39619	0	94102	0	112060	116320	36127	0	26841	0	45961	214180	0	44836	25322	34661	87650	435160	0	105410	72271	66532
304434704	uncharacterized protein ZMYM6NB precursor [Homo sapiens]	NP_001182085.1	NP_001182085	TMEM35B	1	1	7,8	16,884	154	0,000089879	8	0	0	0	0	0	0	0	0	0	213440	273670	0	0	0	0	0	0	0	0	0	0	0	0	0	0	0	171190	0	0	708710	0	0	0	0	0	0	0	0
4557797	nucleoside diphosphate kinase A isoform b [Homo sapiens]	NP_000260.1	NP_000260	NME1	2	1	9,2	17,149	152	9,37E-221	151	0	0	0	0	0	0	0	0	0	0	0	0	0	0	0	0	0	0	123680	269190	231000	314350	1596000	374490	1250700	619660	322200	531390	520370	588710	391910	468400	687660	572360	2282900	1808200	342160	373960
11034825	methionine adenosyltransferase 2 subunit beta isoform 1 [Homo sapiens]	NP_037415.1	NP_037415	MAT2B	2	3	11,1	37,551	334	8,55E-19	24	0	0	0	0	0	0	0	0	0	0	0	0	0	0	0	509350	425950	129270	175570	89557	71904	87339	55331	54771	216780	52610	52894	63647	43938	31757	29819	0	0	31986	0	0	0	0
4502111	annexin A7 isoform 1 [Homo sapiens]	NP_001147.1	NP_001147	ANXA7	2	14	33,3	50,315	466	5,61E-245	176	389090	0	0	0	668380	3341200	3736800	3126600	2607200	3585500	5144400	0	4367200	1746200	425210	317380	82628	72813	29783	77053	303350	98112	216840	27368	223110	91855	135770	126650	17142	98909	153360	180280	22136	101800	178020	88278	90711	99078
21735417				BICD2								0	0	0	0	0	0	0	0	0	0	0	0	0	0	0	0	0	0	0	0	0	0	0	0	0	0	0	0	0	0	0	0	0	0	0	0	0	0
71852584	arylsulfatase D precursor [Homo sapiens]	NP_001660.2	NP_001660	ARSD	1	1	2,2	64,859	593	0,00015707	1	0	0	0	0	0	0	0	0	0	0	0	0	0	0	0	35795	42708	119580	83863	18872	0	0	0	0	0	0	0	0	0	0	0	0	0	0	0	0	24906	0
56699482	protein FAM98A [Homo sapiens]	NP_056290.3	NP_056290	FAM98A	1	3	7,9	55,272	518	7,15E-40	14	0	0	0	0	0	0	0	0	0	0	0	0	0	0	0	0	0	0	0	0	0	0	0	0	0	0	0	0	0	0	41022	51520	92261	46184	0	0	0	0
62899047	RAD50-interacting protein 1 [Homo sapiens]	NP_068749.3	NP_068749	RINT1	1	3	5,3	90,631	792	2,44E-11	9	0	0	0	0	0	0	0	0	0	0	0	0	0	0	0	0	0	0	0	0	0	0	0	0	0	0	0	0	0	0	0	0	0	0	0	0	0	0
38176151	protein lunapark [Homo sapiens]	NP_085153.1	NP_085153	LNPK	1	4	14	47,739	428	4,56E-21	109	0	0	0	0	0	0	0	0	0	0	0	0	0	223890	0	0	0	65265	78561	0	90563	59054	147860	354220	660250	822120	982130	699200	787780	511600	474700	432510	515600	529940	1012700	1248600	1180800	739360
28173554	histone H2B type 3-B [Homo sapiens]	NP_778225.1	NP_778225	HIST3H2BB	19	2	17,5	13,908	126	9,55E-35	3	0	0	0	82865	0	0	0	0	82361	0	0	0	0	0	0	0	0	0	0	0	0	0	0	0	0	0	0	0	0	0	0	0	0	0	0	0	0	0
115430219	lambda-crystallin homolog [Homo sapiens]	NP_057058.2	NP_057058	CRYL1	1	5	19,4	35,419	319	1,53E-17	17	0	0	0	0	0	0	0	0	0	30218	166490	0	94848	39731	0	0	0	0	0	0	0	0	0	0	0	0	0	0	0	0	0	0	0	0	0	0	0	0
145309326	laminin subunit gamma-1 precursor [Homo sapiens]	NP_002284.3	NP_002284	LAMC1	2	61	48,2	177,6	1609	0	802	26854	0	0	33303	45864	23322	0	0	0	5269,6	32896	0	0	0	0	3833,2	13697	26793	71680	0	0	12602	24997	17331	308970	775170	962780	803500	783420	529310	715330	317570	659130	102380	254080	339760	345610	299580
4757860	BCL2/adenovirus E1B 19 kDa protein-interacting protein 3-like [Homo sapiens]	NP_004322.1	NP_004322	BNIP3L	1	2	16,9	23,93	219	0,00001959	7	0	0	0	0	0	0	0	0	0	0	0	0	0	0	0	0	0	0	0	0	0	0	0	0	0	0	0	0	0	0	0	0	0	0	0	0	0	231400
7705369	coatomer subunit beta [Homo sapiens]	NP_057535.1	NP_057535	COPB1	3	20	31,6	107,14	953	4,20E-127	212	0	0	0	0	0	0	0	0	0	0	61281	0	159290	569780	1131400	1245700	1454400	1912900	1797000	1199600	1438500	1802800	1370400	1949600	1815600	1658300	1404700	1288200	1803300	1633900	1109900	1070900	1064700	906920	687040	561940	476300	667840
161783807	CB1 cannabinoid receptor-interacting protein 1 isoform CRIP1b [Homo sapiens]	NP_001104571.1	NP_001104571	CNRIP1	2	2	26,6	14,224	128	5,76E-08	4	230000	0	0	257410	345720	219960	0	0	159230	190020	286680	0	0	0	0	0	0	0	0	0	0	234730	0	0	0	0	0	0	0	0	0	0	0	0	0	0	0	0
4506027				PPP4C								0	0	0	0	0	0	0	0	0	0	0	0	0	0	0	0	0	0	0	0	0	0	0	0	0	0	0	0	0	0	0	0	0	0	0	0	0	0
4758340	phenylalanine--tRNA ligase alpha subunit [Homo sapiens]	NP_004452.1	NP_004452	FARSA	1	5	12,8	57,563	508	2,79E-40	26	0	0	0	0	0	0	0	0	0	0	0	0	0	21115	78301	369790	126290	164250	37218	33807	15948	0	12733	0	0	0	0	15078	0	0	0	0	0	0	0	0	0	0
114199473	vacuolar protein sorting-associated protein 41 homolog isoform 2 [Homo sapiens]	NP_542198.2	NP_542198	VPS41	2	4	5,8	95,923	829	6,53E-22	12	0	0	0	0	0	0	0	0	0	0	0	0	22745	0	0	0	0	23971	0	0	0	0	0	0	18348	0	0	0	0	0	0	88639	0	0	0	0	0	0
7662647	phosphatidylserine synthase 1 [Homo sapiens]	NP_055569.1	NP_055569	PTDSS1	1	9	25,2	55,527	473	2,90E-101	126	15705	0	0	0	42045	0	0	0	0	0	86921	0	135080	0	0	0	0	0	0	47602	168470	222260	0	0	0	13180	349260	257330	552960	168200	104580	251170	114670	66713	34461	60993	26946	60923
19923483	ras-related protein Rab-14 [Homo sapiens]	NP_057406.2	NP_057406	RAB14	1	13	69,8	23,897	215	4,15E-244	389	2744000	0	0	2866200	2915000	1601300	3514100	3231900	2896400	6115300	4776900	0	4956700	3059300	2030100	1338800	1284400	2186400	2065800	2525800	2011700	961390	1711200	1763000	6250800	772870	4534900	722780	553280	836410	757770	1471600	895400	1978200	966280	847180	1067400	591300
40353734	nucleophosmin isoform 2 [Homo sapiens]	NP_954654.1	NP_954654	NPM1	2	1	5,3	29,464	265	9,80E-06	1	0	0	0	0	0	0	0	0	0	0	0	0	35036	0	0	0	0	0	0	0	0	0	0	0	0	0	0	0	0	0	0	0	0	0	0	0	0	0
44890059				IVL								0	0	0	0	0	0	0	0	0	0	0	0	0	0	0	0	0	0	0	0	0	0	0	0	0	0	0	0	0	0	0	0	0	0	0	0	0	0
73858570				SERPING1								0	0	0	0	0	0	0	0	0	0	0	0	0	0	0	0	0	0	0	0	0	0	0	0	0	0	0	0	0	0	0	0	0	0	0	0	0	0
23200008				ABHD11								0	0	0	0	0	0	0	0	0	0	0	0	0	0	0	0	0	0	0	0	0	0	0	0	0	0	0	0	0	0	0	0	0	0	0	0	0	0
41327710	adapter molecule crk isoform b [Homo sapiens]	NP_005197.3	NP_005197	CRK	2	5	37,7	22,905	204	1,71E-23	23	359570	0	0	371700	618230	539250	532060	502860	372180	351140	1646200	0	735920	224550	0	0	0	0	0	0	0	0	0	0	0	0	0	0	0	0	0	0	0	0	0	0	0	0
386781571	radixin isoform 1 [Homo sapiens]	NP_001247422.1	NP_001247422	RDX	6	11	21,5	71,048	604	0	160	0	0	0	0	0	0	0	0	0	0	0	0	0	0	0	0	0	66740	132830	247020	502800	321070	452690	688710	1383400	1021700	1182800	815510	674670	447190	186600	290460	294100	188370	238090	178630	29020	76111
4502491	complement component 1 Q subcomponent-binding protein, mitochondrial precursor [Homo sapiens]	NP_001203.1	NP_001203	C1QBP	1	10	52,1	31,362	282	0	361	17265000	0	0	7277000	3728300	2177700	1327300	29357000	2573200	270650	205260	0	237870	230940	76163	122820	56764	109690	96421	120060	188350	17779	14215	87282	0	167820	53942	144830	121930	54747	41683	83740	18039	104290	36518	0	74257	39430
225543094	interstitial collagenase isoform 2 [Homo sapiens]	NP_001139410.1	NP_001139410	MMP1	2	9	24,8	46,265	403	7,81E-214	42	81589	0	0	59838	59455	0	0	0	0	0	0	0	0	0	0	173340	0	43639	307140	0	73323	0	0	0	0	0	0	0	0	0	0	0	0	0	0	0	0	0
18152785	reactive oxygen species modulator 1 [Homo sapiens]	NP_542786.1	NP_542786	ROMO1	1	1	21,5	8,1828	79	4,53E-99	11	0	0	0	166870	0	0	0	0	0	0	0	0	0	0	0	0	0	0	0	0	0	0	0	0	0	0	0	0	0	0	0	0	0	0	0	0	0	0
4507947	tyrosine--tRNA ligase, cytoplasmic [Homo sapiens]	NP_003671.1	NP_003671	YARS	1	20	41,1	59,143	528	8,84E-117	79	0	0	0	0	0	4970,3	88726	15770	13359	47281	97049	0	1434700	1464900	1052300	474110	291750	364440	172800	132050	340070	274380	126840	11279	144270	68849	0	3572,7	0	0	0	0	0	0	0	0	0	0
7705618	39S ribosomal protein L11, mitochondrial isoform a [Homo sapiens]	NP_057134.1	NP_057134	MRPL11	3	10	51,6	20,683	192	0	171	80455	0	0	428440	1049700	2355500	3038000	2241000	1430100	1087200	876960	0	913550	516460	214980	62444	76361	48341	0	109200	0	53159	0	97167	0	0	0	35267	0	53377	0	39607	0	0	0	0	0	0
4504007	glycerol kinase isoform b [Homo sapiens]	NP_000158.1	NP_000158	GK	5	14	32,6	57,488	524	3,36E-74	88	0	0	0	0	0	0	0	0	0	0	0	0	0	0	0	0	0	8679,7	0	0	0	0	14412	90182	39723	0	0	0	0	0	0	0	0	77052	0	0	195360	0
4758896	peroxisomal membrane protein PEX14 [Homo sapiens]	NP_004556.1	NP_004556	PEX14	1	8	27,3	41,236	377	1,63E-34	30	0	0	0	0	0	0	0	0	0	0	0	0	0	0	0	0	0	0	0	0	0	0	0	0	0	0	0	0	0	0	0	0	94210	0	116250	101240	222790	267720
338968899	ATP-dependent (S)-NAD(P)H-hydrate dehydratase isoform c [Homo sapiens]	NP_001229811.1	NP_001229811	NAXD	4	3	14,6	35,139	329	1,11E-08	24	0	0	0	0	0	0	0	0	0	0	0	0	0	0	0	0	0	0	0	0	0	79410	112280	93527	345730	302300	496310	458960	532000	78165	0	82435	0	147130	0	0	0	0
143770802	39S ribosomal protein L1, mitochondrial precursor [Homo sapiens]	NP_064621.3	NP_064621	MRPL1	1	14	50,5	36,908	325	0	209	0	0	0	0	0	0	0	121790	25570	75871	215210	0	92623	228240	280060	100630	171960	202650	124720	147680	64396	0	0	0	6435,8	0	0	0	0	0	0	0	0	0	0	0	0	0
4758112				DDX39B								0	0	0	0	0	0	0	0	0	0	0	0	0	0	0	0	0	0	0	0	0	0	0	0	0	0	0	0	0	0	0	0	0	0	0	0	0	0
5360210	poliovirus receptor-related protein 2 isoform alpha precursor [Homo sapiens]	NP_002847.1	NP_002847	NECTIN2	2	5	13,4	51,359	479	5,87E-18	20	0	0	0	0	0	0	0	0	0	0	0	0	0	0	0	0	0	0	0	401660	0	556730	1101800	1490100	1077600	132810	101500	77904	173000	0	0	0	0	0	0	0	0	0
295842492	syntaxin-3 isoform 2 [Homo sapiens]	NP_001171511.1	NP_001171511	STX3	2	2	7,9	32,018	277	0,000033981	2	0	0	0	0	47744	0	0	49829	62306	0	0	0	0	0	236040	0	0	0	669110	362710	0	256130	247440	259460	0	0	0	150950	0	178590	144550	110940	102700	119810	60897	0	0	0
4557845	ribonucleoside-diphosphate reductase subunit M2 isoform 2 [Homo sapiens]	NP_001025.1	NP_001025	RRM2	2	2	7,5	44,877	389	4,02E-08	3	0	0	0	0	0	0	0	0	0	0	0	0	0	0	0	0	0	0	0	0	0	0	0	0	0	0	0	0	0	0	0	0	0	0	0	0	0	64059
33946324	guanine nucleotide-binding protein G(i) subunit alpha-1 isoform 1 [Homo sapiens]	NP_002060.4	NP_002060	GNAI1	2	5	20,1	40,361	354	0	23	0	0	0	0	0	0	0	0	0	0	0	0	0	0	0	0	0	0	0	0	0	255490	0	0	0	0	0	0	0	0	0	0	0	0	0	0	0	0
7705773	endophilin-B1 isoform 1 [Homo sapiens]	NP_057093.1	NP_057093	SH3GLB1	4	2	7,7	40,796	365	2,38E-77	30	0	0	0	0	0	79529	86771	91727	70709	102520	93148	0	128120	0	0	0	0	0	42133	0	42988	0	0	0	0	0	0	0	0	0	0	0	0	0	0	0	0	0
50959205	adenylate cyclase type 9 [Homo sapiens]	NP_001107.2	NP_001107	ADCY9	1	3	3,5	150,7	1353	1,44E-06	4	0	0	0	0	0	0	0	0	0	0	0	0	0	0	0	0	0	0	0	0	0	0	0	0	0	0	0	0	0	0	0	11595	25268	31476	26536	0	0	0
368711292	collagen triple helix repeat-containing protein 1 isoform 2 [Homo sapiens]	NP_001243028.1	NP_001243028	CTHRC1	2	6	31,9	24,77	229	5,89E-119	170	0	0	0	57587	0	115500	145200	0	0	0	0	0	0	0	137010	94331	134780	0	0	0	466820	3559200	4039900	6519200	9243100	6399200	7097200	2103000	4419800	966360	2851900	4171100	7532700	2858100	1697000	2240200	2110400	1073300
157502193	26S proteasome non-ATPase regulatory subunit 13 isoform 1 [Homo sapiens]	NP_002808.3	NP_002808	PSMD13	2	12	42,8	42,945	376	1,08E-136	145	147800	0	0	19836	0	36028	0	0	0	29688	0	0	24424	0	0	0	0	0	179570	326880	369490	523300	275900	84719	0	0	0	0	0	11084	0	0	0	0	0	807710	31213	594720
197100773	probable arginine--tRNA ligase, mitochondrial precursor [Homo sapiens]	NP_064716.2	NP_064716	RARS2	1	9	19	65,505	578	2,07E-29	62	0	0	0	0	0	0	20840	88485	47197	56505	79389	0	201850	130820	230700	213630	377220	560200	425510	227860	268290	320660	362880	241930	210470	188030	236450	279970	326980	135330	129630	85244	192150	101290	146220	145730	51468	58140
7661922	ras-related protein Rab-21 [Homo sapiens]	NP_055814.1	NP_055814	RAB21	1	7	39,1	24,347	225	2,35E-206	177	3079200	0	0	3743000	5220200	3498100	2559800	2428400	3824300	3543700	5087600	0	4084900	3179900	1864400	1040900	983180	217250	485040	103860	94303	139030	636520	452630	566110	560590	667890	471690	608120	0	342710	0	132190	0	0	364130	160080	255590
73747915	antigen peptide transporter 2 isoform 1 [Homo sapiens]	NP_000535.3	NP_000535	TAP2	2	13	25,2	77,694	703	9,22E-62	80	0	0	0	0	0	0	0	140420	154520	0	0	0	165410	177010	0	0	33360	0	0	0	0	0	0	0	0	0	0	0	0	14960	0	0	0	0	217820	1034300	1528400	932140
189027129	2,5-phosphodiesterase 12 [Homo sapiens]	NP_808881.3	NP_808881	PDE12	1	4	9	67,351	609	1,22E-14	13	0	0	0	0	0	0	0	0	39445	0	0	0	0	0	0	169220	271530	657300	512950	232640	282920	0	50662	81869	38610	0	21956	0	65430	27133	0	0	0	0	0	0	0	0
224548987	gamma-secretase subunit APH-1B isoform 2 [Homo sapiens]	NP_001139118.1	NP_001139118	APH1B	2	1	5,6	24,282	216	0,000020366	12	0	0	0	0	0	0	0	0	0	0	0	0	0	0	0	0	0	0	0	0	0	0	0	0	0	0	0	0	0	0	0	0	0	359960	432900	333910	156140	0
4507703				EIPR1								0	0	0	0	0	0	0	0	0	0	0	0	0	0	0	0	0	0	0	0	0	0	0	0	0	0	0	0	0	0	0	0	0	0	0	0	0	0
4507499				TIAL1								0	0	0	0	0	0	0	0	0	0	0	0	0	0	0	0	0	0	0	0	0	0	0	0	0	0	0	0	0	0	0	0	0	0	0	0	0	0
94557305	39S ribosomal protein L19, mitochondrial [Homo sapiens]	NP_055578.2	NP_055578	MRPL19	1	11	40,4	33,535	292	5,76E-63	75	0	0	0	16212	272010	181790	540580	260350	248600	239990	232500	0	117700	456510	1453600	991220	968550	579450	595370	114440	259590	102250	112560	144380	21190	95131	0	28310	130820	101970	74548	0	103470	89331	90345	71120	63932	58722
17978481	vacuolar protein sorting-associated protein 16 homolog isoform 3 [Homo sapiens]	NP_536338.1	NP_536338	VPS16	2	6	10,1	78,299	695	5,54E-22	31	13939	0	0	0	0	32134	5406600	0	0	0	0	0	0	9312600	5030200	0	0	0	0	1158800	1310200	1528800	1559500	1075200	1023800	1204400	1112200	846120	1057100	532040	0	578760	446160	537520	0	492990	0	298000
4758796	developmentally-regulated GTP-binding protein 1 [Homo sapiens]	NP_004138.1	NP_004138	DRG1	1	2	7,1	40,542	367	2,46E-06	3	0	0	0	0	0	0	0	0	0	0	36204	0	0	0	0	0	0	0	0	37567	16211	34509	51219	34673	0	0	0	0	0	0	0	0	0	0	0	0	0	0
27735029	MOB kinase activator 1B isoform 2 [Homo sapiens]	NP_775739.1	NP_775739	MOB1B	4	2	10,6	25,091	216	8,59E-08	23	366530	0	0	461820	624610	617840	312300	416080	90624	115210	0	0	99988	57350	0	8363,4	0	0	0	0	0	0	0	0	0	0	0	0	0	0	0	0	0	0	0	0	0	0
30410790	tumor suppressor candidate 3 isoform b precursor [Homo sapiens]	NP_839952.1	NP_839952	TUSC3	2	3	9,5	39,558	347	1,62E-18	7	0	0	0	0	0	0	0	0	0	0	0	0	0	0	0	0	0	0	0	0	0	0	0	0	0	0	0	0	0	0	0	0	0	0	0	0	0	0
32490557	poly(A) polymerase alpha isoform 1 [Homo sapiens]	NP_116021.2	NP_116021	PAPOLA	4	2	3,5	82,842	745	2,99E-06	8	0	0	0	0	0	0	0	0	0	0	0	0	0	0	0	22732	38223	105240	52273	18192	0	0	0	0	0	0	0	0	0	0	0	0	0	0	0	0	0	0
5032181	mitochondrial import inner membrane translocase subunit Tim17-B isoform 2 [Homo sapiens]	NP_005825.1	NP_005825	TIMM17B	2	3	21,5	18,273	172	3,29E-50	22	0	0	0	0	0	0	0	0	0	0	0	0	0	0	0	0	0	0	198950	0	0	165210	856380	0	66498	0	0	0	0	0	0	0	0	0	18407	0	0	0
14043024	BAG family molecular chaperone regulator 3 [Homo sapiens]	NP_004272.2	NP_004272	BAG3	1	1	2,3	61,594	575	0,00081722	0	0	0	0	0	0	0	0	0	0	0	0	0	0	0	0	0	0	69209	0	0	0	0	0	35968	32738	38842	0	0	27761	0	0	0	0	0	0	0	0	0
22538794	programmed cell death protein 10 [Homo sapiens]	NP_665859.1	NP_665859	PDCD10	3	4	21,7	24,701	212	1,78E-09	16	426900	0	0	336220	292570	227890	296060	223890	217430	271360	227000	0	183700	0	0	0	88190	0	116510	108770	159470	74479	125590	186020	267130	695490	597900	411220	267400	286080	330620	305050	0	0	0	0	159670	0
4557894	lysozyme C precursor [Homo sapiens]	NP_000230.1	NP_000230	LYZ	1	2	16,2	16,537	148	6,10E-06	5	37831	0	0	0	0	0	0	0	0	0	0	0	0	0	0	0	0	0	0	0	0	0	0	0	0	0	0	0	0	0	0	0	0	0	0	0	0	0
189095269	propionyl-CoA carboxylase alpha chain, mitochondrial isoform b [Homo sapiens]	NP_001121164.1	NP_001121164	PCCA	3	47	68,1	77,047	702	0	543	0	0	0	0	4123,1	0	52605	0	81495	66719	0	0	70824	204930	431120	249420	237250	469880	501340	505660	187150	37027	77959	0	94552	0	0	27876	48917	54117	10296	0	0	8749,7	110760	0	26999	26214
19923233	non-specific lipid-transfer protein isoform 1 proprotein [Homo sapiens]	NP_002970.2	NP_002970	SCP2	8	24	49,9	58,993	547	0	180	6779900	0	0	5123400	5858600	4948400	3501800	2497200	1521800	1557300	2562700	0	6863400	6505700	5874200	7036700	1881900	331410	304160	174030	43184	275940	213990	92597	256040	0	0	0	0	0	0	0	76624	0	67868	36259	0	0
15149463				CALD1								0	0	0	0	0	0	0	0	0	0	0	0	0	0	0	0	0	0	0	0	0	0	0	0	0	0	0	0	0	0	0	0	0	0	0	0	0	0
70995396				NQO1								0	0	0	0	0	0	0	0	0	0	0	0	0	0	0	0	0	0	0	0	0	0	0	0	0	0	0	0	0	0	0	0	0	0	0	0	0	0
4506621				RPL26								0	0	0	0	0	0	0	0	0	0	0	0	0	0	0	0	0	0	0	0	0	0	0	0	0	0	0	0	0	0	0	0	0	0	0	0	0	0
6678271				TARDBP								0	0	0	0	0	0	0	0	0	0	0	0	0	0	0	0	0	0	0	0	0	0	0	0	0	0	0	0	0	0	0	0	0	0	0	0	0	0
13491174	MARCKS-related protein [Homo sapiens]	NP_075385.1	NP_075385	MARCKSL1	1	2	14,4	19,529	195	2,69E-07	24	0	0	0	0	0	0	0	0	0	0	0	0	0	0	357030	444520	314520	581800	430110	312590	509790	449880	262970	189460	291300	0	0	199750	0	0	72700	0	0	0	0	0	0	0
4506649				RPL3								0	0	0	0	0	0	0	0	0	0	0	0	0	0	0	0	0	0	0	0	0	0	0	0	0	0	0	0	0	0	0	0	0	0	0	0	0	0
40786402	transmembrane protein 179B precursor [Homo sapiens]	NP_955369.1	NP_955369	TMEM179B	1	2	11	23,55	219	4,33E-15	2	0	0	0	0	0	0	0	0	0	0	0	0	0	0	0	0	0	1986200	2471200	2406500	1626300	913570	426640	251830	243940	0	0	149610	149410	124470	145920	0	89477	0	0	0	0	0
270288773	CMP-sialic acid transporter isoform b [Homo sapiens]	NP_001161870.1	NP_001161870	SLC35A1	2	1	5	29,918	278	4,34E-09	6	0	0	0	0	0	0	0	0	0	0	0	0	0	0	0	0	198660	238890	0	0	0	0	0	0	0	0	0	0	0	0	0	0	0	0	0	0	0	0
6005719				ERG28								0	0	0	0	0	0	0	0	0	0	0	0	0	0	0	0	0	0	0	0	0	0	0	0	0	0	0	0	0	0	0	0	0	0	0	0	0	0
4504445	heterogeneous nuclear ribonucleoprotein A1 isoform a [Homo sapiens]	NP_002127.1	NP_002127	HNRNPA1	4	8	28,4	34,196	320	6,97E-100	92	571130	0	0	1290000	2156600	886620	658620	754710	961700	253810	572580	0	621930	257660	332360	0	0	0	0	0	0	0	0	0	0	0	0	0	58916	0	0	0	147310	0	0	0	0	0
332164664	caveolin-2 isoform b [Homo sapiens]	NP_001193676.1	NP_001193676	CAV2	4	3	30,9	16,828	149	6,02E-15	21	0	0	0	0	0	0	0	0	0	0	0	0	0	0	0	0	0	0	0	0	0	0	0	0	0	0	0	0	0	0	0	0	0	0	0	0	222680	4096300
4759000	ras-related protein Rab-3D [Homo sapiens]	NP_004274.1	NP_004274	RAB3D	3	1	6,8	24,267	219	3,04E-88	8	0	0	0	0	0	0	0	20311	0	0	39882	0	0	0	0	0	0	0	0	0	0	0	0	0	0	0	19175	17490	0	14209	0	23329	0	0	0	33061	0	0
188219595	UPF0562 protein C7orf55 [Homo sapiens]	NP_932068.2	NP_932068	FMC1	2	2	20,4	12,749	113	0,000019022	1	0	0	0	0	0	0	0	0	359080	3464100	2758500	0	0	0	0	0	0	0	0	0	0	0	0	0	0	0	0	0	0	0	0	0	0	0	0	0	0	0
334724463	twinfilin-1 isoform 2 [Homo sapiens]	NP_002813.3	NP_002813	TWF1	2	8	31,7	40,282	350	4,67E-232	109	0	0	0	0	0	48610	416520	1021100	909110	1500300	2468400	0	2773800	1881700	506130	604980	93683	84604	108590	113170	0	0	87530	0	0	0	0	0	0	0	0	0	53535	0	0	0	0	0
29171730	cytochrome P450 20A1 [Homo sapiens]	NP_803882.1	NP_803882	CYP20A1	1	5	13,9	52,432	462	1,51E-20	24	0	0	0	0	0	706700	268960	111190	0	76634	20089	0	130920	202780	0	0	0	0	0	0	0	0	0	0	0	0	0	0	0	0	0	0	0	0	0	0	0	0
4506663	60S ribosomal protein L8 [Homo sapiens]	NP_000964.1	NP_000964	RPL8	2	3	18,3	28,024	257	3,35E-11	31	0	0	0	0	0	245850	925050	1759100	1379400	1172200	1348100	0	1024800	827510	753750	657820	372800	431800	407900	275300	396660	325730	459910	272440	410050	453200	617850	523380	656370	600310	630490	468360	644980	702360	549910	532070	697160	594810
24797086	importin-5 [Homo sapiens]	NP_002262.3	NP_002262	IPO5	3	43	55,2	125,54	1115	0	1471	0	0	0	0	0	0	0	0	0	7472,6	1220,4	0	0	0	77768	0	49977	0	73592	76317	49545	46602	151520	140890	698430	2489700	5917600	10223000	13049000	9912900	5871200	6386000	4749600	3205700	2583100	1484900	1235800	815190
211971074				AKAP2								0	0	0	0	0	0	0	0	0	0	0	0	0	0	0	0	0	0	0	0	0	0	0	0	0	0	0	0	0	0	0	0	0	0	0	0	0	0
15150811	28S ribosomal protein S36, mitochondrial [Homo sapiens]	NP_150597.1	NP_150597	MRPS36	1	6	69,9	11,466	103	1,12E-180	69	1936600	0	0	1284400	1547500	1503200	229940	841560	2091400	246810	387400	0	333400	0	0	0	0	0	0	157660	473650	0	1206500	580910	336310	336080	0	239700	0	0	0	0	140290	0	0	0	0	0
18139549	histone-lysine N-methyltransferase SETD7 [Homo sapiens]	NP_085151.1	NP_085151	SETD7	1	8	31,4	40,72	366	4,56E-96	32	1867700	0	0	0	0	0	0	0	0	65835	0	0	0	0	0	0	0	0	0	0	0	0	0	0	0	0	0	0	0	0	0	0	0	115150	0	20763	0	25373
4505145	NAD-dependent malic enzyme, mitochondrial isoform 1 precursor [Homo sapiens]	NP_002387.1	NP_002387	ME2	2	27	64,6	65,443	584	0	487	0	0	0	0	23953	39712	188920	74282	109290	47452	1211200	0	1665700	1486000	1171900	719320	686880	567480	1098100	654220	1776200	2463100	3051300	1796700	1528400	1254800	2123600	5700500	16180000	10051000	3792500	1959500	869000	833680	1483800	12276000	648590	1242600
4885381				HIST1H1B								0	0	0	0	0	0	0	0	0	0	0	0	0	0	0	0	0	0	0	0	0	0	0	0	0	0	0	0	0	0	0	0	0	0	0	0	0	0
7656849	isobutyryl-CoA dehydrogenase, mitochondrial [Homo sapiens]	NP_055199.1	NP_055199	ACAD8	1	10	31,6	45,069	415	4,04E-92	87	0	0	0	0	0	0	36406	9508,4	0	115620	3602300	0	3379800	701240	443930	233060	108500	82857	135190	1127600	3516300	251460	237370	58781	78886	91160	133840	14859	78395	47341	0	0	47060	21084	34935	22693	0	0
156142186				CRLF3								0	0	0	0	0	0	0	0	0	0	0	0	0	0	0	0	0	0	0	0	0	0	0	0	0	0	0	0	0	0	0	0	0	0	0	0	0	0
4507143	sorting nexin-3 isoform a [Homo sapiens]	NP_003786.1	NP_003786	SNX3	2	7	38,9	18,762	162	1,83E-42	69	4042700	0	0	3457000	1613700	1243700	3637900	3314700	2351100	2724700	7427100	0	11092000	11865000	5187700	3743700	2651600	2839000	2399700	1159300	1037600	941740	355310	542050	939890	13173000	51310	0	0	0	0	937170	836210	698000	389090	330980	0	341610
32528286	cytosolic acyl coenzyme A thioester hydrolase isoform hBACHd [Homo sapiens]	NP_863656.1	NP_863656	ACOT7	4	9	36,8	36,567	329	2,53E-51	62	0	0	0	0	233870	443780	599360	767360	595540	488440	756280	0	373040	353970	287240	323100	319350	721970	756240	334790	950360	1688200	948610	770710	796540	138370	76105	52402	99139	46040	156370	0	0	42410	0	0	0	0
373432682	ubiquitin-conjugating enzyme E2 L3 isoform 3 [Homo sapiens]	NP_001243285.1	NP_001243285	UBE2L3	3	3	37,7	14,121	122	1,37E-167	53	2273500	0	0	2741400	1699700	719250	744720	776890	176110	72255	392150	0	0	0	428930	0	0	0	105060	142970	0	0	0	0	0	0	0	0	0	0	0	0	0	0	0	0	0	0
8923712	actin-related protein 10 [Homo sapiens]	NP_060947.1	NP_060947	ACTR10	1	5	19,9	46,306	417	8,09E-38	10	8515,9	0	0	0	0	0	0	0	0	0	0	0	0	0	0	0	0	0	0	0	0	0	0	0	0	0	0	0	0	0	0	0	0	0	7586	0	0	16315
117168248	3-hydroxyacyl-CoA dehydratase 3 [Homo sapiens]	NP_057479.2	NP_057479	HACD3	1	10	30,7	43,159	362	1,24E-253	400	0	0	0	0	0	0	0	0	0	0	0	0	0	0	613110	1163300	1950400	2901800	3213200	3425200	4846000	3572400	2631800	1697100	2280700	2370000	1144500	1485500	3234900	1485800	2000000	2057100	2090100	2264900	2179400	1982900	900770	1142100
24430151	26S protease regulatory subunit 4 [Homo sapiens]	NP_002793.2	NP_002793	PSMC1	1	20	53,6	49,184	440	0	297	0	0	0	0	0	0	0	0	0	0	0	0	0	0	0	0	0	0	0	0	0	0	0	0	0	0	0	0	0	0	0	0	0	0	30153	534110	1106000	693330
47132622	S-methyl-5-thioadenosine phosphorylase [Homo sapiens]	NP_002442.2	NP_002442	MTAP	1	6	33,9	31,236	283	3,99E-173	48	0	0	0	0	0	0	0	0	0	0	0	0	0	141130	707060	1764600	1200500	135550	0	0	0	0	0	0	0	0	0	0	0	0	0	0	0	0	0	0	0	0
23200012	abhydrolase domain-containing protein 11 isoform 2 [Homo sapiens]	NP_683711.1	NP_683711	ABHD11	3	8	36,7	33,863	308	5,55E-140	85	972570	0	0	1778500	1903200	1640800	1185000	734360	495900	310070	377260	0	172790	0	0	0	30992	0	0	520090	0	419630	0	0	0	0	0	0	0	0	0	0	0	0	0	0	0	0
7657345	mitochondrial carrier homolog 1 [Homo sapiens]	NP_055156.1	NP_055156	MTCH1	1	11	29,8	39,919	372	2,91E-107	254	0	0	0	0	0	0	0	0	10796	0	0	0	321940	460600	1502900	1646600	1692500	2105600	4156100	1786900	2543600	1540900	1799900	1386500	2254800	1220500	1271200	1209000	731840	1461200	490070	1407700	902970	647260	839420	1290100	2968900	3215500
28827795	charged multivesicular body protein 4b [Homo sapiens]	NP_789782.1	NP_789782	CHMP4B	1	1	6,2	24,95	224	1,39E-13	25	0	0	0	0	0	0	0	0	0	0	0	0	0	0	103470	90565	161110	0	158760	122430	206050	144940	0	100400	74604	0	0	0	0	0	0	0	0	0	0	0	0	0
23110925	proteasome subunit beta type-6 isoform 1 proprotein [Homo sapiens]	NP_002789.1	NP_002789	PSMB6	2	8	43,1	25,357	239	4,11E-198	82	0	0	0	0	0	0	0	0	0	0	0	0	0	0	142030	223840	914070	518920	529260	1065500	487340	150280	230640	156360	274960	394150	466670	423490	330300	366130	164730	302270	264180	0	329710	199100	0	0
31083077	39S ribosomal protein L52, mitochondrial isoform d [Homo sapiens]	NP_851823.1	NP_851823	MRPL52	5	2	29,7	7,4445	64	3,43E-36	15	0	0	0	0	0	0	0	0	0	0	0	0	0	0	0	0	0	0	0	0	0	0	0	0	0	0	0	0	0	0	0	0	0	0	0	0	0	0
5031703	ras GTPase-activating protein-binding protein 1 [Homo sapiens]	NP_005745.1	NP_005745	G3BP1	2	6	17,4	52,164	466	5,05E-32	24	0	0	0	0	0	34024	45945	0	15607	0	0	0	0	607350	48895	0	38703	0	0	0	47678	0	0	0	0	0	11741	35631	0	0	0	0	0	0	0	0	0	0
10190746	retinol dehydrogenase 14 [Homo sapiens]	NP_065956.1	NP_065956	RDH14	2	5	12,5	36,864	336	1,10E-27	64	0	0	0	82727	141190	408070	506150	594070	305020	475440	635310	0	831160	646190	316220	278100	279090	387650	113220	110310	83014	0	51151	129080	31730	261720	55220	0	160260	70894	25307	0	0	0	35482	0	0	20771
32483399				PAK2								0	0	0	0	0	0	0	0	0	0	0	0	0	0	0	0	0	0	0	0	0	0	0	0	0	0	0	0	0	0	0	0	0	0	0	0	0	0
8923421	serine--tRNA ligase, mitochondrial isoform b precursor [Homo sapiens]	NP_060297.1	NP_060297	SARS2	2	16	45	58,282	518	0	288	0	0	0	0	0	0	0	0	0	0	6227,1	0	303830	20099	0	0	1100900	4257200	5072500	1741800	1464200	2205500	1557400	1364600	1225700	3605100	607660	780630	487760	292900	891900	207450	368770	109930	35658	123450	3600,1	5797
392494079	lipoamide acyltransferase component of branched-chain alpha-keto acid dehydrogenase complex, mitochondrial precursor [Homo sapiens]	NP_001909.3	NP_001909	DBT	1	11	34	53,486	482	8,99E-76	79	0	0	0	0	0	0	0	0	0	0	0	0	0	40900	34100	6829,2	0	111870	278460	485990	0	0	0	0	0	0	98719	85210	177330	52472	41275	0	0	179240	0	0	0	0
4758018	calponin-2 isoform a [Homo sapiens]	NP_004359.1	NP_004359	CNN2	2	8	34	33,697	309	4,25E-142	72	2392600	0	0	1162500	2242600	1179800	2614000	1799900	1598500	970830	659210	0	1689800	1231500	411190	277180	110970	171880	466840	44566	0	81258	237940	0	245230	1267500	0	6207200	3009900	1611100	974430	635770	0	31503	0	0	0	2768100
21536449	prefoldin subunit 1 [Homo sapiens]	NP_002613.2	NP_002613	PFDN1	1	1	9	14,21	122	1,52E-28	9	0	0	0	0	0	0	0	0	0	0	0	0	0	0	0	0	0	610140	697080	0	0	0	0	0	0	0	0	0	0	0	0	0	0	0	0	0	0	0
4505591	peroxiredoxin-1 [Homo sapiens]	NP_002565.1	NP_002565	PRDX1	4	11	53,8	22,11	199	6,02E-78	589	814210	0	0	739120	500310	1205700	3213400	6707900	5380400	8695700	20047000	0	30181000	26333000	24037000	29612000	24142000	27720000	24596000	26727000	25587000	13901000	15207000	12030000	12658000	7765400	4963500	9032800	5405700	4229500	3742100	3880700	4040900	5554000	4887100	4968300	4974200	4350900
267844826	metaxin-3 isoform 2 [Homo sapiens]	NP_001010891.4	NP_001010891	MTX3	2	5	21,4	27,901	248	7,08E-19	40	0	0	0	0	24300	42020	189520	105700	73463	0	69754	0	0	0	0	0	247410	0	0	0	0	70970	0	0	0	0	0	105670	167210	106310	92789	0	136460	220680	182540	36216	117770	80106
148728170	oxidoreductase HTATIP2 isoform c [Homo sapiens]	NP_001091993.1	NP_001091993	HTATIP2	5	1	9,8	14,914	133	4,30E-07	20	175010	0	0	278540	302340	384830	476670	285920	272800	883040	473770	0	1333700	471060	0	216680	0	0	0	0	0	0	0	0	0	0	0	0	0	268060	0	282900	0	0	1038000	263980	0	0
355390291				MRAS								0	0	0	0	0	0	0	0	0	0	0	0	0	0	0	0	0	0	0	0	0	0	0	0	0	0	0	0	0	0	0	0	0	0	0	0	0	0
40068505				BSCL2								0	0	0	0	0	0	0	0	0	0	0	0	0	0	0	0	0	0	0	0	0	0	0	0	0	0	0	0	0	0	0	0	0	0	0	0	0	0
150170718	zinc finger protein 292 [Homo sapiens]	NP_055836.1	NP_055836	ZNF292	7	2	0,7	304,81	2723	1,72E-06	1	0	0	0	0	0	0	0	0	0	0	0	0	0	0	396570	0	0	2465,2	0	0	0	0	0	0	0	0	0	0	0	0	28649	50241	0	0	0	0	0	35027
20070197	dolichyl-diphosphooligosaccharide--protein glycosyltransferase 48 kDa subunit precursor [Homo sapiens]	NP_005207.2	NP_005207	DDOST	1	21	61,6	50,701	456	0	1286	0	0	0	0	0	0	0	0	0	0	0	0	0	19086	0	0	21604	0	0	0	0	0	0	16804	107540	138560	124840	131050	0	71420	0	27992	0	0	149700	6616200	14745000	35635000
56549139	transgelin-3 [Homo sapiens]	NP_001008274.1	NP_001008274	TAGLN3	3	1	4	22,472	199	1,61E-10	1	0	0	0	0	0	0	0	0	0	0	0	0	0	0	0	0	0	0	0	0	0	0	0	0	0	0	0	0	0	0	0	0	0	0	0	0	0	0
45594240	limbic system-associated membrane protein preproprotein [Homo sapiens]	NP_002329.2	NP_002329	LSAMP	1	2	8	37,393	338	1,51E-07	6	0	0	0	0	0	0	0	0	0	0	0	0	0	0	0	0	0	0	0	0	0	0	1335300	0	706190	0	303270	0	0	0	0	138520	0	0	0	0	0	0
116812630	epimerase family protein SDR39U1 [Homo sapiens]	NP_064580.2	NP_064580	SDR39U1	1	4	21,8	31,076	293	1,03E-58	43	288190	0	0	1312900	984720	1043100	895710	886350	353180	677570	994180	0	660560	445710	258020	148910	0	0	0	0	0	0	0	0	0	71171	0	0	0	0	0	0	0	0	0	0	0	0
4759012	ras-related protein Rab-9A [Homo sapiens]	NP_004242.1	NP_004242	RAB9A	3	7	50,7	22,837	201	5,95E-40	57	1785500	0	0	1794900	2501300	2624600	1964500	1647100	749720	692230	795820	0	485340	572020	162670	144800	129810	0	187000	135930	141190	191690	120200	240260	24646	17093	0	24199	12978	163760	161490	367260	244760	573390	0	0	0	0
289577114				EIF4G2								0	0	0	0	0	0	0	0	0	0	0	0	0	0	0	0	0	0	0	0	0	0	0	0	0	0	0	0	0	0	0	0	0	0	0	0	0	0
50659093	epididymis-specific alpha-mannosidase precursor [Homo sapiens]	NP_056089.1	NP_056089	MAN2B2	1	10	14,9	113,98	1009	3,40E-138	90	0	0	0	0	0	0	0	0	0	0	0	0	0	0	0	0	0	0	0	0	0	0	0	0	0	26550	43600	107190	82927	44659	0	77209	0	0	0	0	0	0
189491675				FAM136A								0	0	0	0	0	0	0	0	0	0	0	0	0	0	0	0	0	0	0	0	0	0	0	0	0	0	0	0	0	0	0	0	0	0	0	0	0	0
258645122				SLC25A26								0	0	0	0	0	0	0	0	0	0	0	0	0	0	0	0	0	0	0	0	0	0	0	0	0	0	0	0	0	0	0	0	0	0	0	0	0	0
124249392				DNLZ								0	0	0	0	0	0	0	0	0	0	0	0	0	0	0	0	0	0	0	0	0	0	0	0	0	0	0	0	0	0	0	0	0	0	0	0	0	0
5729980	phosphomevalonate kinase [Homo sapiens]	NP_006547.1	NP_006547	PMVK	1	1	6,8	21,995	192	5,50E-12	3	0	0	0	0	138490	0	0	0	0	0	0	0	0	0	0	0	0	0	0	0	0	0	0	0	0	0	0	0	0	0	0	0	0	0	0	0	0	0
17738308				NCS1								0	0	0	0	0	0	0	0	0	0	0	0	0	0	0	0	0	0	0	0	0	0	0	0	0	0	0	0	0	0	0	0	0	0	0	0	0	0
5031753				HNRNPH1								0	0	0	0	0	0	0	0	0	0	0	0	0	0	0	0	0	0	0	0	0	0	0	0	0	0	0	0	0	0	0	0	0	0	0	0	0	0
33350932	cytoplasmic dynein 1 heavy chain 1 [Homo sapiens]	NP_001367.2	NP_001367	DYNC1H1	1	203	52,7	532,4	4646	0	5733	35121	0	0	33542	36594	8582,4	35599	28020	22317	34827	34771	0	247490	177980	171680	159710	96150	90567	100990	43490	38726	129670	165140	82930	46555	46224	80318	37557	16514	3398,5	26196	38706	46157	17818	17442	0	187420	10486
153945846	inositol 1,4,5-trisphosphate receptor type 3 [Homo sapiens]	NP_002215.2	NP_002215	ITPR3	1	35	17,5	304,1	2671	0	326	0	0	0	0	0	0	10112	5326,5	0	0	8023,8	0	0	0	0	0	0	0	0	0	0	0	0	0	0	3962,3	0	0	0	0	0	0	0	3009,9	0	0	0	0
214831730	fatty acid desaturase 1 [Homo sapiens]	NP_037534.3	NP_037534	FADS1	1	2	4,2	57,885	501	7,23E-06	1	0	0	0	0	0	0	0	0	0	0	0	0	0	0	0	0	0	0	33895	23534	0	0	0	0	0	0	0	0	0	0	53002	0	0	0	0	0	0	0
300795542	NAD-dependent protein deacylase sirtuin-5, mitochondrial isoform 3 [Homo sapiens]	NP_001180196.1	NP_001180196	SIRT5	4	5	23,6	31,993	292	2,75E-102	19	0	0	0	0	107780	212380	440150	334030	253150	257520	281620	0	0	81604	48701	46160	45319	40510	66889	0	0	0	0	136100	0	49775	28620	64747	57565	24428	0	0	0	0	0	0	0	0
7706757	V-type proton ATPase subunit D [Homo sapiens]	NP_057078.1	NP_057078	ATP6V1D	1	10	44,5	28,262	247	0	128	0	0	0	0	0	65418	107450	0	173440	351290	146630	0	200910	1530200	139760	224880	0	0	265860	0	430600	0	292420	0	67603	247170	188490	195580	0	188000	0	0	168150	0	0	50289	0	0
25286703	uncharacterized protein KIAA2013 precursor [Homo sapiens]	NP_612355.1	NP_612355	KIAA2013	1	1	2,4	69,156	634	0,000017069	1	0	0	0	0	0	0	0	0	0	0	0	0	0	0	0	0	0	0	0	0	0	0	0	0	0	0	0	0	0	0	0	0	0	0	0	0	0	0
231567183	acyl-coenzyme A thioesterase 13 isoform 2 [Homo sapiens]	NP_001153566.1	NP_001153566	ACOT13	2	4	45,3	12,366	117	3,14E-55	173	0	0	0	1159700	1497100	1288700	828590	2810900	1058400	1326100	2536500	0	2798200	2495800	1574400	1213100	1560600	1551600	1709000	5420300	6510700	6843200	1670900	2231300	5923000	4159100	3762700	1114500	1812400	1233300	1132200	788270	461860	896070	1098500	702060	1936700	505260
21361144	26S protease regulatory subunit 6A [Homo sapiens]	NP_002795.2	NP_002795	PSMC3	1	17	49,2	49,203	439	0	176	0	0	0	0	0	103140	0	0	0	61720	143220	0	287050	173010	207390	73237	58736	91778	203050	0	71921	0	45853	110140	164290	103650	170060	68201	148340	0	0	0	0	0	0	179910	171410	108400
16554616				MRPS6								0	0	0	0	0	0	0	0	0	0	0	0	0	0	0	0	0	0	0	0	0	0	0	0	0	0	0	0	0	0	0	0	0	0	0	0	0	0
21265093	39S ribosomal protein L41, mitochondrial [Homo sapiens]	NP_115866.1	NP_115866	MRPL41	1	7	65	15,383	137	5,40E-160	153	0	0	0	0	0	0	0	0	0	0	0	0	0	0	0	0	0	0	0	0	432790	558340	451840	612900	673930	247490	371660	151510	536400	669040	1240600	96274	20477	17320	0	0	0	0
27436953	ATP-binding cassette sub-family A member 6 [Homo sapiens]	NP_525023.2	NP_525023	ABCA6	1	5	5,1	184,28	1617	9,56E-10	14	0	0	0	0	0	0	0	0	5730,9	0	0	0	22706	0	56654	0	0	0	0	0	0	0	0	0	0	0	0	0	0	0	23025	68276	161340	176130	175890	118970	110310	116410
7661920				EIF4A3								0	0	0	0	0	0	0	0	0	0	0	0	0	0	0	0	0	0	0	0	0	0	0	0	0	0	0	0	0	0	0	0	0	0	0	0	0	0
4759048	39S ribosomal protein L33, mitochondrial isoform a [Homo sapiens]	NP_004882.1	NP_004882	MRPL33	1	2	38,5	7,6191	65	2,88E-13	42	256950	0	0	1369900	155220	0	392200	630950	413860	386140	0	0	0	216580	0	0	0	0	0	0	0	0	0	0	0	0	0	0	0	0	0	0	0	0	0	0	0	0
112380628	lysosome-associated membrane glycoprotein 1 precursor [Homo sapiens]	NP_005552.3	NP_005552	LAMP1	1	11	27,3	44,882	417	0	918	0	0	0	0	0	0	0	34935	23632	46498	0	0	49581	775220	41911	804300	845370	1059700	999290	790310	3388200	4683800	5238900	4026900	3433300	4305300	9060700	19054000	24585000	46537000	38612000	25610000	37412000	109650000	106860000	86479000	75561000	32042000
16933567	ras-related protein Rab-8A [Homo sapiens]	NP_005361.2	NP_005361	RAB8A	3	6	30,9	23,668	207	3,36E-182	192	3450600	0	0	2637600	2664500	2732000	2490100	463050	326190	406240	760580	0	820010	387350	192810	88240	80233	74905	245580	41766	179620	0	72582	34459	0	0	0	0	32969	0	0	0	0	0	0	0	0	0
170016081	protein XRP2 [Homo sapiens]	NP_008846.2	NP_008846	RP2	1	1	4	39,641	350	0,000077509	4	0	0	0	0	0	0	0	0	0	0	0	0	0	0	0	0	0	0	0	0	0	0	0	0	0	0	0	0	0	0	0	0	0	0	0	0	0	0
18482373	WD repeat and FYVE domain-containing protein 1 [Homo sapiens]	NP_065881.1	NP_065881	WDFY1	1	5	15,4	46,323	410	5,79E-22	10	0	0	0	0	0	0	0	0	0	0	0	0	0	0	0	36195	164510	157130	248690	49864	138790	25489	0	0	0	0	0	0	0	0	0	0	0	0	0	0	0	0
239582767				SSH3								0	0	0	0	0	0	0	0	0	0	0	0	0	0	0	0	0	0	0	0	0	0	0	0	0	0	0	0	0	0	0	0	0	0	0	0	0	0
343168767	acyl-CoA synthetase family member 3, mitochondrial precursor [Homo sapiens]	NP_001230208.1	NP_001230208	ACSF3	3	13	27,6	64,129	576	1,12E-88	93	0	0	0	0	0	0	0	0	15440	342820	1471100	0	2859900	2867500	2157200	1377000	667280	685900	768330	540040	589950	615170	128630	167310	352960	102030	125180	243820	136820	99209	119370	0	98710	101700	0	46167	58030	46204
74136552	LDLR chaperone MESD precursor [Homo sapiens]	NP_055969.1	NP_055969	MESD	1	7	37,2	26,076	234	3,91E-158	38	294000	0	0	539180	881030	968820	999370	3003500	1306400	1175000	1042400	0	4763800	2695500	1479100	292030	0	0	0	0	0	0	0	210530	0	0	0	0	0	0	0	0	0	0	0	27248	0	0
16117789				RPL34								0	0	0	0	0	0	0	0	0	0	0	0	0	0	0	0	0	0	0	0	0	0	0	0	0	0	0	0	0	0	0	0	0	0	0	0	0	0
50345988	ATP synthase subunit gamma, mitochondrial isoform L (liver) precursor [Homo sapiens]	NP_001001973.1	NP_001001973	ATP5C1	1	1	4,4	32,996	298	0	4	0	0	0	0	0	51317	0	28427	0	0	0	0	0	0	0	0	0	0	0	0	0	0	0	0	0	0	0	0	0	0	0	57058	446390	939110	41430	38228	0	46290
4885661	tyrosine-protein kinase Yes [Homo sapiens]	NP_005424.1	NP_005424	YES1	1	5	10,9	60,801	543	9,91E-15	4	0	0	0	0	0	0	0	0	0	0	146300	0	151170	234010	278610	179030	187710	112960	136690	171040	109700	81981	46369	76884	0	0	0	0	38246	0	0	0	0	0	0	225230	72347	0
4758958	cAMP-dependent protein kinase type II-alpha regulatory subunit [Homo sapiens]	NP_004148.1	NP_004148	PRKAR2A	2	10	34,2	45,518	404	1,18E-76	60	361220	0	0	68105	150280	105940	157460	134690	87806	131280	153500	0	165810	514760	480170	372760	611190	814830	434010	108990	122230	679470	696600	39551	982020	114930	656740	3736,4	0	0	2308,5	0	0	10240	12185	4999,6	0	0
385719194	caseinolytic peptidase B protein homolog isoform 2 [Homo sapiens]	NP_001245321.1	NP_001245321	CLPB	4	6	9,9	75,448	677	1,78E-20	21	0	0	0	0	0	0	0	0	0	0	0	0	332620	872490	683490	369730	154000	121520	147050	77524	55058	110210	116610	26270	27864	0	71889	24413	0	0	0	0	0	0	0	0	0	0
4503841	X-ray repair cross-complementing protein 6 [Homo sapiens]	NP_001460.1	NP_001460	XRCC6	1	10	19	69,842	609	2,02E-55	56	0	0	0	0	0	0	0	0	0	0	0	0	0	0	0	0	0	0	0	0	0	40478	45661	112260	83158	265470	337970	206380	381790	345300	184560	56169	55598	0	0	0	0	0
5729877	heat shock cognate 71 kDa protein isoform 1 [Homo sapiens]	NP_006588.1	NP_006588	HSPA8	2	30	54	70,897	646	0	4021	0	0	0	0	0	76289	44810	10239	75278	67375	67651	0	1363800	4525200	9607800	20781000	27687000	32160000	28816000	18168000	24797000	24457000	17505000	14955000	11435000	12773000	14224000	12338000	14855000	11944000	9854100	9671500	9304700	9712500	7917300	6249100	5598100	5099500
49355721	protein FAM162A [Homo sapiens]	NP_055182.3	NP_055182	FAM162A	1	4	20,1	17,342	154	1,39E-194	156	5827900	0	0	4811200	4970700	4550900	4398400	2385000	2397700	2806200	1540800	0	2094300	3338500	849190	666260	448960	797150	675820	325640	473210	312760	380540	267780	302600	0	348620	213190	233050	0	226950	539150	754020	575210	229710	212670	127510	222040
4506613	60S ribosomal protein L22 proprotein [Homo sapiens]	NP_000974.1	NP_000974	RPL22	1	2	18,8	14,787	128	2,23E-12	94	8611600	0	0	8813100	17857000	14672000	12677000	7853200	4488300	4234000	4844000	0	3474500	2074200	744940	442210	0	3443100	7075900	569720	110560	0	122750	0	0	0	0	0	0	0	0	0	0	0	0	0	0	0
27883866				RIC8A								0	0	0	0	0	0	0	0	0	0	0	0	0	0	0	0	0	0	0	0	0	0	0	0	0	0	0	0	0	0	0	0	0	0	0	0	0	0
70995422	NAD(P)H dehydrogenase [quinone] 1 isoform c [Homo sapiens]	NP_001020605.1	NP_001020605	NQO1	3	4	21,2	26,365	236	6,21E-61	159	0	0	0	0	0	0	459790	1054400	0	2308900	3630900	0	3346200	3160800	4628900	3498700	4953400	5735300	6162400	5732100	3707400	5822400	5681800	3427800	1870000	2798300	1702600	483480	1870600	1327900	719330	2036600	0	826290	813150	632650	391910	95880
7657585				SLC25A15								0	0	0	0	0	0	0	0	0	0	0	0	0	0	0	0	0	0	0	0	0	0	0	0	0	0	0	0	0	0	0	0	0	0	0	0	0	0
4504981	galectin-1 [Homo sapiens]	NP_002296.1	NP_002296	LGALS1	1	7	65,9	14,716	135	0	152	12805000	0	0	29310000	7602300	4701300	2540000	2186600	1036300	1179700	1139600	0	1190700	1671200	323380	1122800	0	674050	258790	190230	364780	0	233800	0	0	281240	0	272460	679770	0	0	109160	0	548660	196020	240340	232390	195620
224028248				NONO								0	0	0	0	0	0	0	0	0	0	0	0	0	0	0	0	0	0	0	0	0	0	0	0	0	0	0	0	0	0	0	0	0	0	0	0	0	0
7019485				PDCD6								0	0	0	0	0	0	0	0	0	0	0	0	0	0	0	0	0	0	0	0	0	0	0	0	0	0	0	0	0	0	0	0	0	0	0	0	0	0
5454090	translocon-associated protein subunit delta isoform 2 precursor [Homo sapiens]	NP_006271.1	NP_006271	SSR4	3	5	36,4	18,998	173	3,32E-148	787	0	0	0	0	0	0	0	0	0	0	0	0	0	0	0	0	0	0	0	188750	2744900	7429400	11155000	8216100	7568900	5894200	7180700	7799700	10954000	10793000	9733500	9051100	9456700	9622700	6745000	4234000	5008500	3029500
10863955				PSAT1								0	0	0	0	0	0	0	0	0	0	0	0	0	0	0	0	0	0	0	0	0	0	0	0	0	0	0	0	0	0	0	0	0	0	0	0	0	0
4507835	uridine 5-monophosphate synthase [Homo sapiens]	NP_000364.1	NP_000364	UMPS	1	3	7,9	52,221	480	3,76E-07	5	0	0	0	17604	0	0	0	11073	36545	52135	189010	0	87450	367610	108000	37293	27605	51209	61198	0	33315	0	0	0	0	42065	73263	46545	0	32510	0	0	0	0	20746	0	0	0
339275831	eukaryotic translation initiation factor 3 subunit L isoform 2 [Homo sapiens]	NP_001229852.1	NP_001229852	EIF3L	2	8	18,2	61,013	516	4,44E-134	20	0	0	0	0	0	0	0	0	0	0	0	0	0	0	0	82781	214530	699700	887430	349830	221670	31062	647070	451620	0	340450	258190	234450	222800	112380	96413	96430	67449	0	0	0	62737	0
389565483	programmed cell death protein 6 isoform 2 [Homo sapiens]	NP_001254485.1	NP_001254485	PDCD6	5	4	32,3	21,664	189	5,42E-11	25	443740	0	0	282680	298210	240620	98095	11666	23346	0	0	0	0	71604	130190	87555	134730	173170	128030	94656	46844	0	0	0	0	0	0	0	0	0	0	0	0	0	0	21637	0	0
4502327	methylglutaconyl-CoA hydratase, mitochondrial precursor [Homo sapiens]	NP_001689.1	NP_001689	AUH	1	4	15,3	35,608	339	6,00E-09	17	38056	0	0	137900	360870	591160	756340	402160	248300	178990	333250	0	0	0	0	0	0	0	0	45785	0	0	0	0	0	0	0	0	0	0	0	0	0	0	0	0	0	0
95147335	inositol 1,4,5-trisphosphate receptor type 2 [Homo sapiens]	NP_002214.2	NP_002214	ITPR2	1	2	1,1	308,06	2701	1,36E-07	3	0	0	0	0	0	0	0	0	0	0	0	0	0	0	0	0	0	0	0	0	0	0	0	0	6602,6	0	0	0	0	0	0	0	0	0	0	0	0	0
237858654				RNF170								0	0	0	0	0	0	0	0	0	0	0	0	0	0	0	0	0	0	0	0	0	0	0	0	0	0	0	0	0	0	0	0	0	0	0	0	0	0
28872736				MRPL43								0	0	0	0	0	0	0	0	0	0	0	0	0	0	0	0	0	0	0	0	0	0	0	0	0	0	0	0	0	0	0	0	0	0	0	0	0	0
345110632	mammalian ependymin-related protein 1 isoform 1 precursor [Homo sapiens]	NP_060019.2	NP_060019	EPDR1	3	5	24,1	25,437	224	1,05E-20	17	0	0	0	0	0	0	0	0	0	0	0	0	0	0	0	0	108230	0	1922400	1720200	206620	123600	119370	0	0	0	0	0	0	0	0	0	0	0	0	0	0	0
49574510	complex I intermediate-associated protein 30, mitochondrial precursor [Homo sapiens]	NP_057097.2	NP_057097	NDUFAF1	1	1	5,8	37,763	327	2,03E-14	13	0	0	0	0	0	0	0	0	0	0	0	0	0	0	0	0	0	0	0	0	0	0	0	0	0	0	0	0	0	0	0	0	0	0	54541	0	148750	41433
4557741	platelet-activating factor acetylhydrolase IB subunit alpha [Homo sapiens]	NP_000421.1	NP_000421	PAFAH1B1	1	9	27,1	46,637	410	2,70E-117	134	0	0	0	0	0	0	0	0	0	0	0	0	0	0	0	0	432740	1634900	1187200	884490	1475000	1647300	1776900	1692000	1796400	1283600	427900	116610	43759	0	0	0	0	0	0	0	0	0
223890243				RPL10								0	0	0	0	0	0	0	0	0	0	0	0	0	0	0	0	0	0	0	0	0	0	0	0	0	0	0	0	0	0	0	0	0	0	0	0	0	0
71772415				RPS15A								0	0	0	0	0	0	0	0	0	0	0	0	0	0	0	0	0	0	0	0	0	0	0	0	0	0	0	0	0	0	0	0	0	0	0	0	0	0
24371248	FUN14 domain-containing protein 2 [Homo sapiens]	NP_076423.2	NP_076423	FUNDC2	1	7	36	20,675	189	6,38E-33	77	2291000	0	0	1672000	2538500	1529000	1752000	2776300	2762800	2051000	1374500	0	1152700	343490	568700	95864	284980	484390	1950000	4904400	7207700	5734800	2897900	1296800	1712900	1385000	317090	914330	1238200	1350500	893550	919910	714450	1028600	669600	488390	471100	190840
226528772	coiled-coil domain-containing protein 81 isoform 2 [Homo sapiens]	NP_068599.3	NP_068599	CCDC81	2	2	5,2	66,063	562	0,000029643	3	0	0	0	0	0	0	0	0	0	0	0	0	0	0	0	0	0	0	0	0	0	0	0	0	0	0	0	0	0	0	41098	37047	0	0	0	0	0	0
28372533				TMEM167A								0	0	0	0	0	0	0	0	0	0	0	0	0	0	0	0	0	0	0	0	0	0	0	0	0	0	0	0	0	0	0	0	0	0	0	0	0	0
19718759	myoferlin isoform b [Homo sapiens]	NP_579899.1	NP_579899	MYOF	3	117	64,7	233,47	2048	0	6021	0	0	0	0	52911	0	14187	10408	6558,2	5512,6	7273,1	0	65884	28970	7882,4	52637	146420	31277	64126	43740	96409	120950	106320	63553	52576	67319	176440	108730	58225	101980	59234	63965	162980	245540	1121600	3699000	6149800	5084900
7656934	UPF0197 transmembrane protein C11orf10 [Homo sapiens]	NP_055021.1	NP_055021	TMEM258	1	1	10,1	9,0788	79	0,00015922	2	0	0	0	0	0	0	0	0	0	0	0	0	0	0	0	0	0	0	0	0	0	0	0	0	0	0	0	0	0	0	0	0	0	0	0	0	1604300	4391100
403310653	ras-related protein Rap-2c isoform 1 precursor [Homo sapiens]	NP_001258115.1	NP_001258115	RAP2C	3	1	8,2	20,745	183	6,55E-29	2	0	0	0	0	0	0	0	0	0	0	0	0	0	0	0	0	0	0	0	0	0	0	0	0	0	0	0	0	0	0	0	0	0	0	0	0	0	0
21361462	EH domain-containing protein 2 [Homo sapiens]	NP_055416.2	NP_055416	EHD2	1	27	64,5	61,161	543	0	874	0	0	0	0	0	84614	29311	0	11531	136500	398800	0	1725500	2877600	3659400	3159800	2557700	3619000	2483100	1112900	1311200	901890	762410	641780	1014000	945750	738700	503830	894150	305220	404180	458780	211570	205860	184710	149540	183130	175980
7706575	transmembrane 7 superfamily member 3 precursor [Homo sapiens]	NP_057635.1	NP_057635	TM7SF3	1	1	1,8	64,166	570	0,00080269	4	0	0	0	0	0	0	49674	0	0	0	0	0	0	0	0	0	0	0	0	0	0	0	0	0	0	0	0	0	0	0	0	0	0	0	0	0	0	0
24308073	tyrosine-protein phosphatase non-receptor type 23 [Homo sapiens]	NP_056281.1	NP_056281	PTPN23	1	5	4,5	178,97	1636	7,63E-22	18	0	0	0	0	0	0	0	0	0	0	6024,7	0	0	8351,9	0	0	5386,9	5397,6	8739,3	4037,2	5690,6	23982	35585	0	0	0	87817	0	0	3352,7	0	0	0	0	0	3543,7	2060,2	0
35493916	dolichyl-diphosphooligosaccharide--protein glycosyltransferase subunit 2 isoform 1 precursor [Homo sapiens]	NP_002942.2	NP_002942	RPN2	2	31	65,9	69,283	631	0	2474	0	0	0	0	0	0	0	0	0	0	0	0	113610	114970	0	136730	0	30182	0	236280	0	0	0	0	53494	35060	0	0	0	0	79196	150490	197360	257540	128110	12721000	29318000	51867000
134133226	POTE ankyrin domain family member E [Homo sapiens]	NP_001077007.1	NP_001077007	POTEE	3	1	1,7	121,36	1075	0	5	0	0	0	0	25531	61558	81056	34885	31206	27719	28330	0	40388	0	21652	0	0	0	0	0	0	0	0	0	0	0	0	0	0	0	0	0	0	0	0	0	0	0
9910542	GTP-binding protein SAR1a [Homo sapiens]	NP_064535.1	NP_064535	SAR1A	4	7	42,9	22,367	198	1,13E-66	73	2462200	0	0	2915700	1532400	1250300	2031000	2380300	2870400	2607500	2197500	0	2356300	1493000	0	0	0	0	0	0	0	0	0	0	0	0	0	0	0	0	0	347420	282180	0	0	0	0	0
45006986	aminoacyl tRNA synthase complex-interacting multifunctional protein 1 isoform a precursor [Homo sapiens]	NP_004748.2	NP_004748	AIMP1	3	5	26,6	34,352	312	2,35E-37	26	0	0	0	0	0	51543	0	0	0	0	0	0	83908	0	0	0	0	0	0	0	0	0	0	0	0	0	0	0	0	0	0	0	0	0	0	0	0	0
7661948	malectin precursor [Homo sapiens]	NP_055545.1	NP_055545	MLEC	1	14	48,3	32,233	292	0	757	0	0	0	0	39532	0	122240	60529	0	0	37128	0	0	0	107860	10263	72715	58538	0	0	174090	242570	0	154360	361320	236190	94485	68130	33791	65315	0	0	0	0	94118	19574	976020	17327000
4503579	band 4.1-like protein 2 isoform a [Homo sapiens]	NP_001422.1	NP_001422	EPB41L2	4	29	38,4	112,59	1005	0	296	0	0	0	52258	44444	21316	22837	0	0	79308	39034	0	163610	321460	253640	238700	209520	59533	351970	323230	413500	478120	757940	809890	625750	550110	342990	314370	508340	531650	462070	930930	1739400	2888900	5117400	1823600	440050	129170
4826898	profilin-1 [Homo sapiens]	NP_005013.1	NP_005013	PFN1	2	11	89,3	15,054	140	3,26E-267	1269	28840000	0	0	23262000	18027000	16334000	16720000	7458800	4386100	2613600	2677900	0	2146800	1944700	1719800	1540100	521600	1609400	1481400	861450	1266200	164730	1040600	1170200	489260	848350	570870	666570	1017200	772810	417910	597380	113750	237150	654110	832490	799370	120210
5453880				ANP32A								0	0	0	0	0	0	0	0	0	0	0	0	0	0	0	0	0	0	0	0	0	0	0	0	0	0	0	0	0	0	0	0	0	0	0	0	0	0
71773480	aldehyde oxidase [Homo sapiens]	NP_001150.3	NP_001150	AOX1	2	31	33	147,92	1338	0	95	0	0	0	13999	0	0	0	0	29758	0	36394	0	11452	3632,6	0	0	0	0	23355	0	0	0	0	0	0	0	1451,8	73426	124500	95697	164190	965250	642260	131060	77264	79090	52152	12857
62339424	ER membrane protein complex subunit 6 [Homo sapiens]	NP_001014764.1	NP_001014764	EMC6	2	2	16,4	12,017	110	0,000026576	8	0	0	0	0	0	0	0	0	0	0	0	0	0	0	0	0	0	0	0	0	0	0	0	0	0	0	0	0	0	252040	0	0	220280	0	721760	819660	0	430340
48762920	6-phosphofructokinase, liver type [Homo sapiens]	NP_002617.3	NP_002617	PFKL	1	19	31,7	85,018	780	4,76E-286	124	0	0	0	0	0	0	0	0	0	0	0	0	0	161580	846110	1072200	800670	603610	397520	126270	266680	78846	200640	31112	0	39592	33165	57300	234700	70825	11598	102360	1248100	1498300	200350	119390	0	70063
18765694	dipeptidyl peptidase 4 [Homo sapiens]	NP_001926.2	NP_001926	DPP4	1	39	48,6	88,278	766	0	2465	43739	0	0	23336	62603	34805	0	10110	85361	435790	0	0	77739	209760	147800	355170	167040	194470	396770	477080	1195200	1088500	1177100	65655	2101600	16087000	44028000	32779000	30139000	17641000	37383000	110770000	141260000	87419000	53162000	26268000	21009000	13659000
9845297				DIABLO								0	0	0	0	0	0	0	0	0	0	0	0	0	0	0	0	0	0	0	0	0	0	0	0	0	0	0	0	0	0	0	0	0	0	0	0	0	0
4505451				NRAS								0	0	0	0	0	0	0	0	0	0	0	0	0	0	0	0	0	0	0	0	0	0	0	0	0	0	0	0	0	0	0	0	0	0	0	0	0	0
4826998				SFPQ								0	0	0	0	0	0	0	0	0	0	0	0	0	0	0	0	0	0	0	0	0	0	0	0	0	0	0	0	0	0	0	0	0	0	0	0	0	0
7705813	60S ribosomal protein L26-like 1 [Homo sapiens]	NP_057177.1	NP_057177	RPL26L1	2	4	17,2	17,256	145	8,14E-08	11	0	0	0	0	61497	4322100	2052100	2170800	1277400	1440800	1295700	0	460730	0	965620	1203600	598330	254170	666290	693470	342350	258960	0	0	0	254350	116430	0	0	0	0	0	0	0	0	0	0	0
157671945	cadherin-like and PC-esterase domain-containing protein 1 isoform 1 precursor [Homo sapiens]	NP_079189.4	NP_079189	CPED1	1	1	1	117,49	1026	0,00025803	1	0	0	0	0	0	0	0	0	0	0	0	0	0	0	0	0	0	0	0	0	0	0	0	74181	0	0	0	0	0	46674	0	0	0	0	0	0	0	0
4502991	cytochrome c oxidase subunit 7B, mitochondrial precursor [Homo sapiens]	NP_001857.1	NP_001857	COX7B	1	2	10	9,1604	80	0,000036305	8	0	0	0	0	0	0	0	0	0	0	0	0	0	0	0	0	0	0	0	0	0	0	0	0	0	0	0	0	0	925110	10784000	13969000	4994200	2165600	1047800	408960	300330	138250
45433552	probable G-protein coupled receptor 133 precursor [Homo sapiens]	NP_942122.2	NP_942122	ADGRD1	1	1	1,3	96,529	874	0,00054767	5	0	0	0	0	0	0	0	0	0	0	0	0	0	0	0	0	0	0	0	0	0	0	0	0	0	0	0	31125	0	0	0	0	0	0	0	32377	54691	25915
34147630	elongation factor Tu, mitochondrial precursor [Homo sapiens]	NP_003312.3	NP_003312	TUFM	1	31	67,9	49,874	455	0	2059	118040	0	0	291800	169450	240270	1659600	6021700	11224000	16922000	32816000	0	49052000	54888000	30713000	23962000	17088000	16868000	14383000	10543000	10233000	9151400	9010300	10214000	14583000	11242000	12771000	10327000	13997000	10671000	11314000	10695000	9571100	5920800	7765200	7782900	6654500	6131400
119874213	heat shock 70 kDa protein 12A [Homo sapiens]	NP_079291.2	NP_079291	HSPA12A	1	2	4	74,977	675	8,42E-06	1	0	0	0	0	0	5688,6	5578,1	0	0	0	0	0	0	0	0	0	0	0	0	0	0	0	0	0	0	0	0	0	0	0	0	0	0	0	0	0	0	0
397140060	PREDICTED: HLA class II histocompatibility antigen, DRB1-4 beta chain-like isoform 1 [Homo sapiens]	XP_003846520.1	XP_003846520	-	2	4	16,2	30,24	266	3,35E-11	5	0	0	0	0	0	0	0	0	0	0	0	0	82662	0	0	0	0	0	222080	0	444460	0	211540	204450	168020	158660	0	156530	158690	115920	145440	143960	0	0	0	0	60984	0
13443000	F-box only protein 22 isoform b [Homo sapiens]	NP_036302.1	NP_036302	FBXO22	2	2	13	30,588	276	9,73E-07	4	0	0	0	0	0	0	0	36705	0	0	0	0	0	0	0	0	0	0	0	0	0	17451	0	0	0	0	0	0	0	0	0	0	0	0	0	0	0	0
50845386	annexin A2 isoform 2 [Homo sapiens]	NP_001002857.1	NP_001002857	ANXA2	7	36	81,7	38,604	339	0	11419	190070	0	0	60699	2388400	6139800	9575000	12358000	14613000	14905000	39672000	0	92592000	132070000	145400000	150500000	164250000	212050000	223640000	208900000	309150000	290520000	370670000	302890000	240300000	230990000	219740000	230340000	200480000	126270000	125740000	139030000	108420000	86522000	92219000	91535000	82748000	76301000
146219843				SRCAP								0	0	0	0	0	0	0	0	0	0	0	0	0	0	0	0	0	0	0	0	0	0	0	0	0	0	0	0	0	0	0	0	0	0	0	0	0	0
11128019	cytochrome c [Homo sapiens]	NP_061820.1	NP_061820	CYCS	2	6	56,2	11,749	105	3,69E-24	129	2196600	0	0	2862600	2772500	2050400	1603900	7884200	9085300	9887800	9973300	0	9986000	23500000	5057000	3796200	3303800	6054800	2429300	3715600	4052100	1944000	1488600	996870	0	391340	463930	343670	534400	0	0	143930	135810	0	0	0	0	102730
67189747	60S ribosomal protein L6 [Homo sapiens]	NP_001019833.1	NP_001019833	RPL6	2	10	39,6	32,728	288	3,40E-178	102	0	0	0	0	0	0	0	0	0	0	0	0	0	0	0	0	0	0	0	0	160020	273850	0	207330	41186	193340	167380	0	169860	177860	77676	210180	164340	99265	126440	346900	143140	359740
10835049	transforming protein RhoA precursor [Homo sapiens]	NP_001655.1	NP_001655	RHOA	1	10	51,8	21,768	193	0	272	7455900	0	0	6745100	7079400	3694500	8057100	5732300	5802600	4448900	7108900	0	7592400	7451100	3586100	3074500	4564000	2760800	1523600	1099900	1907100	1483600	1089300	841820	495020	264790	244530	0	0	294960	86216	75141	70009	0	0	0	0	0
33286418	pyruvate kinase isozymes M1/M2 isoform a [Homo sapiens]	NP_002645.3	NP_002645	PKM	5	53	84	57,936	531	0	4741	144340	0	0	0	0	11389	28036	53433	887590	3665900	10049000	0	15763000	10943000	8368500	4920900	4865600	4796100	7098800	14872000	52522000	69677000	68892000	69388000	97146000	110830000	155650000	171580000	200480000	176480000	110780000	117250000	66838000	39623000	12929000	5395700	5484100	2781200
4506761	protein S100-A10 [Homo sapiens]	NP_002957.1	NP_002957	S100A10	1	5	51,5	11,203	97	2,50E-103	573	10955000	0	0	7115300	17356000	15594000	19864000	10887000	7034700	3598200	10405000	0	15535000	10570000	6711800	15965000	4759000	6924800	12929000	3096600	14178000	42916000	55227000	21696000	16699000	10983000	12046000	14759000	29204000	29593000	9413400	11012000	10941000	22602000	11057000	7162800	8118200	7186000
68800430	HCLS1-binding protein 3 [Homo sapiens]	NP_071905.3	NP_071905	HS1BP3	1	3	9,2	42,78	392	1,90E-35	6	0	0	0	0	0	0	0	0	0	71573	0	0	0	34550	69104	3477000	78549	91716	128120	218800	0	210890	222210	128210	190680	84768	0	0	0	0	0	0	0	0	0	0	0	0
116063568				TOR4A								0	0	0	0	0	0	0	0	0	0	0	0	0	0	0	0	0	0	0	0	0	0	0	0	0	0	0	0	0	0	0	0	0	0	0	0	0	0
31455614				DERL2								0	0	0	0	0	0	0	0	0	0	0	0	0	0	0	0	0	0	0	0	0	0	0	0	0	0	0	0	0	0	0	0	0	0	0	0	0	0
4502389				BANF1								0	0	0	0	0	0	0	0	0	0	0	0	0	0	0	0	0	0	0	0	0	0	0	0	0	0	0	0	0	0	0	0	0	0	0	0	0	0
48255966	UTP--glucose-1-phosphate uridylyltransferase isoform a [Homo sapiens]	NP_006750.3	NP_006750	UGP2	1	27	60,4	56,94	508	0	367	0	0	0	0	18891	0	0	0	39026	150450	60626	0	0	151800	0	0	55458	0	0	0	80422	31656	38291	0	0	74865	184130	0	0	0	68168	197790	88061	90626	4534300	209200	251670	3428600
8923477				TMEM160								0	0	0	0	0	0	0	0	0	0	0	0	0	0	0	0	0	0	0	0	0	0	0	0	0	0	0	0	0	0	0	0	0	0	0	0	0	0
118200356	growth hormone-inducible transmembrane protein [Homo sapiens]	NP_055209.2	NP_055209	GHITM	1	6	15,7	37,205	345	2,59E-19	58	0	0	0	0	0	0	0	0	0	0	0	0	0	173780	1013500	1555300	1646600	1537800	2787900	1748000	1538600	1263900	1555900	896670	989550	783780	536150	545490	631470	583050	327310	555810	607700	400850	656320	354170	450110	230230
4504327	trifunctional enzyme subunit beta, mitochondrial precursor [Homo sapiens]	NP_000174.1	NP_000174	HADHB	7	32	71,5	51,294	474	0	3705	0	0	0	0	0	0	33614	44446	1022900	4051900	4273700	0	4017100	3179700	1483100	1156600	1015200	1123000	2214500	2003700	2017600	1371800	1675200	1637300	2108000	3635500	25953000	127780000	267980000	132340000	75538000	55431000	63027000	89667000	107380000	62272000	71186000	34139000
148727341	serine-threonine kinase receptor-associated protein [Homo sapiens]	NP_009109.3	NP_009109	STRAP	1	7	29,4	38,438	350	1,75E-124	28	804910	0	0	226240	265750	117530	0	60749	0	0	0	0	0	63763	75060	0	0	0	0	0	0	0	0	0	0	0	0	0	0	0	0	0	0	0	0	0	0	0
5031635	cofilin-1 [Homo sapiens]	NP_005498.1	NP_005498	CFL1	1	17	83,1	18,502	166	0	1194	76387000	0	0	74745000	95378000	87111000	74607000	52117000	34038000	32151000	40656000	0	39160000	22880000	17581000	15551000	10335000	10904000	7388700	5932300	5788800	3620700	4805600	5503600	4484000	5651800	4782700	5251000	6298700	5562800	3217700	4995100	4988800	4543600	5726400	4215900	3041800	1322500
16905507				ANKH								0	0	0	0	0	0	0	0	0	0	0	0	0	0	0	0	0	0	0	0	0	0	0	0	0	0	0	0	0	0	0	0	0	0	0	0	0	0
406601114				TTC19								0	0	0	0	0	0	0	0	0	0	0	0	0	0	0	0	0	0	0	0	0	0	0	0	0	0	0	0	0	0	0	0	0	0	0	0	0	0
4758332	long-chain-fatty-acid--CoA ligase 4 isoform 1 [Homo sapiens]	NP_004449.1	NP_004449	ACSL4	2	23	45,5	74,435	670	0	270	119280	0	0	118470	212200	30178	150010	90686	14567	24816	0	0	92436	1234300	997090	1478600	1161700	497390	226390	102250	221630	232090	142470	91758	158490	10051	20831	40361	22414	21425	30576	0	0	0	11302	0	0	8213,7
83627705	cytochrome b-c1 complex subunit 6, mitochondrial [Homo sapiens]	NP_005995.2	NP_005995	UQCRH	1	2	29,7	10,739	91	3,45E-50	32	0	0	0	0	0	0	0	0	0	0	0	0	0	0	0	0	0	0	0	0	0	0	0	0	0	0	0	0	0	0	0	0	0	0	0	0	0	0
58331202				RAP1A								0	0	0	0	0	0	0	0	0	0	0	0	0	0	0	0	0	0	0	0	0	0	0	0	0	0	0	0	0	0	0	0	0	0	0	0	0	0
359718987	ATP-dependent zinc metalloprotease YME1L1 isoform 4 [Homo sapiens]	NP_001240795.1	NP_001240795	YME1L1	3	7	16,1	75,981	683	3,53E-69	58	0	0	0	0	0	0	0	0	0	0	0	0	0	0	0	0	0	0	0	0	0	0	0	0	0	0	0	15699	0	0	0	0	0	0	1681,6	0	0	0
13540555	phosphatidylserine synthase 2 [Homo sapiens]	NP_110410.1	NP_110410	PTDSS2	1	3	9	56,252	487	4,11E-78	11	0	0	0	0	0	0	0	0	0	0	0	0	0	0	0	0	0	0	0	0	0	0	0	0	0	0	28948	189840	150940	130830	0	80951	0	0	0	0	0	0
380692342				DDX6								0	0	0	0	0	0	0	0	0	0	0	0	0	0	0	0	0	0	0	0	0	0	0	0	0	0	0	0	0	0	0	0	0	0	0	0	0	0
156564401	vesicle-fusing ATPase [Homo sapiens]	NP_006169.2	NP_006169	NSF	1	33	49,5	82,593	744	0	734	0	0	0	0	26144	0	0	0	0	0	0	0	20603	0	14405	1577400	5405200	7396100	6698800	3259100	4365200	3122500	2838500	1552900	1488900	1027200	1282000	1377300	1727900	999130	767900	911030	669430	341950	433390	366740	324780	352250
42822891				MIEN1								0	0	0	0	0	0	0	0	0	0	0	0	0	0	0	0	0	0	0	0	0	0	0	0	0	0	0	0	0	0	0	0	0	0	0	0	0	0
47933379	alpha-soluble NSF attachment protein [Homo sapiens]	NP_003818.2	NP_003818	NAPA	2	15	69,8	33,232	295	3,00E-191	407	2366800	0	0	1960500	2373200	1523400	1464600	1783700	1206800	885310	575430	0	428110	269880	19329	0	0	0	8151,1	0	121640	0	10965	0	0	57483	113830	201960	471070	546800	781550	321470	315620	428540	142910	174860	23970	0
38044112	CAP-Gly domain-containing linker protein 1 isoform b [Homo sapiens]	NP_937883.1	NP_937883	CLIP1	3	13	12,1	156,78	1392	1,47E-67	61	0	0	0	0	0	0	0	0	0	0	5286,2	0	192880	0	0	0	0	0	0	11925	10724	0	0	8741,5	0	0	17619	0	10138	0	0	19757	0	0	0	0	5240,4	0
4505727				PEX3								0	0	0	0	0	0	0	0	0	0	0	0	0	0	0	0	0	0	0	0	0	0	0	0	0	0	0	0	0	0	0	0	0	0	0	0	0	0
19923973	BTB/POZ domain-containing protein KCTD12 [Homo sapiens]	NP_612453.1	NP_612453	KCTD12	2	8	32,3	35,7	325	7,39E-257	78	0	0	0	0	0	0	0	0	0	0	0	0	0	0	0	0	0	0	59810	0	0	0	0	0	0	765160	2548600	2426700	1443400	629850	137930	270440	154770	88341	0	0	54131	0
4504957				LAMP2								0	0	0	0	0	0	0	0	0	0	0	0	0	0	0	0	0	0	0	0	0	0	0	0	0	0	0	0	0	0	0	0	0	0	0	0	0	0
17999541	vacuolar protein sorting-associated protein 35 [Homo sapiens]	NP_060676.2	NP_060676	VPS35	1	29	43,3	91,706	796	0	714	0	0	0	0	0	0	0	0	0	0	0	0	0	0	0	0	0	33082	49644	22908	104220	381660	4259200	9612000	10911000	7626500	4759700	2570100	2183500	1220700	600940	442380	433220	249880	199080	151750	180600	116640
157694516	ethylmalonyl-CoA decarboxylase isoform 1 [Homo sapiens]	NP_001002030.1	NP_001002030	ECHDC1	5	10	45,2	32,997	301	2,08E-118	144	868590	0	0	1044800	1233500	1110500	957320	586250	572490	544210	410730	0	528710	723000	574440	692960	317040	135700	0	0	0	0	0	0	0	0	0	102680	0	0	0	0	0	0	0	0	0	0
4885637	target of Myb protein 1 isoform 1 [Homo sapiens]	NP_005479.1	NP_005479	TOM1	4	11	33,1	53,818	492	2,49E-157	57	0	0	0	0	0	18736	60082	0	102140	183330	0	0	0	92847	0	35642	239250	578410	344760	176650	351690	312630	1503400	2010100	146170	139440	138800	388430	211900	70942	0	48310	243650	80457	89673	54838	0	61294
367460087	myosin-10 isoform 2 [Homo sapiens]	NP_005955.3	NP_005955	MYH10	3	53	35	229	1976	0	740	4199,5	0	0	13108	15203	3173,1	22420	67948	36122	60556	18528	0	9432,6	23850	0	0	34035	0	15014	17051	0	0	0	0	0	0	0	0	0	0	0	0	0	0	0	15094	0	0
115648063	Y+L amino acid transporter 2 [Homo sapiens]	NP_001070253.1	NP_001070253	SLC7A6	2	1	5,8	56,827	515	1,10E-41	3	0	0	0	0	0	0	0	0	0	0	0	0	0	0	0	0	0	0	0	0	0	0	0	0	0	0	0	0	0	862270	0	0	0	0	0	0	0	0
7662078	tetratricopeptide repeat protein 37 [Homo sapiens]	NP_055454.1	NP_055454	TTC37	1	6	4,4	175,48	1564	1,16E-23	38	0	0	0	0	0	0	0	0	0	0	0	0	0	0	0	0	0	0	0	0	0	0	0	0	0	0	0	0	0	0	0	0	0	96902	66253	36456	68504	87425
21264341	spermine synthase isoform 1 [Homo sapiens]	NP_004586.2	NP_004586	SMS	2	3	14,5	41,268	366	1,41E-10	4	0	0	0	0	0	0	0	0	0	0	0	0	102650	138260	0	0	0	0	22316	0	42849	0	0	0	0	0	0	0	35493	0	0	0	0	33146	0	12634	13727	0
4506405	ras-related protein Ral-B [Homo sapiens]	NP_002872.1	NP_002872	RALB	1	3	12,1	23,408	206	4,98E-85	12	429380	0	0	439850	495820	593230	956810	1530400	1700900	1208600	1920000	0	1967800	1809100	942670	913720	711480	727260	631700	0	703820	276290	304920	145080	96241	0	0	0	0	0	0	0	0	0	0	0	0	0
51479132	ATP synthase subunit f, mitochondrial isoform 2c [Homo sapiens]	NP_001003714.1	NP_001003714	ATP5J2	2	4	70,9	6,2953	55	1,26E-84	283	0	0	0	0	0	0	0	0	120370	106270	0	0	0	0	0	0	0	0	0	0	0	0	60839	0	0	41476	0	0	0	0	0	756260	3117700	2698900	14923000	19762000	21401000	14140000
395394071	thiosulfate sulfurtransferase [Homo sapiens]	NP_001257412.1	NP_001257412	TST	2	9	44,8	33,429	297	3,16E-129	357	758510	0	0	2004100	1496200	1367600	2135300	1418200	2203900	1754100	3202400	0	3753200	6422000	3430000	1672100	1979000	2871600	2490700	1891500	2560200	1736500	939200	162270	59567	0	141210	0	0	0	0	0	0	0	0	0	0	0
52426774	HLA class II histocompatibility antigen, DR alpha chain precursor [Homo sapiens]	NP_061984.2	NP_061984	HLA-DRA	1	3	20,1	28,621	254	3,85E-18	9	0	0	0	0	0	0	0	0	0	0	0	0	0	0	0	0	0	0	0	0	34021	136800	0	0	0	0	0	0	0	0	0	0	0	0	0	0	0	0
4557617	growth arrest-specific protein 6 isoform 1 precursor [Homo sapiens]	NP_000811.1	NP_000811	GAS6	3	7	13,4	74,925	678	4,90E-20	25	0	0	0	0	0	0	0	0	0	0	0	0	0	28550	0	0	45038	82166	81210	0	0	17165	20827	0	0	0	11817	33997	0	53105	29643	19973	0	40336	0	11945	53689	49779
5031981	26S proteasome non-ATPase regulatory subunit 14 [Homo sapiens]	NP_005796.1	NP_005796	PSMD14	1	6	30,6	34,577	310	1,39E-53	63	0	0	0	0	0	0	0	0	0	0	0	0	189100	0	0	0	0	0	0	0	0	68681	70967	0	0	0	0	0	0	46306	0	0	0	0	0	95798	171800	0
42558252	coiled-coil-helix-coiled-coil-helix domain-containing protein 1 [Homo sapiens]	NP_976043.1	NP_976043	CHCHD1	1	2	22,9	13,475	118	2,25E-08	4	319950	0	0	221890	502460	0	0	0	0	0	0	0	0	0	0	0	0	0	0	0	0	0	0	0	0	0	0	0	0	0	0	0	0	0	258200	0	0	0
333609242				SMDT1								0	0	0	0	0	0	0	0	0	0	0	0	0	0	0	0	0	0	0	0	0	0	0	0	0	0	0	0	0	0	0	0	0	0	0	0	0	0
91105767	tyrosine-protein phosphatase non-receptor type substrate 1 precursor [Homo sapiens]	NP_001035112.1	NP_001035112	SIRPA	11	8	25,6	54,966	504	2,53E-72	95	0	0	0	0	0	0	0	0	0	3973	0	0	0	0	0	0	0	0	0	0	0	46790	106720	99959	336410	518410	737890	910550	799160	434280	153200	147540	102340	149720	11296	5367,1	65202	0
50593025				NFU1								0	0	0	0	0	0	0	0	0	0	0	0	0	0	0	0	0	0	0	0	0	0	0	0	0	0	0	0	0	0	0	0	0	0	0	0	0	0
12408675	prefoldin subunit 2 [Homo sapiens]	NP_036526.2	NP_036526	PFDN2	1	5	33,8	16,648	154	8,04E-92	31	0	0	0	0	0	0	0	0	0	0	0	0	0	0	0	0	53209	2410000	2563200	299640	55502	201130	139830	0	194000	54141	303170	188200	120470	0	0	0	0	0	0	0	0	0
149363656	exocyst complex component 6B [Homo sapiens]	NP_056004.1	NP_056004	EXOC6B	1	3	4,7	94,2	811	1,01E-08	14	0	0	0	0	0	0	0	0	0	0	0	0	0	0	0	0	0	0	0	0	0	0	0	0	0	0	0	0	0	0	0	0	0	0	0	0	0	0
4502985	cytochrome c oxidase subunit 6B1 [Homo sapiens]	NP_001854.1	NP_001854	COX6B1	1	3	36	10,192	86	5,62E-69	43	257110	0	0	280010	667880	176090	0	0	0	0	0	0	0	0	0	0	0	0	0	0	0	0	197450	0	0	0	0	325700	0	325530	2529200	1872100	1797600	290370	428270	0	0	0
256222415	filamin-B isoform 4 [Homo sapiens]	NP_001157791.1	NP_001157791	FLNB	4	102	51,6	275,66	2578	0	1143	0	0	0	3339,8	0	41564	22899	19958	26035	52437	96086	0	64786	54647	31418	13158	81453	36289	93773	21159	66341	10031	4279,9	5683,4	21903	93598	109100	77416	85491	30187	64522	309060	403030	306160	257170	115340	2924900	3785100
166706903	interferon-induced guanylate-binding protein 1 [Homo sapiens]	NP_002044.2	NP_002044	GBP1	2	5	9,8	67,93	592	1,71E-15	26	0	0	0	0	0	0	0	47756	65332	0	0	0	80560	39938	274600	294340	204880	1111000	482340	292200	258480	274580	236320	72268	136360	379400	0	0	0	0	62201	66685	106650	1263900	0	331670	217100	0
27765085	calpastatin isoform b [Homo sapiens]	NP_775083.1	NP_775083	CAST	3	7	16,9	74,066	686	8,67E-97	44	0	0	0	0	16919	0	0	0	0	0	0	0	0	0	15530	0	0	19766	31311	17117	21954	13820	14719	45253	58860	35165	76020	67913	78352	18940	103260	105280	136420	93046	117790	219120	62676	60901
14165278	cysteine-rich and transmembrane domain-containing protein 1 [Homo sapiens]	NP_115788.1	NP_115788	CYSTM1	1	1	10,3	10,631	97	0,00014167	10	0	0	0	0	0	0	0	0	1256900	1603300	1822800	0	1389200	667520	0	0	0	0	875870	1145300	0	454550	0	0	0	899530	601700	1664000	1502700	866160	0	723710	0	0	0	543680	0	0
33469966	sec1 family domain-containing protein 1 isoform a [Homo sapiens]	NP_057190.2	NP_057190	SCFD1	3	8	19,5	72,379	642	1,71E-78	91	9405,3	0	0	19100	13437	18355	18857	0	0	6801,3	32351	0	14099	167710	240370	374760	273640	268490	319350	251860	335260	392580	284240	30927	41745	11360	22366	0	0	0	0	0	0	0	0	0	0	0
59853425	metalloreductase STEAP3 isoform b [Homo sapiens]	NP_060704.2	NP_060704	STEAP3	3	6	16,6	54,6	488	6,36E-16	24	0	0	0	0	0	0	0	0	0	0	0	0	0	0	0	0	0	0	0	0	0	0	0	0	0	60789	0	0	0	0	0	73829	0	0	0	0	0	0
38605733				NUP43								0	0	0	0	0	0	0	0	0	0	0	0	0	0	0	0	0	0	0	0	0	0	0	0	0	0	0	0	0	0	0	0	0	0	0	0	0	0
8922944	protein lin-7 homolog C [Homo sapiens]	NP_060832.1	NP_060832	LIN7C	3	4	28,4	21,834	197	5,38E-08	16	0	0	0	0	0	0	0	0	0	0	0	0	0	0	0	0	0	0	0	0	0	0	0	0	294740	773250	306450	345340	957190	684950	1554900	219910	140270	142190	0	0	109140	74381
47271443				SRSF2								0	0	0	0	0	0	0	0	0	0	0	0	0	0	0	0	0	0	0	0	0	0	0	0	0	0	0	0	0	0	0	0	0	0	0	0	0	0
83776598				MAVS								0	0	0	0	0	0	0	0	0	0	0	0	0	0	0	0	0	0	0	0	0	0	0	0	0	0	0	0	0	0	0	0	0	0	0	0	0	0
4504151	granulins precursor [Homo sapiens]	NP_002078.1	NP_002078	GRN	1	4	7,4	63,544	593	1,28E-09	20	0	0	0	0	0	0	0	0	0	0	0	0	0	0	112180	0	59902	77052	88460	82851	415480	624550	522820	917500	744770	760460	1287600	1081600	1919900	1475800	1449500	193010	188460	64855	0	0	0	75205
40806190				TMEM189-UBE2V1								0	0	0	0	0	0	0	0	0	0	0	0	0	0	0	0	0	0	0	0	0	0	0	0	0	0	0	0	0	0	0	0	0	0	0	0	0	0
392583865	SRA stem-loop-interacting RNA-binding protein, mitochondrial isoform 2 precursor [Homo sapiens]	NP_001254792.1	NP_001254792	SLIRP	3	7	67,3	12,122	107	2,77E-160	255	299430	0	0	0	0	0	0	0	33974	0	0	0	144200	0	0	0	0	70468	150240	0	0	0	343080	1304400	2814900	6643500	10100000	14792000	35801000	30332000	27066000	20978000	20569000	17205000	10096000	4488800	3552900	1691700
88702793	vasorin precursor [Homo sapiens]	NP_612449.2	NP_612449	VASN	1	10	20,7	71,712	673	0	415	0	0	0	0	0	0	0	0	0	0	84778	0	147920	173170	161500	333530	340670	617470	477990	196610	0	0	276060	258220	241650	1072400	2123800	5457200	7239800	6366300	2224400	1663300	1795700	1259900	886440	555260	548340	509600
321267511	protein NipSnap homolog 1 isoform 2 [Homo sapiens]	NP_001189431.1	NP_001189431	NIPSNAP1	2	5	27,3	31,465	264	1,46E-90	163	0	0	0	92644	236810	98988	168020	0	31644	24624	0	0	149230	165660	95230	92143	1077300	2563700	2436400	705960	1107400	558370	750800	1044500	943810	593140	872980	369150	644700	648130	413150	598330	716900	289180	283880	387500	252980	173350
24307923				RPE								0	0	0	0	0	0	0	0	0	0	0	0	0	0	0	0	0	0	0	0	0	0	0	0	0	0	0	0	0	0	0	0	0	0	0	0	0	0
387527991	protein OS-9 isoform 7 precursor [Homo sapiens]	NP_001248351.1	NP_001248351	OS9	8	4	9,8	63,154	560	1,25E-21	5	0	0	0	0	0	0	0	0	0	0	0	0	36342	0	0	0	0	0	0	0	0	0	0	0	0	0	0	0	0	0	0	0	0	0	0	0	0	0
157909822	tyrosine-protein kinase SgK223 [Homo sapiens]	NP_001074295.1	NP_001074295	PRAG1	1	1	0,9	149,31	1402	0,00052787	1	0	0	0	0	0	0	0	0	0	0	0	0	0	0	0	221530	0	77812	127790	0	0	0	0	0	0	0	0	0	0	0	0	0	0	0	0	0	0	0
61743954	neuroblast differentiation-associated protein AHNAK isoform 1 [Homo sapiens]	NP_001611.1	NP_001611	AHNAK	2	164	53,2	629,09	5890	0	4656	204360	0	0	190590	241680	327690	469970	831150	793020	929160	2003700	0	3181700	3558400	3013300	2346000	2878600	3873500	4407200	2613500	3207000	2840000	2744200	2440500	3013400	2644900	2752500	3151900	4085900	2594900	3131700	2903600	2803800	2995600	2823500	2869200	3066500	2826900
262206105	sodium-independent sulfate anion transporter [Homo sapiens]	NP_775897.3	NP_775897	SLC26A11	4	4	8,3	65,298	606	1,81E-45	8	0	0	0	0	0	0	0	0	0	0	0	0	0	0	0	0	0	0	0	0	0	0	0	0	0	0	0	0	0	0	0	309540	323320	0	0	0	0	0
4504747	integrin alpha-3 isoform a precursor [Homo sapiens]	NP_002195.1	NP_002195	ITGA3	2	23	24,4	116,61	1051	8,93E-288	176	210430	0	0	221230	321280	376350	358950	345040	106790	56874	82776	0	80362	0	0	0	0	59897	0	84345	0	0	37240	0	85620	0	0	0	43512	0	151680	109900	80277	0	0	0	494580	5101000
7710154				WARS2								0	0	0	0	0	0	0	0	0	0	0	0	0	0	0	0	0	0	0	0	0	0	0	0	0	0	0	0	0	0	0	0	0	0	0	0	0	0
26638650				KCNMA1								0	0	0	0	0	0	0	0	0	0	0	0	0	0	0	0	0	0	0	0	0	0	0	0	0	0	0	0	0	0	0	0	0	0	0	0	0	0
7661996				LPGAT1								0	0	0	0	0	0	0	0	0	0	0	0	0	0	0	0	0	0	0	0	0	0	0	0	0	0	0	0	0	0	0	0	0	0	0	0	0	0
62241003	cardiomyopathy-associated protein 5 [Homo sapiens]	NP_705838.3	NP_705838	CMYA5	1	2	0,6	449,21	4069	0,000044415	11	0	0	0	0	0	0	0	0	0	164460	0	0	0	0	0	0	0	0	0	0	0	0	0	0	0	0	0	0	0	0	0	0	0	0	0	0	0	0
61966781	putative peptidyl-tRNA hydrolase PTRHD1 [Homo sapiens]	NP_001013685.1	NP_001013685	PTRHD1	1	2	15	15,805	140	3,47E-12	35	0	0	0	0	0	0	0	0	0	0	0	0	0	0	0	0	0	0	0	0	166430	0	0	0	0	0	0	540510	677220	225760	209240	0	461200	525710	694980	386700	157600	150470
7705997	ER membrane protein complex subunit 4 [Homo sapiens]	NP_057538.1	NP_057538	EMC4	1	3	22,4	20,086	183	1,34E-12	15	0	0	0	0	0	0	0	0	531600	0	0	0	0	0	0	0	0	0	0	0	0	0	0	0	0	0	0	0	0	0	0	0	0	0	410010	367130	98770	81400
4758756	nucleosome assembly protein 1-like 1 [Homo sapiens]	NP_004528.1	NP_004528	NAP1L1	2	4	14,6	45,374	391	4,49E-89	118	57047	0	0	0	0	61208	0	102110	347050	254940	1036400	0	1808000	1138900	743640	761250	865570	622830	665310	401200	447180	154550	115860	434920	115230	0	35861	0	0	0	0	0	0	0	0	0	0	0
223029410	talin-1 [Homo sapiens]	NP_006280.3	NP_006280	TLN1	5	121	63,8	269,76	2541	0	3207	0	0	0	7590,9	56171	57289	56023	40032	33427	44644	402060	0	510390	321470	221920	93637	79731	80777	90623	49319	89078	68637	40555	31675	42089	69973	119880	127280	218680	377240	752080	3926600	9459100	11765000	14813000	11216000	6992600	2587100
4503151	cathepsin K preproprotein [Homo sapiens]	NP_000387.1	NP_000387	CTSK	1	10	38	36,966	329	1,75E-244	398	1001900	0	0	486940	564910	446620	910490	811310	487240	1319900	1898300	0	5608600	5681500	6058400	4929600	4879000	5730900	5240000	2693900	2261100	2270100	995110	1892200	608680	1150600	519990	1191500	615360	784290	439190	773020	638360	0	92086	136710	0	0
186928821				HDGF								0	0	0	0	0	0	0	0	0	0	0	0	0	0	0	0	0	0	0	0	0	0	0	0	0	0	0	0	0	0	0	0	0	0	0	0	0	0
45269149	nicotinate-nucleotide pyrophosphorylase [carboxylating] precursor [Homo sapiens]	NP_055113.2	NP_055113	QPRT	1	7	37,4	30,815	297	0	91	0	0	0	0	0	0	145470	186160	251390	240350	185870	0	0	0	0	0	0	3442800	21467000	3880700	20110000	41722000	12209000	745510	0	240910	0	0	0	0	0	0	0	61378	0	0	0	0
4503563	epithelial membrane protein 3 [Homo sapiens]	NP_001416.1	NP_001416	EMP3	1	1	8,6	18,429	163	3,27E-63	37	0	0	0	0	0	0	0	0	0	0	0	0	0	0	0	0	0	0	0	0	0	0	0	0	0	0	0	460760	480950	453400	0	157600	0	0	207370	0	0	0
4506341	ATP-binding cassette sub-family D member 3 isoform a [Homo sapiens]	NP_002849.1	NP_002849	ABCD3	2	11	22,2	75,475	659	7,40E-138	212	0	0	0	0	0	0	0	0	0	0	62990	0	24234	0	0	0	0	0	0	0	18186	0	0	0	13341	0	0	0	22859	107780	117010	166090	145450	517900	196430	177480	169300	137800
4502043	aldehyde dehydrogenase family 3 member B1 isoform a [Homo sapiens]	NP_000685.1	NP_000685	ALDH3B1	8	5	12,8	51,839	468	2,06E-24	16	0	0	0	0	0	0	0	0	0	0	0	0	0	0	0	32247	71025	78971	127520	95514	183470	185490	76174	49973	63607	45952	51134	58994	65498	35925	53778	87356	0	33484	110830	62036	75338	50658
18765729	synaptosomal-associated protein 23 isoform SNAP23A [Homo sapiens]	NP_003816.2	NP_003816	SNAP23	2	4	25,1	23,354	211	4,91E-21	28	0	0	0	0	0	0	0	0	0	0	0	0	0	0	0	0	0	0	106980	75185	296990	534670	260870	34989	126880	56405	91719	0	111620	0	0	0	0	252550	0	0	0	27799
42476013	NHL repeat-containing protein 2 [Homo sapiens]	NP_940916.2	NP_940916	NHLRC2	1	4	6,2	79,443	726	3,25E-12	9	0	0	0	0	0	0	0	0	0	0	0	0	0	0	22173	40642	48014	0	0	70962	171410	0	291170	0	447740	0	53790	0	0	0	0	0	0	0	0	920160	0	0
6715600	Golgin subfamily A member 4 isoform 2 [Homo sapiens]	NP_002069.2	NP_002069	GOLGA4	2	12	7	261,14	2230	7,22E-49	29	49898	0	0	0	0	12175	4434,6	0	0	0	0	0	0	0	5563,4	0	0	0	0	0	0	0	0	3797,8	16041	24934	0	4334	0	4028,2	4545,1	4540,8	4261,2	3125,8	0	0	0	4234,5
115529486				ATP7A								0	0	0	0	0	0	0	0	0	0	0	0	0	0	0	0	0	0	0	0	0	0	0	0	0	0	0	0	0	0	0	0	0	0	0	0	0	0
75750470				RHOT1								0	0	0	0	0	0	0	0	0	0	0	0	0	0	0	0	0	0	0	0	0	0	0	0	0	0	0	0	0	0	0	0	0	0	0	0	0	0
56788370	PH and SEC7 domain-containing protein 4 [Homo sapiens]	NP_036587.2	NP_036587	PSD4	1	1	1,8	116,25	1056	0,00081484	3	0	0	0	0	0	0	0	0	0	0	0	0	0	0	0	0	0	0	0	0	6179,3	10451	7087,4	5002,6	0	0	0	0	0	0	0	0	0	0	0	0	0	0
270288733	transmembrane protein 63A [Homo sapiens]	NP_055513.2	NP_055513	TMEM63A	1	9	10,8	92,125	807	6,70E-32	71	0	0	0	0	0	0	0	0	0	0	0	0	0	0	0	0	0	0	0	0	0	0	0	0	60089	864940	1508600	984740	528950	208690	105860	264810	14526	0	8379,3	17927	35773	0
4506623	60S ribosomal protein L27 [Homo sapiens]	NP_000979.1	NP_000979	RPL27	1	3	27,9	15,798	136	8,48E-14	60	3066300	0	0	4450600	11203000	1259400	4238200	3053300	1477800	847780	1132800	0	1233800	700400	524170	364880	0	590530	475710	279330	457020	0	0	31352	208790	198860	250890	744360	0	0	154460	170140	0	0	272680	304160	399290	289450
148529023	BRISC complex subunit Abro1 [Homo sapiens]	NP_115558.3	NP_115558	ABRAXAS2	1	5	13	46,9	415	9,08E-15	19	0	0	0	0	0	0	0	0	0	0	0	0	0	0	0	0	0	0	0	0	48462	0	0	0	0	0	0	77851	0	0	87577	0	78489	122930	0	107400	100460	100050
268607694				FHL1								0	0	0	0	0	0	0	0	0	0	0	0	0	0	0	0	0	0	0	0	0	0	0	0	0	0	0	0	0	0	0	0	0	0	0	0	0	0
14165435	heterogeneous nuclear ribonucleoprotein K isoform b [Homo sapiens]	NP_112552.1	NP_112552	HNRNPK	3	12	34,8	50,976	463	9,83E-91	110	2163700	0	0	2419900	2119700	1418100	997850	1109500	377280	135600	82516	0	135290	153940	116730	99109	65001	30098	6933,4	0	170700	857920	9559,3	0	0	0	0	0	0	0	0	0	0	0	0	0	0	0
15529970	membralin isoform 2 [Homo sapiens]	NP_219488.1	NP_219488	TMEM259	2	1	3,2	46,43	408	0,00001127	9	0	0	0	0	0	25479	0	0	0	0	0	0	0	0	0	0	0	0	0	0	0	0	0	0	0	0	0	0	0	0	0	0	0	0	0	0	0	0
31377765	transmembrane protein 87A isoform 1 precursor [Homo sapiens]	NP_056312.2	NP_056312	TMEM87A	2	3	7,6	63,429	555	3,73E-14	4	0	0	0	0	0	0	0	0	0	0	0	0	0	0	0	0	0	0	0	0	0	0	0	0	124920	298500	0	0	0	0	0	0	0	0	0	0	0	0
14149716	protein phosphatase 1 regulatory subunit 12C [Homo sapiens]	NP_060077.1	NP_060077	PPP1R12C	1	3	5,1	84,88	782	4,39E-15	14	0	0	0	0	0	0	0	0	0	0	0	0	0	33506	0	0	44886	11503	26599	33457	81243	98403	47205	25853	0	0	0	0	14787	0	0	0	0	164720	0	133340	0	0
14589953				POLR2H								0	0	0	0	0	0	0	0	0	0	0	0	0	0	0	0	0	0	0	0	0	0	0	0	0	0	0	0	0	0	0	0	0	0	0	0	0	0
5031697	probable phospholipid-transporting ATPase IC [Homo sapiens]	NP_005594.1	NP_005594	ATP8B1	1	7	8,6	143,72	1251	2,20E-75	20	0	0	0	0	247010	0	0	839750	881070	546950	1010900	0	757360	0	281200	0	0	194710	179000	72383	80726	110790	96497	0	0	0	58099	66954	0	0	0	0	51192	53336	8226,6	0	0	39052
384475554	histidine--tRNA ligase, cytoplasmic isoform 3 [Homo sapiens]	NP_001244970.1	NP_001244970	HARS	4	5	14,1	54,846	489	1,55E-62	58	337500	0	0	0	0	0	0	0	0	0	60553	0	125830	122710	155290	0	0	63909	953770	241400	219440	172530	207820	191470	195910	108430	120510	18859	71852	0	0	0	0	0	0	0	0	0
74271837				GLUL								0	0	0	0	0	0	0	0	0	0	0	0	0	0	0	0	0	0	0	0	0	0	0	0	0	0	0	0	0	0	0	0	0	0	0	0	0	0
28933465	syntaxin-12 [Homo sapiens]	NP_803173.1	NP_803173	STX12	1	5	26,1	31,642	276	9,31E-135	135	128840	0	0	109140	40910	98739	126370	0	0	0	251700	0	267070	352790	411460	567160	514120	655470	1661100	747170	321500	48937	27744	227420	54180	49400	331390	326570	482000	163800	273830	254910	502570	302070	269690	299080	280360	376430
7706706	sorting nexin-9 [Homo sapiens]	NP_057308.1	NP_057308	SNX9	1	14	30,4	66,591	595	0	296	0	0	0	20751	17264	17415	12688	10836	13735	10656	16512	0	12173	13794	7891,4	6217,1	7957,9	71927	297520	233140	560070	274170	98261	302180	678690	840390	1135000	1350300	1427400	1694200	1635700	2138600	1690100	1474400	1571200	1098400	1412400	916620
4503023	carnitine O-palmitoyltransferase 2, mitochondrial precursor [Homo sapiens]	NP_000089.1	NP_000089	CPT2	1	20	44,2	73,776	658	5,18E-244	272	0	0	0	0	0	0	0	0	0	0	90152	0	2717800	3910700	3899900	1357800	1102600	1903100	1939400	844170	699700	447540	336200	118760	157940	12579	9195,3	17020	0	11097	0	0	0	0	0	0	0	0
70906430	AP-2 complex subunit sigma isoform AP17 [Homo sapiens]	NP_004060.2	NP_004060	AP2S1	2	5	38	17,018	142	1,08E-55	78	0	0	0	0	0	0	0	0	0	0	0	0	0	0	0	0	0	0	0	54426	0	421380	108020	208530	0	292570	0	526050	398510	1816800	937830	1419300	2938600	188180	6719200	7569200	8972000	3974300
8923448	39S ribosomal protein L16, mitochondrial [Homo sapiens]	NP_060310.1	NP_060310	MRPL16	1	3	15,5	28,449	251	6,10E-26	32	174980	0	0	675010	1291700	1172400	1831300	1629700	431600	423700	0	0	0	46780	0	0	0	130460	0	0	0	57915	0	0	0	54634	0	33987	0	47147	0	57417	0	0	0	0	0	0
5902102				SNRPD1								0	0	0	0	0	0	0	0	0	0	0	0	0	0	0	0	0	0	0	0	0	0	0	0	0	0	0	0	0	0	0	0	0	0	0	0	0	0
4507239				SSR2								0	0	0	0	0	0	0	0	0	0	0	0	0	0	0	0	0	0	0	0	0	0	0	0	0	0	0	0	0	0	0	0	0	0	0	0	0	0
4826649	39S ribosomal protein L49, mitochondrial [Homo sapiens]	NP_004918.1	NP_004918	MRPL49	1	6	41,6	19,198	166	6,61E-200	150	0	0	0	0	0	0	0	0	0	0	0	0	60601	0	0	0	0	0	0	0	0	0	0	0	0	0	59973	0	0	0	0	0	0	0	0	0	0	0
33519455				MAT2B								0	0	0	0	0	0	0	0	0	0	0	0	0	0	0	0	0	0	0	0	0	0	0	0	0	0	0	0	0	0	0	0	0	0	0	0	0	0
50428925	tubulin-folding cofactor B [Homo sapiens]	NP_001272.2	NP_001272	TBCB	1	1	4,5	27,325	244	0,000053709	12	0	0	0	63830	52686	80754	151590	216240	110300	147820	98228	0	0	0	0	0	0	0	0	0	0	0	0	0	0	0	0	0	0	0	0	0	0	0	0	0	0	0
41327741	protein ETHE1, mitochondrial [Homo sapiens]	NP_055112.2	NP_055112	ETHE1	1	14	80,3	27,873	254	0	745	7292800	0	0	6608500	7025300	7288500	7944000	16172000	12484000	25390000	86078000	0	79291000	63909000	28814000	17421000	8133700	6329700	6799900	3317100	3769800	2505900	1392100	1233500	1862000	1463300	1258800	1059200	944810	1219700	989120	448480	377930	646640	507610	129320	44916	298190
21361120				CNN1								0	0	0	0	0	0	0	0	0	0	0	0	0	0	0	0	0	0	0	0	0	0	0	0	0	0	0	0	0	0	0	0	0	0	0	0	0	0
14210536	tubulin beta-6 chain [Homo sapiens]	NP_115914.1	NP_115914	TUBB6	1	9	36,8	49,857	446	0	321	0	0	0	0	0	0	0	0	70152	279020	447830	0	1237300	1392300	1481500	402360	661330	125550	127840	68433	199020	0	161010	72553	0	168590	100110	109300	146450	0	0	0	64482	113360	81698	125700	70686	107730
358248211	acetyl-coenzyme A synthetase 2-like, mitochondrial isoform 3 [Homo sapiens]	NP_001239605.1	NP_001239605	ACSS1	4	8	21,3	62,721	568	2,55E-32	74	0	0	0	0	0	0	0	0	0	36953	583410	0	894140	1083300	280410	466460	259020	303720	491010	182110	140390	63220	70651	0	0	0	0	0	0	0	0	0	0	0	0	0	0	0
66363694				HAX1								0	0	0	0	0	0	0	0	0	0	0	0	0	0	0	0	0	0	0	0	0	0	0	0	0	0	0	0	0	0	0	0	0	0	0	0	0	0
16554609	28S ribosomal protein S11, mitochondrial isoform a [Homo sapiens]	NP_073750.2	NP_073750	MRPS11	2	3	16,5	20,616	194	3,29E-15	76	0	0	0	91618	151390	118070	175000	0	70042	0	204510	0	17553	190550	0	0	0	0	0	0	0	0	0	0	0	0	0	0	0	0	0	0	0	0	144130	110900	0	731030
11559925	probable Xaa-Pro aminopeptidase 3 isoform 1 [Homo sapiens]	NP_071381.1	NP_071381	XPNPEP3	1	6	14,4	57,033	507	2,41E-17	30	0	0	0	0	0	0	0	0	0	16597	0	0	0	47363	41658	80077	25638	102840	18165	78585	146480	131000	0	0	0	106430	123460	0	720910	385090	538830	239630	103100	248740	134970	49466	34001	0
30025026	osteopetrosis-associated transmembrane protein 1 [Homo sapiens]	NP_054747.2	NP_054747	OSTM1	1	1	3,3	37,256	334	0,00054889	8	0	0	0	0	0	0	0	0	0	0	0	0	0	0	0	0	0	0	0	0	0	0	0	0	106640	0	0	0	0	0	0	0	0	0	194870	222730	356380	511590
21070976	diablo homolog, mitochondrial isoform 3 precursor [Homo sapiens]	NP_620307.1	NP_620307	-	2	4	29,7	22,284	195	2,26E-93	17	0	0	0	0	0	0	0	3760800	4802600	4821900	558000	0	0	92664	0	0	0	0	0	0	0	0	0	0	0	0	0	166810	431420	291100	0	599170	0	248540	250820	0	351980	256730
41462412				SLC25A35								0	0	0	0	0	0	0	0	0	0	0	0	0	0	0	0	0	0	0	0	0	0	0	0	0	0	0	0	0	0	0	0	0	0	0	0	0	0
19913428	V-type proton ATPase subunit B, brain isoform [Homo sapiens]	NP_001684.2	NP_001684	ATP6V1B2	2	24	62,6	56,5	511	0	615	0	0	0	0	37497	38782	124880	1295600	3186400	3286700	2779400	0	2559300	940870	415210	448230	211760	348290	88033	294590	188480	117430	70145	60510	69825	0	10037	0	16359	769500	18132	274650	717570	728540	405910	390450	292970	363470
4758878				PAFAH2								0	0	0	0	0	0	0	0	0	0	0	0	0	0	0	0	0	0	0	0	0	0	0	0	0	0	0	0	0	0	0	0	0	0	0	0	0	0
156071459	ADP/ATP translocase 2 [Homo sapiens]	NP_001143.2	NP_001143	SLC25A5	2	6	19,5	32,852	298	0	547	0	0	0	549460	5503100	16221000	14752000	15953000	14786000	12266000	20792000	0	22452000	23288000	23483000	24772000	20978000	18969000	21188000	6002400	8645800	4151700	3963600	1242800	1422800	872260	458040	145760	593890	224380	272610	209530	69160	178220	0	0	237710	66207
62414289	vimentin [Homo sapiens]	NP_003371.2	NP_003371	VIM	3	62	91	53,651	466	0	6159	3129400	0	0	2178800	2943200	2244000	1883500	2218000	944330	1336400	2121700	0	2779800	2872200	1058500	1061000	769540	770920	1251300	2468600	4122300	10357000	35292000	123300000	376600000	698400000	606570000	436310000	279850000	144040000	99194000	82999000	61005000	49523000	33502000	24034000	19363000	15247000
38016943				ORAI1								0	0	0	0	0	0	0	0	0	0	0	0	0	0	0	0	0	0	0	0	0	0	0	0	0	0	0	0	0	0	0	0	0	0	0	0	0	0
304766523	UPF0505 protein C16orf62 [Homo sapiens]	NP_064710.4	NP_064710	C16orf62	1	5	6,2	118,61	1052	7,47E-17	13	0	0	0	0	0	0	0	0	0	0	0	0	0	34737	0	0	0	0	0	16952	60334	156950	87853	104920	171130	134240	259370	317690	308360	284920	334180	267150	78045	75401	31085	0	0	0
6005860	60S ribosomal protein L35 [Homo sapiens]	NP_009140.1	NP_009140	RPL35	1	2	18,7	14,551	123	4,64E-58	56	2632700	0	0	9297600	4411900	382290	4224400	2248200	6853200	6301300	6507700	0	891510	964220	576740	175390	313110	279040	158540	139620	283940	223410	225990	103360	569040	0	41394	39990	0	0	0	0	0	0	0	0	0	0
324021716	serine/threonine-protein phosphatase 5 isoform 2 [Homo sapiens]	NP_001191213.1	NP_001191213	PPP5C	2	4	10,3	54,425	477	1,58E-31	28	0	0	0	0	0	0	0	0	13127	49363	86438	0	273890	394780	218930	243790	128750	14366	209150	41564	0	42787	37343	0	0	0	0	0	0	0	0	0	0	0	0	0	0	0
6005701	ATP-binding cassette sub-family A member 8 [Homo sapiens]	NP_009099.1	NP_009099	ABCA8	1	7	5,7	179,24	1581	1,07E-73	18	0	0	0	0	0	0	0	0	0	0	0	0	0	0	15498	0	0	0	0	0	0	0	0	0	0	0	0	0	0	0	0	0	0	0	0	0	0	0
4507357	transgelin-2 [Homo sapiens]	NP_003555.1	NP_003555	TAGLN2	1	16	88,9	22,391	199	0	755	1322600	0	0	1349000	1678800	1823100	2213900	1974900	4528400	7913600	45723000	0	33215000	15339000	13318000	6799000	5804400	7983500	5991900	4125700	4092900	3851900	3989000	3272300	3950800	4198700	5893800	8444100	9449500	8025200	11372000	4147600	3983000	2754800	5174000	2615200	1972300	1157900
4506505				RGS10								0	0	0	0	0	0	0	0	0	0	0	0	0	0	0	0	0	0	0	0	0	0	0	0	0	0	0	0	0	0	0	0	0	0	0	0	0	0
222831590				QRSL1								0	0	0	0	0	0	0	0	0	0	0	0	0	0	0	0	0	0	0	0	0	0	0	0	0	0	0	0	0	0	0	0	0	0	0	0	0	0
56549091				BCAP29								0	0	0	0	0	0	0	0	0	0	0	0	0	0	0	0	0	0	0	0	0	0	0	0	0	0	0	0	0	0	0	0	0	0	0	0	0	0
4505331				NAPG								0	0	0	0	0	0	0	0	0	0	0	0	0	0	0	0	0	0	0	0	0	0	0	0	0	0	0	0	0	0	0	0	0	0	0	0	0	0
268832194	ATP synthase subunit s-like protein isoform 5 [Homo sapiens]	NP_001161343.1	NP_001161343	DMAC2	6	2	10	26,331	230	0,000013865	5	0	0	0	0	0	0	0	0	0	186540	128100	0	0	0	0	0	0	0	0	0	0	0	0	0	0	0	0	0	0	0	0	0	0	0	0	0	0	0
68508957				CES1								0	0	0	0	0	0	0	0	0	0	0	0	0	0	0	0	0	0	0	0	0	0	0	0	0	0	0	0	0	0	0	0	0	0	0	0	0	0
217035105	dnaJ homolog subfamily C member 11 [Homo sapiens]	NP_060668.2	NP_060668	DNAJC11	1	18	44	63,277	559	0	415	15109	0	0	0	0	0	0	0	10406	0	0	0	0	0	0	0	0	46824	0	0	0	0	0	0	0	0	0	73350	70477	339630	920350	726730	1057400	424370	1262400	1008100	1064400	821830
256222019	ras-related protein Rab-10 [Homo sapiens]	NP_057215.3	NP_057215	RAB10	1	10	46,5	22,541	200	2,79E-187	467	6524900	0	0	7053300	10337000	5819300	5550200	10561000	10740000	14660000	11299000	0	8661300	5814300	3343400	3040800	751360	1734000	2494100	2827100	3212200	4008800	3154700	1629300	1813900	864800	2082600	1732100	1745200	572100	388690	1257900	2924500	482040	479360	373430	488950	678680
157388943				TMEM104								0	0	0	0	0	0	0	0	0	0	0	0	0	0	0	0	0	0	0	0	0	0	0	0	0	0	0	0	0	0	0	0	0	0	0	0	0	0
56118223				CEPT1								0	0	0	0	0	0	0	0	0	0	0	0	0	0	0	0	0	0	0	0	0	0	0	0	0	0	0	0	0	0	0	0	0	0	0	0	0	0
156151445	acyl-CoA synthetase family member 2, mitochondrial precursor [Homo sapiens]	NP_079425.3	NP_079425	ACSF2	1	16	34,3	68,124	615	0	334	0	0	0	0	0	0	32363	217610	2122800	7677500	7518200	0	8440800	6114900	4310600	3093500	2568300	3108800	2280500	1575600	972890	216390	224310	60914	0	30069	0	130980	99786	0	80313	0	0	0	0	0	0	0
7705819	immediate early response 3-interacting protein 1 precursor [Homo sapiens]	NP_057181.1	NP_057181	IER3IP1	1	1	24,4	8,9687	82	6,47E-33	5	0	0	0	0	0	0	0	0	0	0	0	0	0	0	0	0	0	0	0	0	0	138070	110420	67894	0	0	0	0	0	0	0	0	0	0	0	0	0	0
32996709				TMED7								0	0	0	0	0	0	0	0	0	0	0	0	0	0	0	0	0	0	0	0	0	0	0	0	0	0	0	0	0	0	0	0	0	0	0	0	0	0
4504025	glutaredoxin-1 [Homo sapiens]	NP_002055.1	NP_002055	GLRX	4	2	11,3	11,776	106	5,35E-06	17	236800	0	0	130460	147520	139930	197620	233260	676590	955990	1863200	0	1060300	1007000	573910	424450	98478	133850	93224	0	0	0	0	0	0	0	0	0	0	0	0	0	0	0	0	0	0	0
304434552	putative keratin-associated protein 10-like ENSP00000375147 [Homo sapiens]	NP_001139654.1	NP_001139654	KRTAP16-1	1	4	10,8	53,912	517	1,96E-41	5	0	0	0	0	0	0	0	0	0	0	0	0	0	0	0	0	0	0	0	0	0	0	0	54272	0	0	0	0	39718	0	0	0	0	0	0	0	0	0
194688147	serine/threonine-protein phosphatase 2B catalytic subunit alpha isoform isoform 2 [Homo sapiens]	NP_001124163.1	NP_001124163	PPP3CA	9	9	19,2	57,658	511	1,35E-25	52	0	0	0	0	0	0	0	6730,2	34176	200390	1419600	0	2242400	1793700	1072900	680080	557360	395950	241440	200090	243030	227480	383510	215690	61581	170570	144520	29464	24174	12041	9552	42618	120160	17350	183270	67454	13981	8411,6
11342680	beta-centractin [Homo sapiens]	NP_005726.1	NP_005726	ACTR1B	1	5	27,1	42,293	376	4,56E-138	18	0	0	0	0	0	0	0	0	0	0	0	0	0	0	0	0	0	0	45723	0	0	0	0	0	0	0	0	0	0	0	0	23975	0	0	0	0	0	64304
4506605	60S ribosomal protein L23 [Homo sapiens]	NP_000969.1	NP_000969	RPL23	1	2	25	14,865	140	9,89E-48	27	161670	0	0	205920	1065000	129420	149140	144360	111520	0	0	0	0	0	29933	0	0	0	0	0	191660	0	0	31081	0	0	0	0	0	0	0	76815	0	0	184800	97951	0	0
26667177	39S ribosomal protein L46, mitochondrial [Homo sapiens]	NP_071446.2	NP_071446	MRPL46	1	8	43,4	31,705	279	6,19E-171	138	0	0	0	26750	0	0	63707	43099	130140	64790	91604	0	278550	42846	365260	424520	822370	2289700	2191200	1998000	1304900	764570	668660	261280	244790	307000	21926	14637	16314	12901	0	5907	0	0	0	0	0	0
315221152	60S ribosomal protein L11 isoform 2 [Homo sapiens]	NP_001186731.1	NP_001186731	RPL11	2	4	24,9	20,124	177	1,06E-47	82	3344000	0	0	3905500	5490200	4764500	1987400	613440	12155000	522100	377880	0	433210	276000	0	0	0	0	0	0	0	0	0	0	441500	0	377110	77155	0	0	0	0	0	0	0	259840	0	190820
4506439				RBBP7								0	0	0	0	0	0	0	0	0	0	0	0	0	0	0	0	0	0	0	0	0	0	0	0	0	0	0	0	0	0	0	0	0	0	0	0	0	0
8922532	regulator of microtubule dynamics protein 3 [Homo sapiens]	NP_060615.1	NP_060615	RMDN3	1	8	25,7	52,118	470	0	164	0	0	0	57581	21359	0	0	0	0	157120	0	0	57345	264130	0	0	0	64450	0	0	0	64950	0	0	0	0	0	0	0	0	0	0	0	0	124950	55500	122600	119600
56118221				APBB1IP								0	0	0	0	0	0	0	0	0	0	0	0	0	0	0	0	0	0	0	0	0	0	0	0	0	0	0	0	0	0	0	0	0	0	0	0	0	0
13994261	39S ribosomal protein L32, mitochondrial precursor [Homo sapiens]	NP_114109.1	NP_114109	MRPL32	1	4	24,5	21,405	188	7,12E-272	101	0	0	0	0	0	0	0	0	0	0	0	0	0	0	0	0	0	0	0	0	0	0	0	0	0	572250	0	0	0	0	0	0	0	0	0	0	0	0
4758352				FDX1								0	0	0	0	0	0	0	0	0	0	0	0	0	0	0	0	0	0	0	0	0	0	0	0	0	0	0	0	0	0	0	0	0	0	0	0	0	0
5174391	alcohol dehydrogenase [NADP(+)] [Homo sapiens]	NP_006057.1	NP_006057	AKR1A1	5	14	52,9	36,573	325	1,21E-159	161	755310	0	0	2525100	5101300	3100200	1918700	946660	520470	368600	207740	0	142490	0	109810	56416	41296	21130	105160	37937	0	0	0	0	0	0	0	0	0	0	0	0	0	0	0	0	0	0
12408677	prefoldin subunit 4 [Homo sapiens]	NP_002614.2	NP_002614	PFDN4	1	4	32,8	15,314	134	2,22E-39	11	0	0	0	0	0	0	0	0	0	0	0	0	0	0	0	0	0	446130	0	0	0	0	0	98290	0	0	0	0	0	0	0	0	0	0	0	0	0	343870
5453740	myosin regulatory light chain 12A [Homo sapiens]	NP_006462.1	NP_006462	MYL12A	8	8	50,9	19,794	171	7,51E-279	250	870150	0	0	154430	236760	0	0	56258	0	0	0	0	0	0	0	0	0	0	0	0	0	0	0	0	0	0	0	0	0	0	0	0	0	0	0	0	218360	0
307574691	transforming growth factor beta receptor type 3 isoform b precursor [Homo sapiens]	NP_001182612.1	NP_001182612	TGFBR3	3	2	2,5	93,427	850	3,30E-06	12	0	0	0	0	0	0	0	0	0	33411	0	0	0	35015	0	0	0	0	0	0	0	0	106440	0	117060	0	45064	0	890490	362540	453740	639480	460650	377770	240830	265350	237390	247610
57863257	T-complex protein 1 subunit alpha isoform a [Homo sapiens]	NP_110379.2	NP_110379	TCP1	2	21	46,8	60,343	556	4,46E-275	195	47620	0	0	181010	625940	82269	82566	64780	42198	26231	100420	0	407570	1223200	2299600	3293400	4330500	3568700	2625100	1017800	1099300	654080	253000	323960	259150	252670	111090	221440	169890	127920	143730	86222	151960	83578	30034	70511	39300	0
373432684				UBE2L3								0	0	0	0	0	0	0	0	0	0	0	0	0	0	0	0	0	0	0	0	0	0	0	0	0	0	0	0	0	0	0	0	0	0	0	0	0	0
4503915				GART								0	0	0	0	0	0	0	0	0	0	0	0	0	0	0	0	0	0	0	0	0	0	0	0	0	0	0	0	0	0	0	0	0	0	0	0	0	0
4503827				FZD2								0	0	0	0	0	0	0	0	0	0	0	0	0	0	0	0	0	0	0	0	0	0	0	0	0	0	0	0	0	0	0	0	0	0	0	0	0	0
4759154				SNAP29								0	0	0	0	0	0	0	0	0	0	0	0	0	0	0	0	0	0	0	0	0	0	0	0	0	0	0	0	0	0	0	0	0	0	0	0	0	0
24119166	putative hydrolase RBBP9 [Homo sapiens]	NP_006597.2	NP_006597	RBBP9	1	2	14,5	21	186	2,50E-06	2	0	0	0	0	0	0	0	0	0	0	0	0	0	0	0	0	0	0	0	0	0	0	0	0	0	0	0	0	0	0	0	0	0	0	0	0	0	0
190570176				TANGO2								0	0	0	0	0	0	0	0	0	0	0	0	0	0	0	0	0	0	0	0	0	0	0	0	0	0	0	0	0	0	0	0	0	0	0	0	0	0
27502427	membrane cofactor protein isoform 12 precursor [Homo sapiens]	NP_758871.1	NP_758871	CD46	5	4	12,7	39,803	355	1,37E-50	37	0	0	0	0	0	0	0	0	0	0	0	0	0	0	0	0	0	0	320080	616730	1889300	1942600	2629300	1494200	751440	218720	379420	0	335680	388580	355190	154870	101670	263620	217280	0	69409	105860
110825980				GLIPR1								0	0	0	0	0	0	0	0	0	0	0	0	0	0	0	0	0	0	0	0	0	0	0	0	0	0	0	0	0	0	0	0	0	0	0	0	0	0
4506707	40S ribosomal protein S25 [Homo sapiens]	NP_001019.1	NP_001019	RPS25	1	3	24	13,742	125	4,30E-08	11	5720500	0	0	3152200	11452000	4479300	2962200	2660700	287040	116070	1679200	0	193190	0	0	0	0	0	0	0	0	0	0	0	0	0	0	0	0	0	0	0	0	0	140350	0	0	0
4506209	26S protease regulatory subunit 7 isoform 1 [Homo sapiens]	NP_002794.1	NP_002794	PSMC2	2	20	50,3	48,633	433	3,37E-197	200	0	0	0	0	0	0	0	0	0	0	0	0	77546	0	0	61097	57710	36459	0	0	52816	0	42280	134290	0	0	0	51014	0	42674	7751	0	0	0	86402	331840	566440	387220
393715091				TUBA1A								0	0	0	0	0	0	0	0	0	0	0	0	0	0	0	0	0	0	0	0	0	0	0	0	0	0	0	0	0	0	0	0	0	0	0	0	0	0
23065552	glutathione S-transferase Mu 3 [Homo sapiens]	NP_000840.2	NP_000840	GSTM3	1	12	51,6	26,559	225	4,75E-281	154	0	0	0	169710	779690	373920	857500	3223900	922240	310930	311060	0	492980	362130	104260	804680	0	0	116540	71284	0	0	0	0	0	0	12556	0	0	0	0	0	0	0	0	0	0	0
7657056	EH domain-containing protein 3 [Homo sapiens]	NP_055415.1	NP_055415	EHD3	1	6	11,2	60,886	535	2,58E-120	62	0	0	0	0	0	0	0	0	21005	5883,2	158390	0	178480	40321	58143	41178	31689	22670	6435,8	0	22958	0	0	0	0	0	0	0	0	0	0	0	0	0	0	0	0	0
7706349	28S ribosomal protein S33, mitochondrial [Homo sapiens]	NP_057155.1	NP_057155	MRPS33	2	2	19,8	12,629	106	1,48E-07	20	0	0	0	0	0	0	0	0	0	0	0	0	0	0	0	0	0	0	0	0	0	0	0	0	0	0	0	0	0	0	0	0	0	0	0	0	0	0
5031715				GIPC1								0	0	0	0	0	0	0	0	0	0	0	0	0	0	0	0	0	0	0	0	0	0	0	0	0	0	0	0	0	0	0	0	0	0	0	0	0	0
55769543	39S ribosomal protein L14, mitochondrial [Homo sapiens]	NP_115487.2	NP_115487	MRPL14	1	2	22,8	15,947	145	7,56E-25	8	79251	0	0	71518	43678	0	0	0	0	0	0	0	0	0	0	0	0	0	0	0	0	0	0	0	0	0	0	0	0	0	0	0	0	0	0	0	0	0
20149635				NSFL1C								0	0	0	0	0	0	0	0	0	0	0	0	0	0	0	0	0	0	0	0	0	0	0	0	0	0	0	0	0	0	0	0	0	0	0	0	0	0
148727247	ubiquitin carboxyl-terminal hydrolase 5 isoform 2 [Homo sapiens]	NP_003472.2	NP_003472	USP5	2	32	50,4	93,307	835	0	217	12511	0	0	0	20809	18880	0	0	18421	0	6965,1	0	0	1885200	9551000	994130	300680	117120	109820	44867	71613	10976	1448,7	38855	45905	866690	22601	49558	162880	0	103030	0	0	86491	63726	0	0	50512
7706057	39S ribosomal protein L27, mitochondrial [Homo sapiens]	NP_057588.1	NP_057588	MRPL27	1	6	41,2	16,073	148	5,96E-64	112	0	0	0	0	0	32780	0	0	0	172260	0	0	0	0	0	67100	0	0	0	0	0	196100	0	0	0	0	0	0	0	0	0	0	0	0	0	0	0	0
7706441	vacuolar protein sorting-associated protein 29 isoform 1 [Homo sapiens]	NP_057310.1	NP_057310	VPS29	2	5	37,4	20,505	182	1,28E-98	93	0	0	0	0	0	0	0	0	0	0	0	0	0	0	0	0	0	0	187690	123440	477090	880500	1696100	2651500	4524500	6190000	4618100	657910	113900	0	0	0	0	0	0	0	0	0
55769589				TMEM63B								0	0	0	0	0	0	0	0	0	0	0	0	0	0	0	0	0	0	0	0	0	0	0	0	0	0	0	0	0	0	0	0	0	0	0	0	0	0
255759952	WD repeat-containing protein 81 isoform 1 [Homo sapiens]	NP_001157281.1	NP_001157281	WDR81	1	1	1,1	211,69	1941	0,00059168	1	0	0	0	0	0	0	0	0	0	0	0	0	0	0	0	0	0	0	0	0	0	0	0	0	0	0	0	0	0	0	0	0	0	0	0	0	0	0
10835220	sarcoplasmic/endoplasmic reticulum calcium ATPase 1 isoform a [Homo sapiens]	NP_004311.1	NP_004311	ATP2A1	2	1	2,1	109,28	994	0	2	0	0	0	0	0	0	0	0	0	0	0	0	0	0	0	0	0	0	0	0	0	0	0	0	0	0	0	0	0	0	0	0	0	0	0	0	0	0
4885165	cystatin-A [Homo sapiens]	NP_005204.1	NP_005204	CSTA	1	1	18,4	11,006	98	1,28E-13	1	0	0	0	0	0	0	0	0	0	0	0	0	0	0	0	0	0	0	0	0	0	0	0	0	0	0	0	0	0	0	0	0	0	0	0	0	0	0
334278906	vascular non-inflammatory molecule 2 isoform 3 precursor [Homo sapiens]	NP_001229279.1	NP_001229279	VNN2	3	1	4,7	33,257	299	0,00053052	1	0	0	0	0	0	0	0	0	0	0	0	0	0	0	0	0	0	0	0	0	0	0	0	0	0	0	0	0	0	0	0	0	0	0	0	0	0	0
386781609	radixin isoform 5 [Homo sapiens]	NP_001247425.1	NP_001247425	RDX	1	1	6	23,413	200	9,16E-130	1	0	0	0	0	0	0	0	0	0	0	0	0	0	0	0	0	0	0	0	0	0	0	0	0	0	0	0	0	0	0	0	0	0	0	0	0	0	0
256355134	ectonucleoside triphosphate diphosphohydrolase 1 isoform 6 [Homo sapiens]	NP_001157655.1	NP_001157655	ENTPD1	7	1	3,5	42,73	372	0,000013497	4	0	0	0	0	0	0	0	0	0	0	0	0	0	0	0	0	0	0	0	0	0	0	0	0	0	0	0	0	0	0	0	0	0	0	0	0	0	0
61966777	V-set and immunoglobulin domain-containing protein 8 precursor [Homo sapiens]	NP_001013683.1	NP_001013683	VSIG8	1	2	2,7	43,89	414	0,000042992	2	0	0	0	0	0	0	0	0	0	0	0	0	0	0	0	0	0	0	0	0	0	0	0	0	0	0	0	0	0	0	0	0	0	0	0	0	0	0
392050757	intraflagellar transport protein 20 homolog isoform 4 [Homo sapiens]	NP_001254706.1	NP_001254706	IFT20	4	1	12,3	12,969	114	0,000095924	2	0	0	0	0	0	0	0	0	0	0	0	0	0	0	0	0	0	0	0	0	0	0	0	0	0	0	0	0	0	0	0	0	0	0	0	0	0	0
154240706	UPF0449 protein C19orf25 [Homo sapiens]	NP_689695.2	NP_689695	C19orf25	1	1	16,9	12,878	118	4,53E-07	3	0	0	0	0	0	0	0	0	0	0	0	0	0	0	0	0	0	0	0	0	0	0	0	0	0	0	0	0	0	0	0	0	0	0	0	0	0	0
221316661	2-oxoglutarate dehydrogenase-like, mitochondrial isoform a [Homo sapiens]	NP_060715.2	NP_060715	OGDHL	3	1	1,5	114,48	1010	2,58E-215	1	0	0	0	0	0	0	0	0	0	0	0	0	0	0	0	0	0	0	0	0	0	0	0	0	0	0	0	0	0	0	0	0	0	0	0	0	0	0
228480221	four and a half LIM domains protein 1 isoform 4 [Homo sapiens]	NP_001153175.1	NP_001153175	FHL1	8	3	16	22,017	194	6,39E-11	59	0	0	0	117250	289160	586480	1189500	2886900	1920600	1409200	1653800	0	1259400	632630	406190	273230	239150	117640	200680	179410	0	115250	0	0	43106	38321	32391	0	0	0	0	0	0	0	0	0	0	0
4506675	dolichyl-diphosphooligosaccharide--protein glycosyltransferase subunit 1 precursor [Homo sapiens]	NP_002941.1	NP_002941	RPN1	2	41	67,2	68,569	607	0	3212	5264,5	0	0	83990	1228100	2698900	160040	11067	2569600	25412	4799100	0	15929	87410	100290	155390	131290	178610	603320	789990	1220400	1159000	1440700	478640	1310800	779160	710580	433130	1099400	1114800	1168000	559010	587140	737770	688150	16434000	39006000	67180000
4506693	40S ribosomal protein S17 [Homo sapiens]	NP_001012.1	NP_001012	RPS17	2	1	16,3	15,55	135	3,04E-28	5	167700	0	0	0	0	0	235090	138740	0	0	0	0	0	0	0	0	0	0	0	0	0	0	0	0	0	0	0	0	0	0	0	0	0	0	0	0	0	0
83376130	elongation factor 1-beta [Homo sapiens]	NP_001032752.1	NP_001032752	EEF1B2	3	2	12,4	24,763	225	2,64E-81	110	0	0	0	0	0	0	0	0	0	0	0	0	0	0	0	112730	102290	149200	215740	255560	457260	218270	478800	241930	280980	66669	42259	371370	241940	168310	127220	169490	67535	21457	24353	25503	230240	48308
255958282				PLIN3								0	0	0	0	0	0	0	0	0	0	0	0	0	0	0	0	0	0	0	0	0	0	0	0	0	0	0	0	0	0	0	0	0	0	0	0	0	0
186928835				P3H1								0	0	0	0	0	0	0	0	0	0	0	0	0	0	0	0	0	0	0	0	0	0	0	0	0	0	0	0	0	0	0	0	0	0	0	0	0	0
4503503				EIF2B1								0	0	0	0	0	0	0	0	0	0	0	0	0	0	0	0	0	0	0	0	0	0	0	0	0	0	0	0	0	0	0	0	0	0	0	0	0	0
31077081				FXN								0	0	0	0	0	0	0	0	0	0	0	0	0	0	0	0	0	0	0	0	0	0	0	0	0	0	0	0	0	0	0	0	0	0	0	0	0	0
349732256	thioredoxin isoform 2 [Homo sapiens]	NP_001231867.1	NP_001231867	TXN	2	2	25,9	9,4519	85	2,47E-09	38	1067400	0	0	826010	1053800	1067700	634630	777790	1027800	750400	0	0	0	2596900	1737500	1449200	1870900	2036000	2995000	3236800	3130300	1122400	1758100	1167300	1942600	1954500	1261400	1443600	1326700	0	0	0	0	591520	581890	0	0	0
111955139				GTPBP10								0	0	0	0	0	0	0	0	0	0	0	0	0	0	0	0	0	0	0	0	0	0	0	0	0	0	0	0	0	0	0	0	0	0	0	0	0	0
50980301	myosin phosphatase Rho-interacting protein isoform 2 [Homo sapiens]	NP_958431.2	NP_958431	MPRIP	2	14	17,2	116,53	1025	4,79E-119	107	0	0	0	0	0	0	0	0	0	0	0	0	0	0	0	0	28217	24168	33548	0	0	18793	405140	12539	0	27503	269210	40877	0	0	17159	0	19890	4505300	65575	50262	22008	18431
255958306	perilipin-3 isoform 3 [Homo sapiens]	NP_001157666.1	NP_001157666	PLIN3	3	20	63,3	45,803	422	0	811	231850	0	0	586240	812960	1410000	1567400	1371400	1779000	1936800	4975800	0	6577700	8201900	6099200	5757500	9703700	10077000	7417100	3548200	3721400	2584000	1319800	731040	827800	990600	593240	466040	406020	558290	566590	411990	119960	228830	155540	0	70993	118920
4507669				TPT1								0	0	0	0	0	0	0	0	0	0	0	0	0	0	0	0	0	0	0	0	0	0	0	0	0	0	0	0	0	0	0	0	0	0	0	0	0	0
94721241	isoleucine--tRNA ligase, cytoplasmic [Homo sapiens]	NP_002152.2	NP_002152	IARS	2	15	16,2	144,5	1262	1,11E-99	126	0	0	0	0	0	0	0	0	0	0	0	0	0	0	0	0	0	0	33638	0	0	106350	0	0	0	0	0	21314	0	0	0	0	0	4012,9	6996,1	27655	46638	35284
302129698	transmembrane protein 126B isoform a [Homo sapiens]	NP_060950.3	NP_060950	TMEM126B	5	2	12,2	25,943	230	1,14E-08	12	0	0	0	0	0	0	0	0	0	0	0	0	0	0	0	0	0	0	0	0	0	0	0	0	0	0	0	0	0	0	0	0	0	0	0	126790	406710	161270
5729875	membrane-associated progesterone receptor component 1 [Homo sapiens]	NP_006658.1	NP_006658	PGRMC1	1	9	38,5	21,671	195	0	670	6008500	0	0	5154300	2934900	9795000	11047000	18704000	23258000	17998000	13850000	0	11079000	8248300	7194700	6012100	4605100	6670500	8481600	14738000	18269000	9067000	6269300	4963700	4925700	4913900	4308000	5084700	7747400	4393000	3702900	5698400	3460000	2519600	4224200	1240100	3753700	2605300
21269877	cysteine--tRNA ligase, cytoplasmic isoform a [Homo sapiens]	NP_644802.1	NP_644802	CARS	4	12	19,8	82,845	726	3,68E-51	61	0	0	0	0	0	0	0	0	0	0	0	0	0	0	0	0	0	33764	544670	0	0	0	109680	57612	161110	610950	794660	697740	697230	316550	173320	112530	158580	315690	32547	58728	51365	4244,1
127139033	NADPH--cytochrome P450 reductase [Homo sapiens]	NP_000932.3	NP_000932	POR	1	27	51,3	77,047	680	0	334	0	0	0	0	0	0	0	0	0	0	0	0	0	0	14997	0	15936	144390	1798900	2805800	7047800	2282400	1241100	1077000	607570	136510	175310	110810	132890	42459	36604	0	0	21582	35095	13950	10398	13772
23510381	transportin-1 isoform 2 [Homo sapiens]	NP_694858.1	NP_694858	TNPO1	2	12	17,4	101,31	890	1,88E-193	291	0	0	0	0	0	17120	0	0	0	0	0	0	0	0	0	694770	549180	996880	2092500	1316400	2286800	1786100	1430400	1272300	1092500	970630	523510	189560	226690	131180	273180	101890	132760	0	76914	69429	45489	22703
394953908	26S proteasome non-ATPase regulatory subunit 11 [Homo sapiens]	NP_001257411.1	NP_001257411	PSMD11	2	20	53,3	47,463	422	4,22E-247	290	20211	0	0	0	0	0	0	0	0	0	17971	0	0	0	0	23909	0	12019	0	0	0	0	0	0	34923	0	0	60832	79034	52365	0	0	0	0	55696	100990	177790	914400
5902022				TMEM115								0	0	0	0	0	0	0	0	0	0	0	0	0	0	0	0	0	0	0	0	0	0	0	0	0	0	0	0	0	0	0	0	0	0	0	0	0	0
8923541	UPF0587 protein C1orf123 [Homo sapiens]	NP_060357.1	NP_060357	C1orf123	1	2	25	18,048	160	6,55E-08	2	482110	0	0	119070	0	43710	0	0	0	0	0	0	0	0	0	0	0	0	0	0	0	0	0	0	0	0	0	0	0	0	0	0	0	0	0	0	0	0
13489087	leukocyte elastase inhibitor [Homo sapiens]	NP_109591.1	NP_109591	SERPINB1	1	4	13,7	42,741	379	1,90E-15	12	0	0	0	0	0	0	0	0	0	0	0	0	0	0	0	0	0	0	0	0	0	255510	0	0	0	0	0	0	0	38953	0	0	0	0	0	0	0	0
17402900	far upstream element-binding protein 1 [Homo sapiens]	NP_003893.2	NP_003893	FUBP1	1	3	5,9	67,56	644	5,98E-07	5	0	0	0	0	0	0	0	0	0	0	0	0	0	23178	43119	75149	0	0	0	0	0	0	0	0	0	0	0	0	0	0	0	0	0	0	0	0	0	0
23308577	D-3-phosphoglycerate dehydrogenase [Homo sapiens]	NP_006614.2	NP_006614	PHGDH	1	12	29,3	56,65	533	2,71E-71	137	0	0	0	0	41166	0	0	0	0	0	0	0	29824	0	0	0	0	386170	178220	851580	1022000	597320	424860	268450	225280	138910	69877	0	0	40937	0	0	0	0	0	0	0	0
42415471				PNPLA4								0	0	0	0	0	0	0	0	0	0	0	0	0	0	0	0	0	0	0	0	0	0	0	0	0	0	0	0	0	0	0	0	0	0	0	0	0	0
62912479	HLA class I histocompatibility antigen, alpha chain E precursor [Homo sapiens]	NP_005507.3	NP_005507	HLA-E	1	1	4,2	40,057	358	3,21E-113	4	0	0	0	0	0	0	0	0	0	29457	54528	0	0	0	0	61588	0	0	0	0	0	0	0	0	0	0	0	0	0	0	0	0	0	0	0	0	0	0
209180448				TOM1								0	0	0	0	0	0	0	0	0	0	0	0	0	0	0	0	0	0	0	0	0	0	0	0	0	0	0	0	0	0	0	0	0	0	0	0	0	0
28557745	zinc-binding alcohol dehydrogenase domain-containing protein 2 [Homo sapiens]	NP_787103.1	NP_787103	ZADH2	1	2	8	40,14	377	1,10E-28	31	0	0	0	0	55491	117230	78294	92538	0	0	80497	0	0	0	0	60431	38990	211450	124360	0	0	54177	0	44149	63887	0	0	0	0	45372	0	0	0	0	0	0	0	0
4503521	eukaryotic translation initiation factor 3 subunit E [Homo sapiens]	NP_001559.1	NP_001559	EIF3E	1	6	18,4	52,22	445	2,15E-22	18	0	0	0	0	0	0	0	0	88912	234540	0	0	60080	87383	64194	8529900	0	7592700	5378800	3296400	0	2256000	1859200	34139	2047400	2064300	0	1430800	1319900	737290	0	506830	375370	226180	198240	130690	88209	0
6912278	COMM domain-containing protein 3 [Homo sapiens]	NP_036203.1	NP_036203	COMMD3	2	3	23,6	22,151	195	2,45E-14	15	0	0	0	0	0	0	0	0	0	0	0	0	0	0	0	0	0	0	0	0	0	0	0	0	0	0	0	0	0	0	35443	11679	41705	0	17071	39106	0	26020
312032405	aminoacylase-1 isoform b [Homo sapiens]	NP_001185825.1	NP_001185825	ACY1	5	4	15,5	37,596	336	1,80E-11	14	0	0	0	0	108010	0	0	0	0	0	0	0	0	0	0	0	35765	56778	2078200	114110	0	0	290360	0	0	0	0	0	25368	0	0	0	0	0	25487	0	0	0
7705927	ATPase inhibitor, mitochondrial isoform 1 precursor [Homo sapiens]	NP_057395.1	NP_057395	ATPIF1	5	3	15,1	12,249	106	2,20E-06	4	0	0	0	2326800	5043700	5430500	6633000	8693500	6359700	6110200	456600	0	339090	0	0	0	0	0	0	0	0	0	0	175730	188580	0	267680	246140	0	228700	240810	164130	120730	817490	0	0	0	0
4506697	40S ribosomal protein S20 isoform 2 [Homo sapiens]	NP_001014.1	NP_001014	RPS20	2	3	20,2	13,373	119	1,27E-09	27	174790	0	0	1439400	248710	3209400	3889100	267710	0	2878900	639600	0	426290	0	0	0	0	0	833860	0	1338200	0	1718700	732890	1010100	1021900	642200	0	1770700	916110	0	485470	1015900	367830	394910	855910	0	277140
14269586	28S ribosomal protein S26, mitochondrial [Homo sapiens]	NP_110438.1	NP_110438	MRPS26	1	10	42,9	24,211	205	3,32E-55	131	0	0	0	59100	0	0	0	0	0	0	146040	0	171070	0	937020	0	0	0	708170	0	0	0	0	0	360380	0	0	0	0	187210	137630	1859300	1364100	1652000	1929000	1746400	1261600	1042400
4506289	tyrosine-protein phosphatase non-receptor type 1 [Homo sapiens]	NP_002818.1	NP_002818	PTPN1	1	1	3	49,966	435	9,06E-15	2	0	0	0	0	0	0	0	0	0	0	0	0	0	0	0	0	0	0	0	0	0	0	0	0	0	0	0	0	0	0	0	0	0	0	0	0	0	0
38202207	amine oxidase [flavin-containing] B [Homo sapiens]	NP_000889.3	NP_000889	MAOB	1	10	24,6	58,762	520	4,01E-246	27	0	0	0	0	0	0	0	0	0	0	0	0	25955	0	0	0	0	0	50470	0	0	135240	105530	124400	106610	0	28069	0	0	0	0	0	0	0	0	0	0	0
5174419	putative ATP-dependent Clp protease proteolytic subunit, mitochondrial precursor [Homo sapiens]	NP_006003.1	NP_006003	CLPP	1	13	45,5	30,18	277	0	179	0	0	0	372600	735410	500560	651520	399500	341580	413890	356020	0	142690	0	246510	123280	111390	179450	250650	108750	23143	109350	133430	119300	134540	25318000	29449000	5722100	1294000	661800	251920	174680	15109	16832	7692,8	0	0	0
41350320	melanoma-associated antigen D2 [Homo sapiens]	NP_957516.1	NP_957516	MAGED2	3	1	3,6	64,953	606	0,000024056	3	0	0	0	0	0	0	0	0	0	0	0	0	0	0	0	0	0	0	0	0	0	65211	34308	0	0	0	0	0	0	0	0	0	0	0	0	0	0	0
15431301	60S ribosomal protein L7 [Homo sapiens]	NP_000962.2	NP_000962	RPL7	1	7	31,5	29,225	248	5,74E-27	85	0	0	0	0	0	0	0	1141900	628930	464310	478430	0	0	1036700	633050	0	274400	0	0	54541	0	100160	175230	6047000	161780	0	177030	12825000	247260	0	178110	356790	228440	1225400	5676100	4720000	1080800	404570
299523086	mesencephalic astrocyte-derived neurotrophic factor precursor [Homo sapiens]	NP_006001.3	NP_006001	MANF	1	5	31,9	20,7	182	1,81E-30	68	0	0	0	0	0	0	0	0	0	0	0	0	0	18196	438680	164990	331670	867590	499940	405030	153130	291840	0	51071	0	0	0	0	0	0	0	116630	160380	165330	79112	136360	221440	121930
157739930	tapasin-related protein precursor [Homo sapiens]	NP_060479.3	NP_060479	TAPBPL	1	4	13,2	50,182	468	9,84E-27	5	0	0	0	0	0	0	0	0	0	0	0	0	0	0	0	0	0	0	0	0	0	0	96487	0	0	0	0	0	0	0	0	0	0	0	0	0	0	0
22035590	39S ribosomal protein L24, mitochondrial [Homo sapiens]	NP_663781.1	NP_663781	MRPL24	2	10	52,3	24,915	216	9,02E-217	169	0	0	0	9863,7	19862	0	31554	0	0	0	0	0	0	0	0	0	52228	0	0	0	0	0	0	37345	0	177320	0	0	111420	0	67661	0	0	0	0	0	0	91636
15626999				ITPA								0	0	0	0	0	0	0	0	0	0	0	0	0	0	0	0	0	0	0	0	0	0	0	0	0	0	0	0	0	0	0	0	0	0	0	0	0	0
380837121	vesicle-trafficking protein SEC22b precursor [Homo sapiens]	NP_004883.3	NP_004883	SEC22B	1	12	56,7	24,74	215	0	562	2112800	0	0	2430400	2384000	2758200	3551000	3942400	2639100	2265100	4117000	0	2420100	2492300	951070	666350	1112700	865380	728670	592940	1151200	1020700	1696800	318330	2814400	1024100	1398900	1651800	1931900	2118300	836030	981660	1270800	1486000	653400	648590	1807300	862800
29826294				GORASP2								0	0	0	0	0	0	0	0	0	0	0	0	0	0	0	0	0	0	0	0	0	0	0	0	0	0	0	0	0	0	0	0	0	0	0	0	0	0
62912457				ALDH18A1								0	0	0	0	0	0	0	0	0	0	0	0	0	0	0	0	0	0	0	0	0	0	0	0	0	0	0	0	0	0	0	0	0	0	0	0	0	0
8923857	ER membrane protein complex subunit 3 [Homo sapiens]	NP_060917.1	NP_060917	EMC3	1	4	21,1	29,952	261	3,76E-174	92	0	0	0	0	0	0	0	0	0	0	0	0	0	0	0	0	0	0	0	0	0	0	0	0	0	0	0	0	0	0	0	0	0	0	277660	289260	164800	97671
403420580	sulfide:quinone oxidoreductase, mitochondrial [Homo sapiens]	NP_001258142.1	NP_001258142	SQOR	3	40	82,7	49,96	450	0	3894	0	0	0	13252	113000	2953900	17531000	30080000	44190000	53162000	102390000	0	137850000	135190000	132530000	89422000	74282000	123800000	101960000	33121000	38832000	21196000	18362000	13946000	12603000	6807200	3739600	5631200	4763100	5715700	4873400	3640500	3302900	4772900	5440900	3196300	2900400	2190600
385648255				SPATA20								0	0	0	0	0	0	0	0	0	0	0	0	0	0	0	0	0	0	0	0	0	0	0	0	0	0	0	0	0	0	0	0	0	0	0	0	0	0
341926262	ubiquinone biosynthesis monooxygenase COQ6 isoform b [Homo sapiens]	NP_872286.2	NP_872286	COQ6	2	1	3,2	48,593	443	0,00089907	1	0	0	0	0	0	0	28918	15276	41124	0	35188	0	0	0	0	0	0	0	0	0	0	0	0	0	0	0	0	0	0	0	0	0	0	0	0	0	0	0
321400114	protein CASP isoform f [Homo sapiens]	NP_001189474.1	NP_001189474	CUX1	5	4	7,3	72,023	632	2,67E-10	13	0	0	0	0	0	0	0	0	0	0	554790	0	5620600	144120	101950	156250	119220	63996	0	0	177850	0	0	0	52497	0	9637,7	0	0	0	0	0	0	0	0	0	5294,9	9474,9
332801090				HNRNPDL								0	0	0	0	0	0	0	0	0	0	0	0	0	0	0	0	0	0	0	0	0	0	0	0	0	0	0	0	0	0	0	0	0	0	0	0	0	0
10863945	X-ray repair cross-complementing protein 5 [Homo sapiens]	NP_066964.1	NP_066964	XRCC5	1	5	6,6	82,704	732	1,95E-74	75	23342	0	0	19663	41693	46687	36364	0	30632	0	0	0	9317,7	7271,8	0	0	0	0	0	0	0	70063	94145	123990	165950	141730	456830	612120	523650	615610	433460	293220	92893	98355	32080	26689	0	0
222144309				RABAC1								0	0	0	0	0	0	0	0	0	0	0	0	0	0	0	0	0	0	0	0	0	0	0	0	0	0	0	0	0	0	0	0	0	0	0	0	0	0
32528301				EPHB4								0	0	0	0	0	0	0	0	0	0	0	0	0	0	0	0	0	0	0	0	0	0	0	0	0	0	0	0	0	0	0	0	0	0	0	0	0	0
296179429	hydroxyacyl-coenzyme A dehydrogenase, mitochondrial isoform 2 precursor [Homo sapiens]	NP_005318.3	NP_005318	HADH	2	12	66,9	34,277	314	0	696	139540	0	0	5479800	27757000	34168000	30112000	30211000	21851000	15341000	14252000	0	12578000	13005000	8395100	3963700	3189300	3541000	2026000	1049400	1616800	1575700	2525400	2378500	3520500	2087200	1039500	652390	555340	324450	272660	298250	348780	54437	110930	84068	44869	13441
223468574				VAMP7								0	0	0	0	0	0	0	0	0	0	0	0	0	0	0	0	0	0	0	0	0	0	0	0	0	0	0	0	0	0	0	0	0	0	0	0	0	0
16596694	39S ribosomal protein L53, mitochondrial [Homo sapiens]	NP_444278.1	NP_444278	MRPL53	2	7	77,7	12,107	112	7,13E-27	106	181160	0	0	43256	57233	163140	104030	105210	103610	81124	96298	0	53320	107740	15374	13643	0	61358	116760	89229	139910	174010	42013	0	111370	0	815360	13588000	17094000	8484600	6426300	3166300	2342300	241000	201550	83631	0	0
4506387	UV excision repair protein RAD23 homolog B isoform 1 [Homo sapiens]	NP_002865.1	NP_002865	RAD23B	3	14	37,9	43,171	409	0	194	264100	0	0	210700	3146700	3593700	1247300	478800	578770	657500	606100	0	2317600	4103100	0	87739	915250	4261400	5534600	6392000	16903000	29359000	32627000	15371000	7719300	1942900	140160	9503,3	141110	354750	307990	0	99958	0	42807	0	0	0
21361933	T-cell immunomodulatory protein precursor [Homo sapiens]	NP_110417.2	NP_110417	ITFG1	1	4	9	68,107	612	1,02E-17	8	0	0	0	0	0	0	0	0	0	0	0	0	0	0	0	0	0	0	46906	0	0	0	0	0	0	0	0	0	0	0	0	0	393640	19029	53960	0	0	0
94721354				MTHFD2								0	0	0	0	0	0	0	0	0	0	0	0	0	0	0	0	0	0	0	0	0	0	0	0	0	0	0	0	0	0	0	0	0	0	0	0	0	0
32895368	collagen alpha-1(VIII) chain precursor [Homo sapiens]	NP_065084.2	NP_065084	COL8A1	2	5	5,8	73,363	744	9,79E-50	37	0	0	0	0	0	0	0	0	0	0	0	0	0	10925	20559	39347	72701	29983	31982	17433	82817	72293	59923	29589	71381	0	0	30715	0	0	0	0	11915	9153,1	0	0	8370,8	0
31542673	charged multivesicular body protein 6 [Homo sapiens]	NP_078867.2	NP_078867	CHMP6	1	1	6,5	23,485	201	8,90E-50	48	0	0	0	0	0	0	0	0	273890	0	0	0	0	163950	0	0	222600	321470	278640	290320	0	189700	0	0	0	0	0	0	0	0	0	0	0	0	0	0	0	0
166795299				SLC2A1								0	0	0	0	0	0	0	0	0	0	0	0	0	0	0	0	0	0	0	0	0	0	0	0	0	0	0	0	0	0	0	0	0	0	0	0	0	0
5902076				SRSF1								0	0	0	0	0	0	0	0	0	0	0	0	0	0	0	0	0	0	0	0	0	0	0	0	0	0	0	0	0	0	0	0	0	0	0	0	0	0
109689718				ABHD12								0	0	0	0	0	0	0	0	0	0	0	0	0	0	0	0	0	0	0	0	0	0	0	0	0	0	0	0	0	0	0	0	0	0	0	0	0	0
195963412				TGFBR1								0	0	0	0	0	0	0	0	0	0	0	0	0	0	0	0	0	0	0	0	0	0	0	0	0	0	0	0	0	0	0	0	0	0	0	0	0	0
300797307	gremlin-1 isoform 3 [Homo sapiens]	NP_001178251.1	NP_001178251	GREM1	4	2	21,1	13,413	114	2,47E-08	30	0	0	0	0	0	0	0	0	0	0	0	0	36600	72935	0	68925	0	58478	94629	68821	107370	86296	110470	123880	0	0	115550	0	0	37090	0	0	0	0	0	0	0	0
110681719	transmembrane protein 245 [Homo sapiens]	NP_114401.2	NP_114401	TMEM245	1	5	8,6	97,356	879	1,40E-137	45	0	0	0	0	0	0	0	0	0	0	0	0	0	0	0	0	0	0	2445400	1104300	956820	896980	534200	0	530670	0	716760	0	0	0	0	0	0	0	147850	0	0	46472
58331222	probable phospholipid-transporting ATPase IG isoform b [Homo sapiens]	NP_001010986.1	NP_001010986	ATP11C	2	13	13,6	128,12	1119	1,55E-69	53	0	0	0	0	0	0	0	0	0	0	0	0	0	12123	0	0	0	0	0	0	0	0	0	0	0	0	0	0	0	230490	409930	116130	70193	101330	20592	0	18190	0
7662004	mitofusin-2 [Homo sapiens]	NP_055689.1	NP_055689	MFN2	2	15	24	86,401	757	3,17E-130	127	153900	0	0	0	0	0	0	0	0	0	45247	0	13606	71036	0	0	0	0	397960	528310	243030	1032700	963660	714670	435660	506790	304490	581510	223380	977950	1319400	1066500	1069700	1307800	732620	386560	378310	115710
9910394				AGPAT3								0	0	0	0	0	0	0	0	0	0	0	0	0	0	0	0	0	0	0	0	0	0	0	0	0	0	0	0	0	0	0	0	0	0	0	0	0	0
103472001	NADH dehydrogenase [ubiquinone] 1 alpha subcomplex subunit 7 [Homo sapiens]	NP_004992.2	NP_004992	NDUFA7	1	11	61,1	12,551	113	8,84E-157	174	336330	0	0	172840	0	227570	0	0	233160	0	0	0	0	0	0	0	0	0	0	0	408790	2347100	3736600	4292000	2714400	1942600	1033700	646710	1201500	519920	354480	300110	271220	250030	237920	0	107530	96550
171543879				CD99								0	0	0	0	0	0	0	0	0	0	0	0	0	0	0	0	0	0	0	0	0	0	0	0	0	0	0	0	0	0	0	0	0	0	0	0	0	0
21264315	EH domain-containing protein 4 [Homo sapiens]	NP_644670.1	NP_644670	EHD4	1	10	21,8	61,174	541	2,77E-48	105	0	0	0	0	0	0	0	0	69248	50050	0	0	46740	215070	334920	191560	215540	293140	28037	14559	52299	0	0	0	5292,2	0	26034	0	0	0	78726	278300	76998	0	0	0	0	0
11055992	retinoid-inducible serine carboxypeptidase precursor [Homo sapiens]	NP_067639.1	NP_067639	SCPEP1	1	2	6,2	50,83	452	5,16E-30	24	370560	0	0	241100	0	366670	532250	0	0	0	610530	0	0	0	0	0	0	0	0	0	0	0	0	0	0	0	0	0	0	0	0	0	0	0	0	0	0	0
15149465	caldesmon isoform 5 [Homo sapiens]	NP_149131.1	NP_149131	CALD1	4	32	47,4	61,212	532	0	1289	3293900	0	0	4119800	7115300	9797400	12805000	15032000	12472000	14385000	20085000	0	22398000	19243000	16194000	14161000	12609000	13249000	19366000	8732900	13252000	6766600	3793100	2289300	2798300	2292300	1533000	1130300	1038300	1350200	1453200	1770400	1436800	1238800	694240	1021400	554420	599010
4502101	annexin A1 [Homo sapiens]	NP_000691.1	NP_000691	ANXA1	1	25	74	38,714	346	0	2828	199060	0	0	2181700	24945000	70730000	119770000	99377000	72465000	72709000	109080000	0	78978000	50570000	23949000	16809000	11362000	10286000	13247000	6969400	8326600	8242700	5444900	5175800	4932900	5664300	4497400	4151000	6793200	6390900	4869500	4323900	4192300	4356400	3938700	3169900	3916300	2619400
33942072	protein canopy homolog 3 precursor [Homo sapiens]	NP_006577.2	NP_006577	CNPY3	1	1	6,5	30,748	278	0,00016438	2	0	0	0	0	0	0	0	0	0	0	87534	0	220040	248670	104950	0	0	0	0	0	0	0	0	0	0	0	0	0	0	0	0	0	0	0	0	0	0	0
4506647				RPL39								0	0	0	0	0	0	0	0	0	0	0	0	0	0	0	0	0	0	0	0	0	0	0	0	0	0	0	0	0	0	0	0	0	0	0	0	0	0
22035579	septin-6 isoform A [Homo sapiens]	NP_665799.1	NP_665799	sep-06	4	2	7	48,872	427	2,40E-261	5	0	0	0	0	0	0	0	0	0	0	0	0	0	0	0	0	0	0	0	0	0	0	0	0	0	0	0	0	0	0	0	0	0	0	0	0	0	77700
14211919				SLC9A7								0	0	0	0	0	0	0	0	0	0	0	0	0	0	0	0	0	0	0	0	0	0	0	0	0	0	0	0	0	0	0	0	0	0	0	0	0	0
67944630	60S ribosomal protein L9 [Homo sapiens]	NP_001020092.1	NP_001020092	RPL9	2	6	38,5	21,863	192	2,35E-149	84	148970	0	0	662120	1493000	1719000	1548700	1794700	1296900	965470	1229400	0	421340	192040	241710	0	60806	124080	106910	0	65046	0	0	0	0	49368	51725	0	0	0	0	0	46701	49472	0	0	0	0
285002253				AGA								0	0	0	0	0	0	0	0	0	0	0	0	0	0	0	0	0	0	0	0	0	0	0	0	0	0	0	0	0	0	0	0	0	0	0	0	0	0
157389005	calpain-2 catalytic subunit isoform 1 [Homo sapiens]	NP_001739.2	NP_001739	CAPN2	2	37	63,9	80,008	700	0	345	0	0	0	4581,5	57436	0	11744	0	0	0	8790500	0	52618000	18386000	2883400	1461500	1377300	989860	1371300	875990	1256600	1790900	1482900	691750	766170	1022300	789950	896950	890370	877330	705810	641400	619990	565240	351490	350100	363260	490390
21362062				LZIC								0	0	0	0	0	0	0	0	0	0	0	0	0	0	0	0	0	0	0	0	0	0	0	0	0	0	0	0	0	0	0	0	0	0	0	0	0	0
30410728				FUT8								0	0	0	0	0	0	0	0	0	0	0	0	0	0	0	0	0	0	0	0	0	0	0	0	0	0	0	0	0	0	0	0	0	0	0	0	0	0
4503273	angiotensin-converting enzyme isoform 1 precursor [Homo sapiens]	NP_000780.1	NP_000780	ACE	3	29	31,5	149,71	1306	0	137	0	0	0	0	0	0	0	10813	0	0	0	0	98279	0	0	51416	35827	36289	43842	0	0	0	0	0	49507	0	8748	18639	0	0	679650	0	0	0	22408	3149,3	1540800	2619000
4507869				VASP								0	0	0	0	0	0	0	0	0	0	0	0	0	0	0	0	0	0	0	0	0	0	0	0	0	0	0	0	0	0	0	0	0	0	0	0	0	0
53828918	geranylgeranyl transferase type-2 subunit alpha [Homo sapiens]	NP_004572.3	NP_004572	RABGGTA	2	4	9,7	65,071	567	9,22E-21	8	0	0	0	0	0	0	0	0	0	0	53256	0	13620	0	75019	0	0	0	0	0	0	0	0	0	0	41534	83427	0	73677	75414	0	0	0	32491	0	0	0	0
19115964	1-phosphatidylinositol 4,5-bisphosphate phosphodiesterase delta-3 [Homo sapiens]	NP_588614.1	NP_588614	PLCD3	1	3	4,6	89,257	789	1,12E-07	3	0	0	0	0	0	0	0	0	0	0	71308	0	56453	46717	0	52675	0	0	0	0	0	0	0	0	0	5128,1	0	0	0	0	0	0	16925	0	0	0	0	0
24308207	leucine-rich repeat-containing protein 47 [Homo sapiens]	NP_065761.1	NP_065761	LRRC47	1	4	9,8	63,472	583	6,23E-12	22	0	0	0	0	0	0	0	11308	22700	24411	63481	0	0	0	41635	0	45393	186470	343550	155460	135650	102330	190370	62719	0	0	0	0	0	0	0	0	0	0	0	0	0	0
9943848				ADD3								0	0	0	0	0	0	0	0	0	0	0	0	0	0	0	0	0	0	0	0	0	0	0	0	0	0	0	0	0	0	0	0	0	0	0	0	0	0
66773030	excitatory amino acid transporter 3 [Homo sapiens]	NP_004161.4	NP_004161	SLC1A1	1	4	10,7	57,1	524	7,10E-22	4	0	0	0	0	0	0	0	0	0	0	0	0	0	0	0	0	0	0	0	0	0	0	0	0	0	0	0	0	0	0	0	0	0	0	0	0	28789	22510
8923892				PXMP2								0	0	0	0	0	0	0	0	0	0	0	0	0	0	0	0	0	0	0	0	0	0	0	0	0	0	0	0	0	0	0	0	0	0	0	0	0	0
58530845	zyxin [Homo sapiens]	NP_001010972.1	NP_001010972	ZYX	2	8	22	61,277	572	1,91E-98	85	0	0	0	10874	25003	174910	323680	627360	254780	665060	1314700	0	1113900	941120	541910	428180	0	381350	342220	250500	688460	1275500	2995100	1202800	715190	839430	549700	443500	148070	0	0	95656	0	0	0	0	0	0
21361423	zinc transporter ZIP1 [Homo sapiens]	NP_055252.2	NP_055252	SLC39A1	1	1	3,7	34,249	324	0,000067959	10	139870	0	0	0	0	0	0	0	0	0	0	0	0	0	0	0	0	0	0	0	0	137600	211960	0	0	0	0	0	0	0	0	0	0	0	0	0	0	0
4505701	pyridoxal kinase [Homo sapiens]	NP_003672.1	NP_003672	PDXK	1	12	44,9	35,102	312	0	61	0	0	0	0	0	0	0	0	0	2957100	6788600	0	0	0	0	0	667010	0	0	0	0	273180	0	0	0	0	0	0	0	0	0	0	462230	0	0	0	0	0
5031699	flotillin-1 [Homo sapiens]	NP_005794.1	NP_005794	FLOT1	1	2	4,9	47,355	427	0,000018562	4	0	0	0	0	0	0	0	0	0	0	0	0	0	0	0	0	0	0	0	0	0	0	0	0	0	0	0	156610	0	0	284870	228350	208000	0	0	168060	0	0
221136993	thioredoxin-related transmembrane protein 2 isoform 2 [Homo sapiens]	NP_001137484.1	NP_001137484	TMX2	2	1	3,9	29,642	258	7,92E-14	8	0	0	0	0	0	0	0	0	0	0	0	0	0	0	0	0	82783	109820	244920	37451	0	0	36926	43436	0	0	37071	0	0	0	0	0	0	0	0	0	0	0
94538320	hydroxyacylglutathione hydrolase, mitochondrial isoform 2 [Homo sapiens]	NP_001035517.1	NP_001035517	HAGH	2	4	20,4	28,86	260	3,47E-12	71	207860	0	0	254610	618280	554250	998250	1563600	1556200	2574500	4469800	0	4499800	3404800	2027000	1254100	829110	538610	859110	61194	1102400	340680	0	0	0	450400	0	0	0	0	0	0	200010	0	569240	0	229700	967580
4506217	26S proteasome non-ATPase regulatory subunit 10 isoform 1 [Homo sapiens]	NP_002805.1	NP_002805	PSMD10	2	6	34,1	24,428	226	1,73E-22	8	58248	0	0	246230	615460	0	0	0	0	0	0	0	0	0	0	0	0	0	0	0	0	0	0	0	0	0	0	0	0	0	0	0	0	0	0	0	0	0
56711308				GPR107								0	0	0	0	0	0	0	0	0	0	0	0	0	0	0	0	0	0	0	0	0	0	0	0	0	0	0	0	0	0	0	0	0	0	0	0	0	0
19913418	V-type proton ATPase 116 kDa subunit a isoform 1 isoform c [Homo sapiens]	NP_005168.2	NP_005168	ATP6V0A1	6	27	35,9	95,755	831	0	456	0	0	0	0	0	0	0	0	0	41110	0	0	0	0	0	0	0	0	44205	19621	0	33429	51383	39718	191920	224670	54931	123640	129670	0	153430	0	0	0	0	0	1155200	15723000
17402893	phosphoserine aminotransferase isoform 1 [Homo sapiens]	NP_478059.1	NP_478059	PSAT1	2	13	45,1	40,422	370	5,82E-83	65	0	0	0	0	49573	0	0	0	0	0	0	0	142000	0	0	0	0	0	172710	362800	1599300	998840	582310	26615	0	28345	172060	0	0	0	0	0	0	0	0	0	55961	0
356874780				NT5C								0	0	0	0	0	0	0	0	0	0	0	0	0	0	0	0	0	0	0	0	0	0	0	0	0	0	0	0	0	0	0	0	0	0	0	0	0	0
7705855	estradiol 17-beta-dehydrogenase 12 [Homo sapiens]	NP_057226.1	NP_057226	HSD17B12	1	14	54,5	34,324	312	0	498	0	0	0	0	86896	1026700	270220	2050500	235240	119720	274420	0	147470	721620	939970	2747200	2833800	3883000	8001600	6880600	9009500	9268900	4750700	5511200	2581600	2122800	589300	856920	803420	522680	255450	230420	115730	246450	108980	56984	116530	305630
88900491	neutral alpha-glucosidase AB isoform 3 precursor [Homo sapiens]	NP_938149.2	NP_938149	GANAB	1	1	2	109,44	966	0	80	0	0	0	0	0	0	0	0	0	0	0	0	0	0	0	199590	577070	489000	617790	185790	264890	229490	180340	94987	131250	223540	192980	127240	110910	0	0	0	0	0	0	0	0	0
320118922				PLSCR3								0	0	0	0	0	0	0	0	0	0	0	0	0	0	0	0	0	0	0	0	0	0	0	0	0	0	0	0	0	0	0	0	0	0	0	0	0	0
66879664	ADP-ribosylation factor 1 [Homo sapiens]	NP_001019399.1	NP_001019399	ARF1	5	11	59,7	20,697	181	0	513	28867000	0	0	18899000	22843000	9610300	11684000	8655000	5847400	7828700	4395800	0	4030100	1630000	888890	915230	874370	668240	987250	0	169060	477890	0	63244	321540	137450	184100	443560	353980	551320	220230	218550	219970	0	309810	197840	247890	248490
10190704	peroxisomal 2,4-dienoyl-CoA reductase [Homo sapiens]	NP_065715.1	NP_065715	DECR2	1	2	8,9	30,777	292	0,000012829	13	0	0	0	0	0	0	0	0	0	0	0	0	0	0	0	0	0	0	0	0	134550	171790	275950	126830	41784	137310	46921	23022	0	32889	0	44949	0	0	0	0	0	0
6912328	N(G),N(G)-dimethylarginine dimethylaminohydrolase 1 isoform 1 [Homo sapiens]	NP_036269.1	NP_036269	DDAH1	2	17	66	31,121	285	0	185	122680	0	0	1380300	5412100	45371000	1492300	103210	41016	0	0	0	1070300	649430	65555	161000	208060	856810	297400	0	38186	244610	74159	0	0	0	55698	0	0	0	16056	0	0	0	0	0	6107,4	0
58331124				TMEM230								0	0	0	0	0	0	0	0	0	0	0	0	0	0	0	0	0	0	0	0	0	0	0	0	0	0	0	0	0	0	0	0	0	0	0	0	0	0
217330596				GHDC								0	0	0	0	0	0	0	0	0	0	0	0	0	0	0	0	0	0	0	0	0	0	0	0	0	0	0	0	0	0	0	0	0	0	0	0	0	0
11641247	Golgi-associated plant pathogenesis-related protein 1 [Homo sapiens]	NP_071738.1	NP_071738	GLIPR2	1	4	45,5	17,218	154	1,30E-69	128	339900	0	0	501500	615950	431290	962120	896000	949420	1279800	1698100	0	2353800	2609300	1517100	1989100	1735900	2219000	1936300	1473800	1661900	1488000	1230100	975280	905360	868170	531190	659210	756600	426560	160380	346190	593550	0	437930	188010	234620	385590
14028877	28S ribosomal protein S25, mitochondrial [Homo sapiens]	NP_071942.1	NP_071942	MRPS25	1	9	53,2	20,116	173	9,05E-138	228	0	0	0	0	0	0	0	0	0	0	81404	0	0	0	0	0	0	0	0	0	0	0	0	0	0	0	0	280290	1046700	1838900	2438200	3912900	5787700	5987000	6082900	5142100	4478600	3101200
7705433				EIF3L								0	0	0	0	0	0	0	0	0	0	0	0	0	0	0	0	0	0	0	0	0	0	0	0	0	0	0	0	0	0	0	0	0	0	0	0	0	0
260656034				PALLD								0	0	0	0	0	0	0	0	0	0	0	0	0	0	0	0	0	0	0	0	0	0	0	0	0	0	0	0	0	0	0	0	0	0	0	0	0	0
209447096				TMEM2								0	0	0	0	0	0	0	0	0	0	0	0	0	0	0	0	0	0	0	0	0	0	0	0	0	0	0	0	0	0	0	0	0	0	0	0	0	0
222537730	secernin-2 isoform 2 [Homo sapiens]	NP_001138495.1	NP_001138495	SCRN2	2	5	20,9	41,294	378	1,27E-22	23	0	0	0	0	0	0	0	153040	716160	216080	0	0	0	63278	0	0	0	0	0	0	0	0	0	0	0	0	59622	0	178140	0	0	0	0	0	0	0	0	0
42740901				MIA2								0	0	0	0	0	0	0	0	0	0	0	0	0	0	0	0	0	0	0	0	0	0	0	0	0	0	0	0	0	0	0	0	0	0	0	0	0	0
4506753	ruvB-like 1 [Homo sapiens]	NP_003698.1	NP_003698	RUVBL1	1	17	50,9	50,227	456	2,21E-237	91	0	0	0	0	0	0	0	0	0	0	0	0	0	4738,1	0	0	0	0	0	0	0	0	0	0	0	0	0	0	45477	0	73769	1493900	4644300	1632700	330870	68325	67559	71569
134152721				TMEM214								0	0	0	0	0	0	0	0	0	0	0	0	0	0	0	0	0	0	0	0	0	0	0	0	0	0	0	0	0	0	0	0	0	0	0	0	0	0
13027640	alpha-aminoadipic semialdehyde synthase, mitochondrial [Homo sapiens]	NP_005754.2	NP_005754	AASS	1	21	31,1	102,13	926	1,04E-204	202	34236	0	0	65285	397060	1697200	113200	235150	243510	158140	33064	0	65018	46450	113030	41478	25505	0	29007	17799	0	586330	0	0	11192	69234	78683	96374	32198	40625	0	0	50008	0	42126	235530	89349	95175
4503571	alpha-enolase isoform 1 [Homo sapiens]	NP_001419.1	NP_001419	ENO1	5	17	57,6	47,168	434	0	1362	81309	0	0	15071	0	214320	1241200	3484800	2965900	3303400	4452000	0	5341800	9199300	7970900	4572300	2969600	2844600	3119100	2011300	1985200	3077200	1732600	2244800	2789900	3188200	1656600	703100	1095900	901850	409700	358840	272410	180090	27605	176380	81863	59018
9966793	leucine zipper transcription factor-like protein 1 [Homo sapiens]	NP_065080.1	NP_065080	LZTFL1	1	6	26,1	34,592	299	7,26E-25	11	0	0	0	0	0	0	173890	0	0	0	0	0	0	0	0	0	169320	0	60835	96279	0	0	0	0	0	78877	229560	415340	519460	353360	0	0	0	0	108610	140690	135020	0
317108193	endophilin-A2 isoform 3 [Homo sapiens]	NP_001186873.1	NP_001186873	SH3GL1	4	2	7,9	34,519	304	1,41E-12	42	0	0	0	0	0	0	0	0	57425	0	140060	0	433040	448760	607540	258100	171620	463500	88883	39806	0	0	0	0	39208	0	36291	0	0	0	0	0	0	0	0	0	0	0
4507319	surfeit locus protein 1 [Homo sapiens]	NP_003163.1	NP_003163	SURF1	1	4	21,3	33,331	300	3,31E-15	42	131850	0	0	466250	652780	678140	286400	234410	256750	112060	0	0	0	0	0	0	0	0	0	0	0	0	23297	33193	474630	131730	40853	40617	52495	20869	8207,3	0	13178	0	0	0	0	0
32967514				NF2								0	0	0	0	0	0	0	0	0	0	0	0	0	0	0	0	0	0	0	0	0	0	0	0	0	0	0	0	0	0	0	0	0	0	0	0	0	0
5031777	isocitrate dehydrogenase [NAD] subunit alpha, mitochondrial precursor [Homo sapiens]	NP_005521.1	NP_005521	IDH3A	1	19	48,4	39,591	366	0	717	2578300	0	0	6867100	9989000	16453000	16013000	15442000	6494100	5147400	4185700	0	1428500	1623800	1629300	697520	578160	4729600	897030	1190900	2143900	2010400	1718200	607640	1605900	1036100	737370	1131400	1056600	1007300	2520000	1272400	742240	5064500	78731000	31495000	4155600	1519600
4505185	macrophage migration inhibitory factor [Homo sapiens]	NP_002406.1	NP_002406	MIF	1	2	17,4	12,476	115	3,33E-27	107	0	0	0	838760	544690	179100	1006700	604640	834170	320730	748770	0	322150	389080	361660	532790	352570	5732000	3810600	217900	2602900	1880000	3208900	1910700	283550	0	107860	464490	1378100	1772900	0	1858400	223850	2068800	734460	448840	5044500	4602300
261878497	probable lysosomal cobalamin transporter [Homo sapiens]	NP_060838.3	NP_060838	LMBRD1	1	2	6,1	61,388	540	1,00E-36	47	0	0	0	0	0	0	0	0	0	0	0	0	0	0	0	0	0	0	0	0	0	0	0	0	101750	2563500	1057600	573710	438760	0	0	0	0	208930	113590	179430	239600	114580
270133251				C2CD6								0	0	0	0	0	0	0	0	0	0	0	0	0	0	0	0	0	0	0	0	0	0	0	0	0	0	0	0	0	0	0	0	0	0	0	0	0	0
54114974	guanine nucleotide-binding protein G(I)/G(S)/G(O) subunit gamma-2 precursor [Homo sapiens]	NP_444292.1	NP_444292	GNG2	3	1	22,5	7,8501	71	3,93E-16	4	0	0	0	0	0	0	0	0	0	0	0	0	0	0	0	0	0	0	0	0	153510	0	0	0	0	0	0	0	0	0	0	0	0	0	0	0	0	0
120952851	WASH complex subunit strumpellin [Homo sapiens]	NP_055661.3	NP_055661	WASHC5	1	3	4,2	134,28	1159	7,20E-09	13	0	0	0	0	0	0	0	0	0	0	0	0	0	0	0	0	0	0	0	0	0	0	0	0	0	0	0	0	0	0	0	0	0	0	9860,3	0	5260,7	0
373938448				ELOVL1								0	0	0	0	0	0	0	0	0	0	0	0	0	0	0	0	0	0	0	0	0	0	0	0	0	0	0	0	0	0	0	0	0	0	0	0	0	0
10938016	claudin-11 isoform 1 [Homo sapiens]	NP_005593.2	NP_005593	CLDN11	2	3	15	21,993	207	9,43E-21	92	0	0	0	0	0	0	0	0	0	0	0	0	0	274140	704610	375280	1995300	480120	0	0	5034300	0	5037700	5892000	5311000	4230200	2989500	3187600	3266900	3134000	3141100	0	1749900	0	0	0	1211500	0
5031631	lysosome membrane protein 2 isoform 1 precursor [Homo sapiens]	NP_005497.1	NP_005497	SCARB2	2	19	42,3	54,29	478	0	713	149770	0	0	102610	419800	0	103990	118180	2630500	3648500	4881500	0	3953700	2656200	1360000	1268200	779320	0	5924000	13785000	90269000	75785000	63116000	8071900	682440	3236800	2754700	1851800	324360	195580	226270	961320	788510	188050	117810	39975	93031	493010
39753957	torsin-1A-interacting protein 1 isoform 2 [Homo sapiens]	NP_056417.2	NP_056417	TOR1AIP1	2	7	14,8	66,248	583	1,09E-25	17	0	0	0	0	71637	242740	319920	401110	338260	281750	247750	0	226480	93676	82625	64685	50302	41071	0	0	0	34177	0	0	0	0	0	0	0	0	0	0	19589	69226	0	0	0	0
4503535				EIF4E								0	0	0	0	0	0	0	0	0	0	0	0	0	0	0	0	0	0	0	0	0	0	0	0	0	0	0	0	0	0	0	0	0	0	0	0	0	0
4507475				TGM1								0	0	0	0	0	0	0	0	0	0	0	0	0	0	0	0	0	0	0	0	0	0	0	0	0	0	0	0	0	0	0	0	0	0	0	0	0	0
7705477	tRNA methyltransferase 112 homolog [Homo sapiens]	NP_057488.1	NP_057488	TRMT112	1	1	11,2	14,199	125	4,75E-09	2	0	0	0	0	0	0	0	0	0	0	0	0	0	174810	0	0	0	0	0	0	0	0	0	0	0	0	0	0	0	0	0	0	0	0	0	0	0	0
4826686	ATP-dependent RNA helicase DDX1 [Homo sapiens]	NP_004930.1	NP_004930	DDX1	1	7	15,3	82,431	740	2,05E-53	45	0	0	0	0	0	0	0	0	0	0	0	0	0	0	0	0	27057	0	0	0	3410,4	0	0	0	0	0	0	0	0	183230	62641	165290	86947	233960	28946	79181	8177,9	7985,9
4557469	AP-2 complex subunit beta isoform b [Homo sapiens]	NP_001273.1	NP_001273	AP2B1	2	38	44,6	104,55	937	0	1227	0	0	0	11283	38761	101410	0	0	30785	31298	10161	0	34155	18211	0	13507	0	0	99884	0	0	0	52397	57493	113270	142250	280920	173550	344280	642430	429830	590440	1114000	2142000	3456500	3368800	3483400	1750500
5174449				H1FX								0	0	0	0	0	0	0	0	0	0	0	0	0	0	0	0	0	0	0	0	0	0	0	0	0	0	0	0	0	0	0	0	0	0	0	0	0	0
31542745				WLS								0	0	0	0	0	0	0	0	0	0	0	0	0	0	0	0	0	0	0	0	0	0	0	0	0	0	0	0	0	0	0	0	0	0	0	0	0	0
110227603	bifunctional coenzyme A synthase isoform a precursor [Homo sapiens]	NP_079509.5	NP_079509	COASY	3	6	15,6	62,328	564	2,18E-37	80	0	0	0	0	0	0	0	0	0	0	282430	0	890420	2010300	506190	33498	200920	227280	167020	126760	114590	78344	44889	0	0	54709	66653	19838	0	0	0	0	13433	0	0	0	0	0
4503363	dolichol-phosphate mannosyltransferase [Homo sapiens]	NP_003850.1	NP_003850	DPM1	1	9	37,3	29,634	260	2,16E-171	119	0	0	0	47723	51238	52209	0	0	0	0	0	0	0	0	0	46532	1187800	4426800	3007700	2022000	2891100	2050600	207470	144350	237490	75225	57114	0	0	182060	39905	0	18323	35334	0	0	0	0
194394146	dipeptidyl peptidase 9 [Homo sapiens]	NP_631898.3	NP_631898	DPP9	5	11	17,2	101,67	892	1,26E-52	11	0	0	0	17726	0	0	0	0	0	4174,9	0	0	0	0	0	0	0	0	0	0	0	0	0	115210	554650	219750	42916	32661	25819	0	22412	0	0	0	0	0	0	0
38045944	NEDD8-activating enzyme E1 catalytic subunit isoform 2 [Homo sapiens]	NP_937838.1	NP_937838	UBA3	2	3	8	50,072	449	4,47E-09	8	0	0	0	0	68109	79957	105940	137390	0	90793	0	0	0	0	174870	0	0	184590	638130	398190	209870	226600	0	0	0	0	24912	0	0	0	0	0	0	0	0	0	0	0
51479156	ATP synthase subunit g, mitochondrial [Homo sapiens]	NP_006467.4	NP_006467	ATP5L	2	8	60,2	11,428	103	4,08E-220	657	0	0	0	0	0	0	0	0	0	0	0	0	0	0	175220	380550	817690	1928900	2510000	2805600	0	241380	283740	0	0	0	190130	228570	0	0	0	4565500	22299000	31930000	69126000	78804000	52865000	30839000
378925625				TTN								0	0	0	0	0	0	0	0	0	0	0	0	0	0	0	0	0	0	0	0	0	0	0	0	0	0	0	0	0	0	0	0	0	0	0	0	0	0
4759034	eukaryotic peptide chain release factor subunit 1 [Homo sapiens]	NP_004721.1	NP_004721	ETF1	1	6	15,1	49,03	437	3,36E-29	44	0	0	0	0	0	0	0	0	0	19908	129660	0	704000	947210	752350	513120	170910	121810	138700	52110	0	0	0	0	0	0	0	0	0	0	0	0	0	0	0	0	0	0
4506371	ras-related protein Rab-5B isoform 1 [Homo sapiens]	NP_002859.1	NP_002859	RAB5B	3	6	44,2	23,707	215	3,24E-267	226	2457000	0	0	2172900	2383600	1990000	1991500	1740900	1987100	739220	1458000	0	900060	364080	523270	190010	461180	820450	208850	131190	509150	171210	759400	92458	148520	509370	260080	164990	110090	0	282230	253590	195210	220850	244170	365500	270640	133060
163965364	nascent polypeptide-associated complex subunit alpha isoform b [Homo sapiens]	NP_001106673.1	NP_001106673	NACA	2	4	25,6	23,384	215	4,22E-74	120	0	0	0	0	0	87418	390100	0	0	0	0	0	0	0	155290	0	387610	1459800	2415000	1737300	2864300	4820200	2254100	1716500	1123500	1282600	788910	594980	1095400	655560	238070	0	0	0	0	0	0	0
289666760				DPY19L3								0	0	0	0	0	0	0	0	0	0	0	0	0	0	0	0	0	0	0	0	0	0	0	0	0	0	0	0	0	0	0	0	0	0	0	0	0	0
42741659				ABCB1								0	0	0	0	0	0	0	0	0	0	0	0	0	0	0	0	0	0	0	0	0	0	0	0	0	0	0	0	0	0	0	0	0	0	0	0	0	0
7661730	28S ribosomal protein S28, mitochondrial [Homo sapiens]	NP_054737.1	NP_054737	MRPS28	1	3	26,2	20,843	187	1,13E-55	17	367680	0	0	341580	278800	0	38049	129320	112220	52506	112990	0	0	0	20494	0	0	0	0	0	24683	0	0	0	0	0	0	0	0	0	0	0	0	0	0	0	0	0
145275187				TRMT5								0	0	0	0	0	0	0	0	0	0	0	0	0	0	0	0	0	0	0	0	0	0	0	0	0	0	0	0	0	0	0	0	0	0	0	0	0	0
324120898	microsomal glutathione S-transferase 2 isoform 3 precursor [Homo sapiens]	NP_001191297.1	NP_001191297	MGST2	3	1	18,2	8,3587	77	0,00001036	12	0	0	0	0	0	0	0	0	0	0	0	0	0	0	0	0	0	901420	1423100	0	807610	0	0	0	0	0	0	0	0	0	332790	0	0	0	0	0	0	0
20149560	syntaxin-4 [Homo sapiens]	NP_004595.2	NP_004595	STX4	1	2	10,1	34,18	297	1,48E-15	45	0	0	0	0	0	0	35567	0	58236	246610	315270	0	472620	368540	342020	0	0	273710	147830	50711	0	82320	0	0	280230	0	0	0	209570	0	0	153490	130250	93482	0	145280	0	100710
34335134	protein SEC13 homolog isoform 1 [Homo sapiens]	NP_899195.1	NP_899195	SEC13	2	6	27,6	35,54	322	1,51E-22	13	1038400	0	0	0	0	0	0	0	0	0	0	0	0	0	0	0	0	0	0	0	0	0	0	0	0	0	73314	0	0	0	196740	0	115030	0	124630	0	69999	0
76159293	thioesterase superfamily member 4 [Homo sapiens]	NP_444283.2	NP_444283	THEM4	1	2	9,2	27,129	240	1,65E-06	12	0	0	0	0	186640	282940	547970	69609	0	0	0	0	69848	0	0	0	0	0	0	0	0	0	0	0	26587	0	0	0	0	0	91543	0	37688	0	0	0	0	0
21361794	cullin-associated NEDD8-dissociated protein 1 [Homo sapiens]	NP_060918.2	NP_060918	CAND1	3	33	31,3	136,37	1230	0	564	46260	0	0	0	0	39496	0	7156,8	0	57210	126200	0	246000	173300	81671	56589	55161	41755	0	7023,1	0	51542	418210	1607500	3524300	2026500	1108700	866510	3076500	3412400	2498300	1733000	963440	979840	797660	267670	240190	170480
4504047				GNAS								0	0	0	0	0	0	0	0	0	0	0	0	0	0	0	0	0	0	0	0	0	0	0	0	0	0	0	0	0	0	0	0	0	0	0	0	0	0
54607141	vacuolar protein sorting-associated protein 13D isoform 2 [Homo sapiens]	NP_060626.2	NP_060626	VPS13D	2	1	0,2	489,05	4363	0,00022087	4	0	0	0	0	0	0	0	0	0	0	0	0	0	0	0	0	0	0	0	0	0	0	0	0	29909	0	143520	0	0	0	0	0	27822	16257	9488,6	0	0	0
8922567				EVA1B								0	0	0	0	0	0	0	0	0	0	0	0	0	0	0	0	0	0	0	0	0	0	0	0	0	0	0	0	0	0	0	0	0	0	0	0	0	0
109638749				SRP72								0	0	0	0	0	0	0	0	0	0	0	0	0	0	0	0	0	0	0	0	0	0	0	0	0	0	0	0	0	0	0	0	0	0	0	0	0	0
14589889				CDH2								0	0	0	0	0	0	0	0	0	0	0	0	0	0	0	0	0	0	0	0	0	0	0	0	0	0	0	0	0	0	0	0	0	0	0	0	0	0
22095331	ER membrane protein complex subunit 1 precursor [Homo sapiens]	NP_055862.1	NP_055862	EMC1	1	22	30,8	111,76	993	4,94E-205	168	20455	0	0	11331	0	15442	0	30203	24590	0	0	0	0	0	0	0	0	0	4649,4	0	0	17054	0	216870	36893	0	8739,9	0	0	0	0	0	0	0	664850	634040	403970	314530
5803011	gamma-enolase [Homo sapiens]	NP_001966.1	NP_001966	ENO2	1	10	36,9	47,268	434	2,60E-296	88	1240100	0	0	31131	0	35119	187120	0	0	0	0	0	0	1684800	1986000	493140	0	0	0	0	32658	0	0	0	0	822880	0	80180	0	0	0	62924	39865	0	38600	0	67112	17320
116875831	regulator of microtubule dynamics protein 1 [Homo sapiens]	NP_057117.2	NP_057117	RMDN1	1	9	31,5	35,808	314	1,05E-187	154	1395500	0	0	1368000	1452600	1317000	1828400	2370100	1350100	1383700	2461200	0	1595000	1297600	1201600	1023700	764090	739860	757540	527650	213100	241090	0	173650	179950	21870	0	29737	25615	0	0	0	0	0	0	0	0	0
28605137				PSMD10								0	0	0	0	0	0	0	0	0	0	0	0	0	0	0	0	0	0	0	0	0	0	0	0	0	0	0	0	0	0	0	0	0	0	0	0	0	0
47078240	COP9 signalosome complex subunit 1 isoform 2 [Homo sapiens]	NP_004118.3	NP_004118	GPS1	2	6	13,6	55,536	491	4,21E-22	49	0	0	0	0	0	0	0	0	0	0	0	0	123820	0	0	0	0	0	0	0	30658	0	0	0	0	0	0	0	0	0	0	0	0	0	0	72839	578110	776330
156671217				EPN2								0	0	0	0	0	0	0	0	0	0	0	0	0	0	0	0	0	0	0	0	0	0	0	0	0	0	0	0	0	0	0	0	0	0	0	0	0	0
155969707	insulin-degrading enzyme isoform 1 [Homo sapiens]	NP_004960.2	NP_004960	IDE	2	7	8,7	117,97	1019	5,97E-30	24	0	0	0	0	0	0	0	0	0	0	0	0	0	0	6501,8	92616	153230	493330	164370	115690	103930	94459	59252	50252	126970	102950	9785,3	0	0	0	0	0	0	0	0	19945	0	0
5453870				PDGFRA								0	0	0	0	0	0	0	0	0	0	0	0	0	0	0	0	0	0	0	0	0	0	0	0	0	0	0	0	0	0	0	0	0	0	0	0	0	0
41350201	epsin-1 isoform c [Homo sapiens]	NP_037465.2	NP_037465	EPN1	4	3	12	57,504	550	1,78E-48	9	0	0	0	0	0	0	0	0	0	0	0	0	0	0	0	0	0	0	0	0	0	66096	81387	95897	0	0	0	305230	228000	235700	308940	216300	117480	0	0	0	0	0
24497435	26S protease regulatory subunit 8 isoform 1 [Homo sapiens]	NP_002796.4	NP_002796	PSMC5	3	18	54,7	45,626	406	0	347	0	0	0	0	0	0	0	6678,8	65574	76063	200010	0	584560	181070	154680	60526	41585	32450	11048	0	26761	0	0	0	46777	0	0	0	0	0	11904	0	0	39782	0	0	0	0
156071452				NRDC								0	0	0	0	0	0	0	0	0	0	0	0	0	0	0	0	0	0	0	0	0	0	0	0	0	0	0	0	0	0	0	0	0	0	0	0	0	0
13699859	prostacyclin synthase precursor [Homo sapiens]	NP_000952.1	NP_000952	PTGIS	1	20	52,8	57,103	500	0	1209	0	0	0	0	0	0	0	0	0	0	0	0	279560	2199300	7011700	9995300	12843000	14746000	25032000	13387000	13830000	4757900	3421200	3474900	3788300	3022300	3519100	3884900	2058600	4898600	6984300	6140300	3117400	2877300	2452900	1696400	2340900	2236800
23943880				MRI1								0	0	0	0	0	0	0	0	0	0	0	0	0	0	0	0	0	0	0	0	0	0	0	0	0	0	0	0	0	0	0	0	0	0	0	0	0	0
28144899				AK5								0	0	0	0	0	0	0	0	0	0	0	0	0	0	0	0	0	0	0	0	0	0	0	0	0	0	0	0	0	0	0	0	0	0	0	0	0	0
5803177	beta-2-syntrophin [Homo sapiens]	NP_006741.1	NP_006741	SNTB2	1	9	19,1	57,949	540	2,26E-33	170	0	0	0	0	0	0	0	0	0	0	0	0	0	32871	92226	0	0	25270	0	0	0	0	0	0	0	55964	19875	0	22851	34132	0	115550	120470	62337	0	43258	152210	165250
44662821	LRRN4 C-terminal-like protein precursor [Homo sapiens]	NP_981967.1	NP_981967	LRRN4CL	1	4	30,7	25,262	238	0	101	0	0	0	0	0	0	0	0	0	0	1108100	0	4376500	13126000	13587000	15735000	3332400	16040000	2605700	4206200	582680	2321700	1564200	746820	0	0	0	103740	169750	100900	0	0	0	0	0	473900	0	467070
383209673	carnitine O-acetyltransferase isoform 2 [Homo sapiens]	NP_001244292.1	NP_001244292	CRAT	2	9	19,2	68,586	605	3,48E-129	150	4837,8	0	0	0	0	0	6273,9	0	0	0	0	0	377500	1103200	710160	407980	401590	349730	383860	237820	340890	562720	393000	572450	824200	1306000	1066000	695040	1143900	1225600	828020	986920	906240	818070	414690	321850	143250	177570
189083849	delta-aminolevulinic acid dehydratase [Homo sapiens]	NP_000022.3	NP_000022	ALAD	1	6	23,6	36,294	330	1,43E-18	15	0	0	0	0	0	0	0	0	0	0	0	0	87579	402170	82458	0	0	23914	177750	0	0	0	121380	58667	481750	2070500	732320	0	0	0	68250	0	0	0	0	0	0	156300
166235182	DNA damage-regulated autophagy modulator protein 2 [Homo sapiens]	NP_848549.3	NP_848549	DRAM2	1	2	13,5	29,766	266	1,40E-100	15	0	0	0	0	0	0	0	0	0	0	0	0	0	0	0	0	0	0	0	446790	643600	453670	397070	337410	311080	0	713540	366480	0	148840	0	468320	761690	1255600	1143700	406040	0	226160
18641360	collectin-12 [Homo sapiens]	NP_569057.1	NP_569057	COLEC12	1	14	19,5	81,524	742	6,27E-176	130	0	0	0	0	0	0	0	0	0	0	0	0	0	0	0	3268	0	53291	106680	118720	124560	0	0	0	0	0	0	22399	0	0	0	0	0	0	196460	467790	1231000	2531500
4504001	gap junction alpha-1 protein [Homo sapiens]	NP_000156.1	NP_000156	GJA1	1	4	14,9	43,008	382	1,01E-13	26	0	0	0	0	0	0	0	0	0	0	0	0	0	0	0	0	0	0	0	0	0	0	0	0	22012	0	0	0	0	0	0	0	0	0	0	0	0	0
188595645	SPRY domain-containing protein 7 isoform 2 [Homo sapiens]	NP_001120954.1	NP_001120954	SPRYD7	2	1	7,6	17,487	157	0,00014501	10	0	0	0	0	0	0	0	187510	0	0	180130	0	210160	178650	96292	0	0	0	0	0	0	0	0	0	0	0	0	0	0	0	0	0	0	0	0	0	0	0
11995472	ras-related GTP-binding protein C [Homo sapiens]	NP_071440.1	NP_071440	RRAGC	2	10	30,3	44,223	399	2,91E-52	69	80313	0	0	58703	353260	577380	230610	326670	201270	210530	710140	0	2533400	4089600	2735900	1598400	774150	1446600	685950	318670	345420	0	77156	78243	35894	0	58608	19685	0	70941	0	52666	56229	60758	42133	39952	21883	11231
38195091				GALNT10								0	0	0	0	0	0	0	0	0	0	0	0	0	0	0	0	0	0	0	0	0	0	0	0	0	0	0	0	0	0	0	0	0	0	0	0	0	0
14150070				CHCHD5								0	0	0	0	0	0	0	0	0	0	0	0	0	0	0	0	0	0	0	0	0	0	0	0	0	0	0	0	0	0	0	0	0	0	0	0	0	0
145275185	UPF0160 protein MYG1, mitochondrial precursor [Homo sapiens]	NP_067653.3	NP_067653	C12orf10	1	3	9,6	42,461	376	7,46E-07	12	69740	0	0	60779	71666	0	0	15821	185420	296430	462370	0	83088	409780	142400	0	0	0	0	0	0	0	0	0	0	0	0	0	0	0	0	0	0	0	0	0	0	0
32189392	peroxiredoxin-2 isoform a [Homo sapiens]	NP_005800.3	NP_005800	PRDX2	2	6	27,3	21,892	198	3,27E-130	152	416840	0	0	334310	446980	121490	85790	500980	597070	1290800	5787000	0	7851800	6154900	4379000	4684300	3717100	6341600	4991000	5056100	4850000	4010800	3218100	1927500	1959500	1546800	579230	576350	444180	776700	1161600	259200	627870	1965500	1173300	798150	662620	179000
189491763				CYP1B1								0	0	0	0	0	0	0	0	0	0	0	0	0	0	0	0	0	0	0	0	0	0	0	0	0	0	0	0	0	0	0	0	0	0	0	0	0	0
42716289				EPB41								0	0	0	0	0	0	0	0	0	0	0	0	0	0	0	0	0	0	0	0	0	0	0	0	0	0	0	0	0	0	0	0	0	0	0	0	0	0
194018570	coiled-coil domain-containing protein 109B [Homo sapiens]	NP_060388.2	NP_060388	MCUB	1	3	10,4	39,082	336	1,46E-08	6	0	0	0	0	0	0	0	0	0	0	0	0	0	17695	34135	61565	63429	103130	84832	56159	0	37202	33102	33604	44467	30595	33852	24308	34167	27595	58823	208770	232900	291760	531670	86996	137170	34239
41322914				PLEC								0	0	0	0	0	0	0	0	0	0	0	0	0	0	0	0	0	0	0	0	0	0	0	0	0	0	0	0	0	0	0	0	0	0	0	0	0	0
296841095	protein kinase C and casein kinase substrate in neurons protein 2 isoform B [Homo sapiens]	NP_001171900.1	NP_001171900	PACSIN2	3	3	7	51,353	445	4,10E-11	33	118640	0	0	0	0	0	0	0	0	0	0	0	0	0	0	0	0	0	0	0	0	0	0	0	0	0	0	0	306690	337640	0	252290	220720	165350	295530	368480	370550	161570
12597661	39S ribosomal protein L44, mitochondrial [Homo sapiens]	NP_075066.1	NP_075066	MRPL44	1	16	45,8	37,535	332	0	314	0	0	0	44398	137290	150230	103310	87628	115670	172680	90226	0	71510	92350	48921	0	54163	60468	0	194710	0	0	82276	76205	94033	72532	131670	164950	102390	173190	164020	174180	93411	44468	95546	47645	56147	0
24638433	nicastrin precursor [Homo sapiens]	NP_056146.1	NP_056146	NCSTN	1	11	25	78,41	709	0	173	0	0	0	0	0	0	0	0	0	0	0	0	0	0	0	0	0	0	0	12639	53888	79370	140110	35913	116850	303970	807730	1189000	750070	1570200	874420	497630	928810	1179200	4214600	2185000	1403100	521830
23110944	proteasome subunit alpha type-6 [Homo sapiens]	NP_002782.1	NP_002782	PSMA6	1	11	50	27,399	246	0	161	0	0	0	0	0	0	0	0	0	0	0	0	0	0	0	0	0	0	0	0	0	0	0	0	0	0	155970	0	0	93784	84402	0	0	0	0	0	0	0
4826643	annexin A3 [Homo sapiens]	NP_005130.1	NP_005130	ANXA3	1	10	35,9	36,375	323	3,64E-82	34	41895	0	0	0	25771	90050	74791	29043	17540	52173	174940	0	616730	703010	25599	0	0	0	0	44868	0	0	0	0	0	0	0	0	51275	0	0	0	0	0	0	0	0	0
190014627				TMEM159								0	0	0	0	0	0	0	0	0	0	0	0	0	0	0	0	0	0	0	0	0	0	0	0	0	0	0	0	0	0	0	0	0	0	0	0	0	0
4503095	casein kinase II subunit alpha isoform a [Homo sapiens]	NP_001886.1	NP_001886	CSNK2A1	3	2	6,9	45,143	391	2,22E-09	4	0	0	0	0	0	0	0	0	0	0	0	0	0	0	0	0	0	0	0	0	0	0	0	41436	0	0	0	0	0	0	0	0	0	0	0	0	0	0
9506797				AP1M2								0	0	0	0	0	0	0	0	0	0	0	0	0	0	0	0	0	0	0	0	0	0	0	0	0	0	0	0	0	0	0	0	0	0	0	0	0	0
116089287				ATG9A								0	0	0	0	0	0	0	0	0	0	0	0	0	0	0	0	0	0	0	0	0	0	0	0	0	0	0	0	0	0	0	0	0	0	0	0	0	0
162417971	signal peptidase complex subunit 2 [Homo sapiens]	NP_055567.2	NP_055567	SPCS2	1	13	57,1	25,003	226	0	469	0	0	0	0	0	0	0	0	0	0	0	0	0	0	0	0	0	0	0	402850	2420400	13354000	17496000	18055000	15953000	8160600	6248000	4725700	4331100	3795500	2570500	3613400	2691100	2986200	2483600	1912500	2436900	1794700
117676370	tumor necrosis factor alpha-induced protein 8 isoform b [Homo sapiens]	NP_001071122.1	NP_001071122	TNFAIP8	2	1	10,6	21,877	188	0,000034706	1	0	0	0	0	0	0	0	0	0	0	0	0	0	0	0	0	0	0	0	0	0	0	0	0	0	0	0	0	0	0	0	0	0	0	0	0	0	0
7657520				RNF11								0	0	0	0	0	0	0	0	0	0	0	0	0	0	0	0	0	0	0	0	0	0	0	0	0	0	0	0	0	0	0	0	0	0	0	0	0	0
5453958				PPP5C								0	0	0	0	0	0	0	0	0	0	0	0	0	0	0	0	0	0	0	0	0	0	0	0	0	0	0	0	0	0	0	0	0	0	0	0	0	0
20270311	solute carrier family 25 member 46 [Homo sapiens]	NP_620128.1	NP_620128	SLC25A46	1	6	19,9	46,173	418	2,75E-14	41	0	0	0	0	0	0	0	0	38026	166360	487770	0	793760	2974000	2736400	2875600	2333400	2210400	3734100	1804100	1232900	940180	873010	362890	371310	470750	67534	171650	58508	257970	69117	58787	260990	284060	354490	303190	257890	249730
7705827				SAR1B								0	0	0	0	0	0	0	0	0	0	0	0	0	0	0	0	0	0	0	0	0	0	0	0	0	0	0	0	0	0	0	0	0	0	0	0	0	0
195539395	26S protease regulatory subunit 10B [Homo sapiens]	NP_002797.3	NP_002797	PSMC6	1	16	49,6	45,796	403	7,91E-293	179	0	0	0	0	0	0	0	0	0	0	0	0	0	0	0	0	265340	0	0	0	0	0	79926	298460	342880	212660	28773	12494	128160	0	0	0	0	0	0	0	0	0
78711824				SDHC								0	0	0	0	0	0	0	0	0	0	0	0	0	0	0	0	0	0	0	0	0	0	0	0	0	0	0	0	0	0	0	0	0	0	0	0	0	0
47578101	selenoprotein N isoform 2 precursor [Homo sapiens]	NP_996809.1	NP_996809	SELENON	2	1	2,2	62,033	556	0,00072155	3	0	0	0	0	0	0	0	0	0	0	0	0	0	0	0	0	6756	26013	0	27549	26364	0	0	0	0	0	0	0	0	0	0	0	0	0	0	0	0	0
21361565	ATP synthase subunit b, mitochondrial precursor [Homo sapiens]	NP_001679.2	NP_001679	ATP5F1	1	20	60,5	28,908	256	0	1444	716260	0	0	1129600	1310400	21310	894390	0	0	0	1422700	0	121660	1277300	47763	0	0	0	276110	47808	198550	144640	55865	40199	0	27245	0	0	0	0	62673	5627700	25937000	45128000	79568000	69875000	64109000	53114000
22538446	quinone oxidoreductase PIG3 isoform 1 [Homo sapiens]	NP_671713.1	NP_671713	TP53I3	3	4	17,8	35,536	332	7,60E-13	24	0	0	0	0	0	0	0	0	0	0	747180	0	0	1552700	111990	0	941850	1196500	932360	376210	263510	0	0	0	0	0	0	0	0	0	0	0	0	0	0	0	0	0
157384956	iron-sulfur protein NUBPL isoform 1 precursor [Homo sapiens]	NP_079428.2	NP_079428	NUBPL	2	2	10,7	34,082	319	5,94E-09	9	0	0	0	24470	11947	18117	19894	0	13784	12436	23394	0	17365	40955	44894	0	0	0	0	0	0	0	0	0	0	0	0	0	0	0	0	0	0	0	0	0	0	0
7019323	dolichyl-phosphate beta-glucosyltransferase isoform 1 [Homo sapiens]	NP_037470.1	NP_037470	ALG5	2	5	21,3	36,946	324	8,69E-19	40	0	0	0	0	0	0	0	0	0	0	0	0	0	403440	591750	600180	226770	307910	0	0	0	0	0	0	0	0	51894	0	0	0	0	0	0	0	0	0	0	0
13899273				TMEM47								0	0	0	0	0	0	0	0	0	0	0	0	0	0	0	0	0	0	0	0	0	0	0	0	0	0	0	0	0	0	0	0	0	0	0	0	0	0
255653002	glycogen phosphorylase, liver form isoform 2 [Homo sapiens]	NP_001157412.1	NP_001157412	PYGL	2	30	41,3	93,133	813	0	426	0	0	0	0	21610	28412	165590	0	45118	0	0	0	0	0	0	20026	147030	183080	215040	26319	19430	0	154280	91072	62757	274820	170880	1187000	2092500	2580400	3465200	4361500	2188400	397540	487670	1387300	1153600	702710
344179096				ATPAF1								0	0	0	0	0	0	0	0	0	0	0	0	0	0	0	0	0	0	0	0	0	0	0	0	0	0	0	0	0	0	0	0	0	0	0	0	0	0
4506025				PPP3R1								0	0	0	0	0	0	0	0	0	0	0	0	0	0	0	0	0	0	0	0	0	0	0	0	0	0	0	0	0	0	0	0	0	0	0	0	0	0
111118974				COL2A1								0	0	0	0	0	0	0	0	0	0	0	0	0	0	0	0	0	0	0	0	0	0	0	0	0	0	0	0	0	0	0	0	0	0	0	0	0	0
17921987				COX15								0	0	0	0	0	0	0	0	0	0	0	0	0	0	0	0	0	0	0	0	0	0	0	0	0	0	0	0	0	0	0	0	0	0	0	0	0	0
4557777				MYL3								0	0	0	0	0	0	0	0	0	0	0	0	0	0	0	0	0	0	0	0	0	0	0	0	0	0	0	0	0	0	0	0	0	0	0	0	0	0
350276261				STEAP2								0	0	0	0	0	0	0	0	0	0	0	0	0	0	0	0	0	0	0	0	0	0	0	0	0	0	0	0	0	0	0	0	0	0	0	0	0	0
5453593	adenylyl cyclase-associated protein 2 [Homo sapiens]	NP_006357.1	NP_006357	CAP2	1	2	6,9	52,823	477	1,51E-08	10	0	0	0	0	0	0	0	109230	0	0	0	0	0	0	0	0	0	0	64249	0	0	0	116430	0	0	0	0	0	0	0	117690	0	0	0	33614	45558	20235	0
21265040	39S ribosomal protein L22, mitochondrial isoform a [Homo sapiens]	NP_054899.2	NP_054899	MRPL22	3	9	43,2	23,64	206	1,29E-250	279	289050	0	0	128050	332360	329590	315490	196980	0	0	71657	0	114520	0	0	0	0	0	0	0	0	0	0	0	0	0	0	79720	0	0	0	0	0	80753	41288	0	0	0
4885079	ATP synthase subunit gamma, mitochondrial isoform H (heart) precursor [Homo sapiens]	NP_005165.1	NP_005165	ATP5C1	1	17	56,2	32,881	297	0	864	1159600	0	0	4639200	8492600	6836200	9674100	8713400	9554000	3699300	5808100	0	4840900	4063000	1828000	2070200	1276900	3480700	1298400	820360	1105300	1107100	1394400	765880	940010	727990	1289900	1134800	1111400	1063000	496530	949370	8496400	10598000	22120000	23955000	15422000	11460000
4505821				PIP								0	0	0	0	0	0	0	0	0	0	0	0	0	0	0	0	0	0	0	0	0	0	0	0	0	0	0	0	0	0	0	0	0	0	0	0	0	0
197276625				SLC6A6								0	0	0	0	0	0	0	0	0	0	0	0	0	0	0	0	0	0	0	0	0	0	0	0	0	0	0	0	0	0	0	0	0	0	0	0	0	0
59889564				MPPE1								0	0	0	0	0	0	0	0	0	0	0	0	0	0	0	0	0	0	0	0	0	0	0	0	0	0	0	0	0	0	0	0	0	0	0	0	0	0
4503725	peptidyl-prolyl cis-trans isomerase FKBP1A isoform a [Homo sapiens]	NP_000792.1	NP_000792	FKBP1A	3	2	25	11,951	108	5,81E-59	94	5814100	0	0	7691200	8354500	8190700	7478400	5868100	4765800	3001300	2379000	0	2091700	0	645390	594000	0	891910	0	0	0	815460	893850	0	623420	0	0	398170	1429900	577170	461410	0	0	0	0	795490	738120	654790
45580709	protein unc-93 homolog B1 [Homo sapiens]	NP_112192.2	NP_112192	UNC93B1	1	1	2,2	66,63	597	8,33E-06	10	0	0	0	0	0	0	0	0	0	0	0	0	0	0	0	0	0	0	0	0	0	0	0	0	0	0	0	0	0	0	0	0	0	0	0	16569	32036	0
62750354				MATR3								0	0	0	0	0	0	0	0	0	0	0	0	0	0	0	0	0	0	0	0	0	0	0	0	0	0	0	0	0	0	0	0	0	0	0	0	0	0
54860105	rho GTPase-activating protein 17 isoform 2 [Homo sapiens]	NP_060524.4	NP_060524	ARHGAP17	2	1	1,6	87,608	803	0,000013493	0	0	0	0	0	0	0	0	0	0	0	0	0	0	0	0	0	0	0	0	3364,7	11438	0	0	0	0	0	0	0	0	0	0	0	0	0	0	0	0	0
25777713	S-phase kinase-associated protein 1 isoform b [Homo sapiens]	NP_733779.1	NP_733779	SKP1	1	1	7,4	18,658	163	0,000036428	5	0	0	0	0	0	0	0	0	0	0	0	0	203970	0	0	0	0	0	0	0	0	0	0	0	0	0	0	0	0	0	0	0	0	0	0	0	0	0
334688816	proton-coupled folate transporter isoform 2 [Homo sapiens]	NP_001229295.1	NP_001229295	SLC46A1	2	2	5,8	46,643	431	5,19E-08	12	0	0	0	0	0	0	0	0	0	0	0	0	0	0	0	0	124690	0	0	0	0	0	0	226730	132900	0	0	0	0	0	0	207560	87306	0	0	0	171280	0
25777602	26S proteasome non-ATPase regulatory subunit 2 [Homo sapiens]	NP_002799.3	NP_002799	PSMD2	1	26	43,2	100,2	908	0	303	0	0	0	0	0	0	0	0	0	0	0	0	0	0	0	0	0	0	24719	0	25450	0	0	0	24502	0	0	0	0	38754	0	0	0	0	116830	249450	383050	419590
4757718				ACTL6A								0	0	0	0	0	0	0	0	0	0	0	0	0	0	0	0	0	0	0	0	0	0	0	0	0	0	0	0	0	0	0	0	0	0	0	0	0	0
5031951				NME6								0	0	0	0	0	0	0	0	0	0	0	0	0	0	0	0	0	0	0	0	0	0	0	0	0	0	0	0	0	0	0	0	0	0	0	0	0	0
54873624				EIF2A								0	0	0	0	0	0	0	0	0	0	0	0	0	0	0	0	0	0	0	0	0	0	0	0	0	0	0	0	0	0	0	0	0	0	0	0	0	0
7662150				FAM20B								0	0	0	0	0	0	0	0	0	0	0	0	0	0	0	0	0	0	0	0	0	0	0	0	0	0	0	0	0	0	0	0	0	0	0	0	0	0
4506181	proteasome subunit alpha type-2 [Homo sapiens]	NP_002778.1	NP_002778	PSMA2	1	11	57,7	25,898	234	0	174	0	0	0	0	0	0	253160	0	0	0	0	0	0	0	0	0	0	0	0	0	0	0	0	0	0	0	0	0	0	0	0	0	0	0	0	0	0	0
205360962				PKD1								0	0	0	0	0	0	0	0	0	0	0	0	0	0	0	0	0	0	0	0	0	0	0	0	0	0	0	0	0	0	0	0	0	0	0	0	0	0
72534754				FDX1L								0	0	0	0	0	0	0	0	0	0	0	0	0	0	0	0	0	0	0	0	0	0	0	0	0	0	0	0	0	0	0	0	0	0	0	0	0	0
26638657	39S ribosomal protein L20, mitochondrial [Homo sapiens]	NP_060441.2	NP_060441	MRPL20	5	7	40,3	17,442	149	4,34E-48	78	0	0	0	0	0	0	0	0	0	0	0	0	0	0	63815	511770	400450	552030	247910	0	0	0	0	93665	125140	156480	157690	0	0	0	0	0	71146	98643	0	71130	0	0
226442763	prenylcysteine oxidase-like precursor [Homo sapiens]	NP_076933.3	NP_076933	PCYOX1L	1	2	6,1	54,646	494	8,99E-07	8	0	0	0	0	0	0	0	0	0	0	0	0	0	0	1997600	0	0	29631	21507	0	0	14737	19905	0	15776	46358	0	28342	22642	0	0	22722	10599	0	0	0	0	0
32483357	dehydrogenase/reductase SDR family member 4 [Homo sapiens]	NP_066284.2	NP_066284	DHRS4	4	7	30,6	29,537	278	8,07E-182	106	338480	0	0	1384100	1379600	656020	1779100	2089000	1894000	1766500	1103700	0	1734700	2228100	3687800	2890100	1481200	741670	141650	0	0	0	0	110130	0	0	0	0	0	0	0	0	0	0	0	0	35541	0
34098946	nuclease-sensitive element-binding protein 1 [Homo sapiens]	NP_004550.2	NP_004550	YBX1	3	7	30,9	35,924	324	2,27E-272	183	0	0	0	0	49470	0	59968	119020	167400	172000	405080	0	1238500	2957400	2079200	1282700	1055700	461410	328310	23768	0	0	0	0	0	0	0	0	0	0	0	0	0	0	0	0	0	0
31652236				CUX1								0	0	0	0	0	0	0	0	0	0	0	0	0	0	0	0	0	0	0	0	0	0	0	0	0	0	0	0	0	0	0	0	0	0	0	0	0	0
5803109				OS9								0	0	0	0	0	0	0	0	0	0	0	0	0	0	0	0	0	0	0	0	0	0	0	0	0	0	0	0	0	0	0	0	0	0	0	0	0	0
22748979				TMEM199								0	0	0	0	0	0	0	0	0	0	0	0	0	0	0	0	0	0	0	0	0	0	0	0	0	0	0	0	0	0	0	0	0	0	0	0	0	0
5453539	multifunctional protein ADE2 isoform 2 [Homo sapiens]	NP_006443.1	NP_006443	PAICS	3	16	42,1	47,079	425	0	131	0	0	0	0	0	0	0	0	0	0	0	0	0	0	0	0	0	7211,4	10180	14888	18671	20755	0	14679	0	0	9455	57251	0	0	0	0	0	0	0	27785	2068900	2446400
191252797				DCAKD								0	0	0	0	0	0	0	0	0	0	0	0	0	0	0	0	0	0	0	0	0	0	0	0	0	0	0	0	0	0	0	0	0	0	0	0	0	0
5453760	NEDD8 precursor [Homo sapiens]	NP_006147.1	NP_006147	NEDD8	2	2	28,4	9,0714	81	2,19E-108	48	1387000	0	0	1381100	4370500	3727200	1887900	674740	138620	0	0	0	0	0	0	0	0	0	647130	535850	0	0	149670	0	0	172390	276980	0	0	0	0	0	0	0	0	0	0	0
5031593	actin-related protein 2/3 complex subunit 5 isoform 1 [Homo sapiens]	NP_005708.1	NP_005708	ARPC5	2	9	66,2	16,32	151	1,25E-104	146	82591	0	0	100440	0	0	0	0	27435	46383	293700	0	373780	466990	274330	276950	224690	325910	195660	160610	298660	217470	99106	92877	244450	144490	208980	861440	322740	1024400	1970500	6501100	13924000	18807000	16579000	11322000	14144000	10417000
7657603				HEBP2								0	0	0	0	0	0	0	0	0	0	0	0	0	0	0	0	0	0	0	0	0	0	0	0	0	0	0	0	0	0	0	0	0	0	0	0	0	0
30725877				GPR180								0	0	0	0	0	0	0	0	0	0	0	0	0	0	0	0	0	0	0	0	0	0	0	0	0	0	0	0	0	0	0	0	0	0	0	0	0	0
118498366				FAM177A1								0	0	0	0	0	0	0	0	0	0	0	0	0	0	0	0	0	0	0	0	0	0	0	0	0	0	0	0	0	0	0	0	0	0	0	0	0	0
119703755	laminin subunit beta-2 precursor [Homo sapiens]	NP_002283.3	NP_002283	LAMB2	1	52	38,9	195,98	1798	0	812	300200	0	0	137220	119170	0	0	0	9583,9	0	0	0	10206	6635,9	0	0	23611	27616	0	0	21427	23709	10099	7072,5	630,66	0	1927	72736	98229	0	49855	86610	30739	121820	148860	54555	84883	101340
94721252	vesicle-associated membrane protein-associated protein A isoform 2 [Homo sapiens]	NP_919415.2	NP_919415	VAPA	2	8	36,9	27,893	249	4,61E-43	201	0	0	0	0	0	0	0	0	0	0	339650	0	0	129350	90924	767600	246240	177840	514700	255590	447420	1313600	1558700	118250	2650700	4127600	4176400	2993700	2329600	2300000	2364200	1920500	2123500	1722700	2750600	2413200	1946100	2015900
4507729	tubulin beta-2A chain [Homo sapiens]	NP_001060.1	NP_001060	TUBB2A	2	5	16,9	49,906	445	0	244	0	0	0	0	0	0	0	6760,1	58123	269310	407780	0	3063700	1382000	1373100	660000	669400	445420	568220	208510	275780	380770	311300	199590	240070	300470	266090	108020	289070	159770	266030	194230	166440	191180	262110	187960	186230	179200
260436860	AP-1 complex subunit beta-1 isoform b [Homo sapiens]	NP_663782.2	NP_663782	AP1B1	3	9	13,6	103,53	939	0	55	0	0	0	0	0	0	0	14617	0	0	53523	0	102390	181270	127140	0	0	0	0	62405	62618	40597	55964	62081	133230	141620	93461	31148	353460	342140	180840	162550	194810	261930	361080	550810	657870	244270
47458811				SFXN4								0	0	0	0	0	0	0	0	0	0	0	0	0	0	0	0	0	0	0	0	0	0	0	0	0	0	0	0	0	0	0	0	0	0	0	0	0	0
33469985	peptidyl-prolyl cis-trans isomerase FKBP9 precursor [Homo sapiens]	NP_009201.2	NP_009201	FKBP9	1	33	56,8	63,083	570	0	562	58927	0	0	28643	10699	11240	13150	12428	8938,9	0	91024	0	65024000	190100000	11016000	842080	306830	317410	221960	28509	93675	0	15067	178960	43254	148350	9784,6	77700	105550	84885	45690	0	0	199640	66471	0	92198	4229,6
9910346	chromosome 15 open reading frame 24 precursor [Homo sapiens]	NP_064539.1	NP_064539	EMC7	1	4	26,4	26,47	242	1,06E-88	35	0	0	0	0	0	0	0	0	0	0	0	0	0	0	0	0	0	44343	0	0	0	0	0	0	0	0	0	0	0	0	0	0	0	0	736060	1205000	299360	73860
54112121				SF3B3								0	0	0	0	0	0	0	0	0	0	0	0	0	0	0	0	0	0	0	0	0	0	0	0	0	0	0	0	0	0	0	0	0	0	0	0	0	0
148727286	acyl-coenzyme A thioesterase 2, mitochondrial [Homo sapiens]	NP_006812.3	NP_006812	ACOT2	1	1	5	53,218	483	0	1	0	0	0	0	0	0	0	0	0	0	0	0	45522	38757	0	0	0	0	0	0	0	0	0	0	0	0	0	0	0	0	0	0	0	0	0	0	0	0
118600965	hexaprenyldihydroxybenzoate methyltransferase, mitochondrial [Homo sapiens]	NP_059117.3	NP_059117	COQ3	1	1	4,3	41,054	369	5,38E-06	2	0	0	0	46447	50110	41768	56316	27020	22625	22814	67145	0	0	0	0	0	0	0	0	0	0	0	0	0	0	0	0	0	0	0	0	0	0	0	0	0	0	0
148612885	ADP-ribosylation factor-like protein 2 isoform 1 [Homo sapiens]	NP_001658.2	NP_001658	ARL2	2	7	45,1	20,878	184	1,13E-34	50	1040500	0	0	1108200	1010000	845180	786280	434750	283720	144060	114010	0	65396	0	0	517620	0	0	65900	0	357990	1928700	873010	224900	137830	25815	0	45746	51254	0	0	0	0	464280	0	0	0	0
4826904				SERPINI1								0	0	0	0	0	0	0	0	0	0	0	0	0	0	0	0	0	0	0	0	0	0	0	0	0	0	0	0	0	0	0	0	0	0	0	0	0	0
189458812	1,4-alpha-glucan-branching enzyme [Homo sapiens]	NP_000149.3	NP_000149	GBE1	1	33	56,4	80,459	702	0	474	0	0	0	1185,7	0	0	0	7200,8	3303,5	0	0	0	0	701910	7310400	21707000	25642000	19344000	3928500	494850	238480	242240	130090	99826	96074	49591	77796	49625	52305	28053	33354	29831	40820	0	26662	0	11036	0
4506679	40S ribosomal protein S10 [Homo sapiens]	NP_001005.1	NP_001005	RPS10	4	4	23,6	18,898	165	1,54E-15	26	900140	0	0	2451700	2658500	1539700	1002000	965810	444990	271310	175100	0	136420	160100	193620	83182	63486	113850	117610	96261	57685	106930	112520	89838	88411	157830	88621	116450	98431	0	139460	103410	104450	116690	82523	130870	80678	110420
46276863				PTMS								0	0	0	0	0	0	0	0	0	0	0	0	0	0	0	0	0	0	0	0	0	0	0	0	0	0	0	0	0	0	0	0	0	0	0	0	0	0
29893557				UBE2G2								0	0	0	0	0	0	0	0	0	0	0	0	0	0	0	0	0	0	0	0	0	0	0	0	0	0	0	0	0	0	0	0	0	0	0	0	0	0
5803133	ras-related protein Rab-32 [Homo sapiens]	NP_006825.1	NP_006825	RAB32	1	11	61,8	24,997	225	9,89E-64	154	1979800	0	0	2366400	2621600	1227200	1798600	1280300	1538100	3377900	2546400	0	2882100	2267000	1149800	406880	297940	588550	322430	278470	194350	289510	61737	244780	119350	212990	68102	510570	379730	0	90872	55078	0	76034	69652	63053	82498	64796
294997330	sodium/hydrogen exchanger 6 isoform c [Homo sapiens]	NP_001171122.1	NP_001171122	SLC9A6	3	4	9,6	72,259	649	4,95E-16	13	0	0	0	0	0	0	0	0	0	0	0	0	0	0	0	0	0	0	0	195450	460940	707710	1244700	1457100	994190	362970	89671	0	0	0	0	0	0	0	276750	392580	314280	239090
4506363	ras-related protein Rab-13 [Homo sapiens]	NP_002861.1	NP_002861	RAB13	1	6	30,5	22,774	203	4,88E-52	117	1730400	0	0	1895900	2816700	2422900	1307400	1542600	884970	564370	631260	0	991030	832660	368410	300690	336740	339670	413870	435100	632480	359660	402180	667430	550660	608160	514280	212980	76218	78319	68762	0	0	0	48494	38918	34848	131820
5902072				SERPINB3								0	0	0	0	0	0	0	0	0	0	0	0	0	0	0	0	0	0	0	0	0	0	0	0	0	0	0	0	0	0	0	0	0	0	0	0	0	0
32307161	cullin-1 [Homo sapiens]	NP_003583.2	NP_003583	CUL1	1	3	7,2	89,677	776	7,57E-09	7	0	0	0	0	0	0	0	0	0	0	0	0	0	0	0	0	0	0	0	0	0	0	0	0	0	0	0	0	0	0	0	0	17164	0	0	0	0	0
115430112	receptor expression-enhancing protein 5 [Homo sapiens]	NP_005660.4	NP_005660	REEP5	1	4	15,3	21,493	189	4,04E-21	48	0	0	0	0	0	0	0	0	0	0	0	0	0	1992900	7979700	12282000	5301600	8605200	14062000	3432500	1053000	744960	738320	300890	313130	0	0	0	0	181800	0	0	171520	437730	341440	0	295540	317640
10190714	ras-related protein Rab-22A [Homo sapiens]	NP_065724.1	NP_065724	RAB22A	1	5	38,7	21,855	194	1,60E-87	40	315560	0	0	225510	294920	218160	116840	181060	70005	80778	91035	0	109060	49561	109070	29019	0	0	0	0	32790	0	0	0	0	0	0	0	0	0	0	0	98265	56588	0	0	0	0
19115954	dynein heavy chain 5, axonemal [Homo sapiens]	NP_001360.1	NP_001360	DNAH5	1	3	0,9	529,01	4624	1,15E-06	4	0	0	0	0	0	0	0	0	0	0	0	0	0	0	0	0	0	0	0	0	0	0	0	0	0	0	0	0	0	0	0	0	0	0	0	0	0	0
7662358	ectonucleotide pyrophosphatase/phosphodiesterase family member 4 precursor [Homo sapiens]	NP_055751.1	NP_055751	ENPP4	2	2	4,9	51,641	453	0,000046586	8	0	0	0	0	0	0	0	0	0	0	0	0	0	0	0	0	0	0	0	0	105440	37743	65792	42550	0	0	20837	0	11519	0	0	0	0	0	0	0	0	0
51242953				MGLL								0	0	0	0	0	0	0	0	0	0	0	0	0	0	0	0	0	0	0	0	0	0	0	0	0	0	0	0	0	0	0	0	0	0	0	0	0	0
30089974	peroxisomal acyl-coenzyme A oxidase 1 isoform b [Homo sapiens]	NP_009223.2	NP_009223	ACOX1	3	10	22,6	74,423	660	9,40E-68	52	0	0	0	0	0	0	0	0	0	0	0	0	0	0	0	0	0	0	0	174450	837240	718710	338240	157760	141890	86304	29370	0	0	0	0	0	0	0	0	0	0	0
5031599	actin-related protein 2/3 complex subunit 2 [Homo sapiens]	NP_005722.1	NP_005722	ARPC2	2	18	71,7	34,333	300	0	420	0	0	0	0	0	60676	0	43369	0	0	0	0	0	0	0	0	0	0	0	0	0	39907	0	191910	194600	142080	95979	532530	589880	910080	2335500	5457300	14027000	11826000	26879000	16927000	20556000	15549000
7706337	coatomer subunit zeta-1 [Homo sapiens]	NP_057141.1	NP_057141	COPZ1	1	1	13	20,198	177	2,77E-28	2	0	0	0	0	0	0	0	0	0	0	0	0	0	0	0	0	0	0	0	0	73179	454530	197580	0	0	0	0	0	0	0	0	0	0	0	0	0	0	0
4758248				EFNB1								0	0	0	0	0	0	0	0	0	0	0	0	0	0	0	0	0	0	0	0	0	0	0	0	0	0	0	0	0	0	0	0	0	0	0	0	0	0
4758762	asparagine--tRNA ligase, cytoplasmic [Homo sapiens]	NP_004530.1	NP_004530	NARS	2	7	17,2	62,942	548	2,45E-55	37	0	0	0	0	0	0	0	0	0	0	45810	0	564670	903250	533760	586490	592480	0	22949	79007	286910	67094	55377	0	0	0	0	0	0	0	0	0	0	0	0	0	0	0
4503057	alpha-crystallin B chain [Homo sapiens]	NP_001876.1	NP_001876	CRYAB	1	7	45,7	20,159	175	1,64E-95	144	2985600	0	0	3068100	4353900	3367800	3398200	2718700	2469300	1817100	1954000	0	2013100	1250600	1205200	600690	28795	1256300	1500300	833240	946520	860090	361940	432440	325780	429780	23918	517280	0	291440	179710	534490	238560	0	203680	47398	807940	761140
24111250	guanine nucleotide-binding protein subunit alpha-13 [Homo sapiens]	NP_006563.2	NP_006563	GNA13	3	9	29,7	44,049	377	5,21E-149	108	0	0	0	0	0	96403	139130	244710	109850	463370	681650	0	457060	105560	217340	222740	81509	353160	140370	210930	483560	572240	618000	183160	109250	28241	77501	115630	0	128110	153030	0	327170	0	0	75323	79587	0
221316588	valacyclovir hydrolase precursor [Homo sapiens]	NP_004323.2	NP_004323	BPHL	1	8	45	32,542	291	4,28E-137	101	93535	0	0	632590	1248900	1765500	2880500	1214300	688990	558170	456590	0	103420	0	75137	0	11924	0	0	0	0	0	0	0	0	0	0	0	0	0	0	0	0	0	0	0	0	0
6912464				ADGRL2								0	0	0	0	0	0	0	0	0	0	0	0	0	0	0	0	0	0	0	0	0	0	0	0	0	0	0	0	0	0	0	0	0	0	0	0	0	0
301129290	serine/threonine-protein phosphatase 2A activator isoform e [Homo sapiens]	NP_001180326.1	NP_001180326	PTPA	5	6	26,4	32,936	288	9,24E-54	35	0	0	0	0	83763	47973	57545	103450	38806	228400	402160	0	712130	1149100	2152600	689780	155740	0	0	0	0	0	0	0	0	0	0	0	0	0	19593	0	0	15960	0	0	0	0
194363758	signal recognition particle 9 kDa protein isoform 1 [Homo sapiens]	NP_001123912.1	NP_001123912	SRP9	2	1	13,4	9,1236	82	0,000053539	3	0	0	0	0	0	0	0	0	0	0	0	0	0	0	0	0	0	0	0	0	0	0	0	0	0	0	0	0	0	0	0	0	0	0	0	0	0	0
62420886	discoidin domain-containing receptor 2 precursor [Homo sapiens]	NP_001014796.1	NP_001014796	DDR2	2	6	10,5	96,735	855	1,60E-15	49	0	0	0	0	8805,8	0	0	12699	6938,5	5747	3749,3	0	0	4706	0	2591	0	0	0	5721,5	24237	39325	48870	29099	43348	0	58642	7290,3	9792,4	9542,1	14311	31144	45100	62436	79163	43750	48951	45620
4757708	acetyl-coenzyme A transporter 1 [Homo sapiens]	NP_004724.1	NP_004724	SLC33A1	2	5	11,3	60,908	549	1,04E-24	70	0	0	0	32797	23722	0	0	0	0	0	79129	0	59886	43650	0	0	140800	192820	878830	886040	1232200	1285800	873230	159420	98844	15612	126110	16861	18647	57271	12397	9498,2	19841	19332	9864,2	9763,5	9938,9	4085,8
148743793				TNFRSF11B								0	0	0	0	0	0	0	0	0	0	0	0	0	0	0	0	0	0	0	0	0	0	0	0	0	0	0	0	0	0	0	0	0	0	0	0	0	0
17149828				NAA15								0	0	0	0	0	0	0	0	0	0	0	0	0	0	0	0	0	0	0	0	0	0	0	0	0	0	0	0	0	0	0	0	0	0	0	0	0	0
348041302	phosphatidylinositol 4-kinase alpha isoform 1 [Homo sapiens]	NP_477352.3	NP_477352	PI4KA	3	5	2,9	236,83	2102	1,69E-10	2	0	0	0	0	0	0	0	0	0	0	0	0	0	0	0	0	0	0	0	9674,7	21636	17208	0	17867	23830	32809	16984	25513	12863	14526	13986	30911	37736	0	12825	52284	60309	39290
4506749				RRM1								0	0	0	0	0	0	0	0	0	0	0	0	0	0	0	0	0	0	0	0	0	0	0	0	0	0	0	0	0	0	0	0	0	0	0	0	0	0
38201710	probable ATP-dependent RNA helicase DDX17 isoform 1 [Homo sapiens]	NP_006377.2	NP_006377	DDX17	3	2	3,4	80,272	729	4,10E-11	18	0	0	0	0	0	0	0	0	0	0	0	0	0	111120	49334	112250	69635	59309	44680	65103	57041	113540	49593	32869	65658	23366	57983	28251	39337	0	49663	18194	28667	0	25321	0	0	0
4503471	elongation factor 1-alpha 1 [Homo sapiens]	NP_001393.1	NP_001393	EEF1A1	2	20	47,8	50,14	462	0	2014	2246900	0	0	21195000	28377000	9076000	34908000	29052000	9788400	45852000	142790000	0	247370000	165800000	103830000	54414000	43715000	41719000	27866000	57345000	55629000	47295000	51079000	42891000	58029000	57642000	16874000	49429000	12191000	43050000	43617000	42665000	47344000	40616000	37055000	35360000	52346000	40387000
116812595	3(2),5-bisphosphate nucleotidase 1 [Homo sapiens]	NP_006076.4	NP_006076	BPNT1	1	5	17,5	33,392	308	3,06E-16	12	66333	0	0	0	0	0	0	0	905500	748330	2995200	0	1850300	310310	0	0	0	0	0	0	63426	0	0	50053	35053	0	66275	0	0	0	0	0	0	0	0	0	0	25867
10190712				S100A14								0	0	0	0	0	0	0	0	0	0	0	0	0	0	0	0	0	0	0	0	0	0	0	0	0	0	0	0	0	0	0	0	0	0	0	0	0	0
20070264				ERLEC1								0	0	0	0	0	0	0	0	0	0	0	0	0	0	0	0	0	0	0	0	0	0	0	0	0	0	0	0	0	0	0	0	0	0	0	0	0	0
68226422				YIPF5								0	0	0	0	0	0	0	0	0	0	0	0	0	0	0	0	0	0	0	0	0	0	0	0	0	0	0	0	0	0	0	0	0	0	0	0	0	0
96975097				RAB6B								0	0	0	0	0	0	0	0	0	0	0	0	0	0	0	0	0	0	0	0	0	0	0	0	0	0	0	0	0	0	0	0	0	0	0	0	0	0
157502201	multidrug resistance-associated protein 4 isoform 1 [Homo sapiens]	NP_005836.2	NP_005836	ABCC4	2	24	26	149,52	1325	0	88	220580	0	0	418120	652460	0	1059100	870480	0	0	0	0	0	0	48150	3439500	16253	18298	0	13339	1913200	1697300	0	1527700	0	0	23491	1329900	0	1006900	1795200	2225500	2470600	872790	869730	179020	45338	50192
86788132				EFEMP1								0	0	0	0	0	0	0	0	0	0	0	0	0	0	0	0	0	0	0	0	0	0	0	0	0	0	0	0	0	0	0	0	0	0	0	0	0	0
13027602	DDRGK domain-containing protein 1 precursor [Homo sapiens]	NP_076424.1	NP_076424	DDRGK1	1	5	23,6	35,61	314	1,50E-18	24	0	0	0	0	0	0	0	0	0	0	151600	0	0	0	0	0	0	0	0	0	69022	0	112630	120210	0	0	23529	0	0	0	300370	149620	201770	169670	289530	117590	337880	137310
61835204	3-mercaptopyruvate sulfurtransferase isoform 2 [Homo sapiens]	NP_001013454.1	NP_001013454	MPST	3	7	37,7	33,178	297	1,46E-169	144	184790	0	0	231950	255900	191010	196370	161980	0	202150	249790	0	390100	328800	401060	504820	1554700	858260	400880	662500	623980	921820	668350	316330	223280	141460	292200	91707	65504	0	0	0	0	0	0	0	0	0
4503729	peptidyl-prolyl cis-trans isomerase FKBP4 [Homo sapiens]	NP_002005.1	NP_002005	FKBP4	1	9	25,7	51,804	459	1,12E-38	35	0	0	0	0	0	0	0	0	0	0	0	0	0	219620	403400	261980	829460	686370	453840	174380	181310	74525	0	0	57687	0	0	0	0	0	0	0	0	0	0	0	0	0
66737374	protein S100-A13 [Homo sapiens]	NP_001019384.1	NP_001019384	S100A13	5	2	23,5	11,471	98	4,66E-09	64	651900	0	0	554810	741470	898520	1281300	617170	613400	686570	862450	0	904990	978830	667130	347790	113260	794020	726800	0	0	0	0	0	210770	0	0	0	0	0	0	0	0	0	0	0	0	0
119466532	laminin subunit alpha-2 isoform b precursor [Homo sapiens]	NP_001073291.1	NP_001073291	LAMA2	2	4	1,8	343,51	3118	3,06E-18	15	0	0	0	0	0	0	0	0	0	0	0	0	0	0	0	0	0	0	0	0	0	0	0	0	0	0	0	0	0	0	0	0	0	0	0	0	0	0
224586884				YBX3								0	0	0	0	0	0	0	0	0	0	0	0	0	0	0	0	0	0	0	0	0	0	0	0	0	0	0	0	0	0	0	0	0	0	0	0	0	0
5730041	suppressor of G2 allele of SKP1 homolog isoform SGT1A [Homo sapiens]	NP_006695.1	NP_006695	SUGT1	2	3	12	37,804	333	2,22E-09	8	0	0	0	0	26483	441980	411330	0	383490	278800	247420	0	0	0	0	0	0	0	0	0	0	0	0	0	0	0	0	0	0	0	0	0	0	0	0	180310	402450	462690
15088795	GPI transamidase component PIG-S [Homo sapiens]	NP_149975.1	NP_149975	PIGS	1	12	35,9	61,655	555	1,34E-178	140	0	0	0	0	0	0	0	0	0	0	44694	0	0	0	0	0	0	0	0	10207	0	0	0	0	0	0	0	0	0	0	98194	0	0	7768,1	451470	594970	350100	538720
4557305	fructose-bisphosphate aldolase A isoform 1 [Homo sapiens]	NP_000025.1	NP_000025	ALDOA	6	33	90,4	39,42	364	0	2382	0	0	0	0	0	0	0	258580	191300	102020	141600	0	0	0	63269	0	0	41169	0	204360	1104600	5162400	21910000	55040000	84833000	81526000	48546000	30734000	28953000	16375000	11084000	7900500	12814000	8256700	7627700	6379700	5254900	8040300
30795231	brain acid soluble protein 1 [Homo sapiens]	NP_006308.3	NP_006308	BASP1	1	17	87,2	22,693	227	0	1049	12120	0	0	6363	0	31558	59781	82271	95295	470960	2140300	0	7778900	756010	593970	771940	808940	1316000	3637600	2633400	4755500	7934800	6446400	3432200	9536200	14830000	24441000	22287000	37510000	30772000	50965000	46824000	36752000	26523000	18628000	7049300	4463600	2220400
53729339	translation initiation factor IF-2, mitochondrial precursor [Homo sapiens]	NP_001005369.1	NP_001005369	MTIF2	2	8	14,4	81,316	727	1,37E-63	44	0	0	0	0	0	0	0	0	0	0	0	0	0	0	0	0	0	0	0	0	41417	88348	46846	74765	428320	25957	514640	456160	355150	835400	403670	95666	110330	52180	0	0	42539	0
4506667	60S acidic ribosomal protein P0 [Homo sapiens]	NP_000993.1	NP_000993	RPLP0	2	10	47,3	34,273	317	1,20E-219	303	0	0	0	0	0	198160	0	0	0	0	0	0	0	43455	0	0	37173	0	269720	258810	643180	865270	1695900	2097000	9648100	16211000	13056000	7659900	3821100	1548000	1732800	2174000	2486000	2615500	5817200	1394000	652760	427550
145580604	transmembrane protein 65 [Homo sapiens]	NP_919267.2	NP_919267	TMEM65	1	6	27,5	25,498	240	1,36E-30	72	0	0	0	0	0	0	0	0	0	0	0	0	23062	540410	3284800	7545200	4579700	5355300	12445000	7417200	3545600	1128000	513640	497980	400250	348050	128710	32152	46051	59556	29452	17950	33002	0	0	0	0	0
4885649				UBA2								0	0	0	0	0	0	0	0	0	0	0	0	0	0	0	0	0	0	0	0	0	0	0	0	0	0	0	0	0	0	0	0	0	0	0	0	0	0
194097369				PSG5								0	0	0	0	0	0	0	0	0	0	0	0	0	0	0	0	0	0	0	0	0	0	0	0	0	0	0	0	0	0	0	0	0	0	0	0	0	0
45643119	enoyl-CoA delta isomerase 2, mitochondrial isoform 1 [Homo sapiens]	NP_006108.2	NP_006108	ECI2	3	8	33,8	40,183	364	0	54	0	0	0	0	0	0	102380	0	78385	360480	312410	0	871300	0	75662	0	29550	0	0	147850	14926	0	63048	0	0	85211	34830	0	0	113160	176440	0	395190	2318300	723680	334130	806150	777260
49533617	sterol O-acyltransferase 1 isoform 1 [Homo sapiens]	NP_003092.4	NP_003092	SOAT1	3	10	18,5	64,734	550	7,63E-236	76	0	0	0	0	0	0	0	0	0	0	0	0	0	0	0	0	0	0	0	0	0	0	0	0	0	0	9490,9	240550	131470	28724	21864	89953	69819	80739	105350	266600	177560	134620
14043022	methionine--tRNA ligase, cytoplasmic [Homo sapiens]	NP_004981.2	NP_004981	MARS	1	3	5,4	101,11	900	2,24E-07	12	0	0	0	0	0	0	0	0	0	0	0	0	0	0	0	0	0	0	19647	0	0	0	6266,7	0	0	9380,8	0	0	25564	0	0	0	0	0	0	0	0	0
25914749	multidrug resistance-associated protein 7 isoform MRP7A [Homo sapiens]	NP_258261.2	NP_258261	ABCC10	2	3	2,3	158,78	1464	5,68E-07	4	0	0	0	0	0	0	0	0	0	0	0	0	0	0	0	0	0	0	0	0	0	0	0	0	0	0	0	0	0	0	0	0	0	0	19077	9465,4	0	0
4826960	glutamine--tRNA ligase [Homo sapiens]	NP_005042.1	NP_005042	QARS	1	4	8,5	87,798	775	1,68E-13	27	0	0	0	0	0	0	0	0	0	0	0	0	0	0	0	0	0	0	0	0	0	0	0	0	0	0	0	0	0	0	0	0	0	0	0	0	28802	0
46255045	biotin--protein ligase [Homo sapiens]	NP_000402.3	NP_000402	HLCS	3	3	5,9	80,759	726	1,80E-07	3	0	0	0	0	0	123310	0	154720	0	0	0	0	0	0	18810	11414	0	0	0	0	0	0	0	0	0	0	0	0	0	0	0	0	0	0	0	0	0	0
4507645	triosephosphate isomerase isoform 1 [Homo sapiens]	NP_000356.1	NP_000356	TPI1	3	17	83,9	26,669	249	0	1172	23066	0	0	23534	0	0	0	46057	25206	0	0	0	170850	0	59831	24601	134770	0	124900	21864	410450	299830	630200	509330	598380	796300	2515500	1582400	2062200	1874700	11471000	13107000	5062600	1412800	3152700	10720000	14710000	17352000
104487295				PTPRS								0	0	0	0	0	0	0	0	0	0	0	0	0	0	0	0	0	0	0	0	0	0	0	0	0	0	0	0	0	0	0	0	0	0	0	0	0	0
24431933	reticulon-4 isoform B [Homo sapiens]	NP_722550.1	NP_722550	RTN4	4	11	49,6	40,317	373	0	1345	48757	0	0	0	0	0	0	0	0	0	69950	0	0	0	0	0	252480	1675100	2847200	3033100	2940000	5426600	6243900	6483500	10212000	20350000	20122000	21182000	24392000	33974000	62586000	58541000	42557000	27458000	17800000	14304000	11798000	7606900
212276104				LRRFIP1								0	0	0	0	0	0	0	0	0	0	0	0	0	0	0	0	0	0	0	0	0	0	0	0	0	0	0	0	0	0	0	0	0	0	0	0	0	0
33946329	ras-related protein Ral-A precursor [Homo sapiens]	NP_005393.2	NP_005393	RALA	1	9	43,7	23,567	206	1,33E-186	227	7768700	0	0	12184000	18912000	14857000	10328000	15118000	4751900	5090700	13471000	0	8643800	8387500	3586500	4669000	3313200	2507200	2629700	438260	653010	538480	535800	139560	4873700	392400	99072	96723	2627700	153900	141530	26992	24397	74903	201540	53846	599720	0
4506681	40S ribosomal protein S11 [Homo sapiens]	NP_001006.1	NP_001006	RPS11	1	2	18,4	18,431	158	0,000031047	10	151490	0	0	363960	152900	289600	0	0	0	0	0	0	0	0	0	0	0	0	0	0	0	0	0	0	0	0	0	0	0	0	0	0	0	0	0	0	0	0
4757818	V-type proton ATPase subunit G 1 [Homo sapiens]	NP_004879.1	NP_004879	ATP6V1G1	2	5	37,3	13,757	118	0	242	1043000	0	0	694390	1056800	1286600	1992300	1520600	1127000	1074400	0	0	1472900	1081700	0	0	0	0	0	0	0	0	251390	0	231030	0	101320	184580	450680	195960	183060	159890	720850	414460	574580	467250	510300	778800
34577075	acyl-coenzyme A thioesterase 8 [Homo sapiens]	NP_005460.2	NP_005460	ACOT8	1	2	12,2	35,914	319	2,22E-20	16	0	0	0	0	0	0	0	0	0	10706	11909	0	32516	37145	25740	0	0	0	0	0	0	0	0	0	14070	0	0	0	0	64794	0	0	0	0	0	0	0	0
33946278	cofilin-2 isoform 1 [Homo sapiens]	NP_619579.1	NP_619579	CFL2	3	7	47,6	18,736	166	0	64	384530	0	0	3349800	5821300	2012200	4673200	3453300	1754200	1813600	1411500	0	1505700	1247900	565370	222280	0	0	166370	193200	274580	192200	169880	98236	309940	319050	175650	235570	229660	0	402640	607240	512160	0	98909	0	0	0
5453621				SLC35A1								0	0	0	0	0	0	0	0	0	0	0	0	0	0	0	0	0	0	0	0	0	0	0	0	0	0	0	0	0	0	0	0	0	0	0	0	0	0
6912638	ras suppressor protein 1 isoform 1 [Homo sapiens]	NP_036557.1	NP_036557	RSU1	2	6	37,9	31,54	277	9,24E-74	43	213980	0	0	250590	109940	56293	218500	477050	26970	0	0	0	0	0	383210	0	0	0	0	0	0	0	0	0	0	0	0	0	0	0	0	0	0	0	0	0	0	0
29826287	39S ribosomal protein L47, mitochondrial isoform a [Homo sapiens]	NP_065142.2	NP_065142	MRPL47	2	10	33,6	29,45	250	1,45E-66	101	0	0	0	0	881530	0	0	0	38611	0	0	0	0	0	0	0	83444	0	0	16772	0	0	128600	0	183750	642250	795500	1184100	1364500	654760	607100	729640	499930	486030	343340	0	0	0
268370295				VARS2								0	0	0	0	0	0	0	0	0	0	0	0	0	0	0	0	0	0	0	0	0	0	0	0	0	0	0	0	0	0	0	0	0	0	0	0	0	0
9506653				ARL15								0	0	0	0	0	0	0	0	0	0	0	0	0	0	0	0	0	0	0	0	0	0	0	0	0	0	0	0	0	0	0	0	0	0	0	0	0	0
4503029	cellular retinoic acid-binding protein 2 [Homo sapiens]	NP_001869.1	NP_001869	CRABP2	3	10	47,1	15,693	138	1,01E-184	77	81728	0	0	150330	0	366830	6058700	14485000	9861500	2697300	233560	0	0	0	417150	0	0	0	0	240430	0	0	0	0	0	0	0	0	0	0	0	281980	804730	2174400	2661600	778260	360880	183220
6912238	peroxiredoxin-5, mitochondrial isoform a precursor [Homo sapiens]	NP_036226.1	NP_036226	PRDX5	2	13	56,5	22,026	214	0	1598	8751600	0	0	6390100	8160800	4944700	5583500	5983700	3822700	4642800	5680400	0	5809800	5348100	10106000	8475800	6317000	12027000	7723500	6451200	7110000	3684900	5497100	4138700	8348700	7893300	10515000	13467000	10206000	9957800	8828400	6898400	7285700	7309800	6570100	8261100	9884000	5894400
4503847				SLC37A4								0	0	0	0	0	0	0	0	0	0	0	0	0	0	0	0	0	0	0	0	0	0	0	0	0	0	0	0	0	0	0	0	0	0	0	0	0	0
39777604	rho guanine nucleotide exchange factor 1 isoform 3 [Homo sapiens]	NP_945328.1	NP_945328	ARHGEF1	3	1	1,5	98,767	879	0,00072742	4	0	0	0	0	0	0	0	0	0	0	0	0	0	0	0	0	0	0	0	0	0	0	0	0	0	0	0	0	0	0	0	0	0	0	0	0	0	0
115527062	collagen alpha-2(VI) chain isoform 2C2 precursor [Homo sapiens]	NP_001840.3	NP_001840	COL6A2	2	28	37	108,58	1019	0	1219	0	0	0	0	7587,5	0	0	13449	74842	81200	31405	0	0	98863	119890	85695	251610	253030	406150	280940	734970	1247600	315280	233630	750220	1993800	2981000	1609800	1632600	474840	661300	695470	503520	633200	419590	839040	1118000	1064500
38045896	ELKS/Rab6-interacting/CAST family member 1 isoform delta [Homo sapiens]	NP_829883.1	NP_829883	ERC1	2	3	3,1	124,9	1088	1,28E-07	8	10215	0	0	0	16065	0	0	0	12788	9331	21020	0	0	0	0	0	0	0	0	0	0	0	0	0	0	0	0	0	0	0	0	0	0	0	0	0	0	0
15826840	inactive tyrosine-protein kinase 7 isoform a precursor [Homo sapiens]	NP_002812.2	NP_002812	PTK7	5	34	46,9	118,39	1070	0	916	0	0	0	0	43466	211460	272010	461690	356340	222060	201470	0	80041	68331	50466	0	32543	29146	0	0	23690	59269	21978	65607	83942	26135	96544	60828	164500	198910	442560	844460	2026800	3076000	4713200	4119000	4806300	2732900
349585060	disabled homolog 2 isoform 2 [Homo sapiens]	NP_001231800.1	NP_001231800	DAB2	2	6	9,6	80,227	749	1,68E-22	266	0	0	0	0	0	16511	33120	17195	0	0	173570	0	42948	69018	54745	154450	126400	166020	191720	150770	199680	433740	217710	806510	581350	657070	841280	436410	296770	425010	378710	123750	355570	101650	66744	40476	0	0
39753961				IQGAP3								0	0	0	0	0	0	0	0	0	0	0	0	0	0	0	0	0	0	0	0	0	0	0	0	0	0	0	0	0	0	0	0	0	0	0	0	0	0
20270367	mitochondrial translocator assembly and maintenance protein 41 homolog precursor [Homo sapiens]	NP_620162.1	NP_620162	TAMM41	1	3	12,7	35,907	316	1,20E-55	29	0	0	0	0	0	25951	412540	462170	183840	317710	320960	0	131830	111340	0	75515	76685	0	0	0	0	0	0	0	0	0	82687	363870	353800	0	0	0	0	0	0	60816	42829	0
392996951	UV excision repair protein RAD23 homolog A isoform 3 [Homo sapiens]	NP_001257292.1	NP_001257292	RAD23A	3	3	6,2	33,433	308	5,68E-14	3	0	0	0	0	71077	185300	170550	0	85760	62903	0	0	0	2257700	452590	0	0	0	0	0	0	0	0	0	0	0	0	0	0	0	0	0	0	0	0	0	0	0
21735580	oxysterol-binding protein-related protein 3 isoform b [Homo sapiens]	NP_663160.1	NP_663160	OSBPL3	4	17	23,9	97,685	856	3,45E-245	249	0	0	0	0	0	0	0	0	27913	16384	0	0	165220	0	0	31755	30853	35603	22937	45489	0	0	0	0	0	17722	448570	0	9336,1	0	0	0	0	0	0	16935	0	0
38027914	COP9 signalosome complex subunit 8 isoform 2 [Homo sapiens]	NP_937832.1	NP_937832	COPS8	2	3	31,2	17,909	160	7,17E-61	51	0	0	0	0	0	0	0	0	0	0	0	0	0	0	0	0	0	0	0	0	0	0	0	0	0	0	0	0	0	0	0	0	0	0	0	0	421210	560530
42822880	metallo-beta-lactamase domain-containing protein 2 [Homo sapiens]	NP_981951.1	NP_981951	MBLAC2	1	4	19,7	31,341	279	1,22E-10	9	63943	0	0	40935	34146	0	0	0	0	26034	56973	0	60248	62494	0	69563	0	0	0	0	27180	0	0	16380	27307	0	0	0	7617,2	0	15255	6398,5	0	0	0	0	21836	0
4885585				SAE1								0	0	0	0	0	0	0	0	0	0	0	0	0	0	0	0	0	0	0	0	0	0	0	0	0	0	0	0	0	0	0	0	0	0	0	0	0	0
258645172	2-oxoisovalerate dehydrogenase subunit alpha, mitochondrial isoform 2 precursor [Homo sapiens]	NP_001158255.1	NP_001158255	BCKDHA	2	14	43,2	50,399	444	5,49E-230	127	0	0	0	0	0	0	0	0	148320	256900	117260	0	650510	479570	357630	324970	227980	717280	5835600	5679800	2151300	912500	656570	609180	214180	178490	58196	0	0	42547	0	53052	0	0	0	0	0	0
5454052	14-3-3 protein sigma [Homo sapiens]	NP_006133.1	NP_006133	SFN	1	1	5,6	27,774	248	2,05E-26	1	0	0	0	0	35388	0	0	0	0	0	0	0	0	0	0	0	0	0	0	0	0	0	0	0	0	0	0	0	0	0	0	0	0	0	0	0	0	0
18379366	CAAX prenyl protease 1 homolog [Homo sapiens]	NP_005848.2	NP_005848	ZMPSTE24	1	15	31,2	54,812	475	0	236	0	0	0	0	0	0	45784	0	0	0	0	0	103630	97250	0	0	8040,7	2045300	7571300	9031100	16817000	14125000	4791100	733480	492720	316440	324980	282130	89367	62862	0	66116	0	0	161240	0	0	0
4826852	acyl carrier protein, mitochondrial precursor [Homo sapiens]	NP_004994.1	NP_004994	NDUFAB1	1	4	21,2	17,417	156	5,00E-16	49	0	0	0	0	0	0	0	116050	193520	630590	0	0	0	0	204340	135570	187570	229380	245660	493020	0	565810	578340	362750	547830	257980	409000	183960	424460	0	170270	387480	0	134390	0	0	0	0
4503771	protein farnesyltransferase/geranylgeranyltransferase type-1 subunit alpha [Homo sapiens]	NP_002018.1	NP_002018	FNTA	1	4	15,3	44,408	379	8,14E-53	18	0	0	0	0	0	0	0	0	0	0	0	0	0	0	168620	0	0	49076	0	0	0	45683	124310	0	85107	60995	11873	0	0	57127	52631	61723	81668	0	0	0	0	0
14249524				TMEM87B								0	0	0	0	0	0	0	0	0	0	0	0	0	0	0	0	0	0	0	0	0	0	0	0	0	0	0	0	0	0	0	0	0	0	0	0	0	0
260656039				PNPLA6								0	0	0	0	0	0	0	0	0	0	0	0	0	0	0	0	0	0	0	0	0	0	0	0	0	0	0	0	0	0	0	0	0	0	0	0	0	0
8922416	adaptin ear-binding coat-associated protein 2 isoform 1 [Homo sapiens]	NP_060560.1	NP_060560	NECAP2	3	2	15,6	28,338	263	7,00E-30	17	0	0	0	43663	67202	0	0	0	0	0	37575	0	0	0	0	0	0	0	0	0	0	0	0	0	0	0	0	0	0	0	0	0	0	0	0	0	0	0
94536784	coiled-coil domain-containing protein 51 isoform 1 [Homo sapiens]	NP_078937.3	NP_078937	CCDC51	7	11	27	45,811	411	5,72E-53	110	0	0	0	0	21620	0	0	0	0	0	0	0	0	0	0	0	0	75017	0	0	0	0	0	78259	0	0	0	0	0	0	0	57868	400420	1551400	4304900	5267600	2963800	1569300
27734935	sodium/hydrogen exchanger 9 [Homo sapiens]	NP_775924.1	NP_775924	SLC9A9	1	6	13,2	72,564	645	1,72E-92	24	0	0	0	0	0	0	0	0	0	0	0	0	0	0	0	0	0	0	0	0	0	0	0	0	0	0	0	0	0	0	0	454530	1043600	2364900	806930	491300	167270	237110
4507467				TGFBI								0	0	0	0	0	0	0	0	0	0	0	0	0	0	0	0	0	0	0	0	0	0	0	0	0	0	0	0	0	0	0	0	0	0	0	0	0	0
15208660				TRIM21								0	0	0	0	0	0	0	0	0	0	0	0	0	0	0	0	0	0	0	0	0	0	0	0	0	0	0	0	0	0	0	0	0	0	0	0	0	0
194688149				PPP3CA								0	0	0	0	0	0	0	0	0	0	0	0	0	0	0	0	0	0	0	0	0	0	0	0	0	0	0	0	0	0	0	0	0	0	0	0	0	0
5454028	ras-related protein R-Ras precursor [Homo sapiens]	NP_006261.1	NP_006261	RRAS	1	8	48,6	23,48	218	1,98E-202	296	5089900	0	0	4559900	5274400	5100700	1806900	7293400	8586000	7664300	7537200	0	1113800	928810	2170700	381290	391010	397640	346510	194000	439800	244820	139790	210640	0	150240	0	0	18562	17206	0	0	0	0	0	23625	73428	0
45439339	pyruvate dehyrogenase phosphatase catalytic subunit 1 isoform 3 [Homo sapiens]	NP_060914.2	NP_060914	PDP1	4	17	46,2	61,053	537	0	281	0	0	0	0	14683	1079600	2373300	3495700	3006000	2767200	5053200	0	5392600	3219300	2474500	1298500	1041200	775880	492110	154460	292180	137350	160830	59513	168870	32525	29341	36090	94443	62372	52462	20043	13572	14760	0	0	36611	0
66912162				HIST2H2BF								0	0	0	0	0	0	0	0	0	0	0	0	0	0	0	0	0	0	0	0	0	0	0	0	0	0	0	0	0	0	0	0	0	0	0	0	0	0
21361282				SRSF4								0	0	0	0	0	0	0	0	0	0	0	0	0	0	0	0	0	0	0	0	0	0	0	0	0	0	0	0	0	0	0	0	0	0	0	0	0	0
221136766				OSBPL5								0	0	0	0	0	0	0	0	0	0	0	0	0	0	0	0	0	0	0	0	0	0	0	0	0	0	0	0	0	0	0	0	0	0	0	0	0	0
24119203	tropomyosin alpha-3 chain isoform 2 [Homo sapiens]	NP_705935.1	NP_705935	TPM3	2	24	56,9	29,032	248	0	244	0	0	0	0	0	52629	41407	0	32838	56822	5249300	0	58650000	33155000	5217500	1887000	1415900	1928100	730210	223150	431780	83064	519860	612460	267780	353350	1481900	485910	367960	296040	123350	121230	382380	606760	198410	312090	37656	132400
22749415	dolichyl-diphosphooligosaccharide--protein glycosyltransferase subunit STT3A [Homo sapiens]	NP_689926.1	NP_689926	STT3A	1	25	30,8	80,529	705	0	885	0	0	0	0	0	76735	0	0	0	21726	75700	0	71279	808370	135560	168120	950460	1746300	1859300	1534700	347840	1205000	996030	263520	440940	177700	240990	244520	173930	0	0	0	0	0	19795	4084300	13311000	29259000
16117796				RPL36								0	0	0	0	0	0	0	0	0	0	0	0	0	0	0	0	0	0	0	0	0	0	0	0	0	0	0	0	0	0	0	0	0	0	0	0	0	0
355594753				CLU								0	0	0	0	0	0	0	0	0	0	0	0	0	0	0	0	0	0	0	0	0	0	0	0	0	0	0	0	0	0	0	0	0	0	0	0	0	0
4506725	40S ribosomal protein S4, X isoform X isoform [Homo sapiens]	NP_000998.1	NP_000998	RPS4X	1	5	25,9	29,597	263	1,02E-41	52	0	0	0	0	0	413220	590860	377990	505270	271260	96071	0	157460	0	0	0	0	0	0	0	0	0	0	0	0	0	0	0	0	0	0	0	0	0	0	0	0	0
40316837	probable phospholipid-transporting ATPase ID isoform a [Homo sapiens]	NP_065185.1	NP_065185	ATP8B2	2	5	6,7	138,72	1223	4,29E-14	21	0	0	0	0	0	0	0	0	0	0	0	0	0	0	0	0	0	0	0	0	0	0	0	0	0	0	0	0	0	0	0	83495	58183	0	34569	31232	54284	0
57165424				CUL4A								0	0	0	0	0	0	0	0	0	0	0	0	0	0	0	0	0	0	0	0	0	0	0	0	0	0	0	0	0	0	0	0	0	0	0	0	0	0
221316570				CHORDC1								0	0	0	0	0	0	0	0	0	0	0	0	0	0	0	0	0	0	0	0	0	0	0	0	0	0	0	0	0	0	0	0	0	0	0	0	0	0
114155146				TPM3								0	0	0	0	0	0	0	0	0	0	0	0	0	0	0	0	0	0	0	0	0	0	0	0	0	0	0	0	0	0	0	0	0	0	0	0	0	0
282847476				PIN4								0	0	0	0	0	0	0	0	0	0	0	0	0	0	0	0	0	0	0	0	0	0	0	0	0	0	0	0	0	0	0	0	0	0	0	0	0	0
7669492	glyceraldehyde-3-phosphate dehydrogenase isoform 1 [Homo sapiens]	NP_002037.2	NP_002037	GAPDH	3	25	86	36,053	335	0	2915	173460	0	0	71088	104600	0	59657	226120	0	212310	0	0	0	20733	18303	35939	103370	408710	182430	84061	759500	205090	609180	1688800	6192400	30559000	38398000	112190000	347990000	444650000	498380000	453260000	251820000	78620000	46700000	18572000	13864000	8521100
157388900				IMPAD1								0	0	0	0	0	0	0	0	0	0	0	0	0	0	0	0	0	0	0	0	0	0	0	0	0	0	0	0	0	0	0	0	0	0	0	0	0	0
38683855	pentatricopeptide repeat-containing protein 3, mitochondrial precursor [Homo sapiens]	NP_060422.4	NP_060422	PTCD3	1	21	42,2	78,549	689	0	412	0	0	0	0	0	226710	0	0	6055,2	0	0	0	0	0	0	10381	0	14593	21825	0	0	0	41860	42259	101160	49513	0	18537	0	0	0	0	0	0	0	0	96270	54869
334883182				MGRN1								0	0	0	0	0	0	0	0	0	0	0	0	0	0	0	0	0	0	0	0	0	0	0	0	0	0	0	0	0	0	0	0	0	0	0	0	0	0
4503271	decorin isoform a preproprotein [Homo sapiens]	NP_001911.1	NP_001911	DCN	7	12	41,8	39,746	359	6,09E-264	409	56116	0	0	0	0	24812	0	0	13807	0	1792300	0	2484200	3674800	2024000	3655700	3928000	2990300	3668800	5705300	8847700	6360300	9867400	5017300	5068300	3358700	3293000	3085300	3566000	1752300	1730600	1872500	1020600	2120300	365580	1235200	181690	1023500
47132600	DNA fragmentation factor subunit alpha isoform 2 [Homo sapiens]	NP_998731.1	NP_998731	DFFA	2	3	16,8	29,41	268	4,35E-12	9	0	0	0	153020	179880	89284	38137	0	0	0	0	0	0	0	0	0	0	0	0	0	0	285570	0	0	0	0	0	0	0	0	0	0	0	0	0	0	0	0
19923142	importin subunit beta-1 [Homo sapiens]	NP_002256.2	NP_002256	KPNB1	1	24	35,8	97,169	876	0	504	0	0	0	0	0	0	0	161690	270950	327420	511920	0	95994	109390	65608	56098	444410	1581000	3916900	3959700	5168700	4597600	4729000	3729100	4228200	742440	478390	668200	353330	58246	80195	254860	19963	0	0	0	0	0
91807119				TM2D3								0	0	0	0	0	0	0	0	0	0	0	0	0	0	0	0	0	0	0	0	0	0	0	0	0	0	0	0	0	0	0	0	0	0	0	0	0	0
13569879				ANP32E								0	0	0	0	0	0	0	0	0	0	0	0	0	0	0	0	0	0	0	0	0	0	0	0	0	0	0	0	0	0	0	0	0	0	0	0	0	0
358356404	60S ribosomal protein L15 isoform 1 [Homo sapiens]	NP_001240312.1	NP_001240312	RPL15	6	5	24	24,146	204	5,67E-43	79	0	0	0	0	27685	0	0	59772	130040	87581	299500	0	204480	157480	126670	0	0	0	0	0	0	0	0	0	0	0	0	0	107530	145910	0	0	0	0	0	151220	41843	256060
29568111				MYL9								0	0	0	0	0	0	0	0	0	0	0	0	0	0	0	0	0	0	0	0	0	0	0	0	0	0	0	0	0	0	0	0	0	0	0	0	0	0
19923262	ras-related protein Rab-5A [Homo sapiens]	NP_004153.2	NP_004153	RAB5A	1	5	33	23,658	215	3,77E-170	168	2237600	0	0	1709500	852090	908650	336690	189870	658560	733710	877740	0	455070	332650	154690	185290	208020	97997	188650	0	263540	161700	0	86311	99101	0	43009	325930	53202	13693	0	504520	159710	398530	0	33866	94797	0
214010183				APLP2								0	0	0	0	0	0	0	0	0	0	0	0	0	0	0	0	0	0	0	0	0	0	0	0	0	0	0	0	0	0	0	0	0	0	0	0	0	0
62632750	probable phospholipid-transporting ATPase IF [Homo sapiens]	NP_055431.1	NP_055431	ATP11B	1	5	4,6	134,19	1177	2,45E-11	9	0	0	0	0	0	0	0	0	0	0	0	0	0	0	39127	0	0	191460	191540	96388	226300	394680	607750	462780	493240	275860	70852	0	0	109630	43828	72285	32994	0	25988	63931	0	0
83367083	cytochrome b-c1 complex subunit 8 [Homo sapiens]	NP_055217.2	NP_055217	UQCRQ	1	5	48,8	9,9062	82	1,07E-145	220	0	0	0	0	0	0	0	0	0	0	198290	0	199630	195770	332440	2019600	0	151640	0	181810	0	0	0	0	0	0	0	0	0	0	0	0	0	0	0	0	0	1540600
115527066	collagen alpha-2(VI) chain isoform 2C2a precursor [Homo sapiens]	NP_478054.2	NP_478054	COL6A2	1	1	1,2	97,418	918	0	4	0	0	0	0	0	0	0	0	0	0	0	0	0	0	0	0	0	0	0	0	0	0	0	0	0	0	0	0	0	0	0	17884	0	0	0	25303	24013	21151
4502205	ADP-ribosylation factor 4 [Homo sapiens]	NP_001651.1	NP_001651	ARF4	1	5	31,7	20,511	180	0	124	6284900	0	0	3607000	5972900	6101200	4714600	3024100	2873800	3052600	2441100	0	1907400	1247900	762540	157460	213840	69288	23199	45744	0	0	0	0	20957	109060	0	63563	0	0	85594	55959	30949	126880	0	0	28645	44574
373251164	glutaminase kidney isoform, mitochondrial isoform 2 [Homo sapiens]	NP_001243239.1	NP_001243239	GLS	1	3	5,9	65,459	598	0	212	0	0	0	0	0	0	0	0	0	0	11266	0	583180	1811100	3015200	2470000	3036900	1578700	859580	480540	295030	376980	108640	131650	111290	211660	78110	54136	83005	11296	6226,2	22289	0	0	0	0	0	0
5729991	26S protease regulatory subunit 6B isoform 1 [Homo sapiens]	NP_006494.1	NP_006494	PSMC4	2	19	50,2	47,366	418	0	189	0	0	0	0	0	0	0	0	0	0	0	0	28699	0	0	14829	67382	71795	186220	129340	85262	26643	0	46646	27182	0	121110	75048	0	8842,2	31484	136040	128240	96440	114180	0	28747	30263
40068518	6-phosphogluconate dehydrogenase, decarboxylating [Homo sapiens]	NP_002622.2	NP_002622	PGD	1	18	43,7	53,139	483	0	260	0	0	0	0	0	0	0	0	37193	43537	0	0	0	0	0	680130	5323300	8060300	8304300	3246400	2142000	561540	226950	0	96590	61809	0	85068	89344	60032	5856,9	96233	120420	0	202070	0	0	0
7657162	prefoldin subunit 6 [Homo sapiens]	NP_055075.1	NP_055075	PFDN6	4	2	20,2	14,582	129	3,61E-21	13	0	0	0	0	0	0	0	0	0	21795	0	0	0	0	0	0	162870	303310	416190	160970	336610	0	20094	0	0	0	219120	0	0	0	0	12573	0	11264	22827	0	0	0
167466219				DPY19L4								0	0	0	0	0	0	0	0	0	0	0	0	0	0	0	0	0	0	0	0	0	0	0	0	0	0	0	0	0	0	0	0	0	0	0	0	0	0
156631005	26S proteasome non-ATPase regulatory subunit 8 [Homo sapiens]	NP_002803.2	NP_002803	PSMD8	1	4	14	39,611	350	6,37E-73	45	47545	0	0	0	136720	272370	0	198010	32197	0	53446	0	0	0	649250	685780	0	1284700	1597700	0	0	0	0	0	0	0	0	109980	0	0	0	112770	0	368800	0	0	57950	0
380503849	laminin subunit alpha-4 isoform 2 precursor [Homo sapiens]	NP_002281.3	NP_002281	LAMA4	5	43	30,5	201,82	1816	0	382	0	0	0	0	0	0	7213,6	0	0	0	0	0	0	0	0	0	0	0	14413	16957	3240,5	19031	24805	0	0	0	15784	0	16143	7359,2	11167	0	578780	1301000	957280	7541,1	22694	0
13654276				QTRT1								0	0	0	0	0	0	0	0	0	0	0	0	0	0	0	0	0	0	0	0	0	0	0	0	0	0	0	0	0	0	0	0	0	0	0	0	0	0
28395033	rho-related GTP-binding protein RhoC precursor [Homo sapiens]	NP_786886.1	NP_786886	RHOC	4	2	18,7	22,006	193	0	29	587380	0	0	688310	355720	213080	159780	179900	357340	112500	137820	0	514800	418540	464960	0	324810	0	0	0	0	0	0	0	0	0	0	0	0	0	0	0	37309	0	0	0	0	0
51100978	protein tweety homolog 3 [Homo sapiens]	NP_079526.1	NP_079526	TTYH3	1	6	13,2	57,544	523	1,07E-65	53	0	0	0	0	73747	15927	0	0	0	0	0	0	0	0	0	0	0	0	0	1685700	839430	349590	280040	7909,6	155840	28933	26184	0	181070	333980	51925	44450	0	0	0	0	0	0
9845511	ras-related C3 botulinum toxin substrate 1 isoform Rac1 [Homo sapiens]	NP_008839.2	NP_008839	RAC1	4	8	44,3	21,45	192	2,24E-112	179	3877900	0	0	3589100	5322300	5448500	7763600	2412200	2946300	3268200	2047700	0	9295200	6145700	4212300	3465100	507110	1241500	829450	925670	1098300	828880	855290	773150	589820	284630	0	173320	232670	0	0	194860	0	540100	153640	188340	314550	261090
51317370	NADH dehydrogenase [ubiquinone] 1 alpha subcomplex subunit 6 [Homo sapiens]	NP_002481.2	NP_002481	NDUFA6	1	6	39,6	17,871	154	1,01E-268	192	813560	0	0	1155500	919250	902200	0	262900	115400	0	0	0	0	0	0	0	0	0	0	0	0	0	0	0	0	0	0	0	0	0	0	0	0	0	0	0	0	0
6912356	echinoderm microtubule-associated protein-like 2 isoform 2 [Homo sapiens]	NP_036287.1	NP_036287	EML2	2	9	18,5	70,678	649	1,34E-149	34	20314	0	0	0	0	0	0	0	0	0	0	0	615660	1908500	185340	0	0	134320	596380	1914900	3117300	759350	377550	221610	167020	0	0	0	308190	477930	0	0	0	0	0	0	0	65747
18699732				SDF4								0	0	0	0	0	0	0	0	0	0	0	0	0	0	0	0	0	0	0	0	0	0	0	0	0	0	0	0	0	0	0	0	0	0	0	0	0	0
110611228	utrophin [Homo sapiens]	NP_009055.2	NP_009055	UTRN	1	97	33,8	394,46	3433	0	1554	9410,6	0	0	0	2316,9	6837,3	7294,6	0	8575,6	19330	4502,6	0	42616	114930	71250	26061	36085	46276	18207	38396	62748	57729	13204	4747,1	18524	2803,5	66845	49420	55793	24203	17214	16105	92749	40160	135130	277860	674430	523220
22212943				UBE2R2								0	0	0	0	0	0	0	0	0	0	0	0	0	0	0	0	0	0	0	0	0	0	0	0	0	0	0	0	0	0	0	0	0	0	0	0	0	0
146231968				CTNND1								0	0	0	0	0	0	0	0	0	0	0	0	0	0	0	0	0	0	0	0	0	0	0	0	0	0	0	0	0	0	0	0	0	0	0	0	0	0
296531406	ES1 protein homolog, mitochondrial isoform Ia precursor [Homo sapiens]	NP_004640.3	NP_004640	C21orf33	2	8	47	28,142	268	3,16E-179	547	90663	0	0	1037800	3115600	9086000	15314000	15349000	12575000	9875300	10452000	0	9144400	10020000	6778000	7558900	4596700	3042800	2714900	1475000	3090900	3077700	4122600	3752200	6097900	4950200	8450300	7711200	9006400	7471800	3968300	3331600	1824400	1297100	760780	346120	275110	0
4826659	F-actin-capping protein subunit beta isoform 1 [Homo sapiens]	NP_004921.1	NP_004921	CAPZB	2	16	68,4	30,628	272	0	488	32563	0	0	190520	258970	0	95227	177190	199920	335820	2902000	0	6482000	10235000	13466000	10683000	8238400	10528000	12983000	7573500	10513000	7337500	6047200	3602100	1785900	4136900	2572900	2788400	2067200	2821300	2236900	1558400	1054000	596600	539220	584920	750050	1080900
63252888	prolyl 4-hydroxylase subunit alpha-1 isoform 2 precursor [Homo sapiens]	NP_001017962.1	NP_001017962	P4HA1	2	2	3,4	61,049	534	0	88	0	0	0	0	0	0	34440	102130	42704	52234	0	0	589230	72755	98738	73268	62535	199510	440480	2031500	2352000	836260	171210	91559	91293	0	73440	29949	154170	223740	0	0	0	59785	0	11112	0	0
205277386	glucosamine--fructose-6-phosphate aminotransferase [isomerizing] 1 isoform 2 [Homo sapiens]	NP_002047.2	NP_002047	GFPT1	3	12	21,3	76,758	681	6,26E-75	86	0	0	0	0	0	0	0	0	25026	0	0	0	0	140580	0	0	0	49604	0	0	0	0	0	0	0	0	0	0	18693	39843	0	26429	117690	199250	197050	66411	159820	343840
313569778	60S ribosomal protein L17 isoform b [Homo sapiens]	NP_001186274.1	NP_001186274	RPL17	10	3	26,7	17,094	146	1,75E-24	28	0	0	0	164790	410120	2062500	2454700	330940	408740	1632500	1798000	0	2714000	362950	376700	942650	241320	1339200	1185200	30292	506760	1009200	0	884650	47406	82892	116120	2881400	0	1417500	1180400	1199600	1033700	1235200	0	0	0	48089
14589851	potassium channel subfamily K member 2 isoform b [Homo sapiens]	NP_055032.1	NP_055032	KCNK2	3	1	2,7	45,494	411	0,00065917	6	0	0	0	0	0	0	0	0	0	0	0	0	0	0	0	0	0	0	91298	143070	0	0	258550	232820	208660	96362	0	0	0	0	0	0	0	0	0	0	0	0
31881740	solute carrier family 12 member 9 isoform 1 [Homo sapiens]	NP_064631.2	NP_064631	SLC12A9	3	9	12,5	96,109	914	1,31E-37	93	0	0	0	0	0	0	0	0	0	0	0	0	0	0	0	0	0	0	0	0	0	0	15696	0	21302	92432	51066	150120	137900	86427	540750	89822	114130	46720	207610	323470	71733	167120
4503445	thymidine phosphorylase isoform 1 proprotein [Homo sapiens]	NP_001944.1	NP_001944	TYMP	5	14	39,4	49,955	482	2,06E-118	35	0	0	0	0	0	0	0	0	0	0	0	0	0	0	678050	0	0	1088000	8178300	194610	0	0	0	0	0	0	0	0	165440	0	0	0	0	0	0	0	0	82166
37655183	protein NDRG1 isoform 1 [Homo sapiens]	NP_006087.2	NP_006087	NDRG1	4	4	15,5	42,835	394	1,29E-29	31	0	0	0	0	0	0	0	12552	0	548780	434180	0	1218500	901580	817390	369310	105190	110810	76240	0	0	0	0	0	0	0	0	0	0	93136	0	0	0	0	273570	104620	0	0
170650661				ENPP1								0	0	0	0	0	0	0	0	0	0	0	0	0	0	0	0	0	0	0	0	0	0	0	0	0	0	0	0	0	0	0	0	0	0	0	0	0	0
193804850	dehydrogenase/reductase SDR family member on chromosome X precursor [Homo sapiens]	NP_660160.2	NP_660160	DHRSX	1	1	5,2	36,443	330	1,36E-14	18	0	0	0	0	0	0	0	0	0	71760	153420	0	255390	169600	215950	117810	0	0	0	0	0	0	0	0	0	0	0	0	0	0	0	0	0	0	0	0	0	0
4557839				PMM2								0	0	0	0	0	0	0	0	0	0	0	0	0	0	0	0	0	0	0	0	0	0	0	0	0	0	0	0	0	0	0	0	0	0	0	0	0	0
34734066	fibulin-1 isoform D precursor [Homo sapiens]	NP_006477.2	NP_006477	FBLN1	4	14	26,3	77,242	703	1,27E-231	287	275140	0	0	0	11669	0	0	23221	0	0	43395	0	0	159120	298730	311490	582800	585160	439610	317370	437840	596060	771380	918240	2955500	6982600	4391400	2617300	2082300	1287900	1071300	792970	736740	817930	704590	611270	299750	308720
75677353				ATAD3B								0	0	0	0	0	0	0	0	0	0	0	0	0	0	0	0	0	0	0	0	0	0	0	0	0	0	0	0	0	0	0	0	0	0	0	0	0	0
194473714				LXN								0	0	0	0	0	0	0	0	0	0	0	0	0	0	0	0	0	0	0	0	0	0	0	0	0	0	0	0	0	0	0	0	0	0	0	0	0	0
381388748				N6AMT1								0	0	0	0	0	0	0	0	0	0	0	0	0	0	0	0	0	0	0	0	0	0	0	0	0	0	0	0	0	0	0	0	0	0	0	0	0	0
5803137				RBM3								0	0	0	0	0	0	0	0	0	0	0	0	0	0	0	0	0	0	0	0	0	0	0	0	0	0	0	0	0	0	0	0	0	0	0	0	0	0
33188445	microtubule-actin cross-linking factor 1 isoform a [Homo sapiens]	NP_036222.3	NP_036222	MACF1	1	27	6,6	620,41	5430	3,50E-108	101	2171,4	0	0	5543,3	0	0	0	7596,5	2210	0	0	0	3594,2	0	0	0	23569	31962	0	0	13518	4342,8	20890	61812	57873	96524	40028	3686,1	39990	30912	37525	43187	846,46	0	0	0	1523,8	3915,8
285395246	tubulin alpha chain-like 3 isoform 2 [Homo sapiens]	NP_001165335.1	NP_001165335	TUBAL3	2	2	8,4	45,517	406	4,64E-47	6	0	0	0	0	0	0	0	0	0	0	0	0	0	0	21628	0	0	0	0	0	0	0	0	0	0	0	0	0	0	0	0	0	0	0	0	0	0	0
41281885	cytochrome b-c1 complex subunit 9 isoform a [Homo sapiens]	NP_037519.2	NP_037519	UQCR10	2	2	39,7	7,3084	63	1,91E-134	145	0	0	0	0	0	0	0	0	0	0	0	0	0	0	0	0	0	0	0	0	0	0	0	0	0	896290	501390	303380	0	0	0	0	0	0	0	0	0	1380600
7706009				ORMDL1								0	0	0	0	0	0	0	0	0	0	0	0	0	0	0	0	0	0	0	0	0	0	0	0	0	0	0	0	0	0	0	0	0	0	0	0	0	0
4506017				PPP2CA								0	0	0	0	0	0	0	0	0	0	0	0	0	0	0	0	0	0	0	0	0	0	0	0	0	0	0	0	0	0	0	0	0	0	0	0	0	0
30260188	Golgin subfamily A member 5 [Homo sapiens]	NP_005104.2	NP_005104	GOLGA5	1	5	8,2	83,023	731	1,22E-17	17	0	0	0	0	0	0	0	0	0	0	0	0	0	0	0	0	0	0	0	0	0	0	0	0	0	0	0	0	0	0	0	0	0	0	0	0	0	0
4504901	importin subunit alpha-4 [Homo sapiens]	NP_002259.1	NP_002259	KPNA4	1	5	15,9	57,886	521	4,02E-11	6	0	0	0	0	0	87898	164550	0	200100	158900	10499	0	52077	107280	230620	0	93683	0	60331	18631	48883	65093	0	0	0	0	0	0	0	178990	0	0	0	0	200310	86839	259600	294950
31377644	ATPase family AAA domain-containing protein 1 [Homo sapiens]	NP_116199.2	NP_116199	ATAD1	1	7	28,5	40,744	361	4,81E-23	24	0	0	0	0	0	0	0	0	0	38217	168380	0	214310	116960	150820	0	13635	0	67745	35078	61213	0	0	0	12008	0	72806	0	0	0	46246	0	0	0	0	104190	47667	141540
91984773	NAD(P)H-hydrate epimerase precursor [Homo sapiens]	NP_658985.2	NP_658985	NAXE	1	5	23,6	31,674	288	1,70E-80	52	0	0	0	0	0	42485	0	26507	33190	126640	8308500	0	11587000	1158300	53191	0	0	0	0	0	0	0	0	0	0	0	0	0	0	0	0	0	0	0	0	0	0	0
66933014	3-hydroxybutyrate dehydrogenase type 2 [Homo sapiens]	NP_064524.3	NP_064524	BDH2	1	6	33,5	26,724	245	1,41E-23	58	0	0	0	0	267680	0	0	0	279990	0	0	0	0	234550	52300	0	153680	865180	1843300	845850	1336100	1204700	1693700	1062200	1169700	997950	247120	1106200	1246200	0	459450	51671	0	58731	35968	0	0	42595
4504523	10 kDa heat shock protein, mitochondrial [Homo sapiens]	NP_002148.1	NP_002148	HSPE1	1	13	87,3	10,932	102	2,65E-175	695	960520	0	0	528300	1041200	1429600	1393200	1917400	904410	743800	1130500	0	1931200	49726000	1030200000	1186700000	746140000	527240000	297770000	139720000	122320000	69722000	54550000	28830000	34196000	28042000	33126000	27049000	23857000	15820000	7753200	7249300	4558400	3613500	2146900	1200000	826380	728950
4507123				SNRPB2								0	0	0	0	0	0	0	0	0	0	0	0	0	0	0	0	0	0	0	0	0	0	0	0	0	0	0	0	0	0	0	0	0	0	0	0	0	0
52630440	peptidyl-prolyl cis-trans isomerase FKBP8 [Homo sapiens]	NP_036313.3	NP_036313	FKBP8	1	6	21,1	44,648	413	7,97E-198	103	0	0	0	0	0	0	0	0	0	0	0	0	0	0	0	0	18550	0	0	0	0	0	0	0	0	0	0	0	0	0	0	0	0	0	32765	0	0	0
88703041	sorting nexin-6 isoform b [Homo sapiens]	NP_689419.2	NP_689419	SNX6	3	6	15,6	47,804	418	3,31E-16	34	0	0	0	0	17391	0	0	5726,8	0	17091	185730	0	227660	265730	80923	0	0	148510	195510	14883	79114	31128	60499	17535	119790	259370	179790	187760	394990	215090	185640	117980	26606	0	20592	18084	0	0
238776833				ALYREF								0	0	0	0	0	0	0	0	0	0	0	0	0	0	0	0	0	0	0	0	0	0	0	0	0	0	0	0	0	0	0	0	0	0	0	0	0	0
9845516	protein S100-A4 [Homo sapiens]	NP_062427.1	NP_062427	S100A4	2	6	42,6	11,728	101	6,82E-29	228	66284000	0	0	87138000	84992000	36965000	64195000	68556000	37979000	86936000	78619000	0	107620000	85232000	62218000	54314000	22312000	13247000	25996000	21995000	59439000	40628000	41374000	33029000	55146000	48080000	41455000	29591000	31669000	25129000	14151000	17053000	26498000	23882000	24411000	20623000	15072000	10360000
4758092	di-N-acetylchitobiase precursor [Homo sapiens]	NP_004379.1	NP_004379	CTBS	1	3	10,6	43,759	385	8,45E-11	5	0	0	0	0	0	0	0	0	0	0	0	0	0	0	0	0	0	0	0	0	0	0	0	0	0	0	0	0	0	17797	0	0	0	0	13929	0	0	0
306966132	spectrin alpha chain, non-erythrocytic 1 isoform 3 [Homo sapiens]	NP_001182461.1	NP_001182461	SPTAN1	8	1	0,7	282,28	2452	0	22	0	0	0	0	0	0	0	0	0	0	0	0	0	0	0	0	0	0	0	0	0	0	0	0	0	0	0	0	0	0	0	0	0	0	0	0	0	0
94538354	mitochondrial-processing peptidase subunit beta precursor [Homo sapiens]	NP_004270.2	NP_004270	PMPCB	1	17	43,4	54,366	489	0	265	0	0	0	0	45425	157060	820160	1996700	2308200	3413400	6958500	0	10055000	14134000	16074000	8138100	4160300	2968300	1753200	1007300	945140	725230	587980	421050	187000	289890	239550	199780	235430	156700	120700	147770	112860	113500	60850	0	5355	0
22027538	programmed cell death 6-interacting protein isoform 1 [Homo sapiens]	NP_037506.2	NP_037506	PDCD6IP	3	32	43,7	96,022	868	0	444	0	0	0	0	0	0	0	4223,9	0	0	0	0	0	0	0	0	17635	0	37707	798050	3235100	2912400	3250400	2118900	2817900	1707400	1156500	1058500	979720	505620	216950	303630	233900	92106	76901	54128	29516	88530
4506901				SRSF3								0	0	0	0	0	0	0	0	0	0	0	0	0	0	0	0	0	0	0	0	0	0	0	0	0	0	0	0	0	0	0	0	0	0	0	0	0	0
83921614	cytochrome b5 type B [Homo sapiens]	NP_085056.2	NP_085056	CYB5B	1	6	64	16,694	150	7,17E-267	292	0	0	0	0	0	0	173320	421270	2179100	9185700	10484000	0	9250200	16420000	7252000	5932200	5855700	9394600	6216500	3637500	2944500	1536900	1154700	512450	1927100	950560	1032800	1567400	469950	524000	0	0	0	0	0	0	458990	520140
146134341	NAD kinase domain-containing protein 1 isoform 1 [Homo sapiens]	NP_001078880.1	NP_001078880	NADK2	2	17	45	49,432	442	0	295	0	0	0	93086	572600	715250	776330	517120	558140	272200	594960	0	560230	5686000	7018200	3605000	1638600	529040	327260	194940	220850	157610	107300	62424	47532	35238	92114	120440	100940	157320	148970	59146	0	59279	0	22204	9703,4	0
384367970	ankyrin repeat and FYVE domain-containing protein 1 isoform 3 [Homo sapiens]	NP_001244928.1	NP_001244928	ANKFY1	2	23	26,8	132,82	1211	0	108	57832	0	0	0	0	0	0	0	0	0	0	0	47110	0	0	4764,8	0	23517	16031	13477	62133	0	30752	23908	132550	16637	67503	46437	93032	29954	4093,2	0	0	0	33873	91792	576690	871240
4505901	transmembrane protein 11, mitochondrial [Homo sapiens]	NP_003867.1	NP_003867	TMEM11	1	3	17,2	21,541	192	1,39E-09	82	0	0	0	277320	745010	0	367830	713290	1406000	1114300	1112400	0	1143600	837010	765570	521290	722760	0	0	0	0	1095400	446510	0	202440	0	0	120480	389250	0	0	0	0	0	0	0	670130	0
163644321	cytochrome b-c1 complex subunit Rieske, mitochondrial [Homo sapiens]	NP_005994.2	NP_005994	UQCRFS1	1	16	59,5	29,668	274	0	846	99950	0	0	69788	227610	425500	563610	771610	348510	331340	144180	0	56328	0	108770	0	0	213710	446190	233200	0	0	561740	0	0	0	607380	0	0	0	0	0	0	0	0	0	0	1269000
160707881	formin-2 [Homo sapiens]	NP_064450.3	NP_064450	FMN2	1	1	1,2	180,1	1722	0,00039608	1	0	0	0	0	0	0	0	0	0	0	0	0	0	0	0	0	0	0	0	0	0	0	0	0	0	0	0	0	0	0	0	0	0	0	0	0	0	0
20531765				SPRYD7								0	0	0	0	0	0	0	0	0	0	0	0	0	0	0	0	0	0	0	0	0	0	0	0	0	0	0	0	0	0	0	0	0	0	0	0	0	0
4505355	NADH dehydrogenase [ubiquinone] 1 alpha subcomplex subunit 2 isoform 1 [Homo sapiens]	NP_002479.1	NP_002479	NDUFA2	3	7	55,6	10,921	99	0	123	847370	0	0	684700	590840	363880	0	171080	0	0	0	0	0	357570	2439900	2270200	1844600	1084400	951480	423190	0	240770	211890	626290	1507400	1587500	191710	0	0	0	0	0	0	0	0	0	143150	0
66932947				A2M								0	0	0	0	0	0	0	0	0	0	0	0	0	0	0	0	0	0	0	0	0	0	0	0	0	0	0	0	0	0	0	0	0	0	0	0	0	0
93277094	protein FAM210B [Homo sapiens]	NP_543011.2	NP_543011	FAM210B	1	2	18,2	20,424	192	1,96E-36	120	474350	0	0	635720	539510	359510	468950	1744300	1259800	2302800	1682200	0	1749900	1067100	1265000	770300	1942900	691700	1124200	708200	802070	169860	95673	53198	185810	249010	183750	129290	256810	200130	0	159480	153010	98346	116850	134240	445620	97867
209915573	amyloid beta A4 protein isoform f precursor [Homo sapiens]	NP_001129602.1	NP_001129602	APP	12	7	13,4	80,832	714	2,58E-90	192	0	0	0	0	0	0	0	0	0	0	0	0	0	0	0	0	0	0	0	0	29659	0	35350	0	92017	67288	0	157730	168310	188640	209970	325560	316960	299750	563070	242170	218020	105100
350276245				NRP1								0	0	0	0	0	0	0	0	0	0	0	0	0	0	0	0	0	0	0	0	0	0	0	0	0	0	0	0	0	0	0	0	0	0	0	0	0	0
321400107				CUX1								0	0	0	0	0	0	0	0	0	0	0	0	0	0	0	0	0	0	0	0	0	0	0	0	0	0	0	0	0	0	0	0	0	0	0	0	0	0
4504771				EIF6								0	0	0	0	0	0	0	0	0	0	0	0	0	0	0	0	0	0	0	0	0	0	0	0	0	0	0	0	0	0	0	0	0	0	0	0	0	0
55770844	catenin alpha-1 [Homo sapiens]	NP_001894.2	NP_001894	CTNNA1	1	12	18,1	100,07	906	4,52E-74	186	33896	0	0	5336,6	0	0	0	0	0	0	9993,6	0	22557	0	0	0	0	7452,6	0	37122	247360	3158,7	96630	151100	218470	389350	220060	292330	266120	64012	32542	10877	31188	9843,7	5624,1	0	40727	70543
34147498	transmembrane protein 70, mitochondrial isoform a [Homo sapiens]	NP_060336.3	NP_060336	TMEM70	2	5	23,8	28,969	260	3,21E-28	86	0	0	0	0	0	0	0	0	577790	1476000	3947300	0	5298600	4648500	3211300	2622800	1764100	2258700	1665700	201330	243350	0	0	0	46308	0	0	0	0	19112	0	298070	20438	162840	18066	0	189320	752280
4759302	vesicle-associated membrane protein-associated protein B/C isoform 1 [Homo sapiens]	NP_004729.1	NP_004729	VAPB	2	6	35,8	27,228	243	4,05E-34	57	0	0	0	0	0	0	0	0	66090	64670	0	0	163090	150230	0	483410	537830	919780	1257300	633230	640580	640920	308550	369730	250370	163110	162210	136320	550860	215150	287130	226680	0	138700	143880	179450	191860	174880
41327764	aflatoxin B1 aldehyde reductase member 2 [Homo sapiens]	NP_003680.2	NP_003680	AKR7A2	2	9	28,1	39,589	359	1,83E-219	168	2451200	0	0	2380800	2244200	1013400	837680	445690	412780	3271100	6327300	0	3273300	1878200	458670	284400	0	45661	0	0	0	0	0	0	0	0	101190	409730	1262100	890110	472950	348230	179860	202640	0	0	0	0
261878539	peroxisomal bifunctional enzyme isoform 2 [Homo sapiens]	NP_001159887.1	NP_001159887	EHHADH	2	7	15,6	69,153	627	1,90E-18	13	0	0	0	0	0	0	0	0	0	0	0	0	0	0	378190	0	718460	0	0	0	0	327740	61802	636150	12175	0	0	3209400	4480000	0	0	0	0	12053000	13966000	0	0	0
153085470	HIG1 domain family member 1A isoform b [Homo sapiens]	NP_001093139.1	NP_001093139	HIGD1A	3	2	43	10,143	93	1,58E-134	53	306550	0	0	0	169330	0	0	0	0	0	0	0	0	0	0	0	0	0	0	0	0	0	0	0	0	0	0	0	0	0	923680	1020200	775780	187990	145070	0	0	0
346644849	DNA-(apurinic or apyrimidinic site) lyase [Homo sapiens]	NP_001231178.1	NP_001231178	APEX1	4	4	19,8	35,554	318	1,68E-35	9	0	0	0	0	0	0	0	0	0	0	0	0	0	0	42110	0	0	0	0	0	0	0	0	0	0	0	0	0	0	0	0	0	0	0	0	0	0	0
148612818	cGMP-dependent protein kinase 1 isoform 1 [Homo sapiens]	NP_001091982.1	NP_001091982	PRKG1	2	4	6,6	76,364	671	1,59E-12	20	0	0	0	0	0	0	0	5422,1	0	0	0	0	0	0	0	0	0	0	0	0	0	0	0	13013	0	0	0	79834	0	87268	0	0	0	0	0	0	44044	147630
14591909	60S ribosomal protein L5 [Homo sapiens]	NP_000960.2	NP_000960	RPL5	1	11	38,4	34,362	297	2,97E-74	160	0	0	0	0	0	190120	2225100	7661500	7726900	6869700	8726300	0	7994500	2661400	1281100	687290	597260	127560	189600	0	369240	86171	36494	0	0	0	0	136480	371640	351720	192030	258230	194550	191510	142840	172000	0	0
117647226	mitochondrial ribonuclease P protein 1 [Homo sapiens]	NP_060289.2	NP_060289	TRMT10C	1	7	22,6	47,346	403	1,57E-40	71	0	0	0	0	0	0	0	38118	527740	794860	1458600	0	2006500	1404900	402730	106120	129830	0	105450	0	132490	197520	198910	41844	96319	136100	61246	33162	34235	40842	0	0	46273	15797	19397	0	0	0
7662645	28S ribosomal protein S18b, mitochondrial [Homo sapiens]	NP_054765.1	NP_054765	MRPS18B	1	7	32,6	29,395	258	1,73E-71	187	0	0	0	0	0	0	0	0	0	0	425260	0	0	0	0	0	0	0	0	22964	0	0	0	0	0	0	0	0	106800	329840	1367000	2562800	1856600	2013200	1329000	1395400	1138000	398510
193083110	poly(rC)-binding protein 2 isoform e [Homo sapiens]	NP_001122384.1	NP_001122384	PCBP2	13	6	25,2	38,15	361	4,18E-88	84	399050	0	0	594600	576660	610500	583600	459150	178380	167190	224100	0	311440	224810	111600	127450	29787	47594	31975	17287	21530	21768	27253	10603	17873	16974	47698	0	0	21696	17956	6923,2	0	0	7331,1	0	11630	11215
9845509				RAC1								0	0	0	0	0	0	0	0	0	0	0	0	0	0	0	0	0	0	0	0	0	0	0	0	0	0	0	0	0	0	0	0	0	0	0	0	0	0
83415184	transmembrane and TPR repeat-containing protein 1 isoform 2 [Homo sapiens]	NP_787057.2	NP_787057	TMTC1	2	2	2,8	87,337	774	0,000042249	2	0	0	0	0	0	0	0	0	0	0	0	0	0	0	0	0	0	0	0	0	0	0	0	0	0	266960	0	0	25267	0	0	0	0	0	0	0	0	0
122939165				NUDCD3								0	0	0	0	0	0	0	0	0	0	0	0	0	0	0	0	0	0	0	0	0	0	0	0	0	0	0	0	0	0	0	0	0	0	0	0	0	0
22538467	proteasome subunit beta type-4 [Homo sapiens]	NP_002787.2	NP_002787	PSMB4	1	8	48,5	29,204	264	0	131	0	0	0	0	0	0	0	0	0	0	0	0	0	100950	0	0	0	0	0	0	0	0	0	0	36308	0	0	0	0	0	0	0	0	0	0	0	0	0
385298707				HPCAL1								0	0	0	0	0	0	0	0	0	0	0	0	0	0	0	0	0	0	0	0	0	0	0	0	0	0	0	0	0	0	0	0	0	0	0	0	0	0
11863156	reversion-inducing cysteine-rich protein with Kazal motifs precursor [Homo sapiens]	NP_066934.1	NP_066934	RECK	1	25	32,1	106,46	971	1,29E-283	338	0	0	0	0	0	51210	41564	48681	162730	141830	182620	0	161920	125450	48054	56172	127770	236080	695120	1082900	2057200	1709500	1895800	1723300	2628700	2094000	1020400	1623700	1587600	453100	213000	244290	68898	35019	18794	11108	9128,7	98265
4503483	elongation factor 2 [Homo sapiens]	NP_001952.1	NP_001952	EEF2	1	45	54	95,337	858	0	1525	12228	0	0	7880,2	0	0	0	31977	92425	543000	1208200	0	1805000	2354400	1418400	2516300	8632100	23151000	31152000	14036000	12757000	8503600	6923600	4379600	4015700	3123000	2377400	2253300	2460500	1370600	1193800	1039400	710440	698380	472310	326790	572480	288910
13562114				TUBB1								0	0	0	0	0	0	0	0	0	0	0	0	0	0	0	0	0	0	0	0	0	0	0	0	0	0	0	0	0	0	0	0	0	0	0	0	0	0
114155144				TPM3								0	0	0	0	0	0	0	0	0	0	0	0	0	0	0	0	0	0	0	0	0	0	0	0	0	0	0	0	0	0	0	0	0	0	0	0	0	0
51479141	ATP synthase-coupling factor 6, mitochondrial isoform b [Homo sapiens]	NP_001003701.1	NP_001003701	ATP5J	5	5	39,7	13,388	116	0	54	0	0	0	0	0	0	0	0	0	0	0	0	0	0	0	0	0	0	0	0	0	0	1054400	1190900	1336800	0	0	979750	0	0	1037600	0	0	0	0	90298	111240	0
31621303	sideroflexin-3 [Homo sapiens]	NP_112233.2	NP_112233	SFXN3	1	18	68,9	35,978	325	0	1654	0	0	0	51134	107040	49441	380550	472370	380480	380330	587530	0	731920	1730900	9101600	29977000	61415000	86576000	98157000	82825000	103890000	59007000	17193000	8196400	7108600	4708900	3054700	1865100	848020	636250	322290	38082	312830	2189600	2839900	918710	779340	713720
238776799	armadillo repeat-containing protein 10 isoform d [Homo sapiens]	NP_001154484.1	NP_001154484	ARMC10	6	8	44,2	27,389	249	1,07E-250	132	178400	0	0	481550	608970	811340	560360	1098900	1071900	1298800	1355200	0	1207200	881920	745050	561270	398350	943930	827360	645860	816980	701930	445650	287420	495400	159050	328710	173290	112940	112030	67134	0	0	39299	0	0	0	43631
4557231	medium-chain specific acyl-CoA dehydrogenase, mitochondrial isoform a precursor [Homo sapiens]	NP_000007.1	NP_000007	ACADM	2	23	54,2	46,588	421	0	268	0	0	0	0	0	161910	325460	512280	470480	334380	717090	0	386370	571990	107210	128590	94806	0	56518	0	0	1046500	22243000	125290000	94790000	1713900	332470	143980	244880	394980	364020	414830	315390	518830	1163600	228540	0	37889
189163485	lysosomal protective protein isoform b precursor [Homo sapiens]	NP_001121167.1	NP_001121167	CTSA	3	11	28,1	54,465	480	0	393	0	0	0	0	201540	1449900	2812000	4790500	1632100	883300	1231300	0	1018700	485930	887130	134880	77293	0	204280	0	0	0	0	0	0	0	0	0	0	96911	136730	0	0	0	0	0	72253	0
26051229	39S ribosomal protein L28, mitochondrial [Homo sapiens]	NP_006419.2	NP_006419	MRPL28	1	14	62,1	30,156	256	0	199	0	0	0	0	0	0	0	0	0	0	0	0	0	25468	0	0	51187	0	0	0	0	0	0	0	0	0	83996	0	38293	0	0	0	93441	0	0	0	0	0
284005463				MCFD2								0	0	0	0	0	0	0	0	0	0	0	0	0	0	0	0	0	0	0	0	0	0	0	0	0	0	0	0	0	0	0	0	0	0	0	0	0	0
83700233	eukaryotic translation initiation factor 3 subunit C [Homo sapiens]	NP_001032897.1	NP_001032897	EIF3C	5	4	5,5	105,34	913	3,53E-22	19	0	0	0	0	0	0	0	0	0	0	0	0	0	0	0	0	12153	3079,9	4652,1	15187	8940,9	14721	5492,8	22988	13864	12599	43334	25295	26603	23284	14520	18512	6614,3	13791	5016,4	0	0	0
20357552				CTTN								0	0	0	0	0	0	0	0	0	0	0	0	0	0	0	0	0	0	0	0	0	0	0	0	0	0	0	0	0	0	0	0	0	0	0	0	0	0
313760537	programmed cell death protein 4 isoform 3 [Homo sapiens]	NP_001186421.1	NP_001186421	PDCD4	3	2	6,6	50,242	455	1,02E-10	3	0	0	0	0	0	0	0	0	0	0	0	0	107250	7724	0	0	71186	0	0	0	20986	0	0	0	0	0	0	0	0	0	0	8975,5	0	404480	0	0	0	0
11386147	proactivator polypeptide isoform a preproprotein [Homo sapiens]	NP_002769.1	NP_002769	PSAP	3	3	7,4	58,112	524	1,60E-22	27	0	0	0	0	0	0	0	0	0	0	0	0	0	0	0	0	0	0	0	83145	254010	256410	129950	59322	51137	0	95264	89258	172880	17947	61814	0	90303	43482	0	119740	15453	23769
13027378	glucosamine-6-phosphate isomerase 1 [Homo sapiens]	NP_005462.1	NP_005462	GNPDA1	1	14	76,5	32,668	289	0	288	0	0	0	23815	0	540780	15500	106440	0	85903	103950	0	211710	65300	0	0	0	0	0	0	77556	61070	0	45982	0	183070	1332300	4262200	18374000	27259000	20024000	4714600	679920	1249900	3186200	1747300	192100	159520
215490098	protein spinster homolog 1 isoform 4 [Homo sapiens]	NP_001135921.1	NP_001135921	SPNS1	5	10	42,1	49,012	454	0	98	0	0	0	0	0	0	0	0	0	0	0	0	117000	1324900	951690	610210	466440	490510	414320	383300	830220	131830	94603	0	0	0	0	212840	411550	252340	812640	6500100	5425500	787070	0	0	0	45589
13904870	40S ribosomal protein S5 [Homo sapiens]	NP_001000.2	NP_001000	RPS5	1	2	13,7	22,876	204	6,84E-19	52	0	0	0	90573	149060	148710	173660	186580	115250	210990	69465	0	0	30439	0	0	0	0	0	0	0	0	0	0	0	0	0	0	0	0	0	0	0	0	0	0	0	0
33342278				TRABD								0	0	0	0	0	0	0	0	0	0	0	0	0	0	0	0	0	0	0	0	0	0	0	0	0	0	0	0	0	0	0	0	0	0	0	0	0	0
7657508	E3 ubiquitin-protein ligase RBX1 [Homo sapiens]	NP_055063.1	NP_055063	RBX1	1	1	16,7	12,274	108	2,43E-08	1	0	0	0	0	0	0	0	0	0	0	0	0	0	0	0	0	0	0	0	0	0	0	0	0	0	0	0	0	0	0	0	0	0	0	0	0	0	0
32484987	transmembrane protein 176A [Homo sapiens]	NP_060957.2	NP_060957	TMEM176A	1	1	4,7	26,116	235	5,13E-11	26	0	0	0	0	0	0	0	0	0	0	0	0	0	0	0	0	0	0	0	0	210920	155920	296130	0	0	0	0	0	0	0	0	0	0	0	0	0	0	0
163914373				SLC8A1								0	0	0	0	0	0	0	0	0	0	0	0	0	0	0	0	0	0	0	0	0	0	0	0	0	0	0	0	0	0	0	0	0	0	0	0	0	0
355390315	protein scribble homolog isoform b [Homo sapiens]	NP_056171.3	NP_056171	SCRIB	2	2	1,7	174,91	1630	0,000017424	1	0	0	0	0	0	0	0	0	0	0	0	0	0	0	0	0	0	0	0	0	0	0	0	0	0	0	0	0	0	0	0	0	0	0	0	0	0	0
4508021				ZPR1								0	0	0	0	0	0	0	0	0	0	0	0	0	0	0	0	0	0	0	0	0	0	0	0	0	0	0	0	0	0	0	0	0	0	0	0	0	0
269847098	phospholysine phosphohistidine inorganic pyrophosphate phosphatase isoform 1 [Homo sapiens]	NP_071409.3	NP_071409	LHPP	1	1	7,8	29,165	270	1,47E-07	1	0	0	0	0	0	0	0	63159	0	0	148660	0	124670	104390	0	0	0	0	0	0	0	0	0	0	0	0	0	0	0	0	0	0	0	0	0	0	0	0
45439355				TCEA1								0	0	0	0	0	0	0	0	0	0	0	0	0	0	0	0	0	0	0	0	0	0	0	0	0	0	0	0	0	0	0	0	0	0	0	0	0	0
63253298	spermidine synthase [Homo sapiens]	NP_003123.2	NP_003123	SRM	1	6	21,9	33,824	302	9,22E-31	24	322090	0	0	786520	838970	938420	739040	340520	342520	165090	355900	0	301030	224260	110070	0	0	0	0	0	0	0	0	0	0	0	0	0	0	0	0	0	0	0	0	0	0	0
28872792	CDK5 regulatory subunit-associated protein 3 [Homo sapiens]	NP_788276.1	NP_788276	CDK5RAP3	1	4	10,9	56,92	506	6,10E-22	35	0	0	0	0	0	31876	0	0	0	0	0	0	0	0	0	0	8250,9	9967,6	0	12541	18307	17390	7037,2	3577	9892,9	0	33614	32405	0	0	0	0	0	0	0	0	0	0
[truncated: 2,671 more rows]
[truncated: 541 more columns]
