# Supplementary material for: COmplexome Profiling ALignment (COPAL) reveals remodeling of mitochondrial protein complexes in Barth syndrome
Source: Bioinformatics. 2019 Jan 14;35(17):3083–91. doi: 10.1093/bioinformatics/btz025 (PMC6735710; doi:10.1093/bioinformatics/btz025)
Supplement: btz025_Supplementary_Materials [file btz025_supplementary_materials.zip › btz025-suppl_data/btz025_Table S3 documentation.xlsx]

## Sheet: Description
Supplementary data: aligned and scored profiles in table S3. Do note that this table S3 is in tab delimited format.
Column description
Gi	Gi number
Name	full protein Name
NCBI accession	NCBI accession
fixed NCBI	NCBI accession without version
Gene Symbol	Symbol of gene coding for protein
Number of proteins	Number of proteins in the group
Razor + unique peptides	The total number of peptides associated with the protein group
Unique + razor sequence coverage [%]	Percentage of the sequence that is covered by the unique and razor peptides of the best protein sequence contained in the group
Mol. weight [kDa]	Molecular mass of the leading protein sequence contained in the group
Sequence length	The length of the leading protein sequence contained in the group
PEP	Posterior error probability of the identification
MS/MS Count	Number of MS/MS spectra
iBAQ C103_BS_1-60	Intensity based absolute quantification values of slices 01 to 60 of control fibroblasts (C1_G1)
iBAQ TAZ001_1-60	Intensity based absolute quantification values of slices 01 to 60 of control fibroblasts (TAZ001_G1)
iBAQ TAZ002_1-60	Intensity based absolute quantification values of slices 01 to 60 of control fibroblasts (TAZ002_G1)
iBAQ TAZ006_1-60	Intensity based absolute quantification values of slices 01 to 60 of control fibroblasts (TAZ006_G1)
iBAQ TAZ013_1-60	Intensity based absolute quantification values of slices 01 to 60 of control fibroblasts (TAZ013_G1)
iBAQ C103_MC_1-60	Intensity based absolute quantification values of slices 01 to 60 of control fibroblasts (C1_G2)
iBAQ C5120_1-60	Intensity based absolute quantification values of slices 01 to 60 of control fibroblasts (C2_G2)
iBAQ MW28_1-60	Intensity based absolute quantification values of slices 01 to 60 of control fibroblasts (C3_G2)
iBAQ C103_AS-60	Intensity based absolute quantification values of slices 01 to 60 of control fibroblasts (C1_G3)
'0'	Gaps introduced through complexome profile alignment. Gap values have been set to 0 after the alignment to keep the total amount of protein constant.
mito	Column specifying whether protein is mitochondrial according to mitocarta2.0
Intensity diffs	total intensity ratio (control/mutant) between mutant and control samples before alignment
Hausdorff effect size	Hausdorff effect size between mutant and control samples

## Sheet: 0
									0
